# Supplementary material for: Exploring Three Avenues: Chemo- and Regioselective Transformations of 1,2,4-Triketone Analogs into Pyrazoles and Pyridazinones
Source: Int J Mol Sci. 2023 Sep 18;24(18):14234. doi: 10.3390/ijms241814234 (PMC10531707; doi:10.3390/ijms241814234)
Supplement: Supplementary file 1 [file ijms-24-14234-s001.zip]

Archive with 25 entries (23 files):
- ijms-2578992-supplementary/
- ijms-2578992-supplementary/SI_ijms-2578992/
- ijms-2578992-supplementary/SI_ijms-2578992/12.cif
- ijms-2578992-supplementary/SI_ijms-2578992/14.cif
- ijms-2578992-supplementary/SI_ijms-2578992/15b.cif
- ijms-2578992-supplementary/SI_ijms-2578992/21b.cif
- ijms-2578992-supplementary/SI_ijms-2578992/2c.cif
- ijms-2578992-supplementary/SI_ijms-2578992/3.CIF
- ijms-2578992-supplementary/SI_ijms-2578992/5.cif
- ijms-2578992-supplementary/SI_ijms-2578992/7a.cif
- ijms-2578992-supplementary/SI_ijms-2578992/7l.cif
- ijms-2578992-supplementary/SI_ijms-2578992/9a.cif
- ijms-2578992-supplementary/SI_ijms-2578992/9b.cif
- ijms-2578992-supplementary/SI_ijms-2578992/checkcif 12.pdf
- ijms-2578992-supplementary/SI_ijms-2578992/checkcif 14.pdf
- ijms-2578992-supplementary/SI_ijms-2578992/checkcif 15b.pdf
- ijms-2578992-supplementary/SI_ijms-2578992/checkcif 21b.pdf
- ijms-2578992-supplementary/SI_ijms-2578992/checkcif 2c.pdf
- ijms-2578992-supplementary/SI_ijms-2578992/checkcif 3.pdf
- ijms-2578992-supplementary/SI_ijms-2578992/checkcif 5.pdf
- ijms-2578992-supplementary/SI_ijms-2578992/checkcif 7a.pdf
- ijms-2578992-supplementary/SI_ijms-2578992/checkcif 7l.pdf
- ijms-2578992-supplementary/SI_ijms-2578992/checkcif 9a.pdf
- ijms-2578992-supplementary/SI_ijms-2578992/checkcif 9b.pdf
- ijms-2578992-supplementary/SI_ijms-2578992/ijms-2578992-supplementary.pdf
