# Supplementary material for: Exploring Three Avenues: Chemo- and Regioselective Transformations of 1,2,4-Triketone Analogs into Pyrazoles and Pyridazinones
Source: Int J Mol Sci. 2023 Sep 18;24(18):14234. doi: 10.3390/ijms241814234 (PMC10531707; doi:10.3390/ijms241814234)
Supplement: Supplementary file 1 [file ijms-24-14234-s001.zip › ijms-2578992-supplementary/SI_ijms-2578992/12.cif]

data_exp_215
_audit_creation_date               2022-11-08
_audit_creation_method
;
Olex2 1.3
(compiled 2020.11.12 svn.r5f609507 for OlexSys, GUI svn.r6408)
;
_shelx_SHELXL_version_number       '2018/3'
_audit_contact_author_address      ?
_audit_contact_author_email        ?
_audit_contact_author_name         ''
_audit_contact_author_phone        ?
_publ_contact_author_id_orcid      ?
_publ_section_references
;
Dolomanov, O.V., Bourhis, L.J., Gildea, R.J, Howard, J.A.K. & Puschmann, H.
 (2009), J. Appl. Cryst. 42, 339-341.

Sheldrick, G.M. (2015). Acta Cryst. A71, 3-8.

Sheldrick, G.M. (2015). Acta Cryst. C71, 3-8.
;
_chemical_name_common              ?
_chemical_name_systematic          ?
_chemical_formula_moiety           '2(C7.5 H9 N O0.5)'
_chemical_formula_sum              'C15 H18 N2 O'
_chemical_formula_weight           242.31
_chemical_absolute_configuration   ?
_chemical_melting_point            ?
loop_
  _atom_type_symbol
  _atom_type_description
  _atom_type_scat_dispersion_real
  _atom_type_scat_dispersion_imag
  _atom_type_scat_source
 'C' 'C' 0.0033 0.0016 'International Tables Vol C Tables 4.2.6.8 and 6.1.1.4'
 'H' 'H' 0.0000 0.0000 'International Tables Vol C Tables 4.2.6.8 and 6.1.1.4'
 'N' 'N' 0.0061 0.0033 'International Tables Vol C Tables 4.2.6.8 and 6.1.1.4'
 'O' 'O' 0.0106 0.0060 'International Tables Vol C Tables 4.2.6.8 and 6.1.1.4'

_shelx_space_group_comment
;
The symmetry employed for this shelxl refinement is uniquely defined
by the following loop, which should always be used as a source of
symmetry information in preference to the above space-group names.
They are only intended as comments.
;
_space_group_crystal_system        'monoclinic'
_space_group_IT_number             6
_space_group_name_H-M_alt          'P 1 m 1'
_space_group_name_Hall             'P -2y'
loop_
  _space_group_symop_operation_xyz
 'x, y, z'
 'x, -y, z'

_cell_length_a                     8.0767(16)
_cell_length_b                     6.7744(16)
_cell_length_c                     13.682(3)
_cell_angle_alpha                  90
_cell_angle_beta                   105.611(19)
_cell_angle_gamma                  90
_cell_volume                       721.0(3)
_cell_formula_units_Z              2
_cell_measurement_reflns_used      1171
_cell_measurement_temperature      295(2)
_cell_measurement_theta_max        25.0770
_cell_measurement_theta_min        3.9610
_shelx_estimated_absorpt_T_max     0.987
_shelx_estimated_absorpt_T_min     0.969
_exptl_absorpt_coefficient_mu      0.071
_exptl_absorpt_correction_T_max    1.00000
_exptl_absorpt_correction_T_min    0.22526
_exptl_absorpt_correction_type     multi-scan
_exptl_absorpt_process_details
;
CrysAlisPro 1.171.41.123a (Rigaku Oxford Diffraction, 2022)
Empirical absorption correction using spherical harmonics,
implemented in SCALE3 ABSPACK scaling algorithm.
;
_exptl_absorpt_special_details     ?
_exptl_crystal_colour              colourless
_exptl_crystal_colour_primary      colourless
_exptl_crystal_density_diffrn      1.116
_exptl_crystal_density_meas        ?
_exptl_crystal_density_method      ?
_exptl_crystal_description         block
_exptl_crystal_F_000               260
_exptl_crystal_size_max            0.44
_exptl_crystal_size_mid            0.31
_exptl_crystal_size_min            0.18
_exptl_transmission_factor_max     ?
_exptl_transmission_factor_min     ?
_diffrn_reflns_av_R_equivalents    0.0560
_diffrn_reflns_av_unetI/netI       0.0744
_diffrn_reflns_Laue_measured_fraction_full  0.989
_diffrn_reflns_Laue_measured_fraction_max  0.983
_diffrn_reflns_limit_h_max         6
_diffrn_reflns_limit_h_min         -10
_diffrn_reflns_limit_k_max         5
_diffrn_reflns_limit_k_min         -9
_diffrn_reflns_limit_l_max         18
_diffrn_reflns_limit_l_min         -17
_diffrn_reflns_number              5286
_diffrn_reflns_point_group_measured_fraction_full  0.694
_diffrn_reflns_point_group_measured_fraction_max  0.660
_diffrn_reflns_theta_full          25.242
_diffrn_reflns_theta_max           28.259
_diffrn_reflns_theta_min           3.989
_diffrn_ambient_temperature        295(2)
_diffrn_detector_area_resol_mean   16.5253
_diffrn_detector_type              Sapphire3
_diffrn_measured_fraction_theta_full  0.989
_diffrn_measured_fraction_theta_max  0.983
_diffrn_measurement_details
;
List of Runs (angles in degrees, time in seconds):

  # Type    Start    End  Width  t~exp~   \w     \q     \k     \f   Frames
--------------------------------------------------------------------------
  1  \w     32.00  58.00   1.00   60.00    --   21.29-142.00 -58.00   26
  2  \w     17.00  42.00   1.00   60.00    --   21.29-129.00 113.00   25
  3  \w    -80.00  -6.00   1.00   60.00    --  -22.70 129.00-173.00   74
  4  \w    -88.00 -52.00   1.00   60.00    --  -22.70 142.00  -1.00   36
  5  \w    -41.00  46.00   1.00   60.00    --  -22.70  57.00  60.00   87
  6  \w    -45.00  48.00   1.00   60.00    --  -22.70  38.00 -30.00   93
;
_diffrn_measurement_device         'four-circle diffractometer'
_diffrn_measurement_device_type    'Xcalibur, Sapphire3'
_diffrn_measurement_method         '\w scans'
_diffrn_radiation_type             MoK\a
_diffrn_radiation_wavelength       0.71073
_diffrn_source                     ?
_reflns_Friedel_coverage           0.339
_reflns_Friedel_fraction_full      0.398
_reflns_Friedel_fraction_max       0.335
_reflns_number_gt                  1373
_reflns_number_total               2544
_reflns_special_details
;
 Reflections were merged by SHELXL according to the crystal
 class for the calculation of statistics and refinement.
 
 _reflns_Friedel_fraction is defined as the number of unique
 Friedel pairs measured divided by the number that would be
 possible theoretically, ignoring centric projections and
 systematic absences.
;
_reflns_threshold_expression       'I > 2\s(I)'
_computing_cell_refinement         'CrysAlisPro 1.171.41.123a (Rigaku OD, 2022)'
_computing_data_collection         'CrysAlisPro 1.171.41.123a (Rigaku OD, 2022)'
_computing_data_reduction          'CrysAlisPro 1.171.41.123a (Rigaku OD, 2022)'
_computing_molecular_graphics      'Olex2 1.3 (Dolomanov et al., 2009)'
_computing_publication_material    'Olex2 1.3 (Dolomanov et al., 2009)'
_computing_structure_refinement    'SHELXL 2018/3 (Sheldrick, 2015)'
_computing_structure_solution      'SHELXT 2018/2 (Sheldrick, 2018)'
_refine_diff_density_max           0.246
_refine_diff_density_min           -0.186
_refine_diff_density_rms           0.046
_refine_ls_abs_structure_details
;
 Flack x determined using 311 quotients [(I+)-(I-)]/[(I+)+(I-)]
 (Parsons, Flack and Wagner, Acta Cryst. B69 (2013) 249-259).
;
_refine_ls_abs_structure_Flack     -4.0(10)
_refine_ls_extinction_coef         .
_refine_ls_extinction_method       none
_refine_ls_goodness_of_fit_ref     1.006
_refine_ls_hydrogen_treatment      constr
_refine_ls_matrix_type             full
_refine_ls_number_parameters       204
_refine_ls_number_reflns           2544
_refine_ls_number_restraints       2
_refine_ls_R_factor_all            0.1251
_refine_ls_R_factor_gt             0.0670
_refine_ls_restrained_S_all        1.006
_refine_ls_shift/su_max            0.000
_refine_ls_shift/su_mean           0.000
_refine_ls_structure_factor_coef   Fsqd
_refine_ls_weighting_details      
 'w=1/[\s^2^(Fo^2^)+(0.0937P)^2^] where P=(Fo^2^+2Fc^2^)/3'
_refine_ls_weighting_scheme        calc
_refine_ls_wR_factor_gt            0.1600
_refine_ls_wR_factor_ref           0.2083
_refine_special_details            ?
_olex2_refinement_description
;
1. Fixed Uiso
 At 1.2 times of:
  All C(H) groups
 At 1.5 times of:
  All C(H,H,H) groups
2. Others
 Fixed Sof: H1AA(0.5) H1AB(0.5) H1AC(0.5) H1A(0.5) H1B(0.5) H1C(0.5) H8AB(0.5)
 H8AC(0.5) H7A(0.5) H7B(0.5) H7C(0.5)
3.a Me refined with riding coordinates:
 C8A(H8AA,H8AB,H8AC)
3.b Aromatic/amide H refined with riding coordinates:
 C4A(H4A), C4(H4), C12(H12), C10(H10), C11(H11), C10A(H10A), C12A(H12A),
 C11A(H11A)
3.c Idealised Me refined as rotating group:
 C1A(H1AA,H1AB,H1AC), C1(H1A,H1B,H1C), C8(H8A,H8B,H8C), C7A(H7AA,H7AB,H7AC),
 C7(H7A,H7B,H7C)
;
_atom_sites_solution_hydrogens     geom
_atom_sites_solution_primary       dual
_atom_sites_solution_secondary     ?
loop_
  _atom_site_label
  _atom_site_type_symbol
  _atom_site_fract_x
  _atom_site_fract_y
  _atom_site_fract_z
  _atom_site_U_iso_or_equiv
  _atom_site_adp_type
  _atom_site_occupancy
  _atom_site_site_symmetry_order
  _atom_site_calc_flag
  _atom_site_refinement_flags_posn
  _atom_site_refinement_flags_adp
  _atom_site_refinement_flags_occupancy
  _atom_site_disorder_assembly
  _atom_site_disorder_group
 O1 O -0.4603(8) -0.500000 -0.3484(4) 0.0712(17) Uani 1 2 d S T P . .
 O1A O -0.5985(7) -1.000000 -0.6548(4) 0.0701(16) Uani 1 2 d S T P . .
 N1A N -0.4649(7) -1.000000 -0.3165(4) 0.0503(15) Uani 1 2 d S T P . .
 N1 N -0.6308(7) -0.500000 -0.6863(4) 0.0513(15) Uani 1 2 d S T P . .
 N2A N -0.6079(7) -1.000000 -0.3973(4) 0.0528(15) Uani 1 2 d S T P . .
 N2 N -0.6996(7) -0.500000 -0.6054(4) 0.0553(16) Uani 1 2 d S T P . .
 C3A C -0.5415(8) -1.000000 -0.4777(5) 0.0458(16) Uani 1 2 d S T P . .
 C3 C -0.5643(9) -0.500000 -0.5254(5) 0.0459(16) Uani 1 2 d S T P . .
 C5A C -0.3144(9) -1.000000 -0.3447(5) 0.0488(17) Uani 1 2 d S T P . .
 C2 C -0.5875(11) -0.500000 -0.4208(6) 0.0576(19) Uani 1 2 d S T P . .
 C2A C -0.6609(10) -1.000000 -0.5818(6) 0.0535(18) Uani 1 2 d S T P . .
 C4A C -0.3661(11) -1.000000 -0.4509(6) 0.0577(19) Uani 1 2 d S T P . .
 H4A H -0.295215 -1.000000 -0.494377 0.069 Uiso 1 2 calc R U P . .
 C1A C -0.8492(10) -1.000000 -0.5944(7) 0.067(2) Uani 1 2 d S T P . .
 H1AA H -0.890163 -0.866413 -0.598192 0.101 Uiso 0.5 1 calc R U P A -1
 H1AB H -0.873522 -1.064854 -0.537366 0.101 Uiso 0.5 1 calc R U P A -1
 H1AC H -0.905866 -1.068733 -0.655585 0.101 Uiso 0.5 1 calc R U P A -1
 C4 C -0.4129(9) -0.500000 -0.5531(6) 0.0549(18) Uani 1 2 d S T P . .
 H4 H -0.302533 -0.500000 -0.509493 0.066 Uiso 1 2 calc R U P . .
 C1 C -0.7631(11) -0.500000 -0.4078(7) 0.071(2) Uani 1 2 d S T P . .
 H1A H -0.804706 -0.366818 -0.410434 0.107 Uiso 0.5 1 calc R U P B -1
 H1B H -0.761378 -0.557384 -0.343394 0.107 Uiso 0.5 1 calc R U P B -1
 H1C H -0.837507 -0.575798 -0.461188 0.107 Uiso 0.5 1 calc R U P B -1
 C5 C -0.4558(9) -0.500000 -0.6586(6) 0.0525(18) Uani 1 2 d S T P . .
 C9 C -0.7542(9) -0.500000 -0.7849(5) 0.0570(19) Uani 1 2 d S T P . .
 C6 C -0.3395(10) -0.500000 -0.7277(7) 0.066(2) Uani 1 2 d S T P . .
 C9A C -0.4974(10) -1.000000 -0.2181(5) 0.0558(18) Uani 1 2 d S T P . .
 C12 C -0.9938(15) -0.500000 -0.9727(7) 0.098(3) Uani 1 2 d S T P . .
 H12 H -1.071642 -0.500002 -1.036697 0.117 Uiso 1 2 calc R U P . .
 C10 C -0.8130(9) -0.6773(9) -0.8311(5) 0.0761(18) Uani 1 1 d . . . . .
 H10 H -0.772071 -0.796863 -0.800585 0.091 Uiso 1 1 calc R U . . .
 C11 C -0.9345(10) -0.6719(11) -0.9240(5) 0.095(2) Uani 1 1 d . . . . .
 H11 H -0.977630 -0.790594 -0.954570 0.114 Uiso 1 1 calc R U . . .
 C6A C -0.1354(10) -1.000000 -0.2756(6) 0.067(2) Uani 1 2 d S T P . .
 C10A C -0.5169(10) -0.8241(9) -0.1736(5) 0.0783(18) Uani 1 1 d . . . . .
 H10A H -0.507191 -0.705017 -0.205394 0.094 Uiso 1 1 calc R U . . .
 C12A C -0.5660(18) -1.000000 -0.0312(8) 0.104(4) Uani 1 2 d S T P . .
 H12A H -0.585248 -0.999998 0.032792 0.125 Uiso 1 2 calc R U P . .
 C11A C -0.5518(11) -0.8280(13) -0.0788(6) 0.103(3) Uani 1 1 d . . . . .
 H11A H -0.565569 -0.709363 -0.047696 0.123 Uiso 1 1 calc R U . . .
 C8A C -0.0074(13) -1.000000 -0.3377(11) 0.143(6) Uani 1 2 d S T P . .
 H8AA H 0.107076 -1.000000 -0.293223 0.215 Uiso 0.5 1 calc R U P C -1
 H8AB H -0.023745 -1.115706 -0.379691 0.215 Uiso 0.5 1 calc R U P C -1
 H8AC H -0.023744 -0.884294 -0.379691 0.215 Uiso 0.5 1 calc R U P C -1
 C8 C -0.3677(16) -0.6772(17) -0.7934(10) 0.174(6) Uani 1 1 d . . . . .
 H8A H -0.335189 -0.792981 -0.752205 0.260 Uiso 1 1 calc R U . . .
 H8B H -0.299294 -0.667859 -0.840706 0.260 Uiso 1 1 calc R U . . .
 H8C H -0.487016 -0.685759 -0.829793 0.260 Uiso 1 1 calc R U . . .
 C7A C -0.1058(13) -0.8209(18) -0.2070(9) 0.168(6) Uani 1 1 d . . . . .
 H7AA H -0.121672 -0.703227 -0.247515 0.252 Uiso 1 1 calc R U . . .
 H7AB H 0.009228 -0.823973 -0.163351 0.252 Uiso 1 1 calc R U . . .
 H7AC H -0.186249 -0.821993 -0.166544 0.252 Uiso 1 1 calc R U . . .
 C7 C -0.1548(15) -0.500000 -0.6643(12) 0.155(7) Uani 1 2 d S T P . .
 H7A H -0.079778 -0.507544 -0.707950 0.233 Uiso 0.5 1 calc R U P D -1
 H7B H -0.135335 -0.611749 -0.619467 0.233 Uiso 0.5 1 calc R U P D -1
 H7C H -0.131822 -0.380707 -0.625063 0.233 Uiso 0.5 1 calc R U P D -1

loop_
  _atom_site_aniso_label
  _atom_site_aniso_U_11
  _atom_site_aniso_U_22
  _atom_site_aniso_U_33
  _atom_site_aniso_U_23
  _atom_site_aniso_U_13
  _atom_site_aniso_U_12
 O1 0.100(4) 0.063(4) 0.044(3) 0.000 0.008(3) 0.000
 O1A 0.093(4) 0.071(4) 0.041(3) 0.000 0.010(3) 0.000
 N1A 0.052(4) 0.058(4) 0.037(3) 0.000 0.006(3) 0.000
 N1 0.052(4) 0.057(4) 0.044(3) 0.000 0.011(3) 0.000
 N2A 0.057(4) 0.051(4) 0.045(4) 0.000 0.004(3) 0.000
 N2 0.064(4) 0.057(4) 0.043(4) 0.000 0.011(3) 0.000
 C3A 0.057(5) 0.038(4) 0.037(3) 0.000 0.004(3) 0.000
 C3 0.060(5) 0.035(4) 0.039(4) 0.000 0.006(3) 0.000
 C5A 0.058(4) 0.037(4) 0.044(4) 0.000 0.002(3) 0.000
 C2 0.077(5) 0.050(5) 0.039(4) 0.000 0.005(4) 0.000
 C2A 0.074(5) 0.040(4) 0.041(4) 0.000 0.006(3) 0.000
 C4A 0.075(5) 0.052(5) 0.049(4) 0.000 0.022(4) 0.000
 C1A 0.068(5) 0.067(6) 0.058(5) 0.000 0.001(4) 0.000
 C4 0.052(4) 0.049(4) 0.053(5) 0.000 -0.005(3) 0.000
 C1 0.081(6) 0.081(6) 0.057(5) 0.000 0.028(4) 0.000
 C5 0.049(4) 0.048(5) 0.059(5) 0.000 0.011(3) 0.000
 C9 0.054(5) 0.072(5) 0.042(4) 0.000 0.008(3) 0.000
 C6 0.065(5) 0.075(6) 0.063(5) 0.000 0.024(4) 0.000
 C9A 0.064(5) 0.064(5) 0.040(4) 0.000 0.016(3) 0.000
 C12 0.129(9) 0.094(8) 0.049(5) 0.000 -0.014(5) 0.000
 C10 0.094(4) 0.071(4) 0.052(3) -0.006(3) -0.001(3) -0.008(3)
 C11 0.131(6) 0.076(5) 0.057(4) -0.003(3) -0.011(4) -0.020(4)
 C6A 0.059(5) 0.076(6) 0.061(5) 0.000 0.007(4) 0.000
 C10A 0.127(5) 0.057(4) 0.051(3) -0.004(3) 0.025(3) 0.006(4)
 C12A 0.168(12) 0.096(8) 0.055(6) 0.000 0.040(7) 0.000
 C11A 0.163(8) 0.091(6) 0.064(5) -0.008(4) 0.046(5) 0.020(4)
 C8A 0.054(6) 0.248(19) 0.121(11) 0.000 0.011(6) 0.000
 C8 0.183(10) 0.184(10) 0.205(13) -0.130(10) 0.142(10) -0.074(8)
 C7A 0.100(6) 0.183(11) 0.179(11) -0.111(9) -0.034(6) -0.008(6)
 C7 0.075(8) 0.28(2) 0.116(11) 0.000 0.040(7) 0.000

_geom_special_details
;
 All esds (except the esd in the dihedral angle between two l.s. planes)
 are estimated using the full covariance matrix.  The cell esds are taken
 into account individually in the estimation of esds in distances, angles
 and torsion angles; correlations between esds in cell parameters are only
 used when they are defined by crystal symmetry.  An approximate (isotropic)
 treatment of cell esds is used for estimating esds involving l.s. planes.
;
loop_
  _geom_bond_atom_site_label_1
  _geom_bond_atom_site_label_2
  _geom_bond_distance
  _geom_bond_site_symmetry_2
  _geom_bond_publ_flag
 O1 C2 1.220(9) . ?
 O1A C2A 1.233(10) . ?
 N1A N2A 1.367(7) . ?
 N1A C5A 1.371(10) . ?
 N1A C9A 1.440(9) . ?
 N1 N2 1.366(8) . ?
 N1 C5 1.361(9) . ?
 N1 C9 1.445(9) . ?
 N2A C3A 1.348(9) . ?
 N2 C3 1.322(9) . ?
 C3A C2A 1.490(9) . ?
 C3A C4A 1.364(11) . ?
 C3 C2 1.492(10) . ?
 C3 C4 1.374(11) . ?
 C5A C4A 1.400(10) . ?
 C5A C6A 1.499(10) . ?
 C2 C1 1.476(12) . ?
 C2A C1A 1.485(12) . ?
 C4A H4A 0.9300 . ?
 C1A H1AA 0.9600 . ?
 C1A H1AB 0.9600 . ?
 C1A H1AC 0.9600 . ?
 C4 H4 0.9300 . ?
 C4 C5 1.391(11) . ?
 C1 H1A 0.9600 . ?
 C1 H1B 0.9600 . ?
 C1 H1C 0.9600 . ?
 C5 C6 1.502(11) . ?
 C9 C10 1.381(7) . ?
 C9 C10 1.381(7) 2_545 ?
 C6 C8 1.480(10) . ?
 C6 C8 1.480(10) 2_545 ?
 C6 C7 1.510(15) . ?
 C9A C10A 1.366(7) . ?
 C9A C10A 1.366(7) 2_535 ?
 C12 H12 0.9300 . ?
 C12 C11 1.363(8) . ?
 C12 C11 1.363(8) 2_545 ?
 C10 H10 0.9300 . ?
 C10 C11 1.381(9) . ?
 C11 H11 0.9300 . ?
 C6A C8A 1.504(15) . ?
 C6A C7A 1.513(10) 2_535 ?
 C6A C7A 1.513(10) . ?
 C10A H10A 0.9300 . ?
 C10A C11A 1.399(9) . ?
 C12A H12A 0.9300 . ?
 C12A C11A 1.355(10) . ?
 C12A C11A 1.355(10) 2_535 ?
 C11A H11A 0.9300 . ?
 C8A H8AA 0.9600 . ?
 C8A H8AB 0.9600 . ?
 C8A H8AC 0.9600 . ?
 C8 H8A 0.9600 . ?
 C8 H8B 0.9600 . ?
 C8 H8C 0.9600 . ?
 C7A H7AA 0.9600 . ?
 C7A H7AB 0.9600 . ?
 C7A H7AC 0.9600 . ?
 C7 H7A 0.9600 . ?
 C7 H7B 0.9600 . ?
 C7 H7C 0.9600 . ?

loop_
  _geom_angle_atom_site_label_1
  _geom_angle_atom_site_label_2
  _geom_angle_atom_site_label_3
  _geom_angle
  _geom_angle_site_symmetry_1
  _geom_angle_site_symmetry_3
  _geom_angle_publ_flag
 N2A N1A C5A 113.1(5) . . ?
 N2A N1A C9A 115.4(5) . . ?
 C5A N1A C9A 131.4(5) . . ?
 N2 N1 C9 115.3(5) . . ?
 C5 N1 N2 113.1(5) . . ?
 C5 N1 C9 131.6(6) . . ?
 C3A N2A N1A 103.0(5) . . ?
 C3 N2 N1 104.2(6) . . ?
 N2A C3A C2A 118.9(6) . . ?
 N2A C3A C4A 113.2(6) . . ?
 C4A C3A C2A 127.9(7) . . ?
 N2 C3 C2 120.3(6) . . ?
 N2 C3 C4 111.7(7) . . ?
 C4 C3 C2 128.0(6) . . ?
 N1A C5A C4A 104.6(6) . . ?
 N1A C5A C6A 126.9(6) . . ?
 C4A C5A C6A 128.5(7) . . ?
 O1 C2 C3 118.8(7) . . ?
 O1 C2 C1 121.9(7) . . ?
 C1 C2 C3 119.2(6) . . ?
 O1A C2A C3A 118.3(7) . . ?
 O1A C2A C1A 122.4(6) . . ?
 C1A C2A C3A 119.3(7) . . ?
 C3A C4A C5A 106.1(7) . . ?
 C3A C4A H4A 127.0 . . ?
 C5A C4A H4A 127.0 . . ?
 C2A C1A H1AA 109.5 . . ?
 C2A C1A H1AB 109.5 . . ?
 C2A C1A H1AC 109.5 . . ?
 H1AA C1A H1AB 109.5 . . ?
 H1AA C1A H1AC 109.5 . . ?
 H1AB C1A H1AC 109.5 . . ?
 C3 C4 H4 126.4 . . ?
 C3 C4 C5 107.1(6) . . ?
 C5 C4 H4 126.4 . . ?
 C2 C1 H1A 109.5 . . ?
 C2 C1 H1B 109.5 . . ?
 C2 C1 H1C 109.5 . . ?
 H1A C1 H1B 109.5 . . ?
 H1A C1 H1C 109.5 . . ?
 H1B C1 H1C 109.5 . . ?
 N1 C5 C4 103.8(7) . . ?
 N1 C5 C6 127.1(7) . . ?
 C4 C5 C6 129.1(7) . . ?
 C10 C9 N1 119.5(4) . . ?
 C10 C9 N1 119.5(4) 2_545 . ?
 C10 C9 C10 120.9(7) 2_545 . ?
 C5 C6 C7 109.1(8) . . ?
 C8 C6 C5 111.2(5) 2_545 . ?
 C8 C6 C5 111.2(5) . . ?
 C8 C6 C8 108.4(13) . 2_545 ?
 C8 C6 C7 108.4(7) 2_545 . ?
 C8 C6 C7 108.4(7) . . ?
 C10A C9A N1A 119.3(4) 2_535 . ?
 C10A C9A N1A 119.3(4) . . ?
 C10A C9A C10A 121.4(8) . 2_535 ?
 C11 C12 H12 121.3 2_545 . ?
 C11 C12 H12 121.3 . . ?
 C11 C12 C11 117.3(8) 2_545 . ?
 C9 C10 H10 121.0 . . ?
 C9 C10 C11 118.0(6) . . ?
 C11 C10 H10 121.0 . . ?
 C12 C11 C10 122.8(7) . . ?
 C12 C11 H11 118.6 . . ?
 C10 C11 H11 118.6 . . ?
 C5A C6A C8A 109.7(8) . . ?
 C5A C6A C7A 110.8(6) . . ?
 C5A C6A C7A 110.8(6) . 2_535 ?
 C8A C6A C7A 109.4(7) . 2_535 ?
 C8A C6A C7A 109.4(7) . . ?
 C7A C6A C7A 106.6(13) . 2_535 ?
 C9A C10A H10A 120.9 . . ?
 C9A C10A C11A 118.2(7) . . ?
 C11A C10A H10A 120.9 . . ?
 C11A C12A H12A 120.7 2_535 . ?
 C11A C12A H12A 120.7 . . ?
 C11A C12A C11A 118.7(10) 2_535 . ?
 C10A C11A H11A 119.1 . . ?
 C12A C11A C10A 121.7(8) . . ?
 C12A C11A H11A 119.1 . . ?
 C6A C8A H8AA 109.5 . . ?
 C6A C8A H8AB 109.5 . . ?
 C6A C8A H8AC 109.5 . . ?
 H8AA C8A H8AB 109.5 . . ?
 H8AA C8A H8AC 109.5 . . ?
 H8AB C8A H8AC 109.5 . . ?
 C6 C8 H8A 109.5 . . ?
 C6 C8 H8B 109.5 . . ?
 C6 C8 H8C 109.5 . . ?
 H8A C8 H8B 109.5 . . ?
 H8A C8 H8C 109.5 . . ?
 H8B C8 H8C 109.5 . . ?
 C6A C7A H7AA 109.5 . . ?
 C6A C7A H7AB 109.5 . . ?
 C6A C7A H7AC 109.5 . . ?
 H7AA C7A H7AB 109.5 . . ?
 H7AA C7A H7AC 109.5 . . ?
 H7AB C7A H7AC 109.5 . . ?
 C6 C7 H7A 109.5 . . ?
 C6 C7 H7B 109.5 . . ?
 C6 C7 H7C 109.5 . . ?
 H7A C7 H7B 109.5 . . ?
 H7A C7 H7C 109.5 . . ?
 H7B C7 H7C 109.5 . . ?

loop_
  _geom_torsion_atom_site_label_1
  _geom_torsion_atom_site_label_2
  _geom_torsion_atom_site_label_3
  _geom_torsion_atom_site_label_4
  _geom_torsion
  _geom_torsion_site_symmetry_1
  _geom_torsion_site_symmetry_2
  _geom_torsion_site_symmetry_3
  _geom_torsion_site_symmetry_4
  _geom_torsion_publ_flag
 N1A N2A C3A C2A 180.000(2) . . . . ?
 N1A N2A C3A C4A 0.000(2) . . . . ?
 N1A C5A C4A C3A 0.000(2) . . . . ?
 N1A C5A C6A C8A 180.000(2) . . . . ?
 N1A C5A C6A C7A -59.1(8) . . . . ?
 N1A C5A C6A C7A 59.1(8) . . . 2_535 ?
 N1A C9A C10A C11A 178.7(7) . . . . ?
 N1 N2 C3 C2 180.000(2) . . . . ?
 N1 N2 C3 C4 0.000(2) . . . . ?
 N1 C5 C6 C8 -60.5(8) . . . . ?
 N1 C5 C6 C8 60.5(8) . . . 2_545 ?
 N1 C5 C6 C7 180.000(4) . . . . ?
 N1 C9 C10 C11 178.2(7) . . . . ?
 N2A N1A C5A C4A 0.000(2) . . . . ?
 N2A N1A C5A C6A 180.000(1) . . . . ?
 N2A N1A C9A C10A -88.3(6) . . . . ?
 N2A N1A C9A C10A 88.3(6) . . . 2_535 ?
 N2A C3A C2A O1A 180.000(2) . . . . ?
 N2A C3A C2A C1A 0.000(3) . . . . ?
 N2A C3A C4A C5A 0.000(2) . . . . ?
 N2 N1 C5 C4 0.000(3) . . . . ?
 N2 N1 C5 C6 180.000(3) . . . . ?
 N2 N1 C9 C10 -89.7(6) . . . . ?
 N2 N1 C9 C10 89.7(6) . . . 2_545 ?
 N2 C3 C2 O1 180.000(2) . . . . ?
 N2 C3 C2 C1 0.000(3) . . . . ?
 N2 C3 C4 C5 0.000(3) . . . . ?
 C3 C4 C5 N1 0.000(2) . . . . ?
 C3 C4 C5 C6 180.000(3) . . . . ?
 C5A N1A N2A C3A 0.000(1) . . . . ?
 C5A N1A C9A C10A -91.7(6) . . . 2_535 ?
 C5A N1A C9A C10A 91.7(6) . . . . ?
 C2 C3 C4 C5 180.000(2) . . . . ?
 C2A C3A C4A C5A 180.000(2) . . . . ?
 C4A C3A C2A O1A 0.000(3) . . . . ?
 C4A C3A C2A C1A 180.000(3) . . . . ?
 C4A C5A C6A C8A 0.000(2) . . . . ?
 C4A C5A C6A C7A -120.9(8) . . . 2_535 ?
 C4A C5A C6A C7A 120.9(8) . . . . ?
 C4 C3 C2 O1 0.000(3) . . . . ?
 C4 C3 C2 C1 180.000(2) . . . . ?
 C4 C5 C6 C8 -119.5(8) . . . 2_545 ?
 C4 C5 C6 C8 119.5(8) . . . . ?
 C4 C5 C6 C7 0.000(5) . . . . ?
 C5 N1 N2 C3 0.000(2) . . . . ?
 C5 N1 C9 C10 90.3(6) . . . . ?
 C5 N1 C9 C10 -90.3(6) . . . 2_545 ?
 C9 N1 N2 C3 180.000(2) . . . . ?
 C9 N1 C5 C4 180.000(3) . . . . ?
 C9 N1 C5 C6 0.000(5) . . . . ?
 C9 C10 C11 C12 2.1(13) . . . . ?
 C9A N1A N2A C3A 180.000(1) . . . . ?
 C9A N1A C5A C4A 180.000(2) . . . . ?
 C9A N1A C5A C6A 0.000(2) . . . . ?
 C9A C10A C11A C12A 0.1(14) . . . . ?
 C10 C9 C10 C11 -1.1(13) 2_545 . . . ?
 C11 C12 C11 C10 -3.0(17) 2_545 . . . ?
 C6A C5A C4A C3A 180.000(2) . . . . ?
 C10A C9A C10A C11A 2.2(14) 2_535 . . . ?
 C11A C12A C11A C10A -2.3(19) 2_535 . . . ?

loop_
  _diffrn_refln_index_h
  _diffrn_refln_index_k
  _diffrn_refln_index_l
  _diffrn_refln_intensity_net
  _diffrn_refln_intensity_u
 0 0 -3 145.74 8.38
 0 0 3 152.77 7.89
 0 0 -4 350.33 15.13
 0 0 4 351.78 13.94
 0 0 -5 567.36 21.83
 0 0 -6 138.28 12.12
 0 0 -7 309.13 19.22
 0 0 -8 546.74 28.38
 0 0 -9 -3.57 3.8
 0 0 -10 2.91 2.9
 0 0 -11 -1.57 1.7
 0 0 13 3.97 3.41
 0 0 14 -2.49 7.19
 0 0 15 13.42 8.84
 0 0 16 36.61 15.14
 0 0 17 1.28 7.43
 0 1 2 149.47 8.51
 0 -1 -2 147.98 8.66
 0 -1 2 147.48 7.38
 0 1 -2 156.67 8.17
 0 1 -3 92.67 7.23
 0 -1 -3 83.31 7.55
 0 -1 3 99.3 7.2
 0 1 3 113.1 8.37
 0 -1 4 50.53 5.65
 0 -1 -4 51.26 6.43
 0 -1 5 96.47 8.5
 0 -1 -5 98.32 9.97
 0 -1 6 15.39 3.55
 0 -1 -6 9.05 2.76
 0 -1 7 482.69 21.88
 0 -1 -7 490.73 24.18
 0 -1 8 25 5.31
 0 -1 -8 27.58 5.98
 0 -1 -9 2.21 2
 0 -1 9 -3.89 2.99
 0 -1 -10 33.29 7.23
 0 -1 10 32.82 7.33
 0 -1 11 59.67 9.9
 0 -1 -11 54.7 10.72
 0 -1 12 29.86 7.63
 0 -1 -12 24.86 7.43
 0 -1 -13 8.63 5.29
 0 -1 13 5.7 3.19
 0 -1 -14 21.83 7.04
 0 -1 14 18.28 6.58
 0 -1 15 8.18 6.12
 0 -1 -15 16.81 6.85
 0 1 16 47.98 20.6
 0 -1 16 24.7 10.85
 0 -1 17 12.01 8.92
 0 1 17 7.2 12.61
 0 2 0 9999 81.39
 0 2 -1 7836.09 69.19
 0 -2 -1 7919.12 80
 0 -2 1 7914.33 68.32
 0 -2 2 266.28 12.5
 0 -2 -2 280.44 16.7
 0 2 -2 289.99 13.72
 0 -2 3 2902.19 46.68
 0 2 -3 2973.67 45.5
 0 -2 -3 2931.65 55.45
 0 -2 -4 98.5 10.72
 0 -2 4 89.7 8.46
 0 2 -4 111.43 10
 0 -2 5 -0.97 1.49
 0 -2 -5 -0.68 2.5
 0 -2 6 54.92 7.43
 0 -2 -6 56.65 8.89
 0 -2 7 17.19 4.42
 0 -2 -7 18.81 5.08
 0 -2 8 1.32 1.08
 0 -2 -8 -0.19 3.44
 0 -2 9 112.75 11.89
 0 -2 -9 90.06 11.99
 0 -2 10 1.64 1.33
 0 -2 -10 2.51 2.84
 0 -2 11 67.38 10.97
 0 -2 -11 66.45 11.23
 0 -2 12 -2.26 3.42
 0 -2 -12 6.35 4.72
 0 -2 -13 23.53 7.11
 0 -2 13 23.02 6.34
 0 -2 -14 1.16 2.28
 0 -2 14 -1.46 2.89
 0 -2 15 10.1 5.02
 0 -2 -15 13.96 6.34
 0 -2 -16 37.24 11.4
 0 -2 16 34.54 10.94
 0 -2 -17 -5.8 5.14
 0 -2 -17 -1.41 2.41
 0 2 -17 2.27 4.8
 0 -2 17 -6.25 6.16
 0 -3 -1 0.69 2.16
 0 3 -2 1016.41 18.44
 0 -3 2 1038.6 31.11
 0 -3 -2 1059.52 36.55
 0 -3 -2 1007.32 18.71
 0 -3 -3 224.34 18.32
 0 -3 3 210.71 14.11
 0 -3 -4 168.01 16.07
 0 -3 4 169.95 13.77
 0 -3 5 224.63 17.12
 0 -3 -5 206.47 18.84
 0 -3 -6 120.65 15.52
 0 -3 6 136.73 13.33
 0 -3 -7 30.26 7.22
 0 -3 7 30.09 6.12
 0 -3 -8 21.18 6.7
 0 -3 8 27.26 6.91
 0 -3 -9 135.45 17.09
 0 -3 9 131.37 15.03
 0 -3 -10 34.92 8.73
 0 -3 10 40.22 7.93
 0 -3 -11 166.07 18.96
 0 -3 11 154.22 17.38
 0 -3 -12 21.13 6.91
 0 -3 12 15.12 4.5
 0 -3 -13 -3.48 2.6
 0 -3 13 5.49 3.79
 0 -3 -14 -1.61 2.98
 0 -3 14 -1.08 2.25
 0 -3 15 2.89 2.03
 0 -3 -15 5.15 4.27
 0 3 -16 5.08 6.1
 0 -3 -16 16.76 8.23
 0 -3 -16 6.84 5.37
 0 -4 -1 1126.26 43.1
 0 4 2 0.39 0.5
 0 4 -2 2.55 0.87
 0 -4 -2 1.97 0.9
 0 -4 -2 -0.04 0.73
 0 -4 -2 -1.47 3.01
 0 -4 3 361.23 22.45
 0 4 -3 298.05 12.43
 0 -4 -3 306.6 24.03
 0 -4 -3 326.2 13.1
 0 -4 -4 1.82 0.85
 0 -4 4 2.67 2.53
 0 -4 -4 -3.67 4.31
 0 4 -4 -1.99 1.35
 0 -4 -5 19.34 6.86
 0 -4 5 21.76 5.71
 0 -4 6 -0.1 1.23
 0 -4 -6 1.21 2.42
 0 -4 -7 3.38 4.1
 0 -4 7 -0.53 4.28
 0 -4 8 4.87 4.4
 0 -4 -8 3.47 3.15
 0 -4 -9 68.81 13.7
 0 -4 9 76.69 12.62
 0 -4 -10 -1.31 2.42
 0 -4 10 -2.56 4.49
 0 -4 -11 32.36 10.05
 0 -4 11 36.91 9.5
 0 -4 -12 1.58 1.56
 0 -4 12 -4.33 3.57
 0 -4 -13 3.46 3.17
 0 -4 -13 6.01 5
 0 -4 13 10.11 5.26
 0 4 -13 6.74 6.03
 0 -4 -14 1.4 2.07
 0 -4 -14 -3.56 3.48
 0 -4 -15 5.49 4.33
 0 -4 -15 1.45 2.83
 0 4 -15 3.5 3.82
 0 -5 -1 255.2 23.2
 0 -5 -2 10.61 5.29
 0 -5 -3 3.72 1.42
 0 -5 -3 1.62 0.93
 0 -5 -3 5.8 4.02
 0 5 3 2.27 1.11
 0 5 -4 0.58 0.91
 0 -5 -4 0.23 0.79
 0 5 -4 -1.17 1.53
 0 -5 -4 -0.3 1.84
 0 -5 -5 9.76 4.18
 0 5 -5 23.88 5.14
 0 -5 5 22.26 6.23
 0 -5 -5 16.63 3.68
 0 -5 -6 1.53 1.71
 0 -5 -6 4.02 4.77
 0 -5 6 5.79 3.06
 0 5 -6 3.23 2.51
 0 -5 -7 75.18 9.85
 0 -5 -7 56.87 12.84
 0 -5 7 74.49 12.35
 0 5 -7 68.2 10.05
 0 -5 8 27.49 7.65
 0 -5 -8 26.15 8.33
 0 -5 -8 31.27 6.85
 0 5 -8 32.99 6.89
 0 -5 -9 -1.7 3.1
 0 -5 -9 3.29 2.42
 0 -5 9 3.45 3.87
 0 5 -9 3.91 3.72
 0 -5 -10 17.62 7.7
 0 -5 10 16.4 6.41
 0 5 -10 17.47 6.41
 0 -5 -10 17.59 5.98
 0 -5 -11 12.42 4.64
 0 5 -11 11.45 5.38
 0 5 -12 6.79 3.99
 0 -5 -12 12.79 5.73
 0 -5 -12 4.63 1.85
 0 5 -13 1.96 3.37
 0 -5 -13 2.95 3.22
 0 -5 -13 -1.14 4.64
 0 -5 -14 6.77 4.91
 0 -5 -14 0 3.56
 0 5 -14 11.12 7.3
 0 -6 0 1014.07 50.63
 0 -6 -1 81.68 14.57
 0 -6 -2 13.3 6.46
 0 -6 -3 6.65 4.65
 0 -6 -4 11.68 6.36
 0 -6 -5 10.07 5.69
 0 -6 -6 -1.5 4.55
 0 -6 -7 -4.52 4.98
 0 -6 7 3.41 2.5
 0 -6 -8 36.51 11.58
 0 -6 8 38.54 9.66
 0 -6 -9 2.47 4.95
 0 -6 -10 -1.95 3.43
 0 -6 -11 -17.2 8.36
 0 -6 -12 7.94 7.4
 0 -6 -13 -16.63 8.19
 0 -7 0 -3.68 4.78
 0 -7 -1 17.31 6.42
 0 -7 -2 0.84 1.96
 0 -7 -3 -0.96 2.99
 0 -7 -4 4.47 4.67
 0 -7 -5 4.4 4.33
 0 -7 -6 2.62 1.63
 0 -7 -7 14.6 7.38
 0 -7 -8 12.93 7.05
 0 -7 -9 0.57 2.89
 0 -7 -10 0.17 3.28
 0 -7 -11 18.01 10.48
 0 -8 0 57.65 14.07
 0 -8 -1 52.68 13.47
 0 -8 1 64.5 14.57
 0 -8 -2 2.16 3.99
 0 -8 2 0.07 1.92
 0 -8 -3 11.01 6.32
 0 -8 -4 -0.75 3.95
 0 -8 -5 -1.24 3.96
 0 -8 -6 -2.66 3.58
 0 -8 -7 10.21 6.72
 0 -8 -8 7.07 5.78
 0 -9 0 0 3.86
 -1 0 17 3.85 5.79
 -1 0 16 -2.49 5.81
 -1 0 15 11.65 7.03
 -1 0 14 37.06 9.2
 -1 0 13 -1.8 3.9
 -1 0 12 74.76 13.66
 -1 0 11 42.83 9.61
 1 0 -10 189.03 17.79
 -1 0 10 189.24 18.55
 -1 0 9 76.61 11
 1 0 -9 83.61 10.95
 1 0 -8 66.52 9.3
 1 0 -7 303.3 17.94
 1 0 -6 800.19 26.43
 1 0 -5 301.9 14.52
 -1 0 5 286.74 13.21
 -1 0 4 1343.87 24.72
 1 0 -4 1313.9 26.1
 -1 0 4 1343.88 28.85
 -1 0 3 2243.03 32.98
 -1 0 3 2077.1 25.72
 1 0 -3 2177.05 27.31
 -1 0 -2 2643.51 34.46
 1 0 2 2652.88 34.16
 -1 0 -2 2702.52 37.43
 1 0 2 2678.98 37.79
 1 0 3 1351.02 28.18
 -1 0 -3 1338.81 28.42
 -1 0 -3 1392.45 30.01
 -1 0 -4 340.85 16.25
 -1 0 -5 799.36 28.41
 -1 0 -6 323.3 19.73
 -1 0 -7 54.25 8.23
 -1 0 -8 88.92 12.35
 -1 0 -9 207.63 19.58
 -1 0 -10 49.67 10.05
 -1 0 -11 72.81 13.35
 -1 0 -13 50.96 11.88
 -1 0 -14 1.34 1.97
 1 0 14 16.3 9.48
 1 0 15 18.53 14.12
 -1 0 -15 7.76 4.75
 1 0 16 19.27 12.92
 -1 0 -16 11.4 6.6
 1 0 17 -1.77 5.66
 -1 1 17 -4.79 6.2
 -1 -1 17 0.09 1.26
 -1 -1 16 3.04 3.2
 -1 1 16 29.51 13.49
 -1 -1 15 20.27 7.89
 1 -1 -15 15.56 6.84
 1 -1 -14 2.73 2.06
 -1 -1 14 7.87 4.66
 -1 -1 13 71.49 13.22
 1 -1 -13 58.25 11.61
 1 -1 -12 151.77 18.02
 -1 -1 12 146.18 17.26
 1 -1 -11 47.55 9.26
 -1 -1 11 46.5 9.11
 1 -1 -10 8.07 3.9
 -1 -1 10 4.65 3.33
 -1 -1 9 6.91 3.31
 1 -1 -9 8.94 4.06
 -1 -1 8 47.58 7.71
 1 -1 -8 49.41 7.97
 1 -1 -7 130.12 11.78
 -1 -1 7 149.61 12.9
 -1 -1 6 170.49 12.87
 1 -1 -6 152.05 11.74
 1 -1 -5 284.87 15.35
 -1 -1 5 265.78 15.68
 1 -1 -4 317.78 15.18
 -1 1 4 374.63 17.04
 1 1 -4 363.25 18.16
 -1 -1 4 301.16 15.63
 1 -1 -3 82.18 8.72
 1 1 -3 58.42 7.49
 -1 -1 3 51.07 6.62
 -1 1 3 70.88 6.09
 1 1 -2 2362.72 38
 -1 1 2 2423.99 32.54
 1 -1 -2 2385.94 32.78
 -1 -1 2 2425.85 36.8
 1 1 -1 169.24 9.95
 -1 -1 1 169.37 8.32
 -1 -1 1 144.01 8.57
 -1 1 1 149.97 8.1
 -1 -1 0 175.17 9.65
 -1 -1 0 166.4 8.63
 1 1 0 151.15 7.19
 -1 1 0 156.83 7.41
 -1 1 0 152.48 6.9
 1 1 0 159.75 9.29
 1 -1 0 164.24 7.28
 1 -1 0 155.98 7.27
 1 -1 0 145.6 6.86
 -1 -1 0 150.46 6.95
 -1 -1 0 163.93 7.21
 1 1 0 164.78 7.13
 1 1 0 154.88 7.23
 1 -1 1 2223.57 32.76
 1 1 1 2190.72 30.8
 -1 -1 -1 2040.83 29.06
 1 1 1 2183.11 34.14
 -1 -1 -1 2170.75 33.99
 -1 -1 -1 2295.84 31.95
 -1 1 -1 2252.42 29.8
 -1 1 -1 2168.19 30.43
 1 -1 1 2182.88 30.99
 1 1 1 2170.21 31.69
 -1 1 -2 121.22 7.97
 1 1 2 165.81 10.54
 -1 -1 -2 129.66 8.61
 -1 -1 -2 124.89 9.41
 1 -1 2 141.24 5.42
 -1 -1 -3 267.99 13.65
 -1 1 -3 262.23 13.94
 -1 -1 -3 217.6 14.5
 1 -1 3 253.79 9.51
 -1 -1 -4 272.85 16
 -1 1 -4 285.91 15.27
 -1 -1 -4 277.3 14.97
 -1 -1 -5 141.9 11.73
 -1 -1 -6 145.41 12.96
 -1 -1 -7 48.2 8.1
 -1 -1 -8 11.21 4.51
 1 -1 9 5.33 3.49
 -1 -1 -9 1.74 1.62
 1 -1 10 57.12 10.52
 -1 -1 -10 42.8 9.18
 -1 -1 -11 147.69 17.35
 1 -1 11 156.4 17.51
 -1 -1 -12 69.12 12.41
 1 -1 12 76.62 13.5
 -1 -1 -13 0.87 3.22
 -1 1 -13 1.35 2.63
 -1 -1 -13 2.34 3.05
 1 -1 13 7.58 4.18
 1 -1 14 31.66 10.19
 -1 1 -14 35 10.99
 -1 -1 -14 27.35 8.43
 -1 -1 -14 22.45 8.53
 -1 -1 -15 8.44 5.46
 -1 1 -15 18.65 8.56
 1 -1 15 13.13 7.92
 -1 -1 -15 12.64 6.22
 -1 1 -16 -2.4 4.3
 -1 -1 -16 1.9 4.31
 1 -1 16 -2.98 5.84
 1 -2 -17 -3.28 3.47
 -1 -2 17 8.27 5.87
 1 -2 -16 8.12 4.91
 -1 -2 16 9.63 6.09
 1 -2 -15 -3.19 4.27
 -1 -2 15 1.91 3.33
 -1 -2 14 -2.63 3.37
 1 -2 -14 -1.4 3.31
 1 -2 -13 -1.64 1.94
 -1 -2 13 1.05 2.11
 1 -2 -12 3.77 3.38
 -1 -2 12 3.42 2.39
 1 -2 -11 316.33 24.83
 -1 -2 11 288.64 22.37
 1 -2 -10 42.18 8.69
 -1 -2 10 51.97 9.54
 1 -2 -9 86.57 11.69
 -1 -2 9 88.13 11.65
 -1 -2 8 24.19 5.55
 1 -2 -8 21.78 5.89
 -1 -2 7 51.95 8.24
 1 -2 -7 63.88 9.56
 -1 -2 6 591.61 27.2
 1 -2 -6 595.93 29.11
 -1 -2 5 286.03 17.39
 1 -2 -5 304.38 19.27
 -1 -2 4 105.62 10.2
 1 -2 -4 111.46 11.3
 -1 -2 3 219.45 14.53
 1 -2 -3 203.71 14.04
 1 2 -2 706.49 24.73
 1 -2 -2 637.06 24.95
 -1 2 1 2519.49 31.84
 1 -2 -1 2388.44 30.13
 -1 -2 1 2490.87 46.1
 1 2 -1 2404.34 29.51
 1 2 -1 2526.8 45.33
 -1 -2 1 2353.8 29.37
 1 -2 0 2439.98 28.39
 1 2 0 2445.88 28.72
 -1 -2 0 2540.22 29.45
 1 -2 0 2570.67 29.86
 1 2 0 2583.72 45.93
 -1 2 0 2508.52 28.67
 1 2 0 2533.02 29.96
 -1 2 0 2495.51 29.83
 -1 -2 0 2456.11 28.36
 1 -2 0 2528.14 27.89
 1 2 0 2508.24 27.62
 -1 -2 0 2496.81 45.25
 -1 2 -1 857.11 19.03
 -1 2 -1 750.43 18.23
 -1 -2 -1 816.46 27.22
 -1 -2 -1 820.19 19.67
 1 2 1 816.19 18.7
 1 -2 1 827.4 18.4
 1 -2 1 824.8 18.46
 1 2 1 765.85 17.8
 -1 -2 -1 774.69 19.14
 -1 2 -1 759.18 18
 -1 2 -2 152.28 8.15
 -1 2 -2 189.06 10.1
 -1 -2 -2 157.67 14.34
 1 -2 2 147.46 7.53
 -1 -2 -2 168.37 9.85
 -1 2 -2 156.63 9.51
 -1 2 -3 99.45 8.69
 1 -2 3 107.35 7.77
 -1 -2 -3 110.34 11.18
 -1 -2 -3 96.37 8.58
 -1 2 -3 54.57 5.71
 -1 -2 -4 180.43 17
 -1 2 -4 206.18 13.59
 1 -2 4 210.1 11.82
 -1 -2 -4 216.81 13.94
 1 -2 5 637.85 21.97
 -1 2 -5 633.87 26.31
 -1 -2 -5 642.23 26.26
 -1 -2 -5 645.91 29.36
 -1 -2 -6 45.72 9.1
 -1 2 -6 49.69 8.2
 1 -2 6 55.21 7.04
 1 -2 7 30.66 5.56
 -1 -2 -7 30.93 6.97
 -1 -2 -8 74.76 11.2
 1 -2 8 91.78 10.57
 1 -2 9 70.86 9.63
 -1 -2 -9 58.85 10
 1 -2 10 313.4 22.4
 -1 -2 -10 278.12 23.25
 -1 -2 -11 9.6 3.77
 1 -2 11 14.64 5.47
 -1 2 -11 18.28 7.75
 -1 -2 -11 16.88 5.94
 -1 -2 -12 8.72 4.74
 -1 -2 -12 -0.14 1.91
 1 -2 12 4.69 2.88
 -1 2 -12 4.59 2.59
 -1 -2 -13 -5.19 4.63
 -1 2 -13 1.12 3.27
 1 -2 13 1.29 2.86
 -1 -2 -13 -1.77 2.76
 -1 -2 -14 6.22 4.04
 -1 -2 -14 3.37 3.77
 1 -2 14 2.81 3.48
 -1 2 -14 5.73 4.81
 1 -2 15 10.42 5.35
 -1 2 -15 18.21 9.19
 -1 -2 -15 10.88 6.25
 -1 -2 -15 11.95 6.24
 -1 -2 -16 9.43 5.67
 -1 -2 -16 10.07 6.47
 -1 2 -16 0 3.11
 -1 -3 16 16.91 7.67
 1 -3 -16 -4.04 3.7
 -1 -3 15 2.06 2.88
 1 -3 -15 2.71 2.68
 -1 -3 14 1.14 2.67
 1 -3 -14 -0.25 2.34
 -1 -3 13 12.14 5.1
 1 -3 -13 15.9 6.72
 -1 -3 12 253.94 24.03
 1 -3 -12 240.42 22.81
 -1 -3 11 26.94 7.85
 1 -3 -11 25.51 7.77
 -1 -3 10 37.92 8.91
 1 -3 -10 32.95 8.89
 -1 -3 9 67.17 10.68
 1 -3 -9 77.13 13.27
 1 -3 -8 26.12 7.49
 -1 -3 8 35.77 7.62
 -1 -3 7 13.63 4.77
 1 -3 -7 9.31 4.12
 1 -3 -6 276.98 22.69
 -1 -3 6 274.99 20.65
 1 -3 -5 261.87 21.58
 -1 -3 5 260.99 19.8
 1 -3 -4 133.89 14.82
 -1 -3 4 121.16 12.66
 1 -3 -3 71.5 9.77
 -1 -3 3 66.12 8.91
 -1 -3 2 148.28 13.64
 -1 3 2 156.98 8.73
 -1 -3 2 170.14 9.68
 1 -3 -2 152.56 14.54
 -1 3 1 100.73 5.83
 -1 -3 1 81.53 4.51
 1 3 -1 81.25 4.74
 -1 3 0 66.01 7.54
 1 -3 0 38.44 3.4
 1 3 0 69.86 4.44
 -1 -3 -1 192.47 9.63
 -1 3 -1 151.26 10.61
 -1 3 -1 159.74 7.86
 1 -3 1 121.99 6.45
 -1 -3 -1 162.27 15.16
 -1 -3 -2 59.13 9.75
 -1 -3 -2 54.91 5.93
 -1 3 -2 49.82 5.26
 1 -3 2 53.63 6.27
 -1 3 -2 65.65 5.69
 1 3 2 44.31 6.3
 -1 -3 -2 51.9 5.21
 -1 3 -2 39.7 5.34
 -1 -3 -3 162.46 10.98
 1 -3 3 178.63 11.48
 -1 3 -3 160.17 10.92
 -1 -3 -3 175.55 16.45
 -1 -3 -4 263.38 15.76
 -1 3 -4 248.59 15.47
 -1 -3 -4 262.81 21.85
 1 -3 4 313.39 16.59
 -1 3 -4 250.29 15.48
 -1 3 -5 272.1 16.98
 -1 3 -5 269.43 17.7
 -1 -3 -5 261.63 17.62
 -1 -3 -5 266.82 23.55
 1 -3 5 311.03 18.62
 -1 -3 -6 24.42 7.6
 -1 -3 -6 25.69 6
 -1 3 -6 27.54 6
 1 -3 6 33.13 6.12
 1 -3 7 17.89 4.52
 -1 -3 -7 21.38 7.02
 -1 3 -7 22.48 5.47
 -1 -3 -7 29.04 6.43
 -1 3 -8 77.06 11.66
 -1 -3 -8 81.39 12.23
 -1 -3 -8 80.53 13.08
 1 -3 8 87.19 11.26
 -1 -3 -9 41.48 9.71
 -1 3 -9 42.37 9.98
 -1 -3 -9 28.84 8.51
 1 -3 9 31.96 6.96
 -1 3 -10 16.25 6.84
 -1 -3 -10 14.57 6.36
 -1 -3 -10 11.34 5
 1 -3 10 16.92 5.25
 -1 -3 -11 274.04 24.75
 1 -3 11 273.46 22.42
 -1 -3 -11 340.72 29.3
 -1 3 -11 345.79 30.24
 1 -3 12 16.81 5.73
 -1 3 -12 14.42 5.14
 -1 -3 -12 9.93 4.13
 -1 -3 -12 17.23 7.68
 -1 -3 -13 -7.98 5.47
 1 -3 13 2.02 1.65
 -1 3 -13 -4.82 5.98
 -1 -3 -13 0.89 2.29
 -1 3 -14 -0.38 1.68
 -1 -3 -14 8.65 5.96
 -1 -3 -15 2.84 1.7
 -1 -3 -15 7.5 5.6
 -1 3 -15 0 5.45
 -1 -3 -16 4.13 5.28
 1 -4 -16 -15.61 7.28
 1 -4 -15 -2.91 3.14
 -1 -4 15 3.62 3.96
 -1 -4 14 -2.2 3.33
 1 -4 -14 -6.6 4.47
 1 -4 -13 0.1 1.91
 -1 -4 13 2.62 4.01
 -1 -4 12 2.91 3.55
 1 -4 -12 4.43 4.75
 -1 -4 11 115.13 16.9
 1 -4 -11 101.96 16.8
 1 -4 -10 26.26 9.06
 -1 -4 10 20.91 6.77
 1 -4 -9 55.95 12.91
 -1 -4 9 55.96 11.13
 -1 -4 8 3.3 2.52
 1 -4 -8 6.57 4.52
 -1 -4 7 40.26 9.09
 1 -4 -7 35.77 10
 -1 -4 6 90.59 13.27
 1 -4 -6 97.72 15.27
 1 -4 -5 95.33 13.74
 -1 -4 5 102.56 13.74
 1 -4 -4 27.28 7.59
 -1 -4 4 27.59 6.81
 -1 4 3 27.47 4.17
 -1 -4 3 30.43 4.48
 -1 -4 3 24.95 6.17
 1 -4 -3 22.91 6.55
 1 -4 -2 53.85 4.53
 1 4 -2 65.71 4.47
 -1 -4 2 87.46 4.62
 -1 -4 0 877.32 38.52
 1 -4 1 144.92 6.23
 -1 -4 -1 160.69 16.53
 -1 4 -2 22.75 3.49
 1 4 2 15.12 3.11
 1 -4 2 6.09 1.73
 -1 -4 -2 31.71 7.29
 -1 -4 -2 39.72 5.44
 1 -4 3 13.14 3.78
 -1 4 -3 27.85 4.77
 -1 -4 -3 32.45 4.6
 -1 -4 -3 36.68 5.57
 -1 -4 -3 28.54 7.34
 1 4 3 57.8 12.12
 -1 4 -3 40.94 5.17
 -1 -4 -4 88.6 9.14
 -1 4 -4 79.56 8.59
 -1 -4 -4 103.56 14.5
 -1 4 -4 112.14 10.31
 1 -4 4 89.89 10.6
 -1 -4 -4 89.39 8.54
 -1 -4 -5 130.65 17.68
 -1 -4 -5 132.04 12.33
 -1 4 -5 109.59 11.05
 1 -4 5 131.56 12.82
 -1 4 -6 29.75 5.84
 1 -4 6 33.97 6.74
 -1 -4 -6 38.62 10.34
 -1 -4 -6 41.72 7.81
 -1 -4 -7 10.42 4.62
 -1 -4 -7 6.09 3
 -1 4 -7 5.75 3.22
 1 -4 7 10.17 3.81
 1 -4 8 50.29 9.48
 -1 -4 -8 66.48 11.17
 -1 -4 -8 58.08 12.79
 -1 4 -8 52.3 10.07
 -1 4 -9 33.16 8.41
 -1 -4 -9 27.71 9.25
 -1 -4 -9 30.02 7.08
 1 -4 9 32.88 7.41
 -1 -4 -10 116.71 19.14
 1 -4 10 118.69 15.24
 -1 4 -10 119.75 16.78
 -1 -4 -10 135.06 17.39
 -1 -4 -11 5.35 4.63
 -1 4 -11 10.72 6.65
 -1 -4 -11 8.05 2.21
 -1 4 -12 -2.66 3.37
 -1 -4 -12 4.64 4.27
 -1 -4 -12 0.6 1.83
 -1 -4 -13 -1.42 2.63
 -1 -4 -13 0.58 1.64
 -1 4 -14 1.57 1.67
 -1 -4 -14 -3.13 3.14
 -1 -4 -14 -2.7 4.91
 -1 4 -15 4.18 5.51
 -1 -4 -15 2.26 3.07
 -1 -4 -15 0 2.37
 1 -5 -14 -2.99 3.26
 1 -5 -13 16.74 7.91
 -1 -5 13 31.65 9.98
 -1 -5 12 20.43 7.5
 1 -5 -12 17.79 8.04
 -1 -5 11 27.83 9.76
 1 -5 -11 13.17 6.19
 1 -5 -10 4.57 2.86
 -1 -5 10 5.71 4.28
 1 -5 -9 -1.98 2.59
 -1 -5 9 3.98 2.08
 1 -5 -8 14.41 6.64
 -1 -5 8 19.9 6.48
 1 -5 -7 19.61 8.5
 -1 -5 7 19.72 7.77
 1 -5 -6 22.15 7.93
 -1 -5 6 15.92 5.5
 -1 -5 5 15.62 6.46
 1 -5 -5 7.64 3.34
 -1 5 4 6.15 1.97
 -1 -5 4 6.17 3.86
 1 -5 -4 7.55 3.73
 -1 -5 4 14.09 3.2
 1 -5 -3 10.72 4.84
 1 -5 -3 8.11 1.85
 1 5 -3 9.79 1.77
 1 -5 -3 11.94 1.83
 1 5 -3 5.57 1.2
 1 -5 -2 104.94 14.43
 -1 -5 0 38.75 9.56
 -1 -5 -1 87.94 13.78
 1 -5 2 16.55 1.94
 1 5 2 14.16 2.13
 -1 -5 -2 18.92 6.18
 -1 -5 -3 11.36 5.52
 -1 -5 -3 16.77 4.23
 -1 5 -3 9.6 2.5
 -1 -5 -4 18.22 4.5
 -1 5 -4 21.42 4.83
 -1 5 -4 15.42 3.96
 -1 -5 -4 10.95 5.23
 -1 -5 -4 15.72 3.7
 -1 5 -5 21.17 5.99
 -1 -5 -5 16.45 4.36
 -1 -5 -5 16.6 7.17
 -1 -5 -5 15.55 4.02
 -1 5 -5 24.96 5.33
 -1 5 -6 35.92 7.11
 -1 -5 -6 31.97 10.1
 1 -5 6 24.34 6.04
 -1 -5 -6 30.08 6.32
 -1 5 -6 26.81 6.86
 -1 -5 -6 25.31 5.76
 -1 -5 -7 24.85 6.36
 1 -5 7 25.37 6.12
 -1 -5 -7 24.45 8.91
 -1 5 -7 32.79 7.32
 1 -5 8 4.21 3.17
 -1 5 -8 4.56 2.99
 -1 -5 -8 4.56 2.4
 -1 5 -9 -5.45 4.53
 -1 -5 -9 2.85 3.48
 -1 -5 -9 3.53 3.43
 -1 5 -10 17.18 6.26
 -1 -5 -10 28.49 7.76
 -1 -5 -10 26.22 9.4
 -1 5 -11 14.59 5.86
 -1 -5 -11 17 5.97
 -1 -5 -11 31.65 10.63
 -1 5 -12 31.78 10.06
 -1 -5 -12 31.34 9.22
 -1 -5 -12 27.1 9.55
 -1 5 -13 -5.71 5.63
 -1 -5 -13 0.99 2.9
 -1 -5 -13 5.13 5.28
 -1 -5 -14 5.67 4.02
 -1 -5 -14 9.36 8.48
 1 -6 -13 5.28 4.69
 1 -6 -12 2.55 3.85
 1 -6 -11 -1.03 4.11
 -1 -6 10 24.41 8.88
 1 -6 -10 7.72 5.62
 1 -6 -9 12.82 6.71
 -1 -6 9 7.74 4.62
 -1 -6 8 6.36 5.46
 1 -6 -8 -3.67 2.67
 -1 -6 7 11.53 4.14
 1 -6 -7 7.76 4.31
 1 -6 -6 33.28 9.44
 -1 -6 6 30.07 8.79
 1 -6 -5 21.23 7.7
 1 -6 -4 9.4 5.18
 1 -6 -3 22.29 7.69
 1 -6 -2 11.64 6.45
 1 -6 -1 193.67 22.47
 -1 -6 0 241.23 25.09
 -1 -6 -1 22.74 7.93
 -1 -6 -2 34.83 9.4
 -1 -6 -3 6.02 4.74
 -1 -6 -4 11.69 6.33
 -1 -6 -5 32.23 9.78
 -1 -6 -6 14.07 6.19
 -1 -6 -7 2.81 3.02
 -1 -6 -8 1.22 2.82
 -1 -6 -9 24.12 9.67
 -1 -6 -10 6.61 4.6
 -1 -6 -11 24.59 10.4
 -1 -6 -12 0.02 2.82
 1 -7 -11 3.17 5.52
 1 -7 -10 -6.31 5.2
 1 -7 -9 3.34 5.08
 1 -7 -8 9.4 7.61
 1 -7 -7 10.24 6.7
 1 -7 -6 9.12 5.22
 1 -7 -5 6.43 4
 1 -7 -4 -4.76 4.85
 1 -7 -3 6.85 4.56
 1 -7 -2 11.07 5.85
 1 -7 -1 -0.75 2.87
 -1 -7 1 2.55 1.91
 -1 -7 0 -0.32 2.72
 1 -7 0 1.25 2.81
 -1 -7 -1 11.46 5.72
 -1 -7 -2 4.3 4.29
 -1 -7 -3 0.67 4.05
 -1 -7 -4 -1.65 4.59
 -1 -7 -5 8.57 5.52
 -1 -7 -6 5.01 3.82
 -1 -7 -7 13.72 6.6
 -1 -7 -8 -8.81 7.03
 -1 -7 -9 -4.09 4.55
 -1 -7 -10 0.05 4.02
 1 -8 -8 0 2.56
 1 -8 -7 2.23 3.27
 1 -8 -6 5.43 7.71
 1 -8 -5 2.05 1.62
 1 -8 -4 2.31 2.88
 1 -8 -3 -0.23 2.25
 -1 -8 2 10.77 5.46
 1 -8 -2 12.01 5.9
 -1 -8 1 28.01 9.4
 1 -8 -1 33.48 10.05
 -1 -8 0 30.6 10.74
 1 -8 0 36.12 11.08
 -1 -8 -1 17.69 7.23
 1 -8 1 11.34 5.33
 -1 -8 -2 3.43 5.29
 -1 -8 -3 -0.22 3.04
 -1 -8 -4 5.59 6.08
 -1 -8 -5 6.04 4.44
 -1 -8 -6 1.3 5.69
 -1 -8 -7 14.65 8.17
 -2 0 18 10.9 9.49
 -2 0 17 -9.08 6.64
 -2 0 16 -9.43 7.88
 -2 0 15 7.41 4.95
 -2 0 14 11.83 6.52
 -2 0 13 11.72 5.17
 -2 0 12 34.22 8.58
 -2 0 11 89.11 12.64
 -2 0 10 282.51 21.5
 -2 0 9 20.94 5.79
 2 0 -8 14.03 4.24
 -2 0 8 22.37 6.63
 2 0 -7 745.71 26.31
 -2 0 7 671.89 28.08
 -2 0 6 799.83 27.98
 2 0 -6 840.54 25.17
 -2 0 5 152.67 9.21
 -2 0 5 147.15 11.4
 2 0 -5 149.69 9.34
 -2 0 4 562.53 22.28
 -2 0 4 632.6 15.66
 -2 0 3 1080.09 28.48
 2 0 -3 1230.52 29.6
 -2 0 3 1199.13 16.7
 -2 0 2 3397.53 45.52
 2 0 -2 3441.58 45.34
 -2 0 2 3506.08 50.94
 2 0 -1 5356 53.63
 2 0 -1 5013.43 55.75
 -2 0 1 5146.34 58.59
 -2 0 1 5169.25 51
 2 0 0 2045.17 31.83
 2 0 0 2078.91 36.51
 2 0 0 2036.44 35.47
 -2 0 0 2046.03 37.85
 -2 0 0 2132.39 23.02
 2 0 0 2004.42 35.62
 -2 0 0 1997.93 37.09
 -2 0 0 2024.18 29.6
 2 0 0 2019.56 27.88
 2 0 1 1492.24 33.7
 2 0 1 1345.31 26.47
 -2 0 -1 1432.64 33.31
 2 0 1 1389.5 31.07
 2 0 1 1458.34 26.93
 -2 0 -1 1388.23 32.52
 -2 0 -1 1405.42 32.93
 -2 0 -1 1328.21 23.31
 2 0 1 1428.12 31.9
 -2 0 -2 735.66 25.99
 2 0 2 768.91 22.38
 -2 0 -2 645.49 23.33
 -2 0 -2 704.44 20.74
 -2 0 -3 125.55 9.98
 -2 0 -3 115.42 11.14
 -2 0 -3 112.86 11.25
 -2 0 -4 603.12 27.62
 -2 0 -4 675.57 25.6
 -2 0 -5 1019.64 35.43
 -2 0 -5 1026.42 35
 -2 0 -6 39.88 7.49
 -2 0 -6 36.8 6.9
 -2 0 -7 40.38 8.01
 -2 0 -7 39.04 8.65
 -2 0 -8 286.32 23.52
 -2 0 -8 304.73 23.64
 -2 0 -9 148.18 17.61
 -2 0 -9 152.22 17.38
 -2 0 -10 40.77 9.23
 -2 0 -10 51.12 10.98
 -2 0 -11 22.6 8
 -2 0 -12 9.27 5.79
 -2 0 -13 6.38 4.36
 -2 0 -14 4.94 4.24
 2 0 15 21.42 15.97
 -2 0 -15 4.45 4.53
 -2 0 -16 3.29 3.2
 2 0 16 30.95 18.21
 -2 1 18 4.07 3.87
 -2 -1 18 4.47 5.26
 -2 -1 17 -3.29 3.68
 -2 1 17 0.08 2.94
 -2 1 16 9.65 7.38
 -2 -1 16 -2.65 4.04
 -2 1 15 0.74 4.23
 -2 -1 15 0.08 1.95
 -2 1 14 10.53 5.64
 -2 -1 14 13.44 6.22
 2 -1 -14 7.5 4.01
 -2 -1 13 164.55 19
 2 -1 -13 160.23 18.35
 -2 -1 12 91.34 13.64
 2 -1 -12 109.62 14.22
 -2 1 12 129.78 19.21
 2 -1 -11 29.59 7.05
 -2 -1 11 26.19 6.59
 2 -1 -10 40.58 7.82
 -2 -1 10 36.95 8.04
 -2 -1 9 24.47 6.3
 2 -1 -9 20.99 5.19
 -2 -1 8 12.94 4.61
 2 -1 -8 10.11 3.19
 2 -1 -7 253.02 15.23
 -2 -1 7 277.64 18.91
 -2 -1 6 20.24 4.52
 2 -1 -6 17.15 3.56
 2 -1 -5 55.89 6.74
 -2 1 5 68.72 7.58
 -2 -1 5 65.85 8.59
 -2 -1 4 64.85 7.9
 2 -1 -4 60.24 6.07
 -2 1 4 69.39 6.05
 -2 1 3 410.18 13.52
 2 -1 -3 406.72 13.84
 -2 -1 3 404.3 18.56
 -2 -1 2 690.86 23.72
 -2 1 2 634.09 17.12
 2 -1 -2 654.38 15.33
 -2 -1 2 671.09 23.83
 2 1 -2 733.43 24.31
 -2 1 2 666.76 23.09
 2 1 -1 56.19 6.5
 2 1 -1 50 5.57
 2 -1 -1 59.5 6.25
 -2 1 1 54.51 6.46
 -2 -1 1 43.6 5.39
 2 1 -1 67.29 6.48
 -2 1 1 52.8 4.29
 2 -1 -1 71.19 6.85
 -2 -1 1 47.32 5.55
 -2 -1 1 48.72 4.65
 2 1 0 970.68 24.75
 -2 -1 0 948.73 25.79
 -2 1 0 945.53 13.59
 -2 1 0 911.12 25.25
 -2 -1 0 953.58 22.39
 2 1 0 952.73 23.26
 2 -1 0 924.4 24.21
 -2 -1 0 882.51 24.68
 2 -1 0 925.2 24.17
 2 1 0 985.26 27.12
 -2 1 0 919.68 26.07
 2 1 0 947.33 24.69
 2 -1 0 923.05 24.5
 -2 -1 0 928.63 27.05
 2 1 0 949.75 24.57
 2 -1 1 499.9 19.29
 -2 -1 -1 460.08 19.26
 2 -1 1 484.91 18.86
 2 1 1 497.14 19.21
 2 1 1 491.82 18.82
 -2 1 -1 472.52 19.49
 -2 1 -1 480.22 19.57
 2 1 1 493.63 18.13
 -2 -1 -1 475.49 19.43
 2 1 1 491.2 18.29
 2 1 1 506.92 19.89
 -2 1 -1 460.33 19.14
 2 -1 1 503.74 19.62
 -2 -1 -1 501.04 20.27
 -2 -1 -1 464.68 17.47
 -2 1 -2 141.17 11.18
 -2 1 -2 144.52 10.99
 -2 -1 -2 123.49 10.48
 2 -1 2 150.7 10.36
 -2 -1 -2 139.8 11.03
 -2 -1 -2 138.96 10.3
 -2 -1 -3 71.09 8.02
 -2 1 -3 64.09 7.69
 -2 -1 -3 72.72 8.13
 -2 -1 -3 69.98 8.09
 -2 1 -3 76.75 7.99
 -2 -1 -4 3.27 1.35
 -2 -1 -4 11.32 4.04
 -2 1 -4 4.08 1.97
 -2 -1 -5 313.93 19.96
 -2 1 -5 306.67 19.95
 -2 -1 -5 233.3 17.19
 -2 1 -6 29.01 6.22
 -2 -1 -6 29.39 6.3
 -2 -1 -6 16.93 5.2
 -2 1 -7 18.32 5.13
 -2 -1 -7 17.75 4.96
 -2 -1 -7 27.37 6.81
 -2 -1 -8 41.18 8.51
 -2 -1 -8 40.62 8.34
 -2 1 -8 43.99 9.2
 -2 -1 -9 41.04 9.27
 -2 -1 -9 32.54 8.22
 -2 1 -9 40.61 9.58
 -2 1 -10 114.03 16.83
 -2 -1 -10 119.18 17.23
 -2 -1 -10 93.4 13.74
 2 -1 11 237.92 24.64
 -2 -1 -11 178.79 20.27
 -2 1 -11 225.2 24.37
 -2 -1 -11 229.06 24.33
 2 -1 12 30.99 8.5
 -2 -1 -12 36.3 9.76
 -2 -1 -12 27.88 8.03
 -2 1 -12 29.42 9.89
 -2 -1 -13 -1.73 3.64
 2 -1 13 8.03 7.1
 -2 1 -13 0.72 2.22
 -2 -1 -13 -5 4.77
 2 -1 14 8.15 7.14
 -2 1 -14 3.16 2.14
 -2 -1 -14 12.21 6.34
 -2 -1 -14 3.12 2.47
 -2 -1 -15 10.89 7.99
 2 -1 15 5.66 5.26
 -2 1 -15 8.32 7.42
 -2 1 -16 12.01 7.66
 -2 -1 -16 -0.01 3.87
 2 -2 -17 3.58 4.31
 -2 2 17 10.68 9.73
 -2 -2 17 0.69 2.4
 2 -2 -16 1.81 2.85
 -2 -2 16 5.62 4.27
 -2 2 16 5.52 6.11
 -2 -2 15 -2.09 2.81
 2 -2 -15 2.06 2.57
 2 -2 -14 10.78 5.37
 -2 -2 14 7.6 4.12
 2 -2 -13 8.71 4.21
 -2 -2 13 4.21 1.49
 2 -2 -12 47 9.78
 -2 -2 12 36.69 8.72
 -2 -2 11 100.99 14.16
 2 -2 -11 101.58 13.14
 -2 -2 10 64.71 11.03
 2 -2 -10 65.98 10.54
 -2 -2 9 94.29 12.62
 2 -2 -9 86.26 11.62
 -2 -2 8 281.27 21.65
 2 -2 -8 250.34 20.29
 -2 -2 7 244.26 19.72
 2 -2 -7 234.49 18.24
 -2 -2 6 191.16 16.94
 2 -2 -6 196.43 15.63
 2 -2 -5 21.8 4.76
 -2 -2 5 21.15 5.03
 2 -2 -4 62.31 7.74
 -2 -2 4 63.35 9.45
 -2 -2 3 136.2 13.22
 2 -2 -3 134.33 10.48
 -2 -2 2 191.23 14.22
 2 2 -2 225.18 12.02
 -2 -2 2 202.67 12.51
 2 -2 -2 243.49 13.04
 -2 2 2 209.88 12.86
 -2 -2 1 733.78 21.71
 2 2 -1 849.61 23.03
 -2 -2 1 788.15 25.58
 2 -2 -1 871.25 22.82
 -2 2 1 858.8 25.24
 -2 -2 1 816.64 28.46
 -2 -2 0 314.5 16.46
 -2 2 0 291.29 14.38
 2 -2 0 323.06 14.67
 -2 -2 0 323.33 15.76
 2 2 0 311.87 13.94
 -2 -2 0 265.03 13.21
 -2 2 0 284.1 14.61
 2 2 0 316.55 13.7
 -2 -2 -1 176.27 13.29
 2 2 1 171.61 11.27
 -2 2 -1 144.05 10.79
 2 2 1 199.62 11.38
 2 2 1 180.12 11.23
 2 -2 1 177.6 11.42
 2 -2 1 184.51 11.91
 -2 -2 -1 168.21 12.19
 2 -2 1 99.49 8.49
 -2 -2 -2 98.11 10.54
 -2 -2 -2 92.85 9.12
 -2 2 -2 82.15 8.41
 -2 -2 -2 90.93 8.69
 -2 2 -2 99.68 9.17
 2 -2 3 56.22 3.99
 -2 -2 -3 44.64 6.73
 -2 -2 -3 36.46 5.88
 -2 -2 -3 47.01 7.6
 -2 2 -3 45.36 6.5
 -2 2 -3 39.37 6.13
 2 -2 4 145.33 8.07
 -2 -2 -4 133.15 13.79
 -2 -2 -4 158.14 13.78
 -2 2 -4 166.17 13.99
 -2 -2 -4 131.54 12.68
 -2 2 -4 128.24 12.72
 -2 -2 -5 215.63 18.45
 2 -2 5 262.95 12.88
 -2 2 -5 255.02 18.8
 -2 -2 -5 247.36 18.27
 2 -2 6 340.21 16.45
 -2 -2 -6 339.3 23.32
 -2 2 -6 337.85 23.15
 -2 -2 -6 300.13 22.72
 -2 -2 -7 58.71 10.28
 -2 2 -7 55.34 10.25
 2 -2 7 52.41 7.22
 -2 -2 -7 42.77 9
 -2 -2 -8 109.68 13.28
 2 -2 8 125.31 11.92
 -2 2 -8 123.87 15.92
 -2 -2 -8 131.47 16.16
 -2 2 -9 96.43 15.32
 2 -2 9 96.67 11.55
 -2 -2 -9 76.59 12.23
 -2 -2 -9 113.96 16.27
 2 -2 10 74.89 10.65
 -2 -2 -10 87 14.86
 -2 2 -10 76.01 14.99
 -2 -2 -10 53.31 10.21
 -2 -2 -11 13.95 6.57
 -2 2 -11 11.99 6.18
 -2 -2 -11 8.21 4.13
 2 -2 11 10.47 4.58
 -2 -2 -12 10.67 5.58
 -2 2 -12 5.57 5.03
 -2 -2 -12 6.04 3.93
 2 -2 12 9.74 4.63
 -2 -2 -13 4.98 3.55
 2 -2 13 5.73 4.05
 -2 2 -13 -4.58 5.52
 -2 -2 -13 -4.87 4.95
 -2 -2 -14 8.19 5.63
 -2 -2 -14 0.76 3.41
 -2 2 -14 0.35 3.54
 -2 -2 -15 -0.07 1.11
 -2 2 -15 -2.54 3.65
 2 -3 -17 3.71 5.02
 -2 -3 17 3.8 2.05
 2 -3 -16 5.47 4.66
 -2 -3 16 1.36 2.47
 -2 -3 15 -11.82 7.32
 2 -3 -15 7.15 4.51
 -2 -3 14 -2.74 4.52
 2 -3 -14 1.31 3.36
 -2 -3 13 98.59 15.91
 2 -3 -13 81.86 13.82
 2 -3 -12 101.15 14.77
 -2 -3 12 122 17.27
 -2 -3 11 15.34 5.74
 2 -3 -11 18.81 6.24
 2 -3 -10 98.58 14.08
 -2 -3 10 113.93 15.87
 -2 -3 9 18.55 6.74
 2 -3 -9 22.38 8.59
 2 -3 -8 158.2 17.93
 -2 -3 8 122.89 15.71
 2 -3 -7 19.52 6.27
 -2 -3 7 19.91 5.94
 -2 -3 6 21.52 6.32
 2 -3 -6 25.26 6.69
 -2 -3 5 40.44 9.04
 2 -3 -5 37.1 7.26
 -2 -3 4 130.81 14.17
 2 -3 -4 130.45 12.89
 2 -3 -3 157.53 13.42
 -2 3 3 181.67 12.74
 -2 -3 3 165.92 15.46
 -2 -3 3 200.47 13.38
 -2 -3 2 70.06 9.62
 2 3 -2 76.93 7.51
 -2 -3 2 71.89 6.96
 -2 -3 1 5.83 1.92
 -2 3 1 8.3 2.37
 2 3 -1 6.5 2
 2 -3 -1 2.95 1.39
 2 3 -1 8.55 2.12
 -2 -3 1 10.42 3.95
 2 3 0 149.76 9.23
 2 -3 0 79.06 7.92
 -2 -3 0 176.27 11.93
 2 3 0 134.2 9.42
 -2 3 0 156.83 10.53
 2 -3 0 78.36 7.35
 2 -3 0 143.3 9.42
 -2 -3 0 133.7 9.49
 -2 -3 0 144.14 13.55
 -2 3 0 151.79 10.91
 2 3 0 82.31 7.79
 2 3 1 104.03 8.69
 -2 -3 -1 177.63 12.8
 2 -3 1 108.92 9.33
 -2 3 -1 142.36 10.44
 2 3 1 100.56 8.74
 -2 3 -1 62.63 5.55
 -2 -3 -1 155.79 14.57
 2 -3 1 89.88 7.71
 -2 -3 -2 73.6 8.63
 -2 3 -2 79.95 8.82
 -2 -3 -2 69.75 8.37
 -2 -3 -2 71.31 11.11
 -2 3 -2 62.86 7.62
 -2 -3 -3 103.62 10.34
 -2 3 -3 102.39 10.21
 -2 -3 -3 92.13 9.18
 -2 -3 -3 114.15 14.08
 -2 3 -3 103.95 10.33
 -2 3 -4 13.49 4.37
 2 -3 4 15.59 2.87
 -2 3 -4 16.74 4.89
 -2 -3 -4 11.72 3.32
 -2 -3 -4 15.39 4.41
 -2 -3 -4 12.72 4.4
 2 -3 5 20.66 4.18
 -2 3 -5 21.65 5.76
 -2 3 -5 14.74 4.64
 -2 -3 -5 19.66 5.74
 -2 -3 -5 17.52 6.69
 -2 -3 -5 16.27 4.56
 -2 -3 -6 128.42 17.48
 -2 -3 -6 142.76 15.36
 -2 3 -6 136.88 14.8
 2 -3 6 147.63 12.39
 -2 -3 -7 66.14 11.01
 -2 3 -7 73.56 10.94
 -2 -3 -7 67.61 12.07
 2 -3 7 75.99 9.28
 2 -3 8 120.44 12.22
 -2 -3 -8 110.48 16
 -2 -3 -8 142.4 17.51
 -2 3 -8 129.82 16.7
 -2 -3 -9 15.47 5.92
 2 -3 9 15.2 4.94
 -2 -3 -9 18.58 6.61
 -2 3 -9 19.19 7.58
 -2 -3 -10 101.58 15.13
 -2 3 -10 139.35 19.08
 -2 -3 -10 145.16 19.53
 2 -3 10 141.19 14.76
 -2 3 -11 118.27 18.07
 -2 -3 -11 120.6 18.25
 -2 -3 -11 92.47 14.48
 -2 3 -12 19.93 8
 -2 -3 -12 26.57 8.54
 -2 -3 -12 18.42 6.61
 -2 -3 -13 -0.89 2.13
 -2 -3 -13 4.88 4.3
 -2 3 -14 -7.16 5.64
 -2 -3 -14 0.67 3
 -2 -3 -14 -6.95 4.58
 -2 3 -15 6.56 7.49
 -2 -3 -15 4.77 4.06
 -2 -3 -15 9.33 6.79
 -2 -4 16 3.28 4.18
 2 -4 -16 -7.25 4.89
 -2 -4 15 3.87 4.61
 2 -4 -15 -2.3 2.73
 2 -4 -14 0.7 1.24
 -2 -4 14 -3.03 4.14
 2 -4 -13 -0.56 2.97
 -2 -4 13 2.63 3.42
 2 -4 -12 20.84 7.97
 -2 -4 12 12.15 5.1
 -2 -4 11 49.97 11.1
 2 -4 -11 54.18 11.54
 -2 -4 10 12.08 5.53
 2 -4 -10 14.92 7.24
 -2 -4 9 47.85 11.08
 2 -4 -9 37.63 9.33
 2 -4 -8 51.05 10.82
 -2 -4 8 46.24 10.25
 2 -4 -7 149.06 19.13
 -2 -4 7 144.34 19.01
 2 -4 -6 84.41 13.65
 -2 -4 6 82.78 13.32
 2 -4 -5 20.89 6.52
 -2 -4 5 17.33 6.12
 -2 -4 4 -2.26 2.09
 -2 4 4 -0.04 2
 2 -4 -4 0.22 1.53
 -2 -4 4 -3.7 2.95
 2 -4 -3 9.84 2.67
 -2 4 3 16.6 3.6
 -2 -4 3 16.31 3.05
 -2 -4 3 19.98 6.39
 2 4 -3 6.77 2.37
 2 -4 -3 18.59 5.91
 -2 4 2 47.78 5.98
 -2 -4 2 35.36 4.31
 2 4 -2 14.43 2.96
 2 -4 -2 23.18 4.2
 -2 -4 2 45.08 9.46
 2 -4 -1 66.46 7.23
 -2 -4 1 140.81 16.06
 -2 -4 1 126.96 8.27
 2 -4 -1 104.52 9.11
 2 4 -1 133 8.39
 -2 4 1 156.07 10.04
 2 4 0 29.09 4.4
 2 -4 0 34.16 4.92
 -2 -4 0 71.12 11.1
 2 4 0 52.98 6.4
 -2 4 0 61.49 7.43
 2 -4 0 75.37 6.76
 -2 -4 -1 19.91 4.65
 -2 4 -1 11.67 3.36
 2 -4 1 5.56 1.81
 -2 4 -1 5.47 1.93
 -2 -4 -1 10.96 4.68
 2 4 1 10.69 3.01
 -2 4 -2 1.32 0.84
 2 4 2 2.49 1.67
 -2 4 -2 2.32 1.67
 -2 -4 -2 2.01 1.4
 -2 -4 -2 3.76 2.14
 2 -4 2 1.68 1.35
 -2 -4 -3 27.48 5.33
 -2 4 -3 12.11 3.02
 -2 4 -3 28.23 5.36
 -2 -4 -3 22.19 6.74
 -2 -4 -3 30.09 6.25
 -2 4 -3 30.53 5.72
 -2 4 -4 31.55 4.89
 -2 4 -4 65.99 9.38
 -2 -4 -4 51.26 7.92
 -2 -4 -4 49.35 11.11
 -2 4 -4 44.91 7.69
 -2 -4 -4 60.37 8.74
 -2 -4 -5 147.66 13.36
 -2 4 -5 176.98 16.31
 2 -4 5 198.19 15.35
 -2 4 -5 189.26 16.21
 -2 -4 -5 184.44 16.32
 -2 -4 -5 173.13 21.46
 -2 -4 -6 66.09 13.8
 2 -4 6 67.21 8.64
 -2 -4 -6 63.14 9.71
 -2 4 -6 86.57 12
 -2 -4 -6 77.09 11.22
 -2 4 -6 68.08 10.63
 -2 4 -7 34.36 8.46
 -2 -4 -7 30.17 9.41
 -2 -4 -7 32.67 7.98
 2 -4 7 29.56 6.02
 -2 -4 -7 24.47 6.76
 -2 4 -7 30.06 7.8
 -2 -4 -8 31.92 7.92
 -2 4 -8 27.71 7.74
 -2 -4 -8 22.88 9.25
 -2 -4 -9 59.93 12.09
 -2 4 -9 45.67 10.38
 -2 -4 -9 47.29 12.23
 -2 4 -10 29.24 8
 -2 -4 -10 39.17 10.07
 -2 -4 -10 34.57 9.41
 -2 4 -11 4.99 4.14
 -2 -4 -11 2.57 2.01
 -2 -4 -11 12.31 6.18
 -2 -4 -12 3.16 3.1
 -2 4 -12 -4.57 5.39
 -2 -4 -12 5.47 4.01
 -2 -4 -13 -0.25 1.56
 -2 -4 -13 3.46 5.11
 -2 4 -13 2.4 2.72
 -2 -4 -14 5.15 3.99
 -2 4 -14 1.58 4.2
 -2 -4 -14 3.45 4.94
 -2 -5 15 0.03 1.85
 2 -5 -15 -9.83 5.63
 -2 -5 14 -0.76 3.23
 2 -5 -14 5.5 6.38
 2 -5 -13 22.73 9.16
 -2 -5 13 26.01 8.92
 -2 -5 12 10.43 6.21
 2 -5 -12 10.99 6.44
 2 -5 -11 15.16 8.55
 -2 -5 11 12.71 6.1
 -2 -5 10 3.33 2.33
 2 -5 -10 -0.82 3.25
 -2 -5 9 6.52 1.8
 2 -5 -9 8.43 5.29
 2 -5 -8 10.45 6.17
 -2 -5 8 10.87 5.16
 -2 -5 7 38.93 10.6
 2 -5 -7 28.6 8.28
 2 -5 -6 2.85 3.74
 -2 -5 6 11.51 6.32
 -2 5 5 13.24 4.69
 2 -5 -5 10.69 5.18
 -2 -5 5 3.33 2.99
 -2 -5 5 11.78 3.07
 -2 5 4 7.81 2.68
 -2 -5 4 7.12 5.04
 -2 -5 4 5.77 1.77
 2 -5 -4 7.87 4.38
 2 -5 -3 42.26 9.93
 -2 -5 3 40.96 4.36
 -2 5 3 59.79 6.44
 -2 5 2 42.92 4.87
 2 -5 -2 21.97 3.95
 2 5 -2 28.52 3.87
 2 -5 -2 27.04 8.24
 -2 -5 1 3.79 3.61
 -2 -5 0 44.92 10.16
 -2 -5 -1 37.3 9.29
 -2 -5 -2 39.51 7.18
 -2 -5 -2 24.7 7.72
 -2 5 -2 19.58 4.03
 -2 -5 -3 9.96 5.8
 -2 5 -3 18.29 4.55
 -2 -5 -3 21.68 6.48
 -2 -5 -4 3.55 2.4
 -2 5 -4 -0.45 2.49
 -2 -5 -4 -0.6 1.55
 -2 -5 -4 5.34 3.78
 -2 5 -5 65.43 10.88
 -2 -5 -5 34.69 6.78
 -2 -5 -5 37.1 7.73
 -2 5 -5 50.49 10.25
 -2 -5 -5 35.94 10.36
 -2 5 -6 29.25 7.71
 -2 -5 -6 16.57 5.55
 -2 5 -6 16.2 5.87
 -2 -5 -6 14.11 4.35
 -2 -5 -6 19.77 8.38
 -2 5 -7 8.81 4.22
 -2 -5 -7 -1.65 3.85
 -2 -5 -7 9.61 4.44
 -2 5 -7 3.49 1.75
 -2 -5 -7 4.05 2.39
 -2 -5 -8 1.34 1.98
 -2 -5 -8 12.66 5.47
 -2 5 -8 4.51 2.21
 -2 -5 -8 5.1 3.59
 -2 5 -8 5.02 2.52
 -2 -5 -9 3.84 3.73
 -2 -5 -9 19.4 6.92
 -2 5 -9 14.02 5.51
 -2 5 -9 18.07 6.4
 -2 -5 -9 17.91 7.96
 -2 -5 -10 24.05 8.71
 -2 -5 -10 27.94 8.52
 -2 5 -10 39.24 10.46
 -2 5 -10 15.86 6.48
 -2 -5 -10 28.61 9.97
 -2 -5 -11 53.78 11.77
 -2 -5 -11 25.98 9.93
 -2 5 -11 85.38 16.42
 -2 -5 -11 56.09 14.57
 -2 5 -11 58.24 13.49
 -2 -5 -12 1.77 3
 -2 -5 -12 0 1.79
 -2 5 -12 9.05 5.99
 -2 -5 -12 10.92 5.75
 -2 5 -12 5.74 5.34
 -2 -5 -13 0.03 3.27
 -2 -5 -13 -4.41 4.83
 -2 5 -13 -2.65 4.75
 -2 -5 -13 -7.05 5.16
 -2 -6 13 2.36 2.43
 2 -6 -13 1.93 4.42
 -2 -6 12 17.22 7.9
 2 -6 -12 0 3.1
 2 -6 -11 3.04 2.45
 -2 -6 11 7.64 4.04
 2 -6 -10 13.3 6.67
 -2 -6 10 16.74 7.83
 -2 -6 9 2.79 3.26
 2 -6 -9 -6.83 5.18
 2 -6 -8 -0.78 4.36
 -2 -6 8 1.01 2.07
 2 -6 -7 22.7 8.6
 -2 -6 7 19.69 7.71
 -2 -6 6 26.12 8.47
 2 -6 -6 28 7.84
 -2 -6 5 8.23 6.06
 2 -6 -5 -5.61 5.69
 2 -6 -4 8.31 4
 2 -6 -3 7.44 4.18
 2 -6 -2 37.28 9.99
 -2 -6 2 54.2 12.46
 -2 -6 1 61.08 13.05
 -2 -6 0 28.03 8.99
 -2 -6 -1 6.38 4.52
 -2 -6 -2 6.46 4.31
 -2 -6 -3 -0.19 3.32
 -2 -6 -4 24.9 9.18
 -2 -6 -5 38.67 11.13
 -2 -6 -6 1.83 2.78
 -2 -6 -7 6.62 5.4
 -2 -6 -8 17.17 8.69
 -2 -6 -9 19.14 8.2
 -2 -6 -10 11.9 7.18
 -2 -6 -11 6.07 4.61
 2 -7 -11 0 4.38
 2 -7 -10 0 3.27
 -2 -7 10 -6.8 4.81
 -2 -7 9 10.35 8.57
 2 -7 -9 2.66 4.74
 2 -7 -8 -8.18 5.5
 -2 -7 8 7.28 6.61
 2 -7 -7 6.84 5.42
 2 -7 -6 3.67 5.06
 2 -7 -5 2.71 2.09
 2 -7 -4 9 4.64
 2 -7 -3 -0.74 3.13
 -2 -7 2 -1.74 4.34
 2 -7 -2 -2.03 1.56
 -2 -7 1 2.53 4.26
 2 -7 -1 -1.29 3.11
 -2 -7 0 -0.17 2.44
 -2 -7 -1 0.04 2.86
 -2 -7 -2 4.43 3.33
 -2 -7 -3 3.18 1.62
 -2 -7 -4 -0.38 3.96
 -2 -7 -5 6.82 4.66
 -2 -7 -6 2.88 4.26
 -2 -7 -7 0.22 3.19
 -2 -7 -8 2.58 4
 -2 -7 -9 2.66 3.79
 2 -8 -8 -2.21 3.19
 2 -8 -7 7.43 5.43
 2 -8 -6 0 2.14
 2 -8 -5 -4.18 3.95
 2 -8 -4 -0.52 3.84
 -2 -8 4 0.93 3.61
 2 -8 -3 1.91 2.53
 -2 -8 3 -1.18 4.59
 2 -8 -2 5.02 4.65
 -2 -8 2 8.84 6.63
 2 -8 -1 12.77 7.21
 -2 -8 1 2.13 3.15
 2 -8 0 5.36 4.6
 -2 -8 0 -0.99 4.62
 -2 -8 -1 -6.91 6.53
 -2 -8 -2 -3.44 5.72
 -2 -8 -3 0.63 2.74
 -2 -8 -4 0.85 3.52
 -2 -8 -5 7.08 7.53
 -2 -8 -6 2.08 3.37
 -3 0 18 2.67 4.17
 -3 0 17 3.21 2.71
 -3 0 16 4.42 3.89
 -3 0 15 6.65 5.43
 -3 0 14 -0.6 2.02
 -3 0 13 1.7 1.5
 -3 0 12 41.31 9.58
 -3 0 11 41.08 8.78
 -3 0 10 5.92 2.91
 -3 0 9 32.67 7.36
 -3 0 8 10.15 4.79
 -3 0 7 98.26 11.61
 -3 0 6 529.9 25.16
 -3 0 6 334.89 16.6
 -3 0 5 1144.31 37.52
 -3 0 5 736.29 20.5
 -3 0 4 486.34 22.12
 -3 0 4 566.33 13.27
 -3 0 4 498.52 24.37
 -3 0 3 470.37 22.31
 -3 0 3 476.75 21.52
 3 0 -2 426.04 18.66
 -3 0 2 377.54 17.68
 -3 0 2 375.67 20.25
 -3 0 1 293.83 15.21
 3 0 -1 301.9 9.67
 -3 0 1 266.86 7.63
 3 0 -1 333.78 15.66
 -3 0 1 284.67 18.11
 -3 0 1 311.87 18.39
 3 0 0 158.43 10.94
 -3 0 0 204.01 16.06
 -3 0 0 188.61 16.24
 -3 0 0 168.83 11.48
 3 0 0 174.49 9.9
 -3 0 0 216.03 9.68
 -3 0 -1 825.37 31.01
 -3 0 -1 781.11 21.52
 3 0 1 861.95 25.02
 3 0 1 842.06 23.97
 -3 0 -1 826.75 31.14
 -3 0 -2 1539.56 42.97
 3 0 2 1515.4 34.68
 -3 0 -2 1463.49 42.47
 -3 0 -2 1519.2 35
 -3 0 -3 361.62 21.12
 -3 0 -3 412.32 20.75
 -3 0 -3 354.89 22.82
 -3 0 -4 215.24 18.01
 -3 0 -4 190 15.73
 -3 0 -4 222.35 16.4
 -3 0 -5 1.76 2.78
 -3 0 -5 5.25 3.45
 -3 0 -5 -0.18 1.57
 -3 0 -6 39.52 8.81
 -3 0 -6 38.84 8.41
 -3 0 -6 33.94 7.54
 -3 0 -7 2.92 1.57
 -3 0 -7 0.49 1.93
 -3 0 -8 48.12 10.32
 -3 0 -8 58.73 10.88
 -3 0 -9 47.42 10.68
 -3 0 -9 47.43 10.51
 -3 0 -10 4.52 3.78
 -3 0 -10 1.84 3.04
 -3 0 -11 4.04 3.8
 -3 0 -12 7.53 6.08
 -3 0 -13 0.16 3.21
 -3 0 -14 1.68 3.21
 -3 0 -15 7.51 4.4
 -3 1 18 13.07 10.83
 -3 -1 18 7.07 5.86
 -3 1 17 3.25 7.07
 -3 -1 17 -5.24 5.25
 -3 1 16 12.91 8.02
 -3 -1 16 -2.4 3.36
 -3 -1 15 -3.79 4.95
 -3 1 15 3.53 3.81
 3 -1 -14 8.16 5.1
 -3 -1 14 7.18 4.77
 -3 1 14 9.96 6.1
 -3 -1 13 69.16 12.25
 -3 1 13 97.07 16.7
 3 -1 -13 73.86 12.35
 3 -1 -12 60.22 9.92
 -3 1 12 72.18 13.54
 -3 -1 12 51.78 10.22
 3 -1 -11 1 1.52
 -3 1 11 2.57 2.17
 -3 -1 11 -2.9 2.52
 3 -1 -10 23.04 5.61
 -3 1 10 27.47 7.86
 -3 -1 10 17.63 5.21
 3 -1 -9 30.4 5.83
 -3 1 9 38.44 8.23
 -3 -1 9 31.94 7.49
 -3 1 8 59.3 9.68
 3 -1 -8 53.1 7.23
 -3 -1 8 57.94 10.29
 -3 1 7 274.75 18.63
 -3 -1 7 272.96 20.39
 3 -1 -7 250.06 13.98
 -3 1 6 103.85 10.67
 -3 -1 6 102.06 12.99
 3 -1 -6 78.14 6.94
 -3 1 6 89.92 8.98
 -3 -1 6 66.2 7.04
 -3 1 5 240.85 15.91
 -3 -1 5 248.57 18.61
 3 -1 -5 221.52 10.43
 -3 1 4 889.37 27.71
 -3 -1 4 999.55 34.85
 -3 -1 4 932.26 33.56
 3 -1 -4 955.23 19.97
 -3 1 4 927.51 33.56
 -3 1 3 427.33 18.24
 -3 1 3 406.32 21.13
 -3 -1 3 446.22 21.71
 -3 -1 3 435.95 21.87
 3 -1 -3 447.08 12.07
 -3 1 2 248.9 12.66
 -3 -1 2 228.85 15.14
 -3 -1 2 212.23 9.64
 -3 1 2 203.42 14.84
 -3 -1 2 221.35 15.09
 3 -1 -1 79.5 6.15
 -3 1 1 70.72 6.24
 -3 -1 1 75.74 9.17
 -3 1 1 73.51 8.59
 -3 -1 1 69.72 7.87
 -3 1 1 76.18 8.9
 -3 -1 1 80.17 6.75
 -3 -1 1 69.17 8.33
 3 -1 0 565.93 15.69
 -3 1 0 558.06 14.8
 -3 -1 0 582.85 24.15
 -3 1 0 589.93 25.46
 3 -1 0 586.41 18.29
 -3 -1 0 594.5 25.99
 -3 -1 0 528.16 23.8
 3 1 0 605.48 20.66
 -3 1 0 610.04 25.58
 -3 -1 0 616.89 20.58
 3 -1 1 674.52 16.75
 -3 1 -1 691.27 28.3
 -3 1 -1 705.34 29.31
 -3 -1 -1 669.66 28.32
 -3 -1 -1 725.78 29.01
 3 1 1 782.27 25.94
 -3 -1 -1 705.44 24
 3 -1 1 724 23.49
 3 -1 2 327.83 12.26
 -3 -1 -2 406.68 21.93
 -3 1 -2 363.59 21.03
 -3 1 -2 376.08 21.23
 -3 -1 -2 374.75 19.25
 -3 -1 -2 360.41 20.88
 -3 1 -3 117.76 12.06
 -3 1 -3 126.42 12.93
 -3 -1 -3 114.55 12.1
 -3 -1 -3 106.03 10.47
 -3 -1 -3 112.54 11.86
 -3 -1 -4 282.84 20.04
 -3 1 -4 269.85 20.57
 -3 1 -4 270.89 19.1
 -3 -1 -4 249.72 18.59
 -3 -1 -4 237.3 16.37
 -3 1 -5 103.03 13.18
 -3 -1 -5 99.81 11.59
 -3 1 -5 128.35 13.91
 -3 -1 -5 120.9 13.8
 -3 -1 -5 110.68 12.9
 -3 1 -6 43.19 9.09
 -3 -1 -6 33.6 7.63
 -3 1 -6 35.89 7.91
 -3 -1 -6 37.84 8.22
 -3 -1 -6 37.27 7.64
 -3 -1 -7 21.39 6.55
 -3 1 -7 27.04 7.59
 -3 -1 -7 31.11 8.24
 -3 1 -7 31.1 7.9
 -3 -1 -7 24.2 7.17
 -3 -1 -8 3.97 2.34
 -3 -1 -8 4.69 4.14
 -3 1 -8 1.37 2.35
 -3 -1 -9 59.6 12.17
 -3 1 -9 51.16 11.05
 -3 -1 -9 43.62 9.37
 -3 -1 -10 108.28 16.33
 -3 1 -10 117.6 17.47
 -3 -1 -10 94.51 14.55
 -3 -1 -11 28.98 7.84
 -3 -1 -11 27.77 9.09
 -3 1 -11 26.66 9.03
 -3 -1 -12 0.22 1.9
 3 -1 12 0.48 1.43
 -3 -1 -12 2.55 2.79
 -3 1 -12 7.41 5.45
 -3 -1 -13 -2.28 2.12
 -3 -1 -13 -3.09 5.03
 -3 1 -13 8.51 6.6
 -3 -1 -14 2.95 4.13
 -3 -1 -14 -0.75 4.04
 -3 1 -14 -0.1 5.11
 -3 -1 -15 1.86 1.9
 -3 1 -15 9.19 7.55
 3 -2 -17 0 1.76
 -3 2 17 -10.16 7.86
 -3 -2 17 -2.99 3.27
 -3 2 16 -3.36 4.79
 3 -2 -16 -3.15 4.55
 -3 -2 16 -1.84 2.87
 3 -2 -15 1.65 1.23
 -3 2 15 6.9 5.94
 -3 -2 15 0.75 1.03
 -3 2 14 9.57 5.66
 -3 -2 14 2.53 1.49
 3 -2 -14 11.3 4.84
 -3 2 13 17.97 8.45
 -3 -2 13 7.01 4.56
 3 -2 -13 5.65 2.42
 -3 -2 12 10.54 4.83
 3 -2 -12 21.61 7.23
 3 -2 -11 45.45 8.42
 -3 -2 11 49.38 10.26
 -3 -2 10 3.06 2.97
 3 -2 -10 6.11 3.62
 3 -2 -9 30.86 6.91
 -3 -2 9 31.47 8.51
 -3 -2 8 72.43 13.45
 3 -2 -8 63.61 8.5
 3 -2 -7 215.94 16.08
 -3 -2 7 198.39 19.54
 3 -2 -6 177.41 13.63
 -3 -2 6 139.77 15.2
 3 -2 -5 12.02 3.34
 -3 -2 5 10.94 3.3
 -3 2 4 -4.06 3.18
 -3 -2 4 -1.18 1.64
 3 -2 -4 1.75 1.84
 -3 -2 4 -1.2 2.63
 -3 2 3 30.97 5.8
 -3 -2 3 36.74 6.1
 -3 -2 3 25.95 5.89
 3 -2 -3 36.22 5.15
 -3 2 2 65.97 5.9
 -3 -2 2 65.77 8.9
 -3 -2 2 60.93 6.59
 -3 -2 1 114.42 10.66
 -3 2 1 116.83 11.55
 -3 2 1 136.24 7.88
 -3 -2 1 129.13 12.79
 -3 -2 1 129.32 10.5
 -3 2 1 146.5 13.02
 -3 -2 1 137.41 12.36
 -3 2 0 57.43 8.05
 -3 -2 0 74.89 9.25
 -3 -2 0 69.72 8.37
 -3 2 0 66.85 8.44
 -3 -2 0 51.55 7.08
 -3 2 -1 -3.24 2.64
 -3 -2 -1 -2.53 2.81
 -3 -2 -1 -3.13 3.24
 -3 2 -1 -2.58 2.52
 -3 -2 -1 0.25 3.35
 -3 2 -2 14.39 4.31
 -3 -2 -2 20.63 5.35
 -3 -2 -2 23.31 5.47
 -3 2 -2 26.66 5.77
 -3 -2 -2 21.15 4.82
 -3 2 -3 72.97 9.95
 -3 -2 -3 62.16 9.92
 -3 2 -3 58.9 8.9
 -3 -2 -3 69.3 9.78
 -3 -2 -3 72.52 10.56
 3 -2 4 182.45 7.62
 -3 -2 -4 202.17 18.3
 -3 2 -4 184.42 16.83
 -3 -2 -4 197.19 16.96
 -3 2 -4 221.11 17.69
 -3 -2 -4 176.54 15.74
 3 -2 5 165.09 9.3
 -3 -2 -5 150.53 15.31
 -3 -2 -5 167.27 17.01
 -3 2 -5 171.62 17.15
 -3 -2 -5 174.25 16.69
 -3 2 -5 181.07 16.53
 -3 2 -6 28.36 7.31
 3 -2 6 21.84 4
 -3 -2 -6 16.17 5.19
 -3 2 -6 20.96 6.58
 -3 -2 -6 23.45 7.56
 -3 -2 -6 23.59 6.95
 3 -2 7 3.54 1.52
 -3 -2 -7 7.14 3.55
 -3 2 -7 2.84 3.06
 -3 -2 -7 -3.97 3.36
 -3 2 -7 4.83 2.99
 -3 -2 -7 3.46 2.77
 3 -2 8 47.73 7.23
 -3 2 -8 59.42 11.43
 -3 -2 -8 51.31 9.83
 -3 -2 -8 64.88 12.51
 -3 2 -8 48.99 11.29
 -3 -2 -8 59.42 11.6
 3 -2 9 15.78 4.17
 -3 -2 -9 20.13 6.66
 -3 2 -9 15.02 6.32
 -3 -2 -9 11.79 4.93
 3 -2 10 2.92 1.9
 -3 -2 -10 4.88 2.43
 -3 -2 -10 4.21 3.53
 -3 2 -10 6.92 4.8
 -3 -2 -11 2.08 2.41
 -3 2 -11 6.76 3.62
 -3 -2 -11 6.75 4.78
 -3 -2 -12 -2.9 4.35
 -3 2 -12 -1.25 3.43
 -3 -2 -12 -0.21 1.31
 -3 -2 -13 6.48 5.61
 -3 2 -13 0.95 3.48
 -3 -2 -13 3.99 3.02
 -3 -2 -14 8.31 7.26
 -3 2 -14 6.53 6.14
 -3 -2 -14 -0.04 2.27
 -3 2 -15 -1.55 2.97
 -3 -2 -15 0 2.74
 -3 2 -15 -0.15 1.4
 -3 3 17 9.73 8.61
 -3 -3 17 3.49 3.93
 3 -3 -16 8.35 6.17
 -3 3 16 6.27 7.34
 -3 -3 16 7.29 4.83
 -3 -3 15 -5.72 4.15
 3 -3 -15 -2.4 2.7
 -3 -3 14 11.67 4.47
 3 -3 -14 18.64 6.78
 -3 -3 13 30.66 8.87
 3 -3 -13 24.23 6.86
 -3 -3 12 31.16 9.23
 3 -3 -12 29.46 7.65
 -3 -3 11 24.47 8.32
 3 -3 -11 27.74 7.54
 3 -3 -10 74.73 11.78
 -3 -3 10 69.15 12.83
 -3 -3 9 1.19 3.27
 3 -3 -9 2.34 2.86
 -3 -3 8 194.09 20.39
 3 -3 -8 213.12 19.23
 -3 -3 7 144.25 17.65
 3 -3 -7 152.31 15.18
 3 -3 -6 -0.19 1.08
 -3 -3 6 -1.87 2.28
 -3 3 5 30.87 6.14
 -3 -3 5 33.32 7.06
 -3 -3 5 21.72 7.02
 3 -3 -5 27.8 5.91
 -3 3 4 98.73 11.27
 -3 -3 4 92.87 13.41
 -3 -3 4 109.55 11.66
 3 -3 -4 89.75 10.31
 -3 3 3 266.6 17.32
 -3 -3 3 267.6 16.89
 3 -3 -3 257.17 16.47
 -3 -3 3 252.65 20.58
 -3 -3 2 10.83 3.39
 -3 -3 2 11.58 3.48
 -3 3 2 17.11 4.43
 -3 -3 2 12.18 3.38
 -3 -3 1 10.59 3.1
 -3 -3 1 8.14 3.1
 -3 -3 1 14.28 3.89
 -3 3 1 8.86 2.69
 -3 3 0 162.7 13.35
 -3 3 0 151.06 13.39
 -3 -3 0 138.83 13.43
 -3 -3 0 181.15 15.52
 -3 -3 0 133.43 11.46
 -3 -3 -1 257.59 19.2
 -3 3 -1 209.09 15.86
 -3 -3 -1 209.65 17.55
 -3 -3 -2 20.28 5.48
 -3 -3 -2 21.59 6.3
 -3 3 -2 21.37 5.37
 -3 -3 -3 21.48 6.79
 -3 3 -3 20.82 5.46
 -3 3 -3 14.87 4.31
 -3 -3 -3 17.78 5.25
 -3 -3 -3 20.28 5.65
 -3 -3 -4 152.95 15.28
 -3 3 -4 155.56 15.04
 -3 -3 -4 154.78 15.37
 -3 3 -4 162.26 15.84
 -3 -3 -4 152.45 17.68
 -3 3 -5 152.3 15.94
 3 -3 5 127.91 6.81
 -3 3 -5 167.16 16.9
 -3 -3 -5 147.7 15.5
 -3 -3 -5 147.74 18.23
 -3 -3 -5 156.54 16.57
 3 -3 6 35.1 4.73
 -3 -3 -6 24.37 7.86
 -3 -3 -6 29.25 7.03
 -3 -3 -6 35.27 8.5
 -3 3 -6 30.58 6.62
 -3 3 -6 25.76 6.91
 -3 -3 -7 106.61 15.42
 3 -3 7 102.08 9.47
 -3 3 -7 110.08 15.16
 -3 -3 -7 89.6 14.27
 -3 3 -7 102.41 14.56
 -3 -3 -7 107.85 15.02
 -3 -3 -8 12.35 5.59
 -3 3 -8 11.82 5.29
 -3 3 -8 17.22 6.46
 -3 -3 -8 22.19 8.27
 -3 -3 -8 14.8 6.13
 -3 3 -9 64.89 12.71
 -3 -3 -9 68.32 13.54
 -3 -3 -9 67.29 13.18
 -3 3 -9 54.85 11.49
 -3 -3 -9 49.45 10.28
 -3 -3 -10 17.43 7.26
 -3 -3 -10 30.49 9.47
 -3 3 -10 14.98 5.19
 -3 3 -10 30.43 9.47
 -3 -3 -10 22.12 7.21
 -3 3 -11 52.79 12.94
 -3 -3 -11 54.04 12.71
 -3 3 -11 31.84 10.26
 -3 -3 -11 40.95 11.61
 -3 -3 -11 51.88 11.23
 -3 -3 -12 4.9 4.88
 -3 3 -12 0.57 2.35
 -3 3 -12 8.79 5.72
 -3 -3 -12 1.08 3.36
 -3 -3 -12 5.59 3.86
 -3 -3 -13 2.53 2.66
 -3 -3 -13 4.96 4.41
 -3 -3 -13 9.44 5.37
 -3 3 -13 2.57 4
 -3 3 -13 4.03 4.1
 -3 -3 -14 0 1.9
 -3 -3 -14 0.74 3.28
 -3 3 -14 0 1.86
 -3 -3 -14 0.73 2.7
 3 -4 -16 -18.12 7.48
 -3 -4 16 2.18 3.61
 -3 -4 15 -3.69 3.39
 3 -4 -15 17.46 7.92
 -3 -4 14 6.9 4.44
 3 -4 -14 -0.62 1.55
 -3 -4 13 7.09 6.18
 3 -4 -13 2.3 3.24
 -3 -4 12 3.53 4
 3 -4 -12 9.28 4
 -3 -4 11 10.88 5.8
 3 -4 -11 16.92 6.59
 -3 -4 10 4.71 3.51
 3 -4 -10 9.55 5.45
 3 -4 -9 6.99 3.92
 -3 -4 9 6.14 4.78
 3 -4 -8 14.5 5.21
 -3 -4 8 10.68 6.15
 -3 -4 7 53.96 11.43
 3 -4 -7 54.41 10.36
 -3 -4 6 66.61 10.27
 -3 -4 6 49.03 10.15
 -3 4 6 61.44 10.27
 3 -4 -6 60.19 9.8
 3 -4 -5 6.1 3.2
 -3 -4 5 8.97 4.3
 -3 4 5 10.09 4.5
 -3 -4 5 11.48 3.37
 3 -4 -4 16.11 4.92
 -3 -4 4 12.42 3.89
 -3 -4 4 7.29 3.88
 -3 4 4 11.84 3.66
 -3 -4 3 8.68 4.83
 3 -4 -3 16.05 5.13
 -3 4 3 16.14 4.29
 -3 -4 3 12.87 3.3
 -3 -4 2 52.09 10.9
 -3 4 2 54.81 8.04
 -3 -4 2 37.79 5.48
 -3 -4 2 44.44 8.51
 -3 4 1 85.93 9.82
 -3 -4 1 55.29 6.92
 -3 -4 1 69.05 10.7
 -3 4 0 5.17 2
 -3 -4 0 5.9 3.15
 -3 4 -1 17.41 4.25
 -3 4 -1 12.24 2.23
 -3 -4 -1 19.26 6.23
 -3 -4 -2 7.53 3.75
 -3 4 -2 10.12 2.87
 -3 -4 -2 13.98 4.9
 -3 4 -3 43.56 7.68
 -3 -4 -3 50.79 8.88
 -3 -4 -3 49.91 11.37
 -3 -4 -4 76.58 11.15
 -3 -4 -4 68.56 12.9
 -3 4 -4 92.5 12.6
 -3 4 -4 64.62 10.42
 -3 -4 -4 59.92 9.3
 -3 4 -5 46.15 8.98
 -3 -4 -5 40.4 7.71
 -3 -4 -5 51.5 9.71
 -3 4 -5 47.62 9.35
 -3 -4 -5 47.46 11.2
 -3 4 -6 8 4.02
 -3 -4 -6 15.49 5.94
 -3 4 -6 7.89 4.11
 -3 -4 -6 4.09 1.16
 -3 -4 -6 12.59 6.36
 -3 -4 -7 6.22 4.94
 -3 -4 -7 2.67 2.4
 -3 -4 -7 -1.52 3.22
 -3 4 -7 1.98 2.34
 -3 4 -7 4.29 3.11
 -3 4 -8 13.78 5.56
 -3 -4 -8 15.54 5.71
 -3 -4 -8 17.37 6.35
 -3 4 -8 6.78 3.98
 -3 -4 -8 6.8 4.2
 -3 -4 -9 13.8 5.39
 -3 4 -9 5.55 2.94
 -3 4 -9 12.35 5.71
 -3 -4 -9 12.81 6.09
 -3 -4 -9 8.49 4.77
 -3 -4 -10 9.14 4.51
 -3 4 -10 4.17 4.49
 -3 4 -10 6.71 4.22
 -3 -4 -10 11.45 6.14
 -3 -4 -10 17.32 8.33
 -3 -4 -11 3.13 3.61
 -3 4 -11 -5.51 4.89
 -3 -4 -11 -5.66 4.89
 -3 4 -11 -10.79 6.01
 -3 -4 -11 8.06 5.14
 -3 -4 -12 1.92 3.32
 -3 4 -12 2.28 3.03
 -3 -4 -12 2.84 2.29
 -3 4 -12 5.61 5.03
 -3 -4 -12 0 1.4
 -3 4 -13 2.13 3.1
 -3 -4 -13 -2.22 1.53
 -3 4 -13 -3.25 4.09
 -3 -4 -13 0 3.07
 -3 -4 -13 6.84 6.7
 -3 -5 15 -3.48 3.68
 3 -5 -15 -6.77 4.51
 -3 -5 14 6.32 6.17
 3 -5 -14 3.2 4.65
 -3 -5 13 6.98 3.18
 3 -5 -13 12.23 6.57
 -3 -5 12 -3.77 6.61
 3 -5 -12 9.7 5.46
 -3 -5 11 -2.53 3.27
 3 -5 -11 5.56 3.99
 -3 -5 10 0.8 1.64
 3 -5 -10 7.45 5.65
 -3 -5 9 2.57 2.87
 3 -5 -9 1.55 2.71
 -3 -5 8 6.68 3.75
 3 -5 -8 6.89 3.37
 -3 5 7 51.14 10.85
 -3 -5 7 45.08 8.66
 -3 -5 7 34.13 9.5
 3 -5 -7 39.88 9.51
 3 -5 -6 5.29 3.14
 -3 5 6 9.92 4
 -3 -5 6 15.15 6.91
 -3 -5 6 13.17 4.81
 3 -5 -5 21.4 6.32
 -3 5 5 20.88 4.78
 -3 -5 5 30.33 5.93
 -3 -5 5 27.3 9.34
 -3 -5 4 56.63 12.07
 -3 5 4 72.39 8.92
 -3 -5 4 54.95 6.88
 3 -5 -4 56.54 10.98
 -3 5 3 23.25 5.06
 -3 -5 3 12.23 5.85
 3 -5 -3 12.72 4.72
 -3 -5 3 18.36 3.75
 -3 -5 2 25.51 7.91
 -3 5 2 34.28 5.97
 -3 -5 2 27.72 4.7
 -3 -5 1 13.22 5.11
 -3 -5 0 26.25 8.08
 -3 -5 -1 28.79 8.23
 -3 5 -2 43.77 8.19
 -3 -5 -2 42.67 10.03
 -3 -5 -3 11.06 5.82
 -3 -5 -3 19.13 6.87
 -3 5 -3 16.28 5.76
 -3 -5 -4 42.42 11.15
 -3 -5 -4 54.2 10.28
 -3 5 -4 56.79 10.81
 -3 -5 -5 15.35 5.28
 -3 -5 -5 16.31 8
 -3 5 -5 25.55 7.84
 -3 -5 -5 24.29 6.89
 -3 -5 -6 4.28 3.33
 -3 -5 -6 5.11 3.11
 -3 5 -6 -0.68 5.04
 -3 -5 -6 8.9 5.72
 -3 5 -6 4.8 2.97
 -3 5 -7 1.17 3.88
 -3 -5 -7 0.02 0.94
 -3 -5 -7 0.5 1.01
 -3 5 -7 0.43 2.13
 -3 -5 -7 -2.25 2.65
 -3 5 -8 -5.32 5.05
 -3 -5 -8 4.76 4.11
 -3 -5 -8 -3.99 4.27
 -3 5 -8 -4.79 5.32
 -3 -5 -8 2.29 3.78
 -3 -5 -9 8.94 5.55
 -3 5 -9 5.35 4.5
 -3 5 -9 7.34 4.18
 -3 -5 -9 7.02 5.17
 -3 -5 -9 4.87 3.21
 -3 -5 -10 26.45 9.82
 -3 -5 -10 44.47 12.42
 -3 5 -10 41.21 11.2
 -3 -5 -10 41.81 10.85
 -3 5 -10 53.63 13.32
 -3 5 -11 3.5 4.33
 -3 -5 -11 4.11 3.52
 -3 -5 -11 11.85 6.49
 -3 5 -11 2.93 3.3
 -3 -5 -11 10.61 7.03
 -3 -5 -12 2.61 2.91
 -3 -5 -12 -5.09 5.28
 -3 5 -12 4.24 2.86
 -3 -5 -12 -4.28 4.09
 -3 -6 13 -8.68 6.79
 3 -6 -13 10.66 7.04
 -3 -6 12 19.09 9.8
 3 -6 -12 0 1.49
 3 -6 -11 3.98 4.9
 -3 -6 11 7.81 6.34
 -3 -6 10 1.33 2.05
 3 -6 -10 8.52 5.81
 -3 -6 9 -1.43 3.55
 3 -6 -9 5.4 5.36
 3 -6 -8 -0.31 2.36
 -3 -6 8 10.72 6.34
 3 -6 -7 3.84 2.42
 -3 -6 7 9.23 3.21
 -3 -6 6 27.52 8.72
 3 -6 -6 30.21 8.36
 3 -6 -5 9.21 5.07
 -3 -6 5 8.35 3.59
 3 -6 -4 11.08 4.63
 -3 -6 3 12.04 6.58
 3 -6 -3 -2.43 3.6
 3 -6 -2 7.02 1.91
 -3 -6 2 12.09 5.24
 -3 -6 1 17.54 6.79
 -3 -6 0 2.17 2.08
 -3 -6 -1 10.06 5.34
 -3 -6 -2 18.05 6.57
 -3 -6 -3 22.71 8.09
 -3 -6 -4 19.95 7.67
 -3 -6 -5 -2.57 3.27
 -3 -6 -6 6.97 6.89
 -3 -6 -7 -0.53 2.9
 -3 -6 -8 2.64 4.15
 -3 -6 -9 13.71 6.73
 -3 -6 -10 0.31 2.1
 3 -7 -11 -4.75 4.32
 -3 -7 11 10.17 6.75
 -3 -7 10 -7.26 6.23
 3 -7 -10 -0.81 2.02
 -3 -7 9 3.04 5.07
 3 -7 -9 -2.26 2.99
 -3 -7 8 16.12 9.24
 3 -7 -8 2.64 4.4
 -3 -7 7 -14.58 10.22
 3 -7 -7 13.17 6.4
 3 -7 -6 0.76 2.62
 3 -7 -5 0.5 3.3
 -3 -7 4 15.98 8
 3 -7 -4 2.52 3.66
 3 -7 -3 10.54 6.83
 -3 -7 3 6.29 5.23
 3 -7 -2 3 2.87
 -3 -7 2 1.71 3.95
 3 -7 -1 -4.76 4.95
 -3 -7 1 1.65 3.05
 -3 -7 0 11.12 6.04
 -3 -7 -1 7.05 3.66
 -3 -7 -2 0.15 2.45
 -3 -7 -3 1.01 2.87
 -3 -7 -4 5.33 5.16
 -3 -7 -5 9.81 6.18
 -3 -7 -6 2.41 3.6
 -3 -7 -7 -11.85 7.09
 -3 -7 -8 -5.83 5.17
 3 -8 -7 0.53 1.73
 3 -8 -6 1.94 4.23
 3 -8 -5 0 2.58
 -3 -8 5 0 2.9
 -3 -8 4 0.52 1.99
 3 -8 -4 5.03 4.18
 -3 -8 3 2.03 4.71
 3 -8 -3 -0.01 2.5
 -3 -8 2 1.68 5.5
 3 -8 -2 4.55 4.64
 3 -8 -1 -0.71 1.77
 -3 -8 1 6.37 6.43
 3 -8 0 -2.41 2.97
 -3 -8 0 -0.07 4.23
 -3 -8 -1 3.41 6.21
 -3 -8 -2 -5.76 4.85
 -3 -8 -3 3.75 4.12
 -3 -8 -4 14.9 7.97
 -3 -8 -5 5.44 5
 -4 0 18 1.6 2.4
 -4 0 17 2.78 3.95
 -4 0 16 -3.69 5.55
 -4 0 15 -2.34 2.95
 -4 0 14 -2.3 4.12
 -4 0 13 23.23 7.28
 -4 0 12 4.42 3.53
 -4 0 11 45.89 9.42
 -4 0 10 8.19 2.79
 -4 0 9 30.01 7.54
 -4 0 8 51.15 9.28
 -4 0 7 221.59 19.1
 -4 0 7 193.52 13.77
 -4 0 6 247.2 18.69
 -4 0 6 135.71 9.15
 -4 0 5 350.32 21.97
 -4 0 5 342.11 24.5
 -4 0 4 10.55 4.27
 -4 0 4 10.81 3.7
 -4 0 3 671.8 28.04
 -4 0 3 611.14 29.35
 -4 0 2 200.52 16.61
 -4 0 2 219.89 15.65
 -4 0 1 513.09 21.91
 -4 0 1 548.85 28.61
 -4 0 1 560.29 29.05
 -4 0 0 188.81 13.41
 -4 0 0 199.8 17.58
 -4 0 0 191.1 10.86
 4 0 0 178.45 11.13
 -4 0 0 182.09 16.72
 -4 0 -1 183.64 16.93
 -4 0 -1 222.81 13.39
 -4 0 -1 178.66 16.62
 -4 0 -2 101.42 13
 -4 0 -2 119.44 11.44
 -4 0 -3 471.07 28.29
 -4 0 -3 457.33 27.54
 -4 0 -3 524.71 26
 -4 0 -4 87.9 12.92
 -4 0 -4 88.61 12.44
 -4 0 -4 99.24 12.4
 -4 0 -5 47.1 8.97
 -4 0 -5 45.56 9.3
 -4 0 -5 49.33 9.48
 -4 0 -6 4.35 2.58
 -4 0 -6 11.64 4.29
 -4 0 -6 8.8 3.92
 -4 0 -7 38.64 9.52
 -4 0 -7 40.72 9.6
 -4 0 -7 36.71 9.7
 -4 0 -8 11.03 3.76
 -4 0 -8 8.72 5.45
 -4 0 -8 7.96 4.92
 -4 0 -9 41.4 10.41
 -4 0 -9 47.01 10.4
 -4 0 -10 1.47 3.34
 -4 0 -10 6.58 4.32
 -4 0 -11 1.06 1.88
 -4 0 -11 0.31 2.81
 -4 0 -12 5.2 3.85
 -4 0 -12 1.03 2.47
 -4 0 -13 5.3 4.45
 -4 0 -13 -2.48 3.19
 -4 0 -14 0.86 2.17
 -4 0 -14 2.35 4.8
 -4 1 18 -3.53 4.55
 -4 -1 18 4.1 5.82
 -4 1 17 0 3.35
 -4 -1 17 1.3 2.26
 -4 1 16 2.5 4.48
 -4 -1 16 0.93 1.89
 -4 1 15 -5.29 6.3
 -4 -1 15 0.01 2.76
 -4 1 14 3.82 4.5
 -4 -1 14 -1.29 3.5
 -4 1 13 13.7 6.53
 -4 -1 13 6.43 3.49
 4 -1 -12 7.49 2.69
 -4 1 12 12.33 4.77
 -4 -1 12 0.68 1.32
 4 -1 -11 8.63 3.93
 -4 1 11 10.98 5.59
 -4 -1 11 5.45 3.97
 -4 1 10 92.86 14.17
 -4 -1 10 86.37 12.96
 4 -1 -10 101.93 12.27
 -4 1 9 67.69 10.84
 -4 -1 9 67.84 11.2
 4 -1 -9 70.19 8.73
 -4 1 8 103.34 12.85
 -4 -1 8 100.68 13.56
 4 -1 -8 88.69 8.86
 -4 1 7 190.44 16.19
 -4 -1 7 198.37 18.51
 4 -1 -7 169.74 10.5
 -4 1 7 154.45 12.78
 -4 -1 7 181.52 13.15
 -4 1 6 65.16 8.86
 -4 1 6 68.15 10.79
 -4 -1 6 78.13 11.28
 -4 -1 6 72.39 10.54
 4 -1 -6 53.26 4.92
 -4 -1 6 55.44 6.46
 -4 1 6 45.63 5.58
 -4 1 5 100.69 10.89
 -4 -1 5 106.93 13.08
 -4 1 5 99.9 13.15
 -4 -1 5 112.24 13.97
 4 -1 -5 84.03 4.67
 -4 1 4 118.17 11.11
 -4 -1 4 119.38 13.43
 -4 1 4 101.35 12.1
 -4 -1 4 115.91 13
 -4 1 3 172.29 13.64
 -4 -1 3 150.64 14.65
 -4 1 3 147.74 14.49
 -4 -1 3 146.63 14.47
 -4 -1 3 177.34 9.19
 4 -1 -2 -0.47 0.65
 -4 1 2 -1.82 1.48
 4 -1 -2 0.59 0.6
 -4 1 2 -0.66 0.79
 -4 -1 2 2.21 3.17
 -4 -1 2 -0.13 0.57
 -4 -1 1 29.41 6.22
 4 -1 -1 31 5.04
 -4 -1 1 34.18 7.37
 -4 1 1 36.94 7.92
 4 -1 -1 26.7 3.49
 -4 1 1 32.52 5.08
 4 1 -1 29.16 4.52
 -4 -1 1 41.45 5.34
 -4 1 1 33.07 7.34
 -4 -1 1 28.91 6.82
 4 -1 0 230.72 13.08
 -4 1 0 254.27 12.74
 -4 -1 0 261.78 18.7
 -4 -1 0 263.81 20.64
 -4 1 0 232.67 18.71
 -4 1 0 246.17 19.37
 -4 -1 0 290.6 15.67
 4 -1 0 191.8 11.58
 -4 -1 0 227.2 17.73
 4 1 0 198.55 13.58
 -4 1 -1 38.24 7.77
 -4 -1 -1 27.1 6.3
 4 -1 1 27.19 4.62
 -4 -1 -1 42.03 8.08
 -4 1 -1 30.58 6.46
 -4 -1 -1 43.16 6.13
 -4 -1 -2 201 18.3
 -4 1 -2 173.29 16.95
 -4 -1 -2 181.78 13.7
 4 -1 3 54.5 7.23
 -4 -1 -3 116.38 14.33
 -4 1 -3 98.45 13.15
 -4 1 -3 116.37 14.11
 -4 -1 -3 101.95 13.34
 -4 -1 -3 98.08 10.97
 -4 -1 -4 154.51 16.08
 -4 1 -4 122.71 14.96
 4 -1 4 105.4 10.04
 -4 1 -4 136.16 15.26
 -4 -1 -4 139.27 15.52
 -4 -1 -4 136.45 13.84
 -4 -1 -5 84.63 11.75
 -4 1 -5 92.84 13.27
 -4 -1 -5 82.28 12.22
 -4 -1 -5 87.21 13.06
 -4 1 -5 84.69 12.96
 -4 -1 -6 102.71 15.04
 -4 1 -6 105.87 15.36
 -4 1 -6 100.71 14.29
 -4 -1 -6 92.58 13.51
 -4 -1 -6 91.47 12.76
 -4 -1 -7 34.2 7.93
 -4 1 -7 39.16 8.79
 -4 -1 -7 43.46 9.41
 -4 -1 -7 43.46 9.88
 -4 1 -7 40.46 9.79
 -4 -1 -8 4.99 2.9
 -4 -1 -8 3.64 2.83
 -4 1 -8 2.39 2.05
 -4 1 -8 6.39 4.38
 -4 -1 -8 2.89 2.54
 -4 -1 -9 13.25 5.16
 -4 -1 -9 19.63 7.71
 -4 1 -9 12.76 5.75
 -4 1 -9 9.22 5.64
 -4 -1 -9 13.92 5.55
 -4 -1 -10 9.17 5.21
 -4 -1 -10 12.12 5.2
 -4 -1 -10 16.96 6.61
 -4 1 -10 12.36 5.43
 -4 1 -10 11.27 5.58
 -4 -1 -11 5.52 3.55
 -4 1 -11 3.24 2.37
 -4 -1 -11 7.48 4.86
 -4 -1 -11 13.71 6.61
 -4 1 -11 4.29 3.96
 -4 -1 -12 4.01 4.46
 -4 1 -12 -2.03 3.58
 -4 -1 -12 3.48 3.97
 -4 1 -12 3.78 5.51
 -4 -1 -12 5.41 5.78
 -4 -1 -13 5.81 4.88
 -4 1 -13 -7.29 5.31
 -4 -1 -13 7.19 5.19
 -4 -1 -13 3.86 3.31
 -4 1 -13 -0.55 2.69
 -4 1 -14 6.57 5.82
 -4 -1 -14 -1.88 2.96
 -4 -1 -14 -7.94 5.83
 -4 1 -14 -3.72 4.22
 -4 2 17 8.22 8.15
 -4 -2 17 4.21 4.57
 4 -2 -16 3.94 1.49
 -4 2 16 7.22 6.95
 -4 -2 16 -0.88 2.83
 4 -2 -15 1.02 2.75
 -4 2 15 1.95 3.6
 -4 -2 15 -3.3 2.75
 -4 2 14 17.1 8.67
 -4 -2 14 8.58 4.97
 4 -2 -14 5.54 4.3
 4 -2 -13 19.17 6.96
 -4 2 13 29.33 10.51
 -4 -2 13 17.23 6.92
 4 -2 -12 3.81 1.81
 -4 2 12 5.55 4.11
 -4 -2 12 13.45 6.22
 -4 2 11 27.9 9.3
 -4 -2 11 22.94 7.41
 4 -2 -11 28.53 6.92
 -4 2 10 51.82 10.92
 -4 -2 10 59.87 11.53
 4 -2 -10 47.03 8.1
 -4 2 9 33.05 8.77
 -4 -2 9 34.88 8.79
 4 -2 -9 33.66 6.31
 -4 2 8 169.42 18.46
 -4 -2 8 156.34 18.73
 4 -2 -8 134.45 11.6
 -4 2 7 130.02 14.03
 -4 -2 7 131.73 15.62
 4 -2 -7 116.01 11.1
 -4 2 6 31.73 7.8
 -4 -2 6 32.89 7.85
 -4 2 6 25.62 5.74
 -4 -2 6 34.22 7.82
 4 -2 -6 34.97 5.71
 -4 2 5 24.77 5.26
 -4 -2 5 16.8 3.86
 4 -2 -5 28.72 4.56
 -4 2 5 21.38 5.86
 -4 -2 5 25.92 6.34
 -4 2 4 32.67 5.79
 -4 -2 4 34.81 7.08
 4 -2 -4 36.34 5.24
 -4 2 4 30.34 6.87
 -4 -2 4 37.11 7.33
 -4 -2 3 38.78 5.38
 -4 2 3 51.58 6.74
 -4 -2 3 40.48 7.78
 4 -2 -3 39.55 5.19
 -4 2 2 673.7 23.26
 -4 -2 2 589.36 29.4
 -4 2 2 671.44 32.19
 -4 -2 2 592.4 28.5
 -4 -2 2 638.7 24.58
 -4 2 1 193.4 10.31
 -4 -2 1 170.87 16.13
 -4 -2 1 199.74 18.34
 -4 2 1 175.86 16.43
 -4 -2 1 199.65 14.9
 -4 -2 1 157.69 14.64
 -4 2 1 193.25 17.43
 -4 -2 0 29.96 7.12
 -4 2 0 31.73 6.97
 -4 2 0 31.06 2.97
 -4 -2 0 39.33 6.88
 -4 2 0 29.91 6.48
 -4 -2 0 21.87 5.12
 -4 2 -1 51.14 8.85
 -4 -2 -1 45.12 8.08
 -4 -2 -1 59.25 9.07
 -4 -2 -1 50.01 9.19
 -4 2 -1 41.61 8.27
 -4 -2 -2 7.11 2.75
 -4 2 -2 6.26 3.62
 -4 -2 -2 10.73 4.37
 -4 -2 -3 79.91 12.08
 -4 2 -3 69.4 11.06
 -4 2 -3 80.87 11.84
 -4 -2 -3 67.09 10.86
 -4 -2 -3 90.65 12.58
 4 -2 4 171.82 6.24
 4 -2 4 173.35 7.61
 -4 -2 -4 221.15 19.9
 -4 2 -4 185.23 19.08
 -4 2 -4 207.96 19.42
 -4 -2 -4 198.37 18.86
 -4 -2 -4 210.55 18.67
 4 -2 5 37.39 3.9
 4 -2 5 40.48 5.5
 -4 2 -5 41.75 9.31
 -4 2 -5 48.86 9.96
 -4 -2 -5 36.28 8.47
 -4 -2 -5 43.19 9.3
 -4 -2 -5 43.25 8.61
 4 -2 6 10.56 1.95
 -4 -2 -6 17.89 7.31
 -4 2 -6 13.55 5.92
 -4 -2 -6 19.75 7.28
 -4 2 -6 14.1 5.96
 -4 -2 -6 11.95 4.89
 -4 2 -7 73.59 12.33
 -4 -2 -7 64.72 12
 4 -2 7 63.9 7.08
 -4 -2 -7 54.24 10.54
 -4 -2 -7 78.83 13.83
 -4 2 -7 76.46 14.09
 -4 2 -8 1.03 2.54
 -4 -2 -8 -0.79 1.76
 -4 -2 -8 0.88 2.13
 -4 2 -8 3.44 4.2
 -4 -2 -8 3.3 2.69
 -4 2 -9 10.2 4.88
 -4 -2 -9 9.39 5.17
 -4 -2 -9 16.29 6.49
 -4 2 -9 12.56 6.31
 -4 -2 -9 12.82 5.65
 -4 -2 -10 8.1 4.14
 -4 -2 -10 8.32 3.62
 -4 2 -10 10.97 5.21
 -4 2 -10 8.88 4.74
 -4 -2 -10 2.58 3.11
 -4 -2 -11 10.36 5.44
 -4 -2 -11 3.77 2.1
 -4 2 -11 -0.91 3
 -4 2 -11 3.88 4.69
 -4 -2 -11 6.54 5.87
 -4 -2 -12 9.73 4.85
 -4 -2 -12 5.28 3.68
 -4 2 -12 16.87 8.1
 -4 2 -12 0.14 2.96
 -4 -2 -12 3.2 4.86
 -4 2 -13 -3.38 3.81
 -4 -2 -13 0.89 4.86
 -4 -2 -13 -5.09 4.45
 -4 -2 -13 -5.37 4.76
 -4 2 -13 -0.09 3.06
 -4 2 -14 -0.04 1.26
 -4 -2 -14 5.08 4.6
 -4 3 17 0 6.06
 -4 -3 17 -2.65 3.11
 -4 3 16 2.1 3.05
 -4 -3 16 -1.28 2.2
 4 -3 -15 15.4 7.19
 -4 3 15 20.08 10.28
 -4 -3 15 7.76 5.11
 4 -3 -14 8.37 5.48
 -4 3 14 -3.7 6.48
 -4 -3 14 -0.3 4.34
 -4 3 13 -1.56 4.06
 -4 -3 13 -4.76 4.31
 4 -3 -13 1.54 1.04
 -4 3 12 5.42 3.54
 4 -3 -12 -0.7 1.11
 -4 -3 12 7.92 5.31
 -4 -3 11 3.96 3.61
 4 -3 -11 7.83 4.09
 -4 -3 10 92.65 15.86
 4 -3 -10 109.43 13.8
 -4 -3 9 114.52 16.65
 4 -3 -9 108.87 13.9
 -4 -3 8 120.85 16.89
 4 -3 -8 132.27 14.69
 -4 3 7 12.84 5.15
 -4 -3 7 5.66 3.61
 -4 -3 7 3.7 2.96
 4 -3 -7 6.64 2.32
 -4 3 6 7.63 4.35
 -4 -3 6 -1.6 2.56
 -4 -3 6 -4.15 4.53
 4 -3 -6 -0.13 2.37
 -4 -3 5 46.39 9.82
 4 -3 -5 56.47 7.97
 -4 3 5 62.37 9.68
 -4 -3 5 62.44 9.87
 -4 3 4 114.84 11.69
 -4 3 4 121.41 13.71
 -4 -3 4 112.49 12.8
 -4 -3 4 85.02 12.88
 4 -3 -4 95.15 10.19
 -4 3 3 51.76 6.7
 -4 3 3 55.2 9.43
 -4 -3 3 42.13 9.23
 4 -3 -3 46.72 6.99
 -4 -3 3 42.8 7.05
 -4 -3 3 49.81 7.85
 -4 3 2 20.95 3.77
 -4 -3 2 14.8 5.91
 -4 -3 2 14.43 4.37
 -4 3 2 19.3 5.83
 -4 -3 2 19.52 5.01
 -4 3 1 111.85 7.25
 -4 -3 1 91.65 10.47
 -4 -3 1 94.23 13.7
 -4 3 1 104.45 13.06
 -4 -3 1 84.08 10.62
 -4 -3 0 122.23 15.11
 -4 3 0 104.67 13.12
 -4 3 0 95.36 12.15
 -4 -3 0 82.76 11.08
 -4 -3 0 86.37 10.95
 -4 -3 -1 88.62 13.01
 -4 3 -1 77.84 11.44
 -4 -3 -1 84.32 12.33
 -4 -3 -2 9.77 4.08
 -4 -3 -2 13.11 5.24
 -4 3 -2 13.54 4.9
 -4 -3 -3 4.41 2.94
 -4 -3 -3 6.88 2.31
 -4 3 -3 8.95 3.89
 -4 3 -4 54.19 10.81
 -4 -3 -4 50.87 9.94
 -4 -3 -4 58.58 11.1
 -4 3 -4 56.35 9.93
 -4 -3 -4 55.19 11.29
 -4 -3 -5 134.11 16.87
 -4 3 -5 129.95 16.24
 -4 3 -5 130.47 16.93
 -4 -3 -5 123.68 15.77
 -4 -3 -5 129.37 17.35
 -4 -3 -6 191.55 21.09
 -4 3 -6 195.36 20.93
 -4 3 -6 194.82 21.19
 -4 -3 -6 169.37 19.08
 -4 -3 -6 190.26 21.21
 -4 3 -7 2.16 2.94
 -4 -3 -7 3.68 3.87
 -4 3 -7 -0.94 4.74
 -4 -3 -7 -2.76 3.59
 -4 -3 -7 3.27 1.75
 -4 -3 -8 6.08 4.54
 -4 3 -8 3.01 2.29
 -4 3 -8 6.05 4.37
 -4 -3 -8 0.51 2.07
 -4 -3 -8 3.36 2.87
 -4 3 -9 3.4 3.59
 -4 -3 -9 -4.02 4.09
 -4 -3 -9 -1.15 2.8
 -4 3 -9 -0.36 2.6
 -4 -3 -9 -1.23 2.07
 -4 3 -10 2.46 2.13
 -4 -3 -10 5.35 3.78
 -4 -3 -10 1.87 2.22
 -4 3 -10 7.29 5.37
 -4 3 -11 5.28 4.31
 -4 -3 -11 0.31 3.6
 -4 -3 -11 6.51 3.25
 -4 3 -11 -2.05 5.65
 -4 -3 -11 5.54 3.35
 -4 -3 -12 -0.15 2.17
 -4 3 -12 -9.31 5.89
 -4 -3 -12 -6.38 4.86
 -4 -3 -12 5.2 5.46
 -4 3 -12 -3.44 3.9
 -4 -3 -13 -3.9 3.66
 -4 3 -13 4.94 7.38
 -4 -3 -13 0 2.7
 -4 -3 -13 0.99 1.56
 -4 3 -13 5.83 5.88
 -4 4 16 0.02 6.92
 -4 -4 16 -5.86 4.63
 4 -4 -15 -2.7 4.04
 -4 -4 15 2.32 2.93
 -4 -4 14 -5.44 4.33
 4 -4 -14 -5.44 3.83
 -4 -4 13 0.2 1.66
 4 -4 -13 9.16 5.28
 -4 -4 12 -4.49 5.1
 4 -4 -12 8.67 6.11
 -4 -4 11 2 3.04
 4 -4 -11 4.31 2.98
 -4 -4 10 24.15 8.98
 4 -4 -10 25.44 7.81
 -4 -4 9 3.39 3.28
 4 -4 -9 4.4 4.13
 -4 4 8 51.32 10.99
 -4 -4 8 58.36 11.04
 -4 -4 8 51.26 12.22
 4 -4 -8 46.83 9.01
 -4 4 7 50.35 10.56
 -4 -4 7 62.98 11.5
 -4 -4 7 43.01 10.93
 4 -4 -7 50.96 8.86
 -4 -4 6 27.07 6.38
 -4 -4 6 23.68 7.49
 -4 4 6 18.63 5.34
 4 -4 -6 22.06 5.41
 -4 -4 5 10.96 4.12
 4 -4 -5 4.79 2.02
 -4 -4 5 9.33 5.19
 -4 4 5 3.14 1.52
 -4 -4 4 7.9 4.61
 4 -4 -4 9.34 3.49
 -4 -4 4 8.69 3.11
 4 -4 -3 15.42 4.98
 -4 -4 3 18.52 6.62
 -4 -4 3 19.85 6.04
 -4 4 3 16.33 4.92
 -4 -4 3 15.64 3.96
 -4 -4 2 110.49 16.31
 -4 -4 2 85.55 9.74
 -4 -4 2 83.94 11.35
 -4 4 2 119.4 13.99
 -4 4 1 57.4 5.61
 -4 -4 1 40.65 7.99
 -4 4 1 57.53 9.95
 -4 -4 1 37.97 6.43
 -4 4 0 13.27 4.97
 -4 -4 0 13.05 4.83
 -4 4 0 8.43 3.21
 -4 -4 0 4.94 3.19
 -4 -4 -1 35.7 8.72
 -4 4 -1 18.72 4.86
 -4 -4 -1 20.44 6.05
 -4 -4 -2 11.84 5.08
 -4 4 -2 8.65 4.02
 -4 -4 -2 8.5 5.16
 -4 -4 -3 49.41 11.31
 -4 -4 -3 64.62 11.73
 -4 4 -3 50.38 9.54
 -4 -4 -4 82.06 12.93
 -4 4 -4 67.79 11.57
 -4 -4 -4 80.36 15.08
 -4 -4 -5 13.76 4.58
 -4 4 -5 14.48 6.48
 -4 4 -5 20.38 7.45
 -4 -4 -5 6.32 2.71
 -4 -4 -5 11.99 6.03
 -4 -4 -6 12.24 5.42
 -4 -4 -6 21.18 6.75
 -4 4 -6 14.39 5.77
 -4 -4 -6 19.54 7.73
 -4 4 -6 14.75 5.92
 -4 4 -7 12.9 5.17
 -4 -4 -7 11.81 5.05
 -4 -4 -7 17.24 6.61
 -4 4 -7 6.75 3.04
 -4 -4 -7 23.45 8.67
 -4 4 -8 3.14 3.17
 -4 -4 -8 0.67 2.11
 -4 -4 -8 -0.96 2.27
 -4 4 -8 6.87 4.5
 -4 4 -9 4.41 1.94
 -4 -4 -9 4.01 3.15
 -4 4 -9 6.05 4.73
 -4 -4 -9 7.72 4.93
 -4 -4 -9 6.18 3.95
 -4 -4 -10 3.95 2.58
 -4 4 -10 -0.81 2.98
 -4 4 -10 -6.08 4.6
 -4 -4 -10 -7.39 5.04
 -4 -4 -10 -1.61 1.78
 -4 -4 -11 -3.29 4.38
 -4 4 -11 -10.06 7.34
 -4 4 -11 -4.31 4.04
 -4 -4 -11 7.89 5.35
 -4 -4 -11 3.33 3.16
 -4 -4 -12 6.75 5.87
 -4 4 -12 0.49 2.59
 -4 4 -12 -2.12 3.05
 -4 -4 -12 8.35 5.64
 -4 -4 -12 2.78 3.2
 -4 -5 14 -3.04 3.52
 4 -5 -14 5.19 4.33
 -4 -5 13 7.49 5.69
 4 -5 -13 4.51 3.77
 -4 -5 12 -0.1 3.79
 4 -5 -12 -6.37 4.02
 -4 -5 11 0 1.36
 4 -5 -11 1.9 1.35
 -4 5 10 10.88 7.01
 -4 -5 10 14.94 6
 -4 -5 10 8.41 4.96
 4 -5 -10 5.11 2.88
 -4 5 9 16.47 7.13
 -4 -5 9 17.67 5.75
 -4 -5 9 17.89 8.03
 4 -5 -9 12.84 4.99
 4 -5 -8 12.89 5.33
 -4 -5 8 10.7 4.93
 -4 5 8 30.33 9.26
 -4 -5 8 23.08 6.37
 -4 5 7 33.56 8.5
 -4 -5 7 37.96 8.67
 -4 -5 7 23.73 8.86
 4 -5 -7 30.06 8.56
 -4 5 6 7.38 3.86
 -4 -5 6 11.13 4.02
 -4 -5 6 12.01 6.45
 4 -5 -6 10.05 5.5
 4 -5 -5 14.04 5.55
 -4 -5 5 12.34 5.99
 -4 -5 5 12.27 4.27
 -4 -5 4 -2.54 3.79
 -4 -5 4 11.35 5.67
 4 -5 -4 3.41 2.28
 -4 5 4 6.18 3.53
 -4 -5 4 9.52 3.91
 -4 -5 3 26.51 5.62
 4 -5 -3 26.53 7.54
 -4 -5 3 22.55 7.23
 -4 5 3 35.92 7.3
 -4 -5 2 3.22 2.9
 -4 5 2 -1.77 2.49
 -4 -5 2 1.1 1.52
 -4 5 1 15 4.32
 -4 -5 1 11.33 5.4
 -4 -5 0 13.27 5.74
 -4 -5 -1 16.9 8.19
 -4 -5 -1 0.34 3.94
 -4 5 -2 30.7 7.97
 -4 -5 -2 22.06 7.35
 -4 -5 -3 16.76 6.73
 -4 5 -3 24.78 7.94
 -4 -5 -3 10.28 4.98
 -4 -5 -4 33.56 10.41
 -4 -5 -4 53.24 11.48
 -4 5 -4 52.09 12.17
 -4 -5 -5 19.51 6.1
 -4 5 -5 26.61 8.28
 -4 -5 -5 22.75 8.7
 -4 -5 -6 11.95 5.93
 -4 -5 -6 16.05 6.44
 -4 5 -6 14.63 5.73
 -4 -5 -7 12.04 6.24
 -4 5 -7 11.34 5.79
 -4 -5 -7 0 1.05
 -4 -5 -7 16.6 7.84
 -4 5 -7 12.31 7.06
 -4 -5 -8 -2.98 3.01
 -4 -5 -8 0.14 1.63
 -4 5 -8 7.76 6.37
 -4 -5 -8 2.45 3.97
 -4 5 -8 5.89 4.76
 -4 5 -9 1.07 2.12
 -4 -5 -9 4.94 5.89
 -4 5 -9 3.97 4.24
 -4 -5 -9 16.69 6.94
 -4 -5 -9 4.58 5.15
 -4 5 -10 0.72 3.53
 -4 -5 -10 1.78 4.09
 -4 5 -10 3.16 3.56
 -4 -5 -10 4.95 4.56
 -4 -5 -10 1.99 3.6
 -4 -5 -11 6.99 4.88
 -4 -5 -11 -3.3 4.36
 -4 5 -11 1.61 4.45
 -4 -5 -11 0 4.5
 -4 -6 13 3.44 4.89
 4 -6 -13 2.28 2.23
 -4 -6 12 0.41 3.76
 4 -6 -12 -14.88 6.73
 -4 -6 11 -3.8 3.84
 4 -6 -11 -6.81 4.57
 -4 -6 10 6.34 4.61
 4 -6 -10 11.47 6.67
 -4 -6 9 -0.91 3.05
 4 -6 -9 9.25 5.59
 4 -6 -8 3.15 2.35
 -4 -6 8 11.03 6.83
 -4 -6 7 16.75 6.62
 4 -6 -7 11.86 5.49
 -4 -6 6 16.2 7.31
 4 -6 -6 14.78 6.42
 -4 -6 5 16.7 7.22
 4 -6 -5 1.78 1.14
 -4 -6 4 -5.06 3.57
 4 -6 -4 4.29 3.67
 4 -6 -3 18.88 6.88
 -4 -6 3 17.64 6.88
 4 -6 -2 8.6 2.63
 -4 -6 2 13.85 6.29
 -4 -6 1 23.36 8.16
 -4 -6 0 6.45 4
 -4 -6 -1 8.41 4.05
 -4 -6 -2 -4.91 4.54
 -4 -6 -3 20.46 7.08
 -4 -6 -4 11.9 6.67
 -4 -6 -5 1.39 2.57
 -4 -6 -6 9.77 6.27
 -4 -6 -7 -0.86 3.77
 -4 -6 -8 0.27 3.39
 -4 -6 -9 5.38 4.87
 -4 -7 10 1.71 3.95
 4 -7 -10 4.91 4.76
 -4 -7 9 4.14 5.49
 4 -7 -9 4.15 5.96
 -4 -7 8 10.86 7.96
 4 -7 -8 3.92 4.67
 -4 -7 7 2.93 4.89
 4 -7 -7 1.23 4.24
 4 -7 -6 -1.15 2.05
 -4 -7 5 3.35 2.03
 4 -7 -5 -10.09 6.13
 4 -7 -4 3.59 3.55
 -4 -7 4 0.19 1.88
 4 -7 -3 1.7 2.08
 -4 -7 3 3.92 3.41
 4 -7 -2 -0.83 2.47
 -4 -7 2 -5.28 5.01
 -4 -7 1 11.25 6.59
 -4 -7 0 1.99 1.61
 -4 -7 -1 0.3 3.07
 -4 -7 -2 6.46 4.22
 -4 -7 -3 -7.28 5.11
 -4 -7 -4 -6.15 4.83
 -4 -7 -5 0.83 1.64
 -4 -7 -6 0.02 4.12
 -4 -7 -7 -5.29 4.79
 -4 -8 6 1.95 3.04
 4 -8 -6 6.4 5.66
 -4 -8 5 -7.28 5.42
 4 -8 -5 7.27 6.7
 -4 -8 4 0 3.58
 4 -8 -4 0 1.83
 4 -8 -3 0.75 1.74
 -4 -8 3 5.11 4.56
 -4 -8 2 5.08 4.56
 4 -8 -2 1.89 4.28
 -4 -8 1 0.01 4.47
 4 -8 -1 0 1.95
 4 -8 0 4.13 4.58
 -4 -8 0 -8 5.65
 -4 -8 -1 -5.94 4.86
 -4 -8 -2 0 1.36
 -5 0 17 -3 3.45
 -5 0 16 0.65 2.19
 -5 0 15 0.18 1.79
 -5 0 14 4.22 2.57
 -5 0 13 16.18 5
 -5 0 12 17.14 6.02
 -5 0 11 29.8 7.82
 -5 0 10 -0.88 2.05
 -5 0 9 35.49 8.08
 -5 0 8 172.94 17.59
 -5 0 8 219.79 22.94
 -5 0 8 191.41 13.61
 -5 0 7 357.17 24.88
 -5 0 7 392.84 28.82
 -5 0 7 347.99 13.5
 -5 0 6 94.52 12.58
 -5 0 6 92.9 13.42
 -5 0 5 32.52 7.48
 -5 0 5 19.63 6.5
 -5 0 4 154.7 15.99
 -5 0 4 135.87 15.69
 -5 0 3 72.09 10.76
 -5 0 3 62.73 10.69
 -5 0 2 139.52 13.3
 -5 0 2 147.77 16.94
 -5 0 1 42.11 9.21
 -5 0 1 36.35 6.4
 5 0 -1 12.04 2.7
 -5 0 1 31.87 7.1
 -5 0 0 68.45 12.67
 -5 0 0 76.46 9.77
 5 0 0 58.51 7.31
 -5 0 0 72.99 12.25
 -5 0 -1 204.19 21.09
 -5 0 -1 224.55 22.21
 -5 0 -2 106.54 12.26
 -5 0 -2 88.81 14.33
 -5 0 -3 361.4 27.49
 -5 0 -3 399.81 24.94
 -5 0 -4 117.93 16.22
 -5 0 -4 117.2 16.12
 -5 0 -4 128.92 14.74
 -5 0 -5 24.94 6.18
 -5 0 -5 17.07 6.82
 -5 0 -5 22.96 7.19
 -5 0 -6 12.25 6.21
 -5 0 -6 12.64 6.24
 -5 0 -7 53.19 11.23
 -5 0 -7 58.43 12.15
 -5 0 -8 12.53 5.96
 -5 0 -8 15.95 7.19
 -5 0 -9 4.01 3.61
 -5 0 -9 -0.02 1.7
 -5 0 -10 2.56 3.65
 -5 0 -10 4.2 3.98
 -5 0 -11 13.39 7.1
 -5 0 -11 6.27 4.91
 -5 0 -12 3.7 2.95
 -5 0 -12 6.34 4.83
 -5 0 -13 1.11 3.71
 -5 0 -13 3.84 6.11
 -5 1 17 -2.66 3.68
 -5 -1 17 -6.35 4.65
 -5 1 16 3.87 1.84
 -5 -1 16 -4.29 3.69
 -5 1 15 24.11 8.9
 -5 -1 15 14.4 6.22
 -5 1 14 7.14 4.7
 -5 -1 14 -1.81 2.27
 -5 1 13 2.53 3.34
 -5 -1 13 -1.75 3.64
 -5 1 12 9.37 4.74
 -5 -1 12 5.8 3.02
 -5 1 11 33.89 8.55
 -5 -1 11 32.86 8.54
 -5 1 10 51.15 10.19
 -5 -1 10 53.89 10.78
 -5 1 9 49.28 9.69
 -5 -1 9 47.71 10.01
 -5 1 8 79.39 11.44
 -5 1 8 100.93 15.54
 -5 -1 8 97.3 14.98
 -5 -1 8 72.38 12.41
 -5 1 8 75.3 8.32
 -5 -1 8 81.33 10.22
 -5 1 7 9 4.3
 -5 -1 7 14.57 6.24
 -5 1 7 6.45 2.04
 -5 -1 7 13.47 5.43
 -5 -1 7 9.92 3.06
 -5 1 6 28.84 7.05
 -5 1 6 34.5 7.63
 -5 -1 6 38.88 8.86
 -5 -1 6 26.6 4.42
 -5 -1 6 33.24 8.25
 -5 1 5 84.45 11.38
 -5 -1 5 80.58 12.81
 -5 -1 5 89.3 6.03
 -5 1 5 67.49 11.21
 -5 -1 5 75.55 11.29
 -5 1 4 6.14 2.65
 -5 -1 4 5.81 3.18
 -5 1 4 3.34 2.25
 -5 -1 4 8.74 4.31
 -5 -1 4 9.92 2.17
 -5 1 3 51.18 7.69
 -5 -1 3 46.24 8.6
 -5 -1 3 68.14 5.94
 -5 1 3 49.24 9.88
 -5 -1 3 41.28 8.56
 -5 1 2 9.28 3.05
 -5 -1 2 8.57 3.15
 -5 1 2 12.94 5.99
 -5 -1 2 8.33 4.16
 5 -1 -2 4.38 1.18
 -5 -1 2 13.49 2.77
 -5 1 1 60.69 10.84
 -5 1 1 57.6 7.27
 -5 -1 1 60.7 11.2
 -5 1 1 50.34 9.62
 -5 -1 1 42.99 8.83
 5 1 -1 23.96 4.41
 -5 -1 1 53.87 6.42
 -5 -1 1 46.22 8.3
 5 -1 -1 17.35 3.29
 -5 -1 0 32.99 8.38
 -5 1 0 21.21 7.05
 5 -1 0 21.65 4.65
 -5 1 0 32.87 5.51
 5 -1 0 19.64 4.15
 -5 1 0 26.83 7.4
 -5 -1 0 26.93 7.41
 -5 -1 0 31.96 5.3
 -5 1 -1 36.97 8.85
 -5 -1 -1 32.52 8.48
 5 -1 1 20.75 4.58
 -5 -1 -1 38.29 6.25
 -5 -1 -1 47.65 10.63
 -5 1 -1 36.94 9.51
 5 -1 2 4.72 2.36
 -5 -1 -2 15.58 5.68
 -5 1 -2 13.97 4.92
 -5 -1 -2 9.59 2.57
 5 -1 3 70.45 9.48
 -5 -1 -3 70.28 10.15
 -5 -1 -3 59.77 11.49
 -5 1 -3 57.39 11
 -5 -1 -4 71.79 10.69
 -5 -1 -4 73.37 12.95
 -5 1 -4 69.06 12.56
 -5 1 -4 74.83 12.75
 -5 -1 -4 77.43 13.1
 -5 -1 -5 70.45 11.32
 -5 -1 -5 57.71 11.63
 -5 -1 -5 62.22 12.15
 -5 1 -5 49.67 10.83
 -5 1 -5 64.66 12.04
 -5 -1 -6 59.02 11.11
 -5 1 -6 53.01 11
 -5 -1 -6 58.46 11.76
 -5 -1 -6 65.88 12.74
 -5 1 -6 67.8 12.9
 -5 -1 -7 22.82 6.87
 -5 1 -7 16.89 6.16
 -5 -1 -7 26.94 8.18
 -5 -1 -7 26 8.23
 -5 1 -7 19.6 7.14
 -5 -1 -8 9.93 5.2
 -5 1 -8 1.56 1.9
 -5 -1 -8 10.54 5.09
 -5 1 -8 7.6 4.52
 -5 -1 -8 6.83 3.99
 -5 -1 -9 -4.63 3.05
 -5 -1 -9 -4.3 4.19
 -5 1 -9 0.84 1.96
 -5 1 -9 3.99 5.25
 -5 -1 -9 -1.75 1.98
 -5 -1 -10 25.89 8.77
 -5 -1 -10 27.71 9.67
 -5 1 -10 17.79 7.62
 -5 1 -10 24.37 9.11
 -5 -1 -10 19.33 7.77
 -5 -1 -11 7.67 4.72
 -5 -1 -11 9.52 5.99
 -5 1 -11 3.87 3.28
 -5 1 -11 6.93 5.63
 -5 -1 -11 2.14 3.49
 -5 -1 -12 -4.11 5.05
 -5 1 -12 8.32 6.35
 -5 1 -12 1.63 2.69
 -5 -1 -12 -2.51 3.18
 -5 -1 -13 -4.34 4.46
 -5 1 -13 1.95 4.1
 -5 1 -13 2.73 2.06
 -5 -1 -13 0.95 4.08
 -5 2 17 -8 6.81
 -5 -2 17 0 3
 -5 2 16 2.2 4.02
 -5 -2 16 2.09 2.48
 -5 2 15 10.46 6.81
 -5 -2 15 9.12 5.58
 -5 2 14 0.71 5.32
 -5 -2 14 -2.7 2.68
 -5 2 13 -0.4 1.71
 -5 -2 13 2.58 3.35
 -5 2 12 4.76 2.75
 -5 -2 12 16.69 5.97
 5 -2 -11 16.92 6.04
 -5 2 11 6.32 3.15
 -5 -2 11 10.94 5.22
 5 -2 -10 43.88 8.54
 -5 2 10 33.62 9.14
 -5 -2 10 31.61 10.01
 -5 2 9 52.09 10.61
 -5 -2 9 43.38 10.26
 5 -2 -9 53.62 8.4
 -5 2 8 188.28 18.67
 -5 -2 8 195 21.25
 -5 2 8 221.14 23.55
 -5 -2 8 241.88 24.01
 5 -2 -8 178.77 13.69
 -5 2 7 16.01 5.5
 -5 -2 7 18.44 6.91
 -5 2 7 17.2 4.73
 -5 -2 7 22.69 7.36
 5 -2 -7 20.96 4.04
 -5 2 6 7.2 2.66
 -5 -2 6 4.65 4.83
 -5 2 6 -0.91 2.11
 -5 -2 6 10.01 4.75
 5 -2 -6 4.45 1.15
 -5 2 5 14.83 4.66
 -5 -2 5 14.93 5.32
 -5 2 5 5.83 2.32
 -5 -2 5 17.56 6.26
 -5 -2 5 12.42 2.97
 5 -2 -5 16.13 3.44
 -5 2 4 5.46 2.17
 -5 -2 4 7.17 4.56
 -5 -2 4 8.22 2.35
 5 -2 -4 6.49 1.96
 -5 2 3 48.87 7.3
 -5 2 3 39.72 8.97
 -5 -2 3 32.04 7.89
 5 -2 -3 29.21 4.35
 -5 -2 3 42.69 6.53
 -5 -2 3 33.3 7.8
 -5 2 2 139.41 11.48
 -5 -2 2 115.34 14.67
 -5 -2 2 104.97 14.06
 -5 -2 2 168.27 14.53
 -5 2 2 128.28 16.79
 -5 2 1 2.49 2.97
 -5 -2 1 7.06 4.86
 -5 2 1 9.2 4.54
 -5 2 1 6.07 1.87
 -5 -2 1 4.21 2.61
 -5 -2 1 6.89 3.63
 -5 -2 1 10.3 2.72
 -5 -2 0 28.55 8.06
 -5 2 0 21.44 6.84
 -5 -2 0 34.28 7.02
 -5 2 0 20.17 6.32
 -5 -2 0 17.08 5.28
 -5 -2 -1 2.34 1.48
 -5 2 -1 0.79 2.13
 -5 2 -1 4.27 1.69
 -5 -2 -1 7.76 4.13
 -5 -2 -1 8.47 4.43
 -5 -2 -2 6.53 3.36
 -5 -2 -2 2.26 2.92
 -5 2 -2 5.41 3.74
 -5 -2 -3 117.3 16.23
 -5 2 -3 96.13 14.83
 -5 -2 -3 117.42 14.3
 -5 -2 -4 182.52 20.75
 -5 2 -4 171.42 20.45
 -5 -2 -4 181.07 18.6
 -5 -2 -5 11.16 5.9
 -5 2 -5 9.43 4.44
 -5 2 -5 17.28 6.64
 -5 -2 -5 12.26 5.09
 -5 -2 -5 18.41 6.08
 -5 2 -6 20.47 7.36
 -5 -2 -6 8.72 4.5
 -5 -2 -6 20.43 6.8
 -5 2 -6 15.4 7.03
 -5 -2 -6 14.05 5.14
 -5 2 -7 22.75 7.76
 -5 -2 -7 20.79 7.36
 -5 -2 -7 23.9 8.36
 -5 2 -7 21.25 7.73
 -5 -2 -7 21.36 7.17
 -5 -2 -8 3.23 3.66
 -5 2 -8 6.75 5.51
 -5 -2 -8 7.25 4.73
 -5 -2 -8 6.74 3.54
 -5 2 -8 4.25 4.55
 -5 -2 -9 -1.96 2.93
 -5 2 -9 2.91 3.89
 -5 -2 -9 -1.36 2.85
 -5 -2 -9 1.52 3.65
 -5 2 -9 1.86 3.3
 -5 -2 -10 1.36 2.29
 -5 -2 -10 -2.55 4.06
 -5 2 -10 0.15 2.15
 -5 2 -10 0.96 1.69
 -5 -2 -10 2.71 3.93
 -5 -2 -11 3.96 4.36
 -5 -2 -11 6.28 5.34
 -5 2 -11 8 7.44
 -5 2 -11 6.33 6.03
 -5 -2 -11 5.91 4.7
 -5 -2 -12 5.86 4.5
 -5 -2 -12 -7.1 5.39
 -5 2 -12 2.4 3.71
 -5 -2 -12 0 3.19
 -5 2 -12 0 2.06
 -5 3 16 -8.2 7.1
 -5 -3 16 2.19 2.38
 -5 3 15 8.79 6.61
 -5 -3 15 12.05 6.16
 -5 3 14 0.58 4.06
 -5 -3 14 4.5 1.86
 -5 3 13 -1.17 5.65
 -5 -3 13 -2.42 2.67
 -5 3 12 23.97 10.56
 -5 -3 12 4.12 3.18
 5 -3 -12 14.1 5.18
 -5 3 11 13.28 6.88
 -5 -3 11 10.72 5.15
 5 -3 -11 8.4 4.57
 -5 3 10 29.34 9.11
 -5 -3 10 22.04 7.73
 5 -3 -10 29.58 7.33
 -5 3 9 190.59 22.51
 -5 -3 9 151.15 19.74
 -5 3 9 187.23 24.25
 -5 -3 9 169.7 20.85
 5 -3 -9 164.53 16.82
 -5 3 8 2.4 3.1
 -5 -3 8 4.26 3.34
 -5 3 8 -1.16 1.77
 -5 -3 8 3.05 2.65
 5 -3 -8 -2.29 3.73
 -5 3 7 4.13 1.28
 -5 -3 7 1.95 2.65
 5 -3 -7 2.74 2.37
 -5 3 7 0.72 2.3
 -5 -3 7 -2.07 1.65
 -5 3 6 31.06 6.64
 -5 -3 6 23.97 7.83
 5 -3 -6 29.83 6.14
 -5 3 6 31.64 7.92
 -5 -3 6 27.21 7.15
 5 -3 -5 3.12 1.87
 -5 3 5 2.12 1.45
 -5 3 5 0.89 1.59
 -5 -3 5 5.25 2.45
 -5 -3 5 2.59 2.62
 -5 -3 5 5.85 2.96
 -5 3 4 0.42 1.21
 -5 3 4 -2.95 3.29
 -5 -3 4 -4.42 1.6
 -5 -3 4 4.86 2.73
 5 -3 -4 -2.63 2.19
 -5 -3 4 -4.79 3.7
 -5 3 3 36.46 5.71
 -5 -3 3 26.2 7.8
 -5 -3 3 31.59 6.03
 -5 3 3 42.13 9.46
 -5 -3 3 34.7 7.08
 -5 3 2 10.09 2.79
 -5 -3 2 7.64 5.59
 -5 -3 2 14.41 4.76
 -5 3 2 10.37 4.4
 -5 -3 2 4.72 1.43
 -5 3 1 15.7 2.61
 -5 3 1 13.02 5.12
 -5 -3 1 15.1 5.14
 -5 -3 1 9.97 3.95
 -5 3 0 1.01 1.42
 -5 -3 0 -2.62 3.29
 -5 -3 0 7.52 5.75
 -5 3 0 -0.04 2.03
 -5 -3 0 6.54 3.06
 -5 -3 -1 2.75 1.58
 -5 3 -1 5.19 1.63
 -5 -3 -1 9.56 4.32
 -5 -3 -2 39.78 9.26
 -5 -3 -2 38.29 9
 -5 3 -2 34 8.58
 -5 -3 -3 6.24 3.32
 -5 -3 -3 10.98 6.11
 -5 3 -3 11.25 4.95
 -5 -3 -4 87.85 14.88
 -5 3 -4 89.11 14.31
 -5 -3 -4 81.4 14.37
 -5 -3 -5 124.16 18.01
 -5 -3 -5 114.66 16.8
 -5 3 -5 101.6 16.03
 -5 -3 -6 5.44 4.14
 -5 3 -6 6.33 2.81
 -5 3 -6 10.22 5.36
 -5 -3 -6 7.43 3.55
 -5 -3 -6 11.31 5.55
 -5 3 -7 14.92 6.53
 -5 -3 -7 14.76 6.73
 -5 -3 -7 17.66 7.73
 -5 3 -7 11.08 5.54
 -5 -3 -7 10.16 4.82
 -5 3 -8 -4.16 4.94
 -5 -3 -8 2.71 3.43
 -5 -3 -8 7.06 5.68
 -5 3 -8 -5.77 6.01
 -5 -3 -8 7.19 4.27
 -5 3 -9 5.16 4.85
 -5 -3 -9 4.05 5.08
 -5 -3 -9 0.16 2.76
 -5 3 -9 4.07 4.13
 -5 -3 -9 3.26 3.16
 -5 3 -10 7.99 6.38
 -5 -3 -10 1.01 4.83
 -5 -3 -10 15.77 8.29
 -5 3 -10 -2.82 4.77
 -5 -3 -10 11.82 5.25
 -5 -3 -11 6.94 4.71
 -5 3 -11 -4.86 4.43
 -5 -3 -11 6.56 6.97
 -5 -3 -11 1.86 4.67
 -5 3 -11 0 2.66
 -5 -3 -12 0 3.81
 -5 3 -12 0 2.03
 -5 -3 -12 2.03 6.93
 -5 -3 -12 -2.45 3.64
 -5 3 -12 4.74 7.47
 -5 4 15 0 3.13
 -5 -4 15 3.89 4.56
 -5 4 14 0.94 1.91
 -5 -4 14 8.44 5.54
 -5 4 13 3.76 4.21
 -5 -4 13 10.52 6.42
 -5 4 12 8.28 6.67
 -5 -4 12 9.95 6.47
 -5 4 11 3.2 2.38
 -5 4 11 6.6 6.53
 -5 -4 11 0.35 1.95
 -5 -4 11 -2.61 3.99
 5 -4 -11 8.42 4.33
 -5 4 10 20.89 9.66
 -5 -4 10 4.66 4.58
 -5 4 10 11.47 6.93
 -5 -4 10 3.24 3.81
 5 -4 -10 11.02 4.99
 -5 4 9 23.91 9.32
 -5 -4 9 20.55 7.31
 -5 4 9 1.96 4.93
 -5 -4 9 8.31 4.63
 5 -4 -9 18.56 6.14
 -5 4 8 130.91 17.92
 -5 4 8 115.53 17.45
 -5 -4 8 107.53 15.91
 -5 -4 8 87.27 15.46
 5 -4 -8 95.75 13.45
 -5 4 7 19.32 5.95
 -5 -4 7 16.61 6.27
 -5 4 7 13.23 4.47
 5 -4 -7 16.75 5.02
 -5 -4 7 29.04 7.65
 -5 4 6 4.1 3.87
 -5 4 6 -3.71 2.79
 -5 -4 6 3.21 4.25
 -5 -4 6 2.81 1.91
 5 -4 -6 2.23 2.23
 -5 4 5 0.31 1.29
 -5 -4 5 5.58 5.69
 -5 -4 5 -1.61 2.05
 -5 -4 5 5.96 3.02
 5 -4 -5 2.48 2.59
 -5 4 4 5.65 2.42
 -5 -4 4 0.73 2.17
 -5 -4 4 3.71 2.69
 5 -4 -4 5.07 3.43
 -5 4 4 11.73 5.79
 -5 -4 4 0.19 1.35
 -5 -4 3 34.8 7.31
 -5 4 3 35.07 5.94
 -5 -4 3 32.59 8.6
 5 -4 -3 24.61 5.78
 -5 -4 3 28.62 6.43
 -5 4 3 42.39 9.54
 -5 4 2 78.13 7.32
 -5 -4 2 69.55 10.3
 -5 4 2 92.65 13.72
 -5 -4 2 62.31 9.43
 -5 -4 1 2.63 1.6
 -5 4 1 9.32 3.58
 -5 -4 1 7.25 3.45
 -5 4 0 0.17 3.47
 -5 -4 0 1.97 3.79
 -5 4 0 -1.87 5
 -5 -4 0 3.42 2.97
 -5 -4 -1 0.49 3.01
 -5 4 -1 3.87 3.84
 -5 -4 -1 -2.13 2.15
 -5 -4 -2 4.15 3.21
 -5 4 -2 3.33 4
 -5 -4 -2 -1.83 2.35
 -5 -4 -3 78.41 14.47
 -5 -4 -3 92.37 15.79
 -5 4 -3 72.04 13.76
 -5 -4 -4 89.69 16.3
 -5 -4 -4 83.04 14.7
 -5 4 -4 82.05 14.37
 -5 -4 -5 10.32 4.1
 -5 4 -5 1.97 2.59
 -5 -4 -5 8.81 4.98
 -5 -4 -6 8.68 5.42
 -5 4 -6 10.52 6.57
 -5 -4 -6 -1.03 2.78
 -5 -4 -7 9.15 4.75
 -5 4 -7 8.09 4.72
 -5 4 -7 6.01 4.42
 -5 -4 -7 14.85 8.15
 -5 -4 -7 6.62 4.25
 -5 -4 -8 8.25 5.58
 -5 4 -8 2.52 4.72
 -5 4 -8 -4.2 2.56
 -5 -4 -8 -1.33 3.98
 -5 -4 -8 0 3.18
 -5 4 -9 2.67 3.25
 -5 -4 -9 0 2.01
 -5 -4 -9 0.32 2.54
 -5 4 -9 6.67 6.83
 -5 -4 -9 -0.17 3.69
 -5 4 -10 -1.15 2.29
 -5 -4 -10 3.12 3.57
 -5 -4 -10 -3.92 6.25
 -5 4 -10 4.36 5.28
 -5 -4 -10 2.35 2.94
 -5 4 -11 0 3.47
 -5 -4 -11 1.14 4.89
 -5 -4 -11 -9.96 6.45
 -5 4 -11 -4.06 4.31
 -5 -4 -11 0 1.4
 -5 5 14 -6.32 5.97
 -5 -5 14 3.82 4.32
 -5 5 13 8.81 6.77
 -5 5 13 0 5.83
 -5 -5 13 -8.4 5.14
 -5 -5 13 -1.76 2.78
 -5 5 12 7.07 5.58
 -5 5 12 0 6.42
 -5 -5 12 7.12 5.2
 -5 -5 12 1.79 4.2
 -5 5 11 20.13 13.01
 -5 -5 11 14.04 6.66
 -5 -5 11 15.33 5.6
 -5 -5 10 13.37 5.57
 5 -5 -10 19.87 7.26
 -5 5 10 8.73 7.93
 -5 -5 10 19.88 7.45
 -5 -5 9 8.35 5.9
 -5 5 9 21.96 9.21
 -5 -5 9 12.51 4.81
 5 -5 -9 15.73 5.69
 -5 -5 8 24.55 8.78
 -5 5 8 18.27 7.69
 -5 -5 8 28.78 8.34
 5 -5 -8 25.97 7.44
 -5 -5 7 1.98 2.37
 -5 -5 7 -3.82 3.03
 5 -5 -7 3.13 2.51
 -5 -5 6 1.51 2.04
 -5 -5 6 9.09 3.97
 5 -5 -6 5.03 3.4
 -5 5 5 16.23 4.89
 -5 -5 5 7.29 4.28
 -5 -5 5 13.07 5.14
 5 -5 -5 9.02 3.91
 -5 5 5 13.37 4.81
 -5 -5 5 12.29 4.59
 -5 -5 4 2.98 2.96
 -5 -5 4 3.7 2.42
 5 -5 -4 -0.74 3.01
 -5 5 4 8.32 3.69
 -5 -5 4 1.48 1.82
 5 -5 -3 7.63 3.69
 -5 -5 3 7.53 3.05
 -5 5 3 8.14 2.96
 -5 -5 3 4.51 3.11
 -5 -5 2 2.71 2.12
 -5 -5 2 0.92 1.79
 -5 5 1 15.36 4.87
 -5 -5 1 6.96 4.51
 -5 -5 0 9.87 4.96
 -5 -5 -1 21.89 9.22
 -5 -5 -1 2.54 2.48
 -5 -5 -2 17.3 9.31
 -5 5 -2 1.77 3.39
 -5 -5 -2 5.64 5.6
 -5 -5 -3 17.97 7.92
 -5 5 -3 11.92 6.82
 -5 -5 -3 12.4 6.49
 -5 5 -4 31.98 12.33
 -5 -5 -4 16.72 6.44
 -5 -5 -4 30.5 10.37
 -5 -5 -5 25.01 8.85
 -5 -5 -5 7.63 5
 -5 5 -5 30.66 12.08
 -5 -5 -6 36 10.56
 -5 5 -6 25.42 9.05
 -5 -5 -6 19.13 8.81
 -5 -5 -7 0.53 1.06
 -5 5 -7 16.74 8.66
 -5 -5 -7 11.76 6.71
 -5 -5 -8 0.83 1.91
 -5 5 -8 -0.71 3.92
 -5 -5 -8 -8.29 5.47
 -5 -5 -9 -0.59 1.73
 -5 -5 -9 -0.22 4.41
 -5 5 -9 5.27 5.08
 -5 -5 -9 11.54 6.34
 -5 -6 12 -2.9 3.57
 -5 -6 11 1.52 2.54
 -5 -6 10 -5.3 5.46
 -5 -6 9 3.81 4.77
 5 -6 -9 2.96 2.43
 -5 -6 8 18.49 8.53
 5 -6 -8 9.67 4.9
 -5 -6 7 28.57 10.44
 5 -6 -7 16.41 5.58
 -5 -6 6 2.02 2.13
 -5 -6 6 -0.82 3.67
 5 -6 -6 -3.22 3.2
 -5 -6 5 2.52 5.76
 -5 -6 5 -2.22 2.86
 5 -6 -5 -1.36 1.32
 -5 -6 4 6.04 3.6
 5 -6 -4 19.01 7.09
 5 -6 -3 6.85 3.61
 -5 -6 3 8.79 3.95
 5 -6 -2 11.03 4.74
 -5 -6 2 15.67 6.2
 -5 -6 1 0.86 2.55
 -5 -6 0 -2.89 3.32
 -5 -6 -1 6.32 4.24
 -5 -6 -2 4.04 2.19
 -5 -6 -3 21.21 8.41
 -5 -6 -4 2.35 2.74
 -5 -6 -5 3.33 2.9
 -5 -6 -6 7.86 5.42
 -5 -6 -7 19.65 8.62
 -5 -7 9 0 2.34
 -5 -7 8 3.98 4.34
 -5 -7 7 6.58 5.03
 -5 -7 7 0 1.12
 5 -7 -7 3.6 3.97
 -5 -7 6 1.14 3.37
 5 -7 -6 2.99 3.19
 -5 -7 5 -5.55 4.27
 5 -7 -5 4.39 4.05
 -5 -7 4 3.39 4.06
 5 -7 -4 3.68 3.98
 5 -7 -3 -0.33 1.48
 -5 -7 3 0.91 2.86
 5 -7 -2 2.35 2.54
 -5 -7 2 -4.71 3.92
 -5 -7 1 -0.05 3.51
 -5 -7 0 5.9 4.31
 -5 -7 -1 5.94 4.45
 -5 -7 -2 0 3.11
 -5 -7 -3 -8.06 5.35
 -5 -7 -4 0 2.57
 -5 -7 -5 0 2.04
 -6 0 17 4.04 4.54
 -6 0 16 -0.63 1.87
 -6 0 15 2.1 1.65
 -6 0 14 8.19 4.66
 -6 0 13 17.3 6.61
 -6 0 12 14.96 5.4
 -6 0 11 17.21 6.75
 -6 0 11 24.89 9.89
 -6 0 10 14.19 7.25
 -6 0 10 8.93 4.91
 -6 0 9 39 11.32
 -6 0 9 23.28 7.41
 -6 0 8 128.69 17.14
 -6 0 8 126.18 17.83
 -6 0 7 112.18 15.77
 -6 0 7 99.82 15.53
 -6 0 6 17.45 5.84
 -6 0 6 9.87 4.17
 -6 0 5 32.42 8.39
 -6 0 5 24.67 7.05
 -6 0 4 23.84 7.29
 -6 0 4 17.02 5.96
 -6 0 3 55.62 9.65
 -6 0 3 52.51 10.97
 -6 0 2 47.73 8.59
 -6 0 2 40.7 9.68
 -6 0 1 9.43 6.11
 -6 0 1 2.85 1.82
 6 0 -1 1.45 0.79
 -6 0 1 9.42 5.72
 -6 0 0 62.06 13.56
 -6 0 0 51.23 11.75
 -6 0 -1 5.5 3.95
 -6 0 -1 3.52 3.41
 -6 0 -2 169.39 20.47
 -6 0 -3 87.54 15.15
 -6 0 -4 30.79 9.63
 -6 0 -5 4.84 4.12
 -6 0 -6 40.14 10.76
 -6 0 -6 50.02 11.51
 -6 0 -7 24.58 8.81
 -6 0 -7 16.03 6.79
 -6 0 -8 30.68 10.61
 -6 0 -8 36.91 10.65
 -6 0 -9 6.71 4.98
 -6 0 -9 -0.1 1.89
 -6 0 -10 -5.04 3.96
 -6 0 -10 -6.19 5.85
 -6 0 -11 0.2 1.42
 -6 0 -11 5.62 4.9
 -6 1 17 0 3.15
 -6 -1 17 0.97 1.21
 -6 1 16 0.19 2.06
 -6 -1 16 4.34 5.08
 -6 1 15 14.99 7.91
 -6 -1 15 1.07 1.26
 -6 1 14 4.99 3.11
 -6 -1 14 8.98 5.91
 -6 1 13 -6.17 4.99
 -6 -1 13 1.68 2.92
 -6 1 12 -2.88 4.21
 -6 -1 12 0.06 2.09
 -6 1 11 11.34 4.93
 -6 1 11 13.37 5.43
 -6 -1 11 18.5 7.63
 -6 -1 11 8.24 3.8
 -6 1 10 27.57 10.02
 -6 -1 10 20.85 8.35
 -6 1 10 17.05 6.28
 -6 -1 10 12.49 4.41
 -6 1 9 51.29 12.6
 -6 -1 9 54.46 12.7
 -6 1 9 46.96 9.31
 -6 -1 9 53.89 11.58
 -6 1 8 20.16 7.06
 -6 -1 8 18.8 6.03
 -6 1 8 22.73 7.87
 -6 -1 8 27.79 7.98
 -6 1 7 10.03 4.88
 -6 -1 7 6.53 4.11
 -6 1 7 6.56 4.09
 -6 -1 7 8.66 5.44
 -6 1 6 13.87 5.41
 -6 -1 6 22.62 7.16
 -6 1 6 10.34 4.91
 -6 -1 6 15.5 6.88
 -6 1 5 66.24 11.36
 -6 -1 5 63.52 12.66
 -6 1 4 97.46 12.89
 -6 -1 4 76.99 12.22
 -6 1 4 67.11 12.29
 -6 -1 4 67.94 11.93
 -6 1 3 9.09 3.01
 -6 -1 3 4.5 2.57
 -6 1 3 5.91 2.45
 -6 -1 3 6.66 3.69
 -6 -1 3 10.95 2.12
 -6 1 2 44.61 7.36
 -6 -1 2 32.6 7.88
 6 -1 -2 32.98 4.52
 -6 -1 2 44.31 5.38
 -6 1 2 41.31 10.34
 -6 -1 2 36.11 9.6
 -6 1 1 97.92 10.87
 -6 -1 1 104.52 14.17
 -6 -1 1 127.5 18.56
 -6 1 1 104.43 16.95
 6 1 -1 62.34 7.48
 6 -1 -1 82.38 9.26
 -6 -1 1 103.34 9.42
 -6 1 1 88.16 15.24
 -6 -1 1 90.95 14.54
 -6 -1 0 26.3 5.09
 -6 -1 0 30.43 10.09
 -6 1 0 28.76 9.08
 -6 1 0 34.75 11
 -6 -1 0 32.12 9.29
 -6 -1 -1 19.69 4.64
 -6 1 -1 27.19 8.99
 -6 -1 -1 18.6 7.22
 -6 -1 -1 20.56 7.44
 -6 1 -1 23.73 7.85
 -6 -1 -2 -2.67 3.22
 -6 -1 -2 1.95 2.11
 -6 1 -2 -5.58 5.03
 -6 -1 -3 53.93 9.22
 -6 -1 -3 62.64 13.37
 -6 1 -3 51.5 11.48
 -6 -1 -4 40.32 9.16
 -6 -1 -4 44.55 11.54
 -6 1 -4 33.23 9.62
 -6 -1 -5 22.46 6.58
 -6 -1 -5 24.97 8.37
 -6 1 -5 19.69 7.44
 -6 -1 -6 10.21 4.98
 -6 -1 -6 7.04 4.46
 -6 1 -6 7.49 5.18
 -6 1 -6 10.74 5.05
 -6 -1 -6 10.53 5.37
 -6 -1 -7 -2.26 2.09
 -6 -1 -7 -3.96 4.19
 -6 1 -7 0.22 3.54
 -6 1 -7 0.33 1.4
 -6 -1 -7 -0.28 1.59
 -6 1 -8 -0.4 2.13
 -6 -1 -8 -2.42 4.3
 -6 -1 -8 -3.14 3.86
 -6 -1 -8 4.65 2.86
 -6 1 -8 -7.41 6.08
 -6 -1 -9 4.68 4.53
 -6 1 -9 7.32 5.02
 -6 -1 -9 7.33 6.29
 -6 -1 -9 7.46 5.68
 -6 1 -9 5.4 2.52
 -6 -1 -10 1.68 2.72
 -6 1 -10 2.61 2.38
 -6 -1 -10 0 1.49
 -6 -1 -10 -0.92 3.15
 -6 1 -10 7.13 6.76
 -6 1 -11 10.49 7.58
 -6 -1 -11 3.52 5.3
 -6 -1 -11 7.84 5.26
 -6 1 -11 0.98 3.11
 -6 2 16 1.94 3.47
 -6 -2 16 -1.07 2.12
 -6 2 15 1.65 3.42
 -6 -2 15 -3.57 4.59
 -6 2 14 15.02 7.17
 -6 -2 14 6.75 6.05
 -6 2 13 20.46 8.25
 -6 -2 13 22.22 7.51
 -6 2 12 11.73 5.81
 -6 2 12 8.53 6.29
 -6 -2 12 7.13 4.97
 -6 -2 12 6.02 3.84
 -6 -2 11 5.07 3.49
 -6 2 11 3.62 2.72
 -6 -2 11 1.01 2.17
 -6 2 10 16.79 8.2
 -6 -2 10 14.89 6.79
 -6 2 10 4.73 3.46
 -6 -2 10 10.82 5.78
 -6 -2 9 58.13 12.59
 -6 2 9 47.11 9.16
 -6 -2 9 56.07 12.68
 -6 2 9 55.84 12.84
 -6 2 8 147.85 16.27
 -6 -2 8 168.07 22.04
 -6 2 8 154.58 19.74
 -6 -2 8 165.62 20.37
 -6 2 7 23.42 6.51
 -6 -2 7 14.9 6.38
 -6 -2 7 16.37 3.45
 -6 2 7 19.69 6.75
 -6 -2 7 13.89 5.24
 -6 2 6 21.14 5.44
 -6 -2 6 22.99 8.08
 -6 2 6 13.93 5.97
 -6 -2 6 19.74 7.36
 -6 -2 6 24.12 4.31
 -6 2 5 19.56 5.08
 -6 -2 5 20.82 7.15
 -6 -2 5 22.95 4.36
 -6 2 4 21.89 5.84
 -6 -2 4 14.28 5.31
 6 -2 -4 17.6 2.64
 -6 2 4 16.26 6.13
 -6 -2 4 10.61 4.86
 -6 -2 4 34.02 6.38
 -6 2 3 30.19 6.38
 -6 -2 3 29.7 8.12
 6 -2 -3 18.05 3.14
 -6 2 3 25.96 8.21
 -6 -2 3 22.35 7
 -6 -2 3 46.67 8.01
 -6 2 2 30.2 5.59
 -6 -2 2 28.99 7.65
 -6 2 2 32.97 9.38
 -6 -2 2 49.15 8.87
 -6 -2 2 21.03 6.72
 -6 -2 1 14.5 7.12
 -6 2 1 6.45 5.14
 -6 2 1 5.79 2.05
 -6 -2 1 7.1 3.5
 -6 -2 1 7.31 3.14
 -6 2 1 5.74 4.38
 -6 -2 1 7.01 4.15
 -6 -2 0 16.68 7.04
 -6 2 0 17.88 7.64
 -6 -2 0 16.27 4.41
 -6 2 0 24.07 8.25
 -6 -2 0 13.41 5.87
 -6 2 -1 22.15 6.38
 -6 -2 -1 23.98 7.3
 -6 -2 -1 24.12 8.75
 -6 2 -1 16.28 7.01
 -6 -2 -1 25.23 6.1
 -6 -2 -2 67.04 13.82
 -6 2 -2 50.76 12.42
 -6 -2 -2 56.73 9.87
 -6 -2 -3 208.08 23.77
 -6 2 -3 158.21 22.05
 -6 -2 -3 223.82 20.91
 -6 -2 -4 14.91 7.23
 -6 2 -4 5.18 3.69
 -6 -2 -4 7.93 3.77
 -6 -2 -5 5.15 3.6
 -6 2 -5 7.19 4.81
 -6 -2 -5 5.32 3.71
 -6 -2 -6 4.77 2.95
 -6 2 -6 -0.5 2.07
 -6 -2 -7 20.6 7.51
 -6 -2 -7 17.47 5.84
 -6 2 -7 20.35 8.1
 -6 2 -7 25.42 9.37
 -6 -2 -7 16.85 7.28
 -6 -2 -8 43.03 11.63
 -6 -2 -8 32.51 10.89
 -6 2 -8 23.97 7.42
 -6 2 -8 29.44 9.12
 -6 -2 -8 31.46 10.68
 -6 2 -9 0 2.17
 -6 -2 -9 1.69 3.44
 -6 -2 -9 -6.05 4.75
 -6 -2 -9 2.92 2.94
 -6 2 -9 4.67 4.95
 -6 -2 -10 4.83 4.25
 -6 2 -10 0 2.04
 -6 -2 -10 -5.91 4.79
 -6 -2 -10 0.05 5.01
 -6 2 -10 4.27 4.96
 -6 -2 -11 0 2.41
 -6 2 -11 -2.59 3.43
 -6 -2 -11 0 1.92
 -6 -2 -11 5.83 4.74
 -6 2 -11 1.11 4.11
 -6 3 16 11.71 8.44
 -6 -3 16 2.35 3.09
 -6 3 15 0 3.62
 -6 -3 15 1.59 3.61
 -6 3 14 16.21 9.86
 -6 -3 14 14.32 7.36
 -6 3 13 -5.98 6.71
 -6 3 13 -2.74 4.05
 -6 -3 13 -7.38 5.31
 -6 -3 13 -3.11 4.97
 -6 3 12 3.51 6.03
 -6 -3 12 10.1 6.47
 -6 3 12 19.2 9.32
 -6 -3 12 6.36 4.26
 -6 3 11 1.26 3.91
 -6 -3 11 0.06 1.72
 -6 3 11 -0.94 3.89
 -6 -3 11 5.37 5.12
 -6 3 10 -0.2 2.53
 -6 -3 10 2.18 1.49
 -6 3 10 -0.65 4.9
 -6 -3 10 2.14 3.2
 -6 3 9 87.25 14.29
 -6 -3 9 82.88 15.75
 -6 3 9 96.05 17.29
 -6 -3 9 82.97 14.71
 -6 3 8 10.43 4.47
 -6 -3 8 14.46 7.18
 -6 3 8 11.87 4.32
 -6 -3 8 7.94 4.68
 -6 3 7 3.34 3.57
 -6 -3 7 2.32 3.69
 -6 3 7 5.26 3.16
 -6 -3 7 3.01 3.15
 -6 -3 7 0.4 1.5
 -6 3 6 15.15 4.73
 -6 -3 6 14.93 6.03
 -6 -3 6 19.24 7.17
 -6 -3 6 10.78 3.39
 -6 3 5 37.26 7.3
 -6 -3 5 43.22 10.89
 -6 -3 5 35.64 6.12
 -6 3 5 36.7 9.29
 -6 -3 5 40.29 9.34
 6 -3 -5 32.08 5.22
 -6 3 4 48.34 7.73
 -6 -3 4 38.07 9.83
 6 -3 -4 31.46 5.26
 -6 -3 4 47.78 7.91
 -6 3 4 53.75 12.16
 -6 -3 4 49.37 10.65
 -6 3 3 3.29 2.01
 -6 -3 3 2.31 2.07
 -6 -3 3 1.19 2.95
 6 -3 -3 1.61 1.54
 -6 3 3 -0.46 3.07
 -6 -3 3 6.26 4.89
 -6 -3 2 12.83 5.68
 -6 -3 2 14.41 4.97
 -6 3 2 12.73 5.65
 -6 -3 2 9.69 4.52
 -6 -3 1 77.17 12.88
 -6 3 1 65.43 13.34
 -6 -3 1 46.26 9.69
 -6 3 0 44.31 10.31
 -6 -3 0 43.88 9.75
 -6 -3 0 47.89 13.01
 -6 3 0 37.08 10.14
 -6 -3 0 35.34 8.36
 -6 -3 -1 3.84 3.22
 -6 3 -1 12.23 5.95
 -6 -3 -1 3.43 3.65
 -6 -3 -2 0.54 2.91
 -6 3 -2 1.18 2.97
 -6 -3 -2 5.63 4.18
 -6 -3 -3 47.06 11.31
 -6 -3 -3 51.56 12.69
 -6 3 -3 40.94 11.1
 -6 -3 -4 65.2 13.58
 -6 3 -4 60.66 12.62
 -6 -3 -4 75.03 13.45
 -6 -3 -5 -0.24 2.56
 -6 3 -5 -3.21 4.09
 -6 -3 -5 -3.87 4.13
 -6 -3 -6 12.75 6.58
 -6 3 -6 5.34 5.57
 -6 -3 -6 0.73 3.13
 -6 -3 -7 4.35 3.88
 -6 3 -7 7.07 3
 -6 -3 -7 3.02 3.61
 -6 -3 -8 1.96 3.63
 -6 3 -8 -4.05 4.65
 -6 3 -8 7.19 5.26
 -6 -3 -8 2.39 3.2
 -6 -3 -8 4.54 3.91
 -6 -3 -9 0 1.95
 -6 -3 -9 11.82 5.89
 -6 3 -9 0.86 2.5
 -6 3 -9 1.87 2.86
 -6 -3 -9 10.27 6.43
 -6 -3 -10 0 2.97
 -6 -3 -10 -2.28 3.36
 -6 3 -10 3.68 5.18
 -6 3 -10 -2.95 3.7
 -6 -3 -10 4.1 4.28
 -6 4 15 2.81 4.31
 -6 -4 15 0 1
 -6 -4 15 5.82 5.8
 -6 4 14 4.05 6.03
 -6 4 14 7.22 6.69
 -6 -4 14 0 1.19
 -6 -4 14 -0.04 2.91
 -6 4 13 17.76 13.57
 -6 -4 13 1.85 2.72
 -6 4 13 16.3 10.44
 -6 -4 13 18.7 8
 -6 4 12 7.39 6.55
 -6 -4 12 0 2.29
 -6 4 12 9.08 6.51
 -6 -4 12 3.78 4.94
 -6 4 11 -5.27 4.71
 -6 -4 11 7.2 5.57
 -6 4 11 -8.08 6.21
 -6 -4 11 1.25 2.23
 -6 4 10 6.15 6.43
 -6 -4 10 -1.34 3.16
 -6 4 10 3.72 6.55
 -6 -4 10 1.85 3.11
 -6 4 9 14.55 5.79
 -6 -4 9 15.76 6.59
 -6 4 9 20.9 10.26
 -6 -4 9 10.09 4.52
 -6 4 8 92.07 14.48
 -6 -4 8 65.54 14.17
 -6 4 8 79.64 15.25
 -6 -4 8 72.44 14.02
 -6 4 7 18.66 5.08
 -6 4 7 18.71 6.61
 -6 -4 7 20.93 7.6
 -6 -4 7 16.78 7.13
 -6 -4 7 15.77 4.58
 -6 4 6 13.64 5.07
 -6 -4 6 8.12 2.94
 -6 -4 6 11.2 4.16
 -6 4 6 7.52 4.04
 -6 -4 6 8.79 4.95
 -6 4 5 8.48 3.85
 -6 -4 5 4.47 3.69
 -6 -4 5 1.62 1.25
 6 -4 -5 7.67 2.88
 -6 4 5 2.64 1.82
 -6 -4 5 2.29 2.7
 -6 -4 4 1.76 1.69
 6 -4 -4 3.28 2.28
 -6 -4 4 5.6 3.15
 -6 4 4 7.36 3.99
 -6 -4 4 1.83 2.14
 -6 -4 3 5.16 3.78
 6 -4 -3 11.75 4.02
 -6 -4 3 15.74 4.84
 -6 4 3 20.61 7.48
 -6 -4 3 10.33 4.26
 -6 -4 2 14.17 5.6
 -6 4 2 16.43 5.83
 -6 -4 2 7.45 3.42
 -6 4 1 -2.22 2.67
 -6 -4 1 -1.62 2.03
 -6 -4 1 -2.98 1.26
 -6 4 0 8.12 3.79
 -6 -4 0 20.01 8.74
 -6 -4 0 9.2 4.56
 -6 -4 -1 13.34 7.36
 -6 4 -1 6.54 3.37
 -6 -4 -1 8.47 4.06
 -6 -4 -2 63.76 14.72
 -6 4 -2 51.99 12.89
 -6 -4 -2 52.2 11.87
 -6 -4 -3 82.16 16.75
 -6 4 -3 63.97 13.11
 -6 -4 -3 69.19 13.78
 -6 -4 -4 6.22 5.89
 -6 -4 -4 7.47 5.39
 -6 4 -4 15.59 8.03
 -6 -4 -5 0.07 2.89
 -6 -4 -5 4.4 3.29
 -6 4 -5 -1.2 3.01
 -6 -4 -6 7.12 4.71
 -6 4 -6 8.07 5.59
 -6 -4 -6 7.5 5.28
 -6 -4 -7 9.64 6.13
 -6 4 -7 8.75 6.18
 -6 -4 -7 9.9 5.68
 -6 -4 -8 15.03 7.59
 -6 4 -8 8.08 7.31
 -6 -4 -8 9.5 5.67
 -6 -4 -9 -3.12 4.8
 -6 4 -9 0.3 1.84
 -6 -4 -9 -4.77 4.17
 -6 5 13 -8.79 6.56
 -6 -5 13 2.37 4.39
 -6 5 13 -8.35 7.24
 -6 -5 13 2.84 3.16
 -6 5 12 -1.03 2.49
 -6 -5 12 -0.14 1.9
 -6 5 12 -1.48 3.16
 -6 -5 12 4.18 3.63
 -6 5 11 2.84 1.9
 -6 -5 11 7.25 5.11
 -6 5 11 -6.36 5.59
 -6 -5 11 3.36 4.19
 -6 5 10 5.58 3.42
 -6 -5 10 6.58 4.23
 -6 5 10 0.62 2.03
 -6 -5 10 0.46 1.45
 -6 5 9 9.3 5.74
 -6 -5 9 17.19 8.44
 -6 5 9 0 2.78
 -6 -5 9 7.36 4.48
 -6 5 8 14.57 6.11
 -6 -5 8 14.95 6.53
 -6 -5 7 -0.04 2.26
 -6 -5 7 1.71 2.16
 -6 5 7 3.81 4.7
 -6 -5 7 -6.72 3.91
 -6 -5 6 4.96 5.01
 -6 -5 6 0.33 2.62
 -6 5 6 2.4 1.13
 -6 -5 6 2.05 3.46
 -6 -5 5 13.53 6.36
 -6 -5 5 16 5.53
 -6 5 5 12.08 5.14
 -6 -5 5 9.25 4.69
 -6 -5 4 1.99 2.01
 6 -5 -4 9.2 3.65
 -6 -5 4 13.12 5.26
 -6 5 4 13.43 4.89
 -6 -5 4 10.17 4.9
 6 -5 -3 -2.97 3.13
 -6 -5 3 -2.49 3.39
 -6 5 3 3.21 1.46
 -6 -5 3 -2.59 2.34
 -6 -5 2 3.55 2.77
 -6 -5 2 4.26 2.32
 -6 5 2 9.02 5.13
 -6 -5 1 20.96 6.52
 -6 -5 0 10.87 5.28
 -6 -5 -1 25.67 12.11
 -6 -5 -1 2.57 2.41
 -6 5 -2 2.99 4.78
 -6 -5 -2 -0.36 2.1
 -6 -5 -3 17.95 7.88
 -6 5 -3 30.7 12.26
 -6 -5 -3 19.45 7.76
 -6 -5 -4 14.22 7.74
 -6 5 -4 22.02 11.22
 -6 -5 -4 14.12 7.41
 -6 -5 -5 9.81 4.54
 -6 5 -5 19.48 10.85
 -6 -5 -5 10.25 7.16
 -6 -5 -6 3.39 5.13
 -6 -5 -6 12.26 7.45
 -6 5 -6 1.86 3.25
 -6 -5 -7 0.83 2.4
 -6 -5 -7 6.64 4.86
 -6 -5 -8 5.63 6.11
 -6 5 -8 -5.27 5.14
 -6 -5 -8 -2.22 2.98
 -6 -6 11 -0.98 2.25
 -6 -6 10 9.94 6.64
 -6 -6 9 -3.92 4.27
 -6 -6 8 16.03 7.56
 -6 -6 8 28.9 8.93
 -6 -6 7 10.41 7.21
 -6 -6 7 6.91 3.29
 -6 -6 6 7.13 4.81
 -6 -6 6 1.97 2.74
 -6 -6 5 3.26 2.77
 -6 -6 4 0.04 1.47
 -6 -6 3 7.25 3.67
 6 -6 -2 3.95 3.15
 -6 -6 2 4.52 3.22
 -6 -6 1 3.52 2.93
 -6 -6 0 -3.29 3.09
 -6 -6 -1 3.98 4.39
 -6 -6 -2 14.74 7.69
 -6 -6 -3 7.53 6.28
 -6 -6 -4 4.8 5.77
 -6 -6 -5 0 1.67
 -6 -7 7 -2.25 2.78
 -6 -7 6 -3.14 3.19
 -6 -7 5 5.79 5.3
 -6 -7 4 1.34 3.22
 -6 -7 3 2.86 3.74
 -6 -7 2 2.72 3.38
 -6 -7 1 8.6 5.41
 -6 -7 0 5.52 5.07
 -6 -7 -1 0 1.07
 -6 -7 -2 3.02 5.48
 -7 0 16 1.77 2.81
 -7 0 16 -6.89 6.07
 -7 0 15 -8.37 6.53
 -7 0 15 0.74 1.75
 -7 0 14 -16.8 8.91
 -7 0 14 0.61 2.62
 -7 0 13 6.11 4.61
 -7 0 13 10.7 5.52
 -7 0 12 -3.54 3.58
 -7 0 12 -0.02 3.4
 -7 0 11 6.2 3.71
 -7 0 11 5.04 4.82
 -7 0 10 -0.31 2.49
 -7 0 10 -1.63 3.37
 -7 0 9 48.21 11.19
 -7 0 9 44.07 11.62
 -7 0 8 41.31 11.06
 -7 0 8 40.87 10.25
 -7 0 7 11.37 5.87
 -7 0 7 13.93 5.89
 -7 0 6 23.34 8.73
 -7 0 5 7.94 3.23
 -7 0 5 8.99 5.89
 -7 0 4 101.12 14.15
 -7 0 4 77.48 14.95
 -7 0 3 262.23 22.85
 -7 0 3 260.83 28.47
 -7 0 2 41.55 8.72
 -7 0 2 42.46 12.79
 -7 0 1 28.38 10.48
 -7 0 1 39.77 8.91
 -7 0 1 34.36 10.94
 -7 0 0 12.76 5.33
 -7 0 0 14.9 7.6
 -7 0 -1 15.31 7
 -7 0 -1 16.43 6.84
 -7 0 -2 53.3 12.75
 -7 0 -3 58.75 14.6
 -7 0 -4 6.64 5.48
 -7 0 -5 10.62 3.92
 -7 0 -6 -0.73 2.49
 -7 0 -7 9.32 6.52
 -7 0 -8 5.93 5.2
 -7 0 -9 -4.19 4.16
 -7 0 -9 6.47 5.3
 -7 0 -10 0.37 2.07
 -7 0 -10 0 3.12
 -7 1 16 2.42 3.37
 -7 -1 16 1.96 2.96
 -7 -1 16 -7.79 5.2
 -7 1 15 0 3.94
 -7 -1 15 0 3.2
 -7 1 15 -1.6 2.72
 -7 -1 15 -0.67 2.66
 -7 1 14 -7.65 6.26
 -7 -1 14 6.92 6.24
 -7 1 14 -1.63 2.72
 -7 -1 14 0.51 2.51
 -7 1 13 11.78 7.26
 -7 -1 13 5.62 4.92
 -7 1 13 -2.35 4.21
 -7 -1 13 0.26 3.13
 -7 1 12 7.62 5.73
 -7 -1 12 -5.63 5.72
 -7 1 12 -4.89 3.75
 -7 -1 12 -3.49 3.74
 -7 1 11 -0.23 3.41
 -7 -1 11 1.79 3.43
 -7 1 11 0.09 1.77
 -7 -1 11 1.67 2.09
 -7 1 10 22.66 7.59
 -7 -1 10 15.96 7
 -7 1 10 28.02 9.59
 -7 -1 10 28.94 9
 -7 1 9 21.6 6.71
 -7 -1 9 21.77 8.67
 -7 1 9 30.23 9.36
 -7 -1 9 19.04 7.3
 -7 1 8 -0.03 1.87
 -7 -1 8 4.57 4.38
 -7 1 8 -1.62 1.79
 -7 -1 8 -6.35 3.89
 -7 1 7 0.83 2.07
 -7 -1 7 5.1 3.61
 -7 1 7 3.5 3.23
 -7 -1 7 -1.37 2.33
 -7 1 6 2.12 2.49
 -7 -1 6 2.21 2.22
 -7 1 5 31.09 8.35
 -7 -1 5 20.33 6.81
 -7 1 5 25.1 8.46
 -7 -1 5 24.25 7.94
 -7 1 4 45.14 9.24
 -7 -1 4 34.95 9.09
 -7 1 4 37.56 10.84
 -7 -1 4 37.98 10.27
 -7 1 3 1.62 1.33
 -7 -1 3 0.06 2.24
 -7 1 3 3.18 3.51
 -7 -1 3 9 5.73
 -7 1 2 50.34 8.52
 -7 -1 2 38.21 9.37
 -7 1 2 50.76 12.38
 -7 -1 2 46.09 11.41
 -7 -1 1 28.56 10.66
 -7 1 1 33.17 10.53
 -7 1 1 26.12 6.74
 -7 1 1 27.56 9.56
 -7 -1 1 16.47 6.85
 -7 1 0 -3.54 4.83
 -7 -1 0 -0.34 3.36
 -7 -1 0 1.76 1.71
 -7 -1 0 0.93 2.95
 -7 1 0 4.56 6.17
 -7 -1 -1 -1.31 2.02
 -7 1 -1 1.72 3.06
 -7 -1 -1 3.64 3.08
 -7 -1 -1 -4.55 5.87
 -7 1 -1 0.18 2.96
 -7 -1 -2 2.8 2.92
 -7 -1 -2 1.73 1.12
 -7 1 -2 -0.37 3.34
 -7 -1 -3 35.87 8.68
 -7 -1 -3 29.64 9.85
 -7 1 -3 25.38 9.43
 -7 -1 -4 21.9 6.98
 -7 -1 -4 12.42 6.04
 -7 1 -4 10.39 5.87
 -7 -1 -5 -0.58 1.15
 -7 -1 -5 0.59 3.17
 -7 -1 -6 1.47 4.59
 -7 -1 -6 3.02 2.49
 -7 1 -6 -7.46 6.13
 -7 -1 -7 0.39 2.88
 -7 -1 -7 6.67 5.3
 -7 1 -7 2.27 2.39
 -7 -1 -8 -2.09 3.09
 -7 1 -8 2.68 4.95
 -7 -1 -9 -0.54 2.45
 -7 1 -9 2.07 3.22
 -7 -1 -10 -2.37 3.41
 -7 1 -10 4.15 6.23
 -7 1 -10 -8.78 6.16
 -7 -1 -10 3.46 5.19
 -7 2 15 0 4.65
 -7 -2 15 -4.75 4.96
 -7 2 15 0 2.32
 -7 -2 15 2.6 4.54
 -7 2 14 -4.17 4.96
 -7 -2 14 0.01 4.26
 -7 2 14 7.66 7.37
 -7 -2 14 5.12 4.53
 -7 2 13 1.38 5.23
 -7 -2 13 3.16 6.38
 -7 2 13 2.68 2.87
 -7 -2 13 5.68 4.57
 -7 2 12 -0.69 3.93
 -7 -2 12 -1.41 2.9
 -7 2 12 5.69 4.42
 -7 -2 12 -2.51 3.04
 -7 2 11 2.02 4.44
 -7 -2 11 -4.25 4.81
 -7 2 11 -7.12 5.96
 -7 -2 11 1.38 3.52
 -7 2 10 -2.22 2.82
 -7 -2 10 4.57 4.58
 -7 2 10 2.33 1.96
 -7 -2 10 -1.76 2.57
 -7 2 9 17.08 6.78
 -7 -2 9 12.32 6.02
 -7 2 9 24.22 8.62
 -7 -2 9 16.05 6.67
 -7 2 8 38.5 9.02
 -7 -2 8 41.44 11.74
 -7 2 8 37.56 10.45
 -7 -2 8 42.49 11.08
 -7 2 7 23.24 6.73
 -7 2 7 21.46 7.54
 -7 -2 7 26.91 9.11
 -7 -2 7 20.86 8.24
 -7 2 6 47.21 9.57
 -7 -2 6 42.18 10.75
 -7 2 6 32.29 9.23
 -7 -2 6 37.84 10.66
 -7 2 5 5.02 3.17
 -7 -2 5 4.93 4.1
 -7 2 5 2.65 4.18
 -7 -2 5 4.61 3.12
 -7 2 4 57.13 9.76
 -7 -2 4 50.78 12.12
 -7 2 4 65.71 13.33
 -7 -2 4 48.36 11.87
 -7 2 3 97.35 11.54
 -7 -2 3 98.17 16.79
 -7 2 3 113.48 17.96
 -7 -2 3 98.56 16.44
 -7 -2 2 40.04 11.14
 -7 2 2 48.18 12.29
 -7 -2 2 28.48 9.12
 -7 -2 1 -2.57 4.33
 -7 2 1 -1.78 3.89
 -7 -2 1 -3.55 2.88
 -7 2 1 -0.7 5.76
 -7 -2 1 4.81 4.42
 -7 2 0 64.23 15.25
 -7 -2 0 51.01 12.17
 -7 -2 0 75.19 16.22
 -7 2 0 60.06 14.86
 -7 -2 0 63.97 9.51
 -7 -2 -1 13.23 7.94
 -7 2 -1 10.29 6.76
 -7 -2 -1 8.5 2.56
 -7 -2 -2 64.35 14.61
 -7 2 -2 46.53 13.09
 -7 -2 -2 56.28 10.17
 -7 -2 -3 16 7.62
 -7 2 -3 17.98 8.34
 -7 -2 -3 6.53 3.6
 -7 -2 -4 0.12 1.01
 -7 -2 -4 -2.07 4.68
 -7 2 -4 -0.3 1.91
 -7 -2 -5 2.72 3.46
 -7 -2 -5 -10.16 6.68
 -7 2 -5 -3.87 5.22
 -7 -2 -6 -3.83 2.32
 -7 -2 -6 3.07 4.84
 -7 2 -6 1.77 1.76
 -7 -2 -7 7.45 4.52
 -7 -2 -7 16.13 7.96
 -7 2 -7 12.59 7.11
 -7 -2 -8 -3.8 5.28
 -7 -2 -8 2.63 2.69
 -7 2 -8 -0.31 1.67
 -7 -2 -9 1.75 5.31
 -7 -2 -9 -4 4.31
 -7 2 -9 -4.4 3.65
 -7 -3 15 -5.4 5.14
 -7 3 15 -11.54 7.83
 -7 -3 15 1.96 1.84
 -7 3 14 0 3.75
 -7 -3 14 -6.39 5.4
 -7 3 14 1.15 2.72
 -7 -3 14 7.07 6.15
 -7 3 13 -10.7 7.57
 -7 -3 13 1.45 3.91
 -7 3 13 1.31 3.04
 -7 -3 13 4.75 4.87
 -7 3 12 -0.69 2.03
 -7 -3 12 -0.46 3.14
 -7 3 12 -6.88 5.75
 -7 -3 12 0.18 2.27
 -7 3 11 -2.39 3.05
 -7 -3 11 -5.15 4.16
 -7 3 11 6.35 6.66
 -7 -3 11 1.4 2.88
 -7 3 10 -0.65 2.54
 -7 -3 10 8.29 4.2
 -7 3 10 7.26 6.7
 -7 -3 10 -4.08 3.72
 -7 3 9 22.44 7.15
 -7 -3 9 36.04 10.63
 -7 3 9 33.7 11.18
 -7 -3 9 23.87 8.41
 -7 3 8 2.08 2.52
 -7 -3 8 -0.78 2.33
 -7 3 8 -1.45 2.62
 -7 -3 8 6.1 4.5
 -7 3 7 7.14 3.14
 -7 -3 7 13.92 5.42
 -7 3 6 20.68 6.33
 -7 -3 6 16.53 7.68
 -7 3 6 17.76 6.82
 -7 -3 6 13.52 5.86
 -7 3 5 17.77 4.8
 -7 -3 5 17.58 7.13
 -7 3 5 24 7.71
 -7 -3 5 25.32 8.01
 -7 -3 4 1.52 1.89
 -7 3 4 3.29 1.88
 -7 -3 4 -4.12 5.46
 -7 -3 3 -1.79 4.15
 -7 3 3 -2.43 2.96
 -7 -3 3 -3.24 3.03
 -7 -3 2 9.2 4.39
 -7 3 2 11.71 6.54
 -7 -3 2 6.04 2.47
 -7 -3 1 28.29 7.74
 -7 -3 1 40.62 9.96
 -7 3 1 30.57 9.48
 -7 3 0 4.85 3.74
 -7 -3 0 5.54 4.18
 -7 -3 0 10.51 6.9
 -7 3 0 3.42 3.24
 -7 -3 0 9.09 4.96
 -7 -3 -1 10.29 6.63
 -7 3 -1 10.73 4.73
 -7 -3 -1 14.9 6.09
 -7 -3 -2 19.44 7.87
 -7 3 -2 13.77 5.38
 -7 -3 -2 24.92 7.4
 -7 -3 -3 20.03 7.76
 -7 3 -3 18.01 7.53
 -7 -3 -3 30.05 8.64
 -7 -3 -4 3.48 3.18
 -7 3 -4 -1.97 4.53
 -7 -3 -4 -0.76 1.38
 -7 -3 -5 3.65 4.17
 -7 3 -5 8.9 7.38
 -7 -3 -5 3.38 4.23
 -7 -3 -6 4.22 4.15
 -7 3 -6 1.27 3.32
 -7 -3 -6 -2.21 3.49
 -7 -3 -7 -1.27 2.12
 -7 -3 -7 6.32 5.1
 -7 3 -7 4.39 5.29
 -7 -3 -8 0.32 2.13
 -7 -3 -8 -1.65 2.89
 -7 3 -8 -0.62 1.94
 -7 4 14 -11.46 7.71
 -7 -4 14 2.33 4.73
 -7 4 14 0 5.85
 -7 -4 14 3.19 3.65
 -7 4 13 2.14 3.4
 -7 -4 13 -11.07 6.69
 -7 4 13 -6.88 6.34
 -7 -4 13 1.81 2.68
 -7 4 12 -1.58 2.6
 -7 -4 12 7.14 6.58
 -7 4 12 0 3.79
 -7 -4 12 -7.34 5.03
 -7 4 11 0.53 1.56
 -7 -4 11 -2.39 2.01
 -7 4 10 -0.34 4.49
 -7 -4 10 -0.35 3.14
 -7 4 10 0 5.21
 -7 4 9 15.92 7.19
 -7 4 9 0 2.89
 -7 -4 9 8.28 5.15
 -7 -4 9 9.45 6.35
 -7 4 8 25.33 7.66
 -7 -4 8 18.56 7.25
 -7 -4 7 5.73 4.36
 -7 4 7 7.77 6.32
 -7 -4 7 4.82 4.66
 -7 -4 6 5.68 4.79
 -7 4 6 13.44 6.37
 -7 -4 6 4.54 5.17
 -7 -4 5 2.05 2.19
 -7 4 5 4.51 4.29
 -7 -4 5 -0.27 2.75
 -7 -4 4 29.36 9.91
 -7 4 4 30.97 10.13
 -7 -4 4 18.23 7.36
 -7 4 3 49.01 13.36
 -7 -4 3 29.43 8.15
 -7 -4 2 20.61 6.96
 -7 4 2 22.76 9.21
 -7 -4 2 11.4 5.33
 -7 -4 1 2.98 3.34
 -7 -4 1 6.68 3.86
 -7 -4 0 24.31 8.23
 -7 4 -1 3.2 3.91
 -7 -4 -1 5.14 3.01
 -7 -4 -2 41.14 13.03
 -7 4 -2 21.7 10.44
 -7 -4 -2 28.07 9.28
 -7 -4 -3 2.7 4.76
 -7 4 -3 4.18 3.14
 -7 -4 -3 5.85 3.68
 -7 -4 -4 -0.02 2.98
 -7 4 -4 0.77 2.89
 -7 -4 -4 7.3 4.09
 -7 -4 -5 4.03 5.16
 -7 4 -5 9.29 7.2
 -7 -4 -5 0.78 3.87
 -7 -4 -6 3.87 4.31
 -7 -4 -6 -0.54 1.77
 -7 4 -6 4.09 7.38
 -7 -4 -7 -5.05 5.12
 -7 4 -7 -0.98 2.68
 -7 -4 -7 -6.16 4.82
 -7 -5 12 7.58 5.56
 -7 -5 12 3.15 3.31
 -7 -5 11 2.73 4.67
 -7 5 11 -4.35 4.74
 -7 -5 11 0.25 2.13
 -7 5 10 8.76 6.19
 -7 -5 10 0 1.9
 -7 -5 10 8.03 3.21
 -7 -5 9 8.7 6.53
 -7 -5 9 4.09 3.47
 -7 -5 8 3.82 4.73
 -7 5 8 0.6 2.88
 -7 -5 8 7.39 5.8
 -7 -5 7 3.35 5.16
 -7 5 7 0.69 1.8
 -7 -5 7 2.8 2.86
 -7 -5 6 0.9 1.98
 -7 5 6 -2.3 3.01
 -7 -5 6 2.87 4.7
 -7 -5 5 9.31 6.38
 -7 5 5 1.89 1.45
 -7 -5 5 5.82 5.27
 -7 5 4 5.29 3.6
 -7 -5 4 5.28 4.99
 -7 5 3 -3.74 3.73
 -7 -5 3 0 1.68
 -7 5 2 9.68 7.11
 -7 -5 2 4.85 4.52
 -7 -5 2 4.17 2.61
 -7 -5 1 7.47 3.71
 -7 -5 0 3.59 2.51
 -7 -5 -1 1.08 3.23
 -7 -5 -2 11.09 8.68
 -7 5 -2 11.55 9.52
 -7 -5 -2 2.55 3.63
 -7 -5 -3 12.69 8.22
 -7 5 -3 0.36 5.46
 -7 -5 -3 9.12 5.74
 -7 -5 -4 7.94 6.63
 -7 5 -4 15.53 9.94
 -7 -5 -4 2.65 2.34
 -7 -5 -5 -9.68 7.33
 -7 -5 -5 0.05 3.32
 -7 -6 9 4.29 5.14
 -7 -6 8 8.97 6.76
 -7 -6 7 4.19 4.06
 -7 -6 6 -11.22 6.89
 -7 -6 2 2.26 1.38
 -7 -6 1 -2.45 2.77
 -7 -6 0 3.11 3.76
 -7 -6 -1 1.25 2.95
 -7 -6 -2 4.51 3.01
 -7 -6 -3 -7.23 5.06
 -8 0 15 -9.93 7.89
 -8 0 15 6.62 4.98
 -8 0 14 0.67 1.9
 -8 0 14 7.43 7.71
 -8 0 13 1.9 3.78
 -8 0 13 0.16 3.18
 -8 0 12 -1.28 2
 -8 0 12 -0.42 2.34
 -8 0 11 -0.66 3.97
 -8 0 11 4.2 3.3
 -8 0 10 8.8 5.2
 -8 0 10 0.67 3.69
 -8 0 9 8.31 5.41
 -8 0 9 16.75 8.45
 -8 0 8 16.01 7.04
 -8 0 7 7.84 5.92
 -8 0 7 7 5.01
 -8 0 6 5.94 2.47
 -8 0 6 0.68 2.34
 -8 0 5 4.36 3.82
 -8 0 5 11.81 6.4
 -8 0 4 16.86 5.44
 -8 0 4 13.85 7.79
 -8 0 3 13.37 4.83
 -8 0 3 28.79 9.72
 -8 0 2 8.3 3.58
 -8 0 2 14.19 7.47
 -8 0 1 -4.87 4.73
 -8 0 1 1.69 2.16
 -8 0 0 13.23 6.92
 -8 0 0 3.78 4.38
 -8 0 -1 3.54 3.76
 -8 0 -2 9.46 6.58
 -8 0 -3 13.49 8.06
 -8 0 -4 -3.64 5.13
 -8 0 -5 8.11 6.8
 -8 0 -6 5.94 2.94
 -8 0 -7 7.62 7.57
 -8 0 -8 15.37 8.26
 -8 1 15 3.92 4.05
 -8 -1 15 -4.48 6.84
 -8 1 15 -3.65 4
 -8 -1 15 7.52 5.23
 -8 1 14 5.71 4.51
 -8 -1 14 -0.53 1.8
 -8 -1 14 -1.89 3.37
 -8 1 13 1.16 2.96
 -8 -1 13 5.11 4.68
 -8 1 13 3.19 3.04
 -8 -1 13 4 6.15
 -8 1 12 -0.74 2.55
 -8 -1 12 0.15 2.17
 -8 -1 12 -1.21 2.47
 -8 1 11 3.8 3.89
 -8 -1 11 -0.16 1.35
 -8 1 11 4.98 5.05
 -8 -1 11 -3.72 5.17
 -8 1 10 5.87 5.46
 -8 -1 10 4.2 2.12
 -8 1 10 10.52 6.06
 -8 -1 10 11.19 6.4
 -8 1 9 6.32 4.19
 -8 -1 9 0.53 4.41
 -8 1 9 7.13 5.76
 -8 -1 9 -3.71 3.35
 -8 1 8 8.82 4
 -8 -1 8 8.48 6.36
 -8 1 7 6.23 4.58
 -8 -1 7 8.83 5.21
 -8 1 7 5.67 4.59
 -8 -1 7 0.51 1.48
 -8 1 6 11.14 5.31
 -8 -1 6 -0.12 3.15
 -8 1 6 7.03 5.46
 -8 -1 6 2.97 3.59
 -8 1 5 1.67 3.85
 -8 -1 5 7.93 6.24
 -8 1 5 -0.53 2.66
 -8 -1 5 2.36 3.3
 -8 1 4 7.54 4.67
 -8 -1 4 -5.22 5.19
 -8 1 4 4.47 2.74
 -8 -1 4 4.25 4.13
 -8 1 3 10.56 4.62
 -8 -1 3 1.9 1.62
 -8 1 3 0.9 2.35
 -8 -1 3 7.57 5.29
 -8 -1 2 0.53 1.42
 -8 1 2 5.43 4.97
 -8 -1 2 6.1 5.54
 -8 -1 1 7.03 3.87
 -8 1 1 1.61 2.65
 -8 1 1 3.47 3.27
 -8 -1 1 9.61 5.74
 -8 1 0 8.92 5.78
 -8 -1 0 6 4.85
 -8 -1 0 -0.32 4.97
 -8 1 0 14.18 7.45
 -8 -1 -1 4.15 5.57
 -8 1 -1 11.73 7.73
 -8 -1 -2 -2.47 4.42
 -8 1 -2 1.6 4.69
 -8 -1 -3 9.54 5.1
 -8 1 -3 6.49 3.9
 -8 -1 -4 3.51 5.03
 -8 1 -4 -0.48 2.7
 -8 -1 -5 -10.99 7.9
 -8 1 -5 3.08 4.95
 -8 -1 -6 0.13 2.38
 -8 1 -6 -2.29 6.13
 -8 -1 -7 3.98 4.35
 -8 1 -7 -7.02 5.45
 -8 2 14 2.92 3.23
 -8 -2 14 2.88 4.05
 -8 2 14 -5.3 5.5
 -8 2 13 1.62 2.62
 -8 -2 13 0.47 1.52
 -8 2 13 3.95 4.61
 -8 -2 13 -0.72 2.2
 -8 2 12 -5.53 4.44
 -8 -2 12 0.86 2.88
 -8 2 12 -9.95 6.65
 -8 -2 12 0.42 1.84
 -8 2 11 0.36 1.32
 -8 -2 11 -1.3 3.09
 -8 2 11 1.67 2.63
 -8 -2 11 -0.24 1.65
 -8 2 10 1.24 2.3
 -8 2 10 2.88 3.69
 -8 -2 10 -1.91 3.25
 -8 2 9 14.73 5.98
 -8 -2 9 6.21 3.89
 -8 2 9 -2.2 2.91
 -8 -2 9 9.33 5.71
 -8 2 8 7.14 4.63
 -8 -2 8 7.56 6.41
 -8 2 7 4.4 2.99
 -8 -2 7 9.82 6.32
 -8 2 7 4.63 3.66
 -8 -2 7 11 6.04
 -8 2 6 0.72 1.2
 -8 -2 6 0.12 2.58
 -8 2 6 4.73 3.65
 -8 -2 6 0.15 2.66
 -8 -2 5 8.2 6.19
 -8 2 5 1.29 2.76
 -8 -2 5 9.12 5.94
 -8 -2 4 17.89 7.35
 -8 2 4 19.04 7.45
 -8 -2 4 8.8 5.47
 -8 -2 3 18.51 7.78
 -8 2 3 12.37 7.66
 -8 -2 3 13.11 6.39
 -8 2 2 11.99 6.39
 -8 -2 2 9.98 6.07
 -8 -2 1 -5.27 5.52
 -8 2 1 2.92 1.98
 -8 2 0 10.62 7.13
 -8 -2 0 9.57 5.59
 -8 -2 0 6.99 5.03
 -8 2 0 6.45 6.13
 -8 -2 -1 8.1 6.02
 -8 2 -1 1.1 3.08
 -8 -2 -2 9.37 5.84
 -8 2 -2 15.54 7.3
 -8 -2 -3 6.01 2.1
 -8 2 -3 6.48 4.1
 -8 -2 -4 2.52 3.97
 -8 2 -4 0.54 3.37
 -8 2 -5 6.62 5.96
 -8 -2 -5 -0.23 3.2
 -8 -2 -6 1.2 2.19
 -8 2 -6 12.07 8.32
 -8 -2 -7 12.79 7.55
 -8 2 -7 2.87 3.7
 -8 3 13 -7.44 5.51
 -8 -3 13 2.94 4.85
 -8 3 13 -11.91 7.96
 -8 -3 13 -6.62 5.19
 -8 3 12 2.6 3.49
 -8 -3 12 5.49 4.32
 -8 3 12 12.11 7.65
 -8 -3 12 0 2.69
 -8 3 11 9.74 6.28
 -8 -3 11 2.51 2.66
 -8 3 11 3.07 3.82
 -8 -3 11 1.91 3.75
 -8 3 10 0.98 1.29
 -8 -3 10 1.73 3.89
 -8 3 10 -4.56 4.34
 -8 -3 10 0.28 1.91
 -8 3 9 -11.85 5.72
 -8 -3 9 8.13 6.24
 -8 -3 8 1.45 4.08
 -8 3 8 7.09 6.2
 -8 -3 8 -1.16 4.3
 -8 -3 7 1.66 3.86
 -8 3 7 -0.2 1.39
 -8 -3 7 0.92 2.88
 -8 -3 6 8.66 6.21
 -8 3 6 7.18 4.91
 -8 -3 6 7.5 5.39
 -8 -3 5 -1.91 2.6
 -8 3 5 3.08 3.03
 -8 -3 5 0.89 2.27
 -8 -3 4 1.56 2.43
 -8 3 4 -1.83 5.04
 -8 -3 4 6.07 4.84
 -8 -3 3 -1.35 3.25
 -8 3 3 -3.07 4.04
 -8 -3 3 8.27 7.06
 -8 3 2 4.26 4.74
 -8 -3 2 -0.27 3.12
 -8 3 1 5.92 4.18
 -8 -3 1 1.5 1.42
 -8 -3 0 -3.47 4.33
 -8 3 0 10.53 7.37
 -8 -3 -1 6.57 5.72
 -8 3 -1 1.8 2.09
 -8 -3 -2 -0.52 2.17
 -8 3 -2 -4.17 3.86
 -8 -3 -3 3.53 3.37
 -8 3 -3 2.2 3.21
 -8 -3 -4 10.12 7.34
 -8 3 -4 -0.01 2.98
 -8 -3 -5 -6.21 4.5
 -8 3 -5 0.63 2.03
 -8 3 -6 4.41 4.57
 -8 -3 -6 4.89 4.08
 -8 -4 12 5.05 6.44
 -8 4 12 -7.49 6.32
 -8 -4 12 -3.21 3.57
 -8 4 11 -4.84 4.95
 -8 -4 11 0 1.39
 -8 -4 11 0.01 1.91
 -8 -4 10 18.55 9.09
 -8 -4 9 5.92 6.09
 -8 4 9 0 2.63
 -8 -4 9 8.81 5.44
 -8 -4 8 4.78 4.37
 -8 4 8 9.52 5.95
 -8 -4 8 0 1.68
 -8 -4 7 0.22 2.27
 -8 -4 7 0 2.5
 -8 -4 6 -3.27 3
 -8 4 6 -4.95 4.35
 -8 -4 6 -7.04 4.89
 -8 -4 5 3.42 5.02
 -8 4 5 6.09 4.79
 -8 -4 5 0.12 2.26
 -8 -4 4 14.59 7.07
 -8 4 4 6.3 4.84
 -8 -4 4 3.57 3.38
 -8 4 3 9.74 6.09
 -8 -4 3 2.17 2.73
 -8 4 2 0.06 2.99
 -8 -4 2 5.26 4.09
 -8 4 1 5.39 4.78
 -8 -4 -1 10.86 8.93
 -8 4 -1 13.76 9.3
 -8 -4 -2 5.36 6.03
 -8 4 -2 -0.37 2.8
 -8 -4 -3 -5.64 5.64
 -8 4 -3 8.93 8.77
 -8 -4 -4 -5.29 5.32
 -8 4 -4 -16.08 8.9
 -8 -4 -5 -4.99 4.92
 -8 4 -5 1.74 4.59
 -8 -5 10 3.84 5.76
 -8 5 10 0.01 3.41
 -8 -5 9 8.34 5.85
 -8 -5 9 4.42 3.93
 -8 -5 8 2 4.64
 -8 5 8 3.98 4.12
 -8 -5 8 -1.57 2.44
 -8 -5 7 1.99 3.58
 -8 5 7 0 3.9
 -8 -5 7 0 1.73
 -8 -5 6 2.02 1.83
 -8 5 6 2.46 4.9
 -8 -5 6 0 3.71
 -8 5 5 0.37 2.35
 -8 -5 5 3.19 3.1
 -8 5 4 -1.96 1.56
 -8 -5 4 0 1.73
 -8 5 3 -5.25 4.56
 -8 -5 3 4.83 3.8
 -8 5 2 -0.01 1.16
 -8 -5 -2 -6.26 7.8
 -9 0 13 6.33 6.55
 -9 0 13 -0.49 2.01
 -9 0 12 0 3
 -9 0 12 -10.74 6.75
 -9 0 11 0 2.59
 -9 0 11 13.27 7.14
 -9 0 10 4.96 4.37
 -9 0 9 -5.14 4.44
 -9 0 8 7.16 5.22
 -9 0 8 6.86 4.63
 -9 0 7 -4.27 4.95
 -9 0 7 3.42 4.06
 -9 0 6 -0.87 2.87
 -9 0 6 -1.62 1.99
 -9 0 5 1.36 2.57
 -9 0 5 -0.56 3.44
 -9 0 4 4.85 4.72
 -9 0 4 11.99 6.34
 -9 0 3 3.32 3.51
 -9 0 3 9.21 6.4
 -9 0 2 3.99 5.61
 -9 0 1 6.11 5.76
 -9 0 0 0.93 3.39
 -9 0 0 0.69 3.38
 -9 0 -1 3.12 3.94
 -9 0 -2 -1.33 2.7
 -9 0 -3 -1.08 4.84
 -9 0 -4 4.86 5.1
 -9 0 -5 13.22 9.31
 -9 1 13 1.91 2.91
 -9 -1 13 2.74 4.57
 -9 1 13 -3.64 4.38
 -9 -1 13 -5.62 6.16
 -9 1 12 1.75 2.74
 -9 -1 12 0 3.06
 -9 1 12 4.24 4.43
 -9 -1 12 -2.62 3.54
 -9 1 11 2.12 4.33
 -9 -1 11 -1.7 2.89
 -9 1 11 -4.07 4.11
 -9 -1 11 0.02 2.42
 -9 1 10 0.59 3.41
 -9 -1 10 2.58 3.97
 -9 -1 9 -2.45 4.05
 -9 1 9 -1.18 2.58
 -9 -1 9 -2.8 3.8
 -9 1 8 5.84 4.89
 -9 -1 8 0.45 4.77
 -9 1 8 -1.61 3.56
 -9 -1 8 0.94 2.61
 -9 1 7 2.23 4.28
 -9 -1 7 1.56 2.88
 -9 1 7 -1.53 2.35
 -9 -1 7 -1.03 1.8
 -9 1 6 0.1 1.16
 -9 1 6 -1.8 2.1
 -9 -1 6 -3.21 2.96
 -9 -1 5 2.91 3.45
 -9 1 5 -1.1 2.29
 -9 -1 5 4.07 4.07
 -9 -1 4 -3.59 4.21
 -9 1 4 -1.89 3.79
 -9 -1 4 -1.21 3.89
 -9 -1 3 6.5 5.02
 -9 1 3 -2.37 2.43
 -9 -1 3 5.03 5.21
 -9 1 2 7.18 4.54
 -9 -1 2 6.77 5.98
 -9 1 1 -0.08 4.36
 -9 -1 1 -0.97 2.32
 -9 1 0 -6.52 6.18
 -9 -1 0 3.56 3.85
 -9 -1 0 0.02 3.57
 -9 1 0 4.67 5.57
 -9 -1 -1 -2.98 4.61
 -9 1 -1 4.92 6.22
 -9 -1 -2 1.97 2.94
 -9 1 -2 6.85 5.88
 -9 -1 -3 7.04 6.77
 -9 1 -3 -1.63 4.45
 -9 -1 -4 0.86 1.99
 -9 1 -4 7.9 3.86
 -9 -1 -5 2.02 4.22
 -9 1 -5 0 6.57
 -9 2 12 -0.52 1.72
 -9 -2 12 0.08 3.24
 -9 -2 12 -4.33 4.33
 -9 2 11 -1.19 4.41
 -9 -2 11 -0.22 1.72
 -9 2 11 0 1.8
 -9 -2 11 4.04 4.08
 -9 2 10 6.69 4.95
 -9 -2 10 -2 3.09
 -9 2 9 7.45 5.24
 -9 -2 9 5.58 6.1
 -9 2 9 6.96 5.69
 -9 -2 9 8.27 6.71
 -9 -2 8 2.67 1.94
 -9 2 8 2.75 3.53
 -9 -2 8 0.26 1.68
 -9 -2 7 7.3 5.05
 -9 2 7 4.62 5.37
 -9 -2 7 4.99 5.06
 -9 -2 6 -5.36 4.52
 -9 2 6 1.45 2.8
 -9 -2 6 -1.07 5.15
 -9 -2 5 1.8 3.14
 -9 2 5 5.21 5.04
 -9 -2 5 3.14 3.24
 -9 -2 4 1.34 4.59
 -9 2 4 7.33 6.43
 -9 -2 4 3.7 3.23
 -9 2 3 2.82 5.34
 -9 -2 3 -10.03 7.08
 -9 2 2 2.4 3.05
 -9 -2 2 -4.1 3.55
 -9 2 1 3.16 3.6
 -9 -2 1 -1.38 3.58
 -9 -2 0 0.64 4.48
 -9 -2 -1 6.97 5.37
 -9 2 -1 13.74 9.29
 -9 -2 -2 1.82 3.84
 -9 2 -2 4.72 5.09
 -9 -2 -3 2.49 4.41
 -9 2 -3 11.29 9.07
 -9 -2 -4 4.8 6.08
 -9 2 -4 -0.15 1.5
 -9 -3 11 0 1.73
 -9 -3 10 6.1 5.1
 -9 3 10 0 4.8
 -9 -3 10 0.02 5.64
 -9 3 9 -5.87 4.89
 -9 -3 9 0 1.11
 -9 -3 8 -1.21 4.42
 -9 3 8 -1.58 2.78
 -9 -3 8 -0.01 3.64
 -9 -3 7 2.1 4.16
 -9 3 7 -4.35 4.26
 -9 -3 7 7.77 5.56
 -9 -3 6 -2.6 3.45
 -9 3 6 2.32 5.31
 -9 -3 6 -0.04 3.01
 -9 -3 5 0.26 1.76
 -9 3 5 0 3.17
 -9 -3 5 -0.03 3.09
 -9 -3 4 1.62 2.85
 -9 3 4 0.49 3.03
 -9 -3 4 2.13 5.58
 -9 3 3 0.75 3.45
 -9 -3 3 0.31 1.72
 -9 3 2 0 2.71
 -9 -3 2 0.03 3.49
 -9 3 1 0.49 5.32
 -9 -3 1 1.41 2.52
 -9 -3 -1 9.26 7.9
 -9 3 -1 4.26 4.56
 -9 -3 -2 2.43 2.95
 -9 3 -2 4.43 4.86
 -9 -3 -3 1.8 2.39
 -9 3 -3 6.54 5.76
 -9 -4 9 0.27 4.57
 -9 4 9 -7.35 5.87
 -9 -4 9 0 2.68
 -9 -4 8 -2.63 3.55
 -9 4 8 -9.71 6.6
 -9 -4 8 0 2.71
 -9 -4 7 3.7 4.17
 -9 4 7 0 3.03
 -9 -4 7 -2.37 3.18
 -9 -4 6 0 4.95
 -9 4 6 8.4 5.98
 -9 -4 6 -9.54 5.97
 -9 -4 5 -8.14 6.09
 -9 4 5 6.58 5.26
 -9 -4 5 0 3.67
 -9 4 4 -1 2.41
 -9 -4 4 0 2.85
 -9 -4 3 0 3.07
 -9 4 3 3.88 4.34
 -9 4 2 6.71 5.65
 -9 -4 2 5.89 4.66
 -10 0 11 7.62 7.24
 -10 0 11 5.13 4.68
 -10 0 10 0.58 2.39
 -10 0 10 5.46 4.7
 -10 0 9 -0.55 3.73
 -10 0 9 1.53 2.74
 -10 0 8 0 1.84
 -10 0 8 3.51 5.95
 -10 0 7 2.63 2.27
 -10 0 7 -0.83 2.59
 -10 0 6 3.07 3.87
 -10 0 5 0 2.46
 -10 0 4 -5.67 4.87
 -10 0 3 -14.85 7.99
 -10 0 2 -6.36 5.52
 -10 0 1 0.75 4.48
 -10 0 -1 6.03 2.9
 -10 1 10 -0.63 1.87
 -10 -1 10 0.11 1.96
 -10 1 10 6.7 5.22
 -10 -1 10 8.29 5.79
 -10 -1 9 0.66 2.01
 -10 1 9 0.52 3.73
 -10 -1 9 6.23 5.07
 -10 -1 8 -0.88 1.93
 -10 1 8 -0.05 1.36
 -10 -1 8 4.83 5.4
 -10 -1 7 5.96 5.8
 -10 1 7 4.35 4.07
 -10 -1 7 3.65 4.92
 -10 -1 6 1.01 2.97
 -10 1 6 8.09 5.86
 -10 -1 5 1.79 2.1
 -10 1 5 2.71 4.71
 -10 -1 5 2.72 5.99
 -10 -1 4 4.1 4.75
 -10 1 4 2.97 4.93
 -10 -1 4 -0.94 4.13
 -10 1 3 10.27 8.56
 -10 -1 3 1.51 2.93
 -10 1 2 9.77 8.6
 -10 -1 2 12.3 10.71
 -10 1 1 1.48 4.28
 -10 -1 1 -9.82 6.82
 -10 -1 -1 4.91 5.77
 -10 1 -1 11.02 7.52
 -10 -2 9 0 1.48
 -10 2 9 0 4.37
 -10 -2 9 2.52 3.41
 -10 -2 8 0 1.82
 -10 2 8 0 2.99
 -10 -2 8 0 2.61
 -10 -2 7 -1.51 2.77
 -10 2 7 5.2 4.71
 -10 -2 6 -3.51 3.93
 -10 2 6 -3.32 3.87
 -10 -2 6 0 5.35
 -10 -2 5 -7.63 5.65
 -10 2 5 0.03 1.32
 -10 2 4 -11.66 7.08
 -10 -2 4 0 3.69
 -10 2 3 8.18 6.18
 -10 -2 3 -4.41 4.56
 -10 2 2 -3 4.11
 -10 -2 2 0.03 1.99
 -10 2 1 0 1.79
 -10 -3 7 2.04 4.7
 -10 3 7 1.85 3.12
 -10 -3 7 11.82 7.2
 -10 -3 6 0 4.19
 -10 3 6 13.43 7.62
 -10 -3 6 5.99 7.52
 -10 -3 5 0.76 2.34
 -10 3 5 0 1.83
 -10 -3 5 4.38 4.43
 -10 3 4 0 3.14
 -10 -3 4 3.11 3.81
 -10 3 3 -8.15 6.43
 -10 -3 3 7.16 7.81
 -10 3 2 23.25 10.85
 -10 -3 2 7.51 9.51

_iucr_refine_instructions_details
;
TITL exp_215_a.res in Pm
    exp_215.res
    created by SHELXL-2018/3 at 12:14:04 on 08-Nov-2022
REM Old TITL exp_215 in P21 #4
REM SHELXT solution in Pm: R1 0.185, Rweak 0.040, Alpha 0.002
REM <I/s> 0.000 for 0 systematic absences, Orientation as input
REM Flack x = -2.437 ( 3.863 ) from 333 Parsons' quotients
REM Formula found by SHELXT: C15 N2 O
CELL 0.71073 8.0767 6.7744 13.6817 90 105.611 90
ZERR 2 0.0016 0.0016 0.0025 0 0.019 0
LATT -1
SYMM +X,-Y,+Z
SFAC C H N O
UNIT 30 36 4 2

L.S. 10
PLAN  5
SIZE 0.44 0.31 0.18
TEMP 22(2)
CONF
BOND $H
list 4
fmap 2 53
MORE -1
ACTA
HTAB
OMIT -3 5 13
OMIT 5 0 -1
OMIT 1 4 -2
REM <olex2.extras>
REM <HklSrc "%.\\exp_215.hkl">
REM </olex2.extras>

WGHT    0.093700
FVAR       1.28727
O1    4   -0.460278   -0.500000   -0.348436    10.50000    0.09991    0.06340 =
         0.04389    0.00000    0.00840    0.00000
O1A   4   -0.598534   -1.000000   -0.654802    10.50000    0.09280    0.07112 =
         0.04135    0.00000    0.00960    0.00000
N1A   3   -0.464892   -1.000000   -0.316484    10.50000    0.05163    0.05844 =
         0.03718    0.00000    0.00554    0.00000
N1    3   -0.630817   -0.500000   -0.686313    10.50000    0.05208    0.05695 =
         0.04375    0.00000    0.01092    0.00000
N2A   3   -0.607929   -1.000000   -0.397284    10.50000    0.05710    0.05054 =
         0.04492    0.00000    0.00368    0.00000
N2    3   -0.699622   -0.500000   -0.605381    10.50000    0.06398    0.05732 =
         0.04276    0.00000    0.01131    0.00000
C3A   1   -0.541468   -1.000000   -0.477696    10.50000    0.05682    0.03825 =
         0.03738    0.00000    0.00406    0.00000
C3    1   -0.564309   -0.500000   -0.525398    10.50000    0.06006    0.03470 =
         0.03878    0.00000    0.00610    0.00000
C5A   1   -0.314382   -1.000000   -0.344685    10.50000    0.05828    0.03695 =
         0.04437    0.00000    0.00230    0.00000
C2    1   -0.587545   -0.500000   -0.420807    10.50000    0.07724    0.05031 =
         0.03896    0.00000    0.00459    0.00000
C2A   1   -0.660854   -1.000000   -0.581842    10.50000    0.07408    0.03976 =
         0.04112    0.00000    0.00591    0.00000
C4A   1   -0.366077   -1.000000   -0.450886    10.50000    0.07525    0.05249 =
         0.04857    0.00000    0.02210    0.00000
AFIX  43
H4A   2   -0.295215   -1.000000   -0.494377    10.50000   -1.20000
AFIX   0
C1A   1   -0.849246   -1.000000   -0.594351    10.50000    0.06834    0.06673 =
         0.05793    0.00000    0.00066    0.00000
PART -1
AFIX 137
H1AA  2   -0.890163   -0.866413   -0.598192    10.50000   -1.50000
H1AB  2   -0.873522   -1.064854   -0.537366    10.50000   -1.50000
H1AC  2   -0.905866   -1.068733   -0.655585    10.50000   -1.50000
AFIX   0

PART 0
C4    1   -0.412948   -0.500000   -0.553102    10.50000    0.05180    0.04880 =
         0.05271    0.00000   -0.00542    0.00000
AFIX  43
H4    2   -0.302533   -0.500000   -0.509493    10.50000   -1.20000
AFIX   0
C1    1   -0.763128   -0.500000   -0.407821    10.50000    0.08135    0.08052 =
         0.05674    0.00000    0.02783    0.00000
PART -1
AFIX 137
H1A   2   -0.804706   -0.366818   -0.410434    10.50000   -1.50000
H1B   2   -0.761378   -0.557384   -0.343394    10.50000   -1.50000
H1C   2   -0.837507   -0.575798   -0.461188    10.50000   -1.50000
AFIX   0
PART 0
C5    1   -0.455827   -0.500000   -0.658586    10.50000    0.04859    0.04830 =
         0.05855    0.00000    0.01092    0.00000
C9    1   -0.754180   -0.500000   -0.784893    10.50000    0.05431    0.07204 =
         0.04183    0.00000    0.00790    0.00000
C6    1   -0.339465   -0.500000   -0.727690    10.50000    0.06490    0.07496 =
         0.06342    0.00000    0.02426    0.00000

C9A   1   -0.497353   -1.000000   -0.218052    10.50000    0.06440    0.06423 =
         0.03999    0.00000    0.01614    0.00000
C12   1   -0.993806   -0.500000   -0.972736    10.50000    0.12921    0.09356 =
         0.04905    0.00000   -0.01373    0.00000
AFIX  43
H12   2   -1.071642   -0.500002   -1.036697    10.50000   -1.20000
AFIX   0
C10   1   -0.813010   -0.677341   -0.831097    11.00000    0.09422    0.07070 =
         0.05154   -0.00583   -0.00058   -0.00845
AFIX  43
H10   2   -0.772071   -0.796863   -0.800585    11.00000   -1.20000
AFIX   0
C11   1   -0.934464   -0.671889   -0.923973    11.00000    0.13114    0.07590 =
         0.05656   -0.00340   -0.01115   -0.02039
AFIX  43
H11   2   -0.977630   -0.790594   -0.954570    11.00000   -1.20000
AFIX   0

C6A   1   -0.135372   -1.000000   -0.275590    10.50000    0.05929    0.07638 =
         0.06128    0.00000    0.00686    0.00000
C10A  1   -0.516865   -0.824096   -0.173558    11.00000    0.12684    0.05740 =
         0.05106   -0.00430    0.02452    0.00648
AFIX  43
H10A  2   -0.507191   -0.705017   -0.205394    11.00000   -1.20000
AFIX   0
C12A  1   -0.566049   -1.000000   -0.031250    10.50000    0.16755    0.09564 =
         0.05509    0.00000    0.03990    0.00000
AFIX  43
H12A  2   -0.585248   -0.999998    0.032792    10.50000   -1.20000
AFIX   0
C11A  1   -0.551785   -0.827967   -0.078828    11.00000    0.16317    0.09063 =
         0.06397   -0.00809    0.04632    0.02024
AFIX  43
H11A  2   -0.565569   -0.709363   -0.047696    11.00000   -1.20000
AFIX   0
C8A   1   -0.007369   -1.000000   -0.337663    10.50000    0.05378    0.24825 =
         0.12130    0.00000    0.01134    0.00000
PART -1
AFIX  33
H8AA  2    0.107076   -1.000000   -0.293223    10.50000   -1.50000
H8AB  2   -0.023745   -1.115706   -0.379691    10.50000   -1.50000
H8AC  2   -0.023744   -0.884294   -0.379691    10.50000   -1.50000
AFIX   0

PART 0
C8    1   -0.367723   -0.677216   -0.793368    11.00000    0.18339    0.18441 =
         0.20479   -0.13029    0.14190   -0.07353
AFIX 137
H8A   2   -0.335189   -0.792981   -0.752205    11.00000   -1.50000
H8B   2   -0.299294   -0.667859   -0.840706    11.00000   -1.50000
H8C   2   -0.487016   -0.685759   -0.829793    11.00000   -1.50000
AFIX   0

C7A   1   -0.105816   -0.820938   -0.206981    11.00000    0.09991    0.18303 =
         0.17893   -0.11101   -0.03447   -0.00762
AFIX 137
H7AA  2   -0.121672   -0.703227   -0.247515    11.00000   -1.50000
H7AB  2    0.009228   -0.823973   -0.163351    11.00000   -1.50000
H7AC  2   -0.186249   -0.821993   -0.166544    11.00000   -1.50000
AFIX   0

C7    1   -0.154773   -0.500000   -0.664264    10.50000    0.07546    0.28192 =
         0.11584    0.00000    0.03966    0.00000
PART -1
AFIX 137
H7A   2   -0.079778   -0.507544   -0.707950    10.50000   -1.50000
H7B   2   -0.135335   -0.611749   -0.619467    10.50000   -1.50000
H7C   2   -0.131822   -0.380707   -0.625063    10.50000   -1.50000
AFIX   0
HKLF 4


REM  exp_215_a.res in Pm
REM wR2 = 0.2083, GooF = S = 1.006, Restrained GooF = 1.006 for all data
REM R1 = 0.0670 for 1373 Fo > 4sig(Fo) and 0.1251 for all 2544 data
REM 204 parameters refined using 2 restraints

END  
     
WGHT      0.0938      0.0000 

REM Instructions for potential hydrogen bonds
HTAB C10 O1A
HTAB C10A O1

REM Highest difference peak  0.246,  deepest hole -0.186,  1-sigma level  0.046
Q1    1  -0.8747 -0.5000 -0.5822  10.50000  0.05    0.25
Q2    1  -0.7618 -1.0000 -0.3627  10.50000  0.05    0.24
Q3    1  -0.2996 -0.5000 -0.3594  10.50000  0.05    0.22
Q4    1  -0.8825 -0.5000 -0.7755  10.50000  0.05    0.20
Q5    1  -0.7464 -0.5000 -0.6826  10.50000  0.05    0.20

  REM The information below was added by Olex2.
  REM
  REM R1 = 0.0670 for 1373 Fo > 4sig(Fo) and 0.1251 for all 5290 data
  REM 204 parameters refined using n/a restraints
  REM Highest difference peak 0.25, deepest hole -0.19
  REM Mean Shift 0, Max Shift 0.000.

  REM +++ Tabular Listing of Refinement Information +++
  REM R1_all = 0.1251
  REM R1_gt = 0.0670
  REM wR_ref = 0.2083
  REM GOOF = 1.006
  REM Shift_max = 0.000
  REM Shift_mean = 0
  REM Reflections_all = 5290
  REM Reflections_gt = 1373
  REM Parameters = 204
  REM Hole = -0.19
  REM Peak = 0.25
  REM Flack = -4.0(10)

  
;
_olex2_submission_special_instructions  'No special instructions were received'
_oxdiff_exptl_absorpt_empirical_details
;
Empirical correction (ABSPACK) includes:
- Absorption correction using spherical harmonics
- Frame scaling
;
