# Supplementary material for: Exploring Three Avenues: Chemo- and Regioselective Transformations of 1,2,4-Triketone Analogs into Pyrazoles and Pyridazinones
Source: Int J Mol Sci. 2023 Sep 18;24(18):14234. doi: 10.3390/ijms241814234 (PMC10531707; doi:10.3390/ijms241814234)
Supplement: Supplementary file 1 [file ijms-24-14234-s001.zip › ijms-2578992-supplementary/SI_ijms-2578992/14.cif]

data_exp_145
_audit_creation_date               2022-09-01
_audit_creation_method
;
Olex2 1.3
(compiled 2020.11.12 svn.r5f609507 for OlexSys, GUI svn.r6408)
;
_shelx_SHELXL_version_number       '2018/3'
_audit_contact_author_address      ?
_audit_contact_author_email        ?
_audit_contact_author_name         ''
_audit_contact_author_phone        ?
_publ_contact_author_id_orcid      ?
_publ_section_references
;
Dolomanov, O.V., Bourhis, L.J., Gildea, R.J, Howard, J.A.K. & Puschmann, H.
 (2009), J. Appl. Cryst. 42, 339-341.

Sheldrick, G.M. (2015). Acta Cryst. A71, 3-8.

Sheldrick, G.M. (2015). Acta Cryst. C71, 3-8.
;
_chemical_name_common              ?
_chemical_name_systematic          ?
_chemical_formula_moiety           'C17 H14 N2 O'
_chemical_formula_sum              'C17 H14 N2 O'
_chemical_formula_weight           262.30
_chemical_melting_point            ?
loop_
  _atom_type_symbol
  _atom_type_description
  _atom_type_scat_dispersion_real
  _atom_type_scat_dispersion_imag
  _atom_type_scat_source
 'C' 'C' 0.0033 0.0016 'International Tables Vol C Tables 4.2.6.8 and 6.1.1.4'
 'H' 'H' 0.0000 0.0000 'International Tables Vol C Tables 4.2.6.8 and 6.1.1.4'
 'N' 'N' 0.0061 0.0033 'International Tables Vol C Tables 4.2.6.8 and 6.1.1.4'
 'O' 'O' 0.0106 0.0060 'International Tables Vol C Tables 4.2.6.8 and 6.1.1.4'

_shelx_space_group_comment
;
The symmetry employed for this shelxl refinement is uniquely defined
by the following loop, which should always be used as a source of
symmetry information in preference to the above space-group names.
They are only intended as comments.
;
_space_group_crystal_system        'orthorhombic'
_space_group_IT_number             61
_space_group_name_H-M_alt          'P b c a'
_space_group_name_Hall             '-P 2ac 2ab'
loop_
  _space_group_symop_operation_xyz
 'x, y, z'
 '-x+1/2, -y, z+1/2'
 '-x, y+1/2, -z+1/2'
 'x+1/2, -y+1/2, -z'
 '-x, -y, -z'
 'x-1/2, y, -z-1/2'
 'x, -y-1/2, z-1/2'
 '-x-1/2, y-1/2, z'

_cell_length_a                     6.8084(10)
_cell_length_b                     16.270(2)
_cell_length_c                     24.839(2)
_cell_angle_alpha                  90
_cell_angle_beta                   90
_cell_angle_gamma                  90
_cell_volume                       2751.5(6)
_cell_formula_units_Z              8
_cell_measurement_reflns_used      1786
_cell_measurement_temperature      295(2)
_cell_measurement_theta_max        27.9620
_cell_measurement_theta_min        3.9500
_shelx_estimated_absorpt_T_max     0.980
_shelx_estimated_absorpt_T_min     0.964
_exptl_absorpt_coefficient_mu      0.080
_exptl_absorpt_correction_T_max    1.00000
_exptl_absorpt_correction_T_min    0.73252
_exptl_absorpt_correction_type     multi-scan
_exptl_absorpt_process_details
;
CrysAlisPro 1.171.41.123a (Rigaku Oxford Diffraction, 2022)
Empirical absorption correction using spherical harmonics,
implemented in SCALE3 ABSPACK scaling algorithm.
;
_exptl_absorpt_special_details     ?
_exptl_crystal_colour              colourless
_exptl_crystal_colour_primary      colourless
_exptl_crystal_density_diffrn      1.266
_exptl_crystal_density_meas        ?
_exptl_crystal_density_method      ?
_exptl_crystal_description         prism
_exptl_crystal_F_000               1104
_exptl_crystal_size_max            0.46
_exptl_crystal_size_mid            0.34
_exptl_crystal_size_min            0.25
_exptl_transmission_factor_max     ?
_exptl_transmission_factor_min     ?
_diffrn_reflns_av_R_equivalents    0.0643
_diffrn_reflns_av_unetI/netI       0.0732
_diffrn_reflns_Laue_measured_fraction_full  0.986
_diffrn_reflns_Laue_measured_fraction_max  0.851
_diffrn_reflns_limit_h_max         9
_diffrn_reflns_limit_h_min         -9
_diffrn_reflns_limit_k_max         18
_diffrn_reflns_limit_k_min         -23
_diffrn_reflns_limit_l_max         33
_diffrn_reflns_limit_l_min         -34
_diffrn_reflns_number              10377
_diffrn_reflns_point_group_measured_fraction_full  0.986
_diffrn_reflns_point_group_measured_fraction_max  0.851
_diffrn_reflns_theta_full          25.242
_diffrn_reflns_theta_max           31.190
_diffrn_reflns_theta_min           3.635
_diffrn_ambient_temperature        295(2)
_diffrn_detector_area_resol_mean   16.5253
_diffrn_detector_type              Sapphire3
_diffrn_measured_fraction_theta_full  0.986
_diffrn_measured_fraction_theta_max  0.851
_diffrn_measurement_details
;
List of Runs (angles in degrees, time in seconds):

  # Type    Start    End  Width  t~exp~   \w     \q     \k     \f   Frames
--------------------------------------------------------------------------
  1  \w    -13.10  13.40   0.50   20.00    --  -22.85 108.00  -1.00   53
  2  \w    -53.00   6.50   0.50   20.00    --  -22.85 100.00 -91.00  119
  3  \w     -7.00  36.50   0.50   20.00    --   21.29  77.00  60.00   87
  4  \w    -90.00 -39.00   0.50   20.00    --  -22.85-178.00   0.00  102
;
_diffrn_measurement_device         'four-circle diffractometer'
_diffrn_measurement_device_type    'Xcalibur 3'
_diffrn_measurement_method         '\w scans'
_diffrn_radiation_type             MoK\a
_diffrn_radiation_wavelength       0.71073
_diffrn_source                     ?
_reflns_Friedel_coverage           0.000
_reflns_Friedel_fraction_full      .
_reflns_Friedel_fraction_max       .
_reflns_number_gt                  1754
_reflns_number_total               3788
_reflns_special_details
;
 Reflections were merged by SHELXL according to the crystal
 class for the calculation of statistics and refinement.
 
 _reflns_Friedel_fraction is defined as the number of unique
 Friedel pairs measured divided by the number that would be
 possible theoretically, ignoring centric projections and
 systematic absences.
;
_reflns_threshold_expression       'I > 2\s(I)'
_computing_cell_refinement         'CrysAlisPro 1.171.41.123a (Rigaku OD, 2022)'
_computing_data_collection         'CrysAlisPro 1.171.41.123a (Rigaku OD, 2022)'
_computing_data_reduction          'CrysAlisPro 1.171.41.123a (Rigaku OD, 2022)'
_computing_molecular_graphics      'Olex2 1.3 (Dolomanov et al., 2009)'
_computing_publication_material    'Olex2 1.3 (Dolomanov et al., 2009)'
_computing_structure_refinement    'SHELXL 2018/3 (Sheldrick, 2015)'
_computing_structure_solution      'SHELXT 2018/2 (Sheldrick, 2018)'
_refine_diff_density_max           0.259
_refine_diff_density_min           -0.196
_refine_diff_density_rms           0.049
_refine_ls_extinction_coef         0.0028(15)
_refine_ls_extinction_expression  
 'Fc^*^=kFc[1+0.001xFc^2^\l^3^/sin(2\q)]^-1/4^'
_refine_ls_extinction_method       'SHELXL-2018/3 (Sheldrick 2018)'
_refine_ls_goodness_of_fit_ref     1.010
_refine_ls_hydrogen_treatment      mixed
_refine_ls_matrix_type             full
_refine_ls_number_parameters       207
_refine_ls_number_reflns           3788
_refine_ls_number_restraints       0
_refine_ls_R_factor_all            0.1451
_refine_ls_R_factor_gt             0.0715
_refine_ls_restrained_S_all        1.010
_refine_ls_shift/su_max            0.000
_refine_ls_shift/su_mean           0.000
_refine_ls_structure_factor_coef   Fsqd
_refine_ls_weighting_details      
 'w=1/[\s^2^(Fo^2^)+(0.1036P)^2^] where P=(Fo^2^+2Fc^2^)/3'
_refine_ls_weighting_scheme        calc
_refine_ls_wR_factor_gt            0.1745
_refine_ls_wR_factor_ref           0.2466
_refine_special_details            ?
_olex2_refinement_description
;
1. Fixed Uiso
 At 1.2 times of:
  All C(H) groups
 At 1.5 times of:
  All C(H,H,H) groups
2.a Aromatic/amide H refined with riding coordinates:
 C12(H12), C8(H8), C9(H9), C11(H11), C10(H10)
2.b Idealised Me refined as rotating group:
 C1(H1A,H1B,H1C)
;
_atom_sites_solution_hydrogens     mixed
_atom_sites_solution_primary       dual
_atom_sites_solution_secondary     ?
loop_
  _atom_site_label
  _atom_site_type_symbol
  _atom_site_fract_x
  _atom_site_fract_y
  _atom_site_fract_z
  _atom_site_U_iso_or_equiv
  _atom_site_adp_type
  _atom_site_occupancy
  _atom_site_site_symmetry_order
  _atom_site_calc_flag
  _atom_site_refinement_flags_posn
  _atom_site_refinement_flags_adp
  _atom_site_refinement_flags_occupancy
  _atom_site_disorder_assembly
  _atom_site_disorder_group
 N1 N 0.4576(3) 0.20661(12) 0.33515(7) 0.0484(5) Uani 1 1 d . . . . .
 O1 O 0.4332(3) 0.23520(14) 0.17450(6) 0.0711(6) Uani 1 1 d . . . . .
 N2 N 0.4748(3) 0.13937(12) 0.30307(7) 0.0521(5) Uani 1 1 d . . . . .
 C13 C 0.4628(4) 0.18780(14) 0.39173(9) 0.0480(6) Uani 1 1 d . . . . .
 C6 C 0.4309(3) 0.28386(14) 0.31520(9) 0.0455(6) Uani 1 1 d . . . . .
 C3 C 0.4638(4) 0.14856(16) 0.25128(9) 0.0547(6) Uani 1 1 d . . . . .
 C5 C 0.4188(4) 0.29498(17) 0.26112(9) 0.0530(6) Uani 1 1 d . . . . .
 C4 C 0.4362(4) 0.22860(18) 0.22479(9) 0.0557(7) Uani 1 1 d . . . . .
 C14 C 0.2961(4) 0.20043(16) 0.42281(9) 0.0555(7) Uani 1 1 d . . . . .
 C7 C 0.4248(4) 0.35433(14) 0.35365(8) 0.0498(6) Uani 1 1 d . . . . .
 C18 C 0.6321(4) 0.15522(16) 0.41395(10) 0.0570(7) Uani 1 1 d . . . . .
 C12 C 0.5924(4) 0.37770(17) 0.38105(10) 0.0628(7) Uani 1 1 d . . . . .
 H12 H 0.707515 0.347566 0.377019 0.075 Uiso 1 1 calc R U . . .
 C8 C 0.2551(4) 0.39990(17) 0.35954(10) 0.0623(7) Uani 1 1 d . . . . .
 H8 H 0.141946 0.385206 0.340903 0.075 Uiso 1 1 calc R U . . .
 C15 C 0.3032(5) 0.18019(17) 0.47707(10) 0.0630(7) Uani 1 1 d . . . . .
 C1 C 0.4786(5) 0.07244(19) 0.21752(11) 0.0737(9) Uani 1 1 d . . . . .
 H1A H 0.584627 0.078271 0.192335 0.110 Uiso 1 1 calc R U . . .
 H1B H 0.357798 0.064415 0.198276 0.110 Uiso 1 1 calc R U . . .
 H1C H 0.502764 0.025884 0.240317 0.110 Uiso 1 1 calc R U . . .
 C17 C 0.6347(5) 0.13499(18) 0.46792(10) 0.0658(8) Uani 1 1 d . . . . .
 C9 C 0.2541(5) 0.46810(17) 0.39357(11) 0.0719(9) Uani 1 1 d . . . . .
 H9 H 0.139706 0.498621 0.397842 0.086 Uiso 1 1 calc R U . . .
 C16 C 0.4700(5) 0.14845(18) 0.49950(11) 0.0662(8) Uani 1 1 d . . . . .
 C11 C 0.5896(5) 0.44584(19) 0.41448(11) 0.0753(9) Uani 1 1 d . . . . .
 H11 H 0.702748 0.461480 0.432791 0.090 Uiso 1 1 calc R U . . .
 C10 C 0.4198(5) 0.49018(19) 0.42055(10) 0.0727(9) Uani 1 1 d . . . . .
 H10 H 0.417929 0.535634 0.443240 0.087 Uiso 1 1 calc R U . . .
 H14 H 0.179(4) 0.2203(15) 0.4049(10) 0.061(7) Uiso 1 1 d . . . . .
 H15 H 0.178(5) 0.1856(18) 0.4966(9) 0.071(8) Uiso 1 1 d . . . . .
 H18 H 0.738(4) 0.1487(15) 0.3914(9) 0.053(7) Uiso 1 1 d . . . . .
 H16 H 0.481(4) 0.1364(16) 0.5395(11) 0.066(7) Uiso 1 1 d . . . . .
 H5 H 0.404(4) 0.3545(18) 0.2487(10) 0.070(8) Uiso 1 1 d . . . . .
 H17 H 0.757(4) 0.1113(18) 0.4834(11) 0.075(8) Uiso 1 1 d . . . . .

loop_
  _atom_site_aniso_label
  _atom_site_aniso_U_11
  _atom_site_aniso_U_22
  _atom_site_aniso_U_33
  _atom_site_aniso_U_23
  _atom_site_aniso_U_13
  _atom_site_aniso_U_12
 N1 0.0567(12) 0.0431(11) 0.0454(10) -0.0058(8) 0.0009(8) 0.0025(9)
 O1 0.0746(14) 0.0948(16) 0.0439(9) -0.0059(9) -0.0021(8) -0.0050(11)
 N2 0.0555(12) 0.0485(12) 0.0524(11) -0.0120(9) -0.0001(9) 0.0036(9)
 C13 0.0591(14) 0.0404(12) 0.0446(11) -0.0021(9) 0.0027(10) -0.0011(11)
 C6 0.0460(13) 0.0445(13) 0.0460(11) -0.0004(9) 0.0016(9) -0.0001(10)
 C3 0.0470(13) 0.0673(16) 0.0498(12) -0.0108(11) 0.0002(10) -0.0008(11)
 C5 0.0537(15) 0.0539(15) 0.0515(13) 0.0035(11) 0.0003(10) 0.0002(12)
 C4 0.0466(13) 0.0769(18) 0.0437(12) -0.0052(11) 0.0006(10) -0.0028(12)
 C14 0.0595(16) 0.0503(14) 0.0566(14) 0.0028(11) 0.0067(11) 0.0025(12)
 C7 0.0622(15) 0.0427(13) 0.0446(11) 0.0035(9) 0.0017(10) 0.0008(11)
 C18 0.0631(16) 0.0558(16) 0.0521(13) 0.0013(11) 0.0024(12) 0.0047(13)
 C12 0.0738(19) 0.0505(15) 0.0642(14) -0.0066(12) -0.0103(13) 0.0050(13)
 C8 0.0619(16) 0.0557(15) 0.0694(15) -0.0012(12) 0.0070(12) 0.0039(13)
 C15 0.0722(18) 0.0586(16) 0.0581(13) 0.0000(13) 0.0146(13) -0.0022(14)
 C1 0.079(2) 0.074(2) 0.0682(17) -0.0272(14) -0.0051(14) 0.0070(16)
 C17 0.0737(19) 0.0661(18) 0.0575(14) 0.0081(13) -0.0086(14) 0.0034(15)
 C9 0.089(2) 0.0480(16) 0.0790(18) 0.0018(13) 0.0230(16) 0.0108(15)
 C16 0.087(2) 0.0617(17) 0.0499(14) 0.0028(12) 0.0001(13) -0.0073(15)
 C11 0.104(3) 0.0529(16) 0.0693(16) -0.0086(13) -0.0245(16) 0.0065(16)
 C10 0.107(3) 0.0461(15) 0.0651(16) -0.0052(12) 0.0030(16) 0.0030(16)

_geom_special_details
;
 All esds (except the esd in the dihedral angle between two l.s. planes)
 are estimated using the full covariance matrix.  The cell esds are taken
 into account individually in the estimation of esds in distances, angles
 and torsion angles; correlations between esds in cell parameters are only
 used when they are defined by crystal symmetry.  An approximate (isotropic)
 treatment of cell esds is used for estimating esds involving l.s. planes.
;
loop_
  _geom_bond_atom_site_label_1
  _geom_bond_atom_site_label_2
  _geom_bond_distance
  _geom_bond_site_symmetry_2
  _geom_bond_publ_flag
 N1 N2 1.359(2) . ?
 N1 C13 1.439(3) . ?
 N1 C6 1.363(3) . ?
 O1 C4 1.254(3) . ?
 N2 C3 1.297(3) . ?
 C13 C14 1.388(3) . ?
 C13 C18 1.384(4) . ?
 C6 C5 1.358(3) . ?
 C6 C7 1.493(3) . ?
 C3 C4 1.471(4) . ?
 C3 C1 1.499(3) . ?
 C5 C4 1.412(4) . ?
 C5 H5 1.02(3) . ?
 C14 C15 1.388(3) . ?
 C14 H14 0.97(3) . ?
 C7 C12 1.382(4) . ?
 C7 C8 1.381(4) . ?
 C18 C17 1.380(4) . ?
 C18 H18 0.92(2) . ?
 C12 H12 0.9300 . ?
 C12 C11 1.385(4) . ?
 C8 H8 0.9300 . ?
 C8 C9 1.395(4) . ?
 C15 C16 1.366(4) . ?
 C15 H15 0.99(3) . ?
 C1 H1A 0.9600 . ?
 C1 H1B 0.9600 . ?
 C1 H1C 0.9600 . ?
 C17 C16 1.386(4) . ?
 C17 H17 0.99(3) . ?
 C9 H9 0.9300 . ?
 C9 C10 1.360(4) . ?
 C16 H16 1.02(3) . ?
 C11 H11 0.9300 . ?
 C11 C10 1.371(5) . ?
 C10 H10 0.9300 . ?

loop_
  _geom_angle_atom_site_label_1
  _geom_angle_atom_site_label_2
  _geom_angle_atom_site_label_3
  _geom_angle
  _geom_angle_site_symmetry_1
  _geom_angle_site_symmetry_3
  _geom_angle_publ_flag
 N2 N1 C13 113.55(19) . . ?
 N2 N1 C6 122.74(18) . . ?
 C6 N1 C13 123.66(19) . . ?
 C3 N2 N1 118.9(2) . . ?
 C14 C13 N1 119.4(2) . . ?
 C18 C13 N1 119.5(2) . . ?
 C18 C13 C14 121.1(2) . . ?
 N1 C6 C7 118.64(19) . . ?
 C5 C6 N1 119.4(2) . . ?
 C5 C6 C7 121.9(2) . . ?
 N2 C3 C4 123.6(2) . . ?
 N2 C3 C1 117.1(2) . . ?
 C4 C3 C1 119.3(2) . . ?
 C6 C5 C4 121.7(2) . . ?
 C6 C5 H5 115.5(14) . . ?
 C4 C5 H5 122.7(14) . . ?
 O1 C4 C3 121.6(2) . . ?
 O1 C4 C5 124.7(3) . . ?
 C5 C4 C3 113.7(2) . . ?
 C13 C14 C15 118.4(2) . . ?
 C13 C14 H14 117.7(15) . . ?
 C15 C14 H14 123.8(15) . . ?
 C12 C7 C6 120.2(2) . . ?
 C8 C7 C6 120.2(2) . . ?
 C8 C7 C12 119.4(2) . . ?
 C13 C18 H18 117.1(15) . . ?
 C17 C18 C13 119.3(3) . . ?
 C17 C18 H18 123.6(15) . . ?
 C7 C12 H12 119.9 . . ?
 C7 C12 C11 120.3(3) . . ?
 C11 C12 H12 119.9 . . ?
 C7 C8 H8 120.2 . . ?
 C7 C8 C9 119.7(3) . . ?
 C9 C8 H8 120.2 . . ?
 C14 C15 H15 115.1(15) . . ?
 C16 C15 C14 121.0(3) . . ?
 C16 C15 H15 123.6(15) . . ?
 C3 C1 H1A 109.5 . . ?
 C3 C1 H1B 109.5 . . ?
 C3 C1 H1C 109.5 . . ?
 H1A C1 H1B 109.5 . . ?
 H1A C1 H1C 109.5 . . ?
 H1B C1 H1C 109.5 . . ?
 C18 C17 C16 120.1(3) . . ?
 C18 C17 H17 118.7(17) . . ?
 C16 C17 H17 121.2(16) . . ?
 C8 C9 H9 119.8 . . ?
 C10 C9 C8 120.3(3) . . ?
 C10 C9 H9 119.8 . . ?
 C15 C16 C17 120.1(3) . . ?
 C15 C16 H16 122.3(15) . . ?
 C17 C16 H16 117.6(15) . . ?
 C12 C11 H11 120.1 . . ?
 C10 C11 C12 119.9(3) . . ?
 C10 C11 H11 120.1 . . ?
 C9 C10 C11 120.4(3) . . ?
 C9 C10 H10 119.8 . . ?
 C11 C10 H10 119.8 . . ?

loop_
  _geom_torsion_atom_site_label_1
  _geom_torsion_atom_site_label_2
  _geom_torsion_atom_site_label_3
  _geom_torsion_atom_site_label_4
  _geom_torsion
  _geom_torsion_site_symmetry_1
  _geom_torsion_site_symmetry_2
  _geom_torsion_site_symmetry_3
  _geom_torsion_site_symmetry_4
  _geom_torsion_publ_flag
 N1 N2 C3 C4 0.9(3) . . . . ?
 N1 N2 C3 C1 -178.5(2) . . . . ?
 N1 C13 C14 C15 178.6(2) . . . . ?
 N1 C13 C18 C17 -178.1(2) . . . . ?
 N1 C6 C5 C4 -1.0(3) . . . . ?
 N1 C6 C7 C12 68.6(3) . . . . ?
 N1 C6 C7 C8 -115.5(3) . . . . ?
 N2 N1 C13 C14 -113.6(2) . . . . ?
 N2 N1 C13 C18 64.6(3) . . . . ?
 N2 N1 C6 C5 0.7(3) . . . . ?
 N2 N1 C6 C7 -176.7(2) . . . . ?
 N2 C3 C4 O1 177.5(2) . . . . ?
 N2 C3 C4 C5 -1.2(3) . . . . ?
 C13 N1 N2 C3 177.2(2) . . . . ?
 C13 N1 C6 C5 -176.9(2) . . . . ?
 C13 N1 C6 C7 5.8(3) . . . . ?
 C13 C14 C15 C16 -0.1(4) . . . . ?
 C13 C18 C17 C16 -0.9(4) . . . . ?
 C6 N1 N2 C3 -0.6(3) . . . . ?
 C6 N1 C13 C14 64.2(3) . . . . ?
 C6 N1 C13 C18 -117.7(3) . . . . ?
 C6 C5 C4 O1 -177.4(2) . . . . ?
 C6 C5 C4 C3 1.2(3) . . . . ?
 C6 C7 C12 C11 176.4(2) . . . . ?
 C6 C7 C8 C9 -176.8(2) . . . . ?
 C5 C6 C7 C12 -108.7(3) . . . . ?
 C5 C6 C7 C8 67.2(3) . . . . ?
 C14 C13 C18 C17 0.0(4) . . . . ?
 C14 C15 C16 C17 -0.8(4) . . . . ?
 C7 C6 C5 C4 176.2(2) . . . . ?
 C7 C12 C11 C10 0.2(4) . . . . ?
 C7 C8 C9 C10 0.6(4) . . . . ?
 C18 C13 C14 C15 0.5(4) . . . . ?
 C18 C17 C16 C15 1.4(4) . . . . ?
 C12 C7 C8 C9 -0.9(4) . . . . ?
 C12 C11 C10 C9 -0.5(4) . . . . ?
 C8 C7 C12 C11 0.6(4) . . . . ?
 C8 C9 C10 C11 0.2(4) . . . . ?
 C1 C3 C4 O1 -3.1(3) . . . . ?
 C1 C3 C4 C5 178.2(2) . . . . ?

loop_
  _diffrn_refln_index_h
  _diffrn_refln_index_k
  _diffrn_refln_index_l
  _diffrn_refln_intensity_net
  _diffrn_refln_intensity_u
 0 0 5 0.07 0.47
 0 0 -5 -1.59 1.12
 0 0 6 370.1 12.35
 0 0 -6 356.18 11.45
 0 0 7 0.3 0.53
 0 0 -7 -0.86 0.96
 0 0 -8 183.43 9.58
 0 0 8 223.2 10.58
 0 0 -9 2 1.37
 0 0 -10 808.29 22.32
 0 0 -11 14.19 5.5
 0 0 -12 2151.48 40.22
 0 0 -13 19.8 7.8
 0 0 -14 234.87 14.63
 0 0 14 290.38 14.03
 0 0 15 1.23 1.29
 0 0 -15 4.5 2.7
 0 0 -16 21.58 4.82
 0 0 16 25.61 4.07
 0 0 17 0.52 0.32
 0 0 -17 0.07 0.99
 0 0 -18 83.49 9.79
 0 0 18 80.02 7.5
 0 0 19 5.7 2.37
 0 0 -19 2.93 2.73
 0 0 -20 65.81 9.02
 0 0 20 58.26 6.9
 0 0 21 -0.29 1.53
 0 0 -21 -0.32 1.52
 0 0 21 1.96 1.67
 0 0 22 0.48 0.96
 0 0 22 1.39 1.78
 0 0 23 0.11 0.67
 0 0 23 2.54 2.62
 0 0 24 10.7 4.51
 0 0 24 13.19 3.64
 0 0 25 1.58 2.01
 0 0 26 19.9 5.95
 0 0 27 2.41 2.49
 0 0 28 61.86 11.7
 0 0 29 3.77 3.02
 0 0 30 11.81 4.99
 0 0 31 2.36 2.93
 0 0 32 3.38 3.26
 0 0 33 0.98 0.07
 0 1 5 -0.23 0.83
 0 1 -5 -1.16 1.48
 0 -1 5 0.14 0.21
 0 1 6 0.41 0.66
 0 1 -6 -1.54 1.55
 0 -1 6 1.18 0.79
 0 1 7 0.05 0.47
 0 1 -7 0.3 0.27
 0 -1 7 1.42 1.16
 0 -1 -7 -1.72 0.59
 0 -1 -8 -2.04 1.05
 0 1 -8 1.91 1.16
 0 -1 8 -0.68 0.95
 0 1 8 0.83 0.83
 0 -1 -9 0.08 0.45
 0 1 -9 1.06 1.72
 0 1 9 -0.35 0.76
 0 -1 -10 3.54 1.9
 0 1 -10 4.45 2.41
 0 -1 -11 -1.23 0.97
 0 1 -11 -1.15 1.21
 0 -1 -12 0.01 0.7
 0 1 -12 0.15 1.43
 0 1 12 -0.82 0.92
 0 -1 -13 0.82 0.31
 0 1 13 0.41 0.32
 0 1 -13 -0.89 1.4
 0 1 14 -0.1 0.69
 0 -1 -14 -2.78 2.62
 0 1 -14 -2.22 1.94
 0 -1 15 0.72 0.33
 0 1 -15 -0.16 1.32
 0 1 15 0.88 0.82
 0 -1 -15 1.14 1.01
 0 1 -16 -0.08 0.72
 0 -1 16 -0.02 1.42
 0 -1 -16 0.87 1.65
 0 1 16 0.25 0.61
 0 -1 -17 -0.03 0.8
 0 1 17 0.16 0.08
 0 1 -18 1.57 1.26
 0 -1 -18 1.27 0.73
 0 1 18 -0.81 0.87
 0 -1 18 -0.1 1.05
 0 1 19 0.59 0.78
 0 -1 -19 0.95 2.09
 0 1 -19 -1.44 1.89
 0 -1 19 -2.01 1.78
 0 1 -20 -2.03 2.11
 0 1 20 0.66 0.85
 0 -1 -20 -0.07 0.87
 0 -1 20 -0.43 1.09
 0 1 21 0.28 0.96
 0 -1 -21 0.18 0.96
 0 1 21 -1.78 1.8
 0 -1 21 1.49 0.14
 0 -1 21 0.38 1.07
 0 -1 22 -0.22 0.36
 0 -1 -22 -2.74 1.62
 0 -1 22 -2.58 2.14
 0 1 22 -0.31 0.93
 0 1 22 -0.38 1.64
 0 -1 23 1.11 1.29
 0 1 23 -2.13 2.33
 0 -1 23 0.5 1.24
 0 -1 -23 -0.19 1.42
 0 -1 24 0.59 0.83
 0 -1 -24 0.56 1.05
 0 1 24 1.07 1.08
 0 -1 25 0.52 0.82
 0 -1 25 1.3 0.91
 0 1 25 1.77 2.69
 0 1 26 -1.22 2.32
 0 -1 26 1.87 0.92
 0 1 27 -1.94 2.15
 0 -1 27 1.33 2.2
 0 1 28 2.21 2.37
 0 -1 28 -0.66 1.3
 0 1 29 -1.4 2.73
 0 -1 29 2.9 3.06
 0 -1 30 -0.95 1.28
 0 1 30 2.72 2.59
 0 1 31 -2.04 3.13
 0 -1 31 -0.23 0.8
 0 1 32 -4.04 3.29
 0 -1 32 1.73 2.41
 0 1 33 0.27 0.8
 0 -1 33 0.31 2.1
 0 -2 4 951.28 18.07
 0 -2 5 5215.91 46.44
 0 -2 6 3071.63 38.35
 0 -2 -6 2945.25 31.1
 0 -2 -7 1153.86 21.44
 0 -2 7 1275.43 26.01
 0 -2 -8 29.95 3.39
 0 2 -8 40.47 8.51
 0 2 9 824.81 12.07
 0 -2 -9 790.34 19.85
 0 2 -9 735.6 20.53
 0 2 10 171 6.4
 0 -2 -10 132.41 8.64
 0 -2 -11 443.53 17.12
 0 2 11 445.42 10.51
 0 2 12 802.26 14.71
 0 -2 -12 796.99 23.5
 0 2 13 752.21 14.81
 0 -2 -13 729.08 23.14
 0 2 -14 702.79 25.16
 0 2 14 652.92 14.53
 0 -2 -14 645.06 22.84
 0 -2 -15 29.12 5.18
 0 2 15 31.14 3.44
 0 -2 16 41.25 6.51
 0 -2 -16 30.77 5.49
 0 2 16 31.1 3.48
 0 2 17 4.58 1.33
 0 -2 17 6.98 2.99
 0 -2 -17 3.63 1.9
 0 -2 -18 68.47 8.87
 0 -2 18 84.26 9.37
 0 2 18 71.31 5.98
 0 -2 19 3.25 1.99
 0 -2 -19 1.26 0.74
 0 2 19 2.01 1.19
 0 -2 20 65.69 9.11
 0 -2 20 72.13 8.36
 0 -2 -20 76.43 9.79
 0 2 20 76.17 6.52
 0 2 20 69.32 9.75
 0 -2 21 3.4 1.59
 0 -2 21 3.56 2.6
 0 2 21 7.23 3.53
 0 2 21 3.91 1.61
 0 -2 -21 4.06 2.55
 0 -2 22 5.25 4.16
 0 2 22 3.71 3.04
 0 -2 -22 2.21 1.26
 0 -2 22 2.49 1.95
 0 2 23 91.68 12.35
 0 -2 23 95.77 12.5
 0 -2 23 86.9 9.99
 0 -2 -23 89.99 11.28
 0 -2 -24 6.49 3.19
 0 2 24 3.31 2.62
 0 -2 24 5.31 3.02
 0 -2 24 3.97 2.58
 0 -2 25 6.32 3.69
 0 2 25 6.67 3.35
 0 -2 25 6.96 3.16
 0 -2 -25 4.98 2.71
 0 2 26 3.27 2.93
 0 -2 26 2.53 1.32
 0 -2 -26 -0.9 2.12
 0 -2 26 4.63 3.16
 0 2 27 -1.26 2.5
 0 -2 27 2.24 1.48
 0 -2 28 1.67 2.09
 0 2 28 4.74 3.66
 0 2 29 13.06 5.09
 0 -2 29 18.69 6.5
 0 2 30 1.26 2.03
 0 -2 30 -0.97 1.58
 0 -2 31 -6.58 4.09
 0 2 31 -5.22 3.67
 0 2 32 8.41 4.82
 0 -2 32 -6.59 4.17
 0 2 33 6.49 4.39
 0 -2 33 14.14 6.57
 0 -3 5 -0.06 0.14
 0 -3 6 0.14 0.28
 0 -3 -8 -1.04 1.08
 0 -3 -9 0.38 0.59
 0 -3 -10 -0.14 0.22
 0 -3 -11 -1.9 1.33
 0 -3 -12 0.51 0.73
 0 3 12 -0.13 0.28
 0 -3 -13 -1.77 1.61
 0 3 13 -0.03 0.22
 0 -3 -14 -1.39 0.95
 0 3 14 -0.42 0.38
 0 3 15 -0.25 0.35
 0 -3 -15 1.79 1.42
 0 -3 -16 -0.18 0.58
 0 3 -16 0.01 0.18
 0 3 16 -0.37 0.42
 0 3 -16 -0.1 0.13
 0 -3 17 -1.07 1.82
 0 -3 -17 0.4 0.56
 0 3 17 0.14 0.18
 0 3 17 -0.55 0.53
 0 3 17 0.27 0.26
 0 -3 -18 -0.46 0.21
 0 3 18 0.55 0.5
 0 3 19 0.26 0.24
 0 -3 19 0.81 1.39
 0 -3 -19 -1.38 1.6
 0 -3 -20 0.87 1.37
 0 -3 20 -0.62 2.17
 0 3 20 -1.68 2.27
 0 -3 20 -0.56 1.32
 0 3 20 -0.18 0.51
 0 3 21 -1.88 2.2
 0 -3 21 0.58 1.57
 0 -3 -21 0.44 1.34
 0 -3 21 -2.35 1.91
 0 3 22 0.51 1.73
 0 -3 -22 -0.17 0.67
 0 -3 22 -1.69 2.89
 0 -3 22 2.68 1.97
 0 -3 23 -3.47 3.46
 0 -3 -23 -0.79 1.36
 0 -3 23 -0.57 1.49
 0 3 23 -2.73 2.67
 0 -3 -24 0.96 1.73
 0 -3 24 1.13 1.93
 0 3 24 -1.56 2.49
 0 -3 24 0.2 0.54
 0 -3 25 0.15 1.72
 0 -3 25 1.15 2
 0 -3 -25 1.44 1.63
 0 3 25 -0.15 2.03
 0 3 26 -0.2 2.77
 0 -3 26 -1.15 1.9
 0 -3 26 3.27 2.12
 0 -3 -26 0.53 1.35
 0 3 27 -1.89 2.51
 0 -3 -27 2.48 2.11
 0 -3 27 3.72 2.74
 0 3 28 2.93 2.83
 0 -3 28 0.54 1.66
 0 -3 29 0.35 1.85
 0 3 29 -3.32 3.45
 0 3 30 3.9 3.46
 0 -3 30 -0.19 0.67
 0 3 31 -2.58 2.59
 0 -3 31 3.43 3.27
 0 -3 32 -9.63 5.04
 0 3 32 0.01 1.08
 0 3 33 1.8 2.91
 0 -3 33 -0.03 0.31
 0 -4 -3 9949.71 53.29
 0 -4 -4 201.03 6.09
 0 -4 -5 5.8 0.83
 0 -4 -9 314.59 12.71
 0 -4 -10 25.18 3.45
 0 -4 -11 1.64 1.09
 0 -4 -12 867.22 23.74
 0 -4 -13 951.54 26.04
 0 -4 -14 156.65 10.98
 0 -4 -15 161.73 11.73
 0 -4 -16 34.6 5.54
 0 -4 -17 -0.65 0.65
 0 -4 17 2.02 1.67
 0 -4 18 455.4 25.11
 0 -4 -18 369.91 19.62
 0 -4 19 12.77 5.49
 0 4 19 28.95 8.03
 0 -4 19 21.44 6.73
 0 4 19 4.98 1
 0 -4 -19 2.92 2.71
 0 -4 20 443.02 24.88
 0 -4 20 366.58 22.78
 0 4 20 360.7 22.9
 0 -4 -20 409.51 21.98
 0 -4 -21 0.8 1.8
 0 -4 21 15.84 6.84
 0 4 21 14.92 6.79
 0 -4 21 2.19 2.95
 0 -4 22 33.21 7.36
 0 -4 22 33.9 6.97
 0 4 22 33.06 7.5
 0 -4 -22 42.61 7.39
 0 -4 23 68.34 9.53
 0 -4 23 84.2 11.84
 0 4 23 77.79 11.55
 0 -4 -23 82.3 10.74
 0 -4 24 7.77 3.94
 0 -4 24 8.63 4.28
 0 4 24 7.73 3.88
 0 -4 -24 6.07 3.17
 0 -4 25 4.77 2.82
 0 -4 -25 1.51 1.09
 0 -4 25 2.56 1.45
 0 4 25 7.42 3.83
 0 -4 26 8.03 4.16
 0 -4 -26 7.19 2.96
 0 4 26 14.28 5.29
 0 -4 26 5.4 2.29
 0 4 27 0.99 1.1
 0 -4 -27 1.1 0.47
 0 -4 27 5.32 3.49
 0 -4 27 2.74 2.38
 0 -4 -28 -0.76 1.9
 0 -4 28 0.37 0.9
 0 4 28 0.59 1.47
 0 -4 29 3.67 3.22
 0 4 29 2.54 1.28
 0 4 30 4.21 4.38
 0 -4 30 2.03 2.66
 0 4 31 4.8 4.4
 0 -4 31 5.85 4.57
 0 -4 32 24.7 8.28
 0 4 32 16.84 7.25
 0 4 33 6.83 5.33
 0 -4 33 8.71 5.86
 0 -5 2 1.13 0.51
 0 5 2 -1.29 0.51
 0 -5 3 -1.39 0.75
 0 5 3 -2.28 0.83
 0 -5 -4 -1.26 0.78
 0 -5 -5 -0.49 0.48
 0 -5 -6 0.5 0.35
 0 -5 -7 -0.29 0.22
 0 -5 -11 0.43 0.22
 0 -5 -12 -2.02 1.55
 0 -5 -13 -1.43 1.58
 0 -5 -14 -0.19 0.81
 0 -5 -15 -0.45 1.66
 0 -5 -16 -1.55 1.67
 0 -5 -17 -0.9 1.54
 0 5 17 -0.53 1.61
 0 -5 17 -2.7 2.3
 0 -5 17 1.82 1.54
 0 -5 18 -0.55 2.3
 0 5 18 -1.46 2.8
 0 -5 -18 0.93 1.33
 0 -5 18 -0.54 0.68
 0 5 19 -3.78 2.85
 0 -5 19 1.67 2.36
 0 -5 19 -4.83 2.99
 0 -5 -19 -0.68 1.6
 0 -5 -20 0.8 1.36
 0 -5 20 -1.1 2.59
 0 -5 20 -1.9 2.81
 0 5 20 -3.4 2.96
 0 5 21 -0.4 1.45
 0 -5 -21 0.11 0.59
 0 -5 21 -2.37 2.7
 0 -5 21 -4.76 3.13
 0 5 22 -2.2 2.18
 0 -5 -22 0.76 1.89
 0 -5 22 0.98 2.38
 0 -5 22 -3.84 3.7
 0 -5 23 -3.46 2.8
 0 -5 -23 1.79 2.02
 0 -5 23 -1.09 0.97
 0 5 23 -2.46 2.41
 0 -5 24 1.14 0.63
 0 -5 -24 -0.42 1.2
 0 5 24 -1.17 1.96
 0 -5 24 -0.92 1.24
 0 -5 25 -2.48 2.14
 0 -5 -25 -0.22 0.74
 0 5 25 1.46 1.78
 0 -5 25 -2.63 2.54
 0 -5 -26 -0.63 1.65
 0 5 26 -2.52 2.71
 0 -5 26 1.85 2.77
 0 -5 26 1.2 1.67
 0 5 27 0.44 2.67
 0 -5 -27 1.64 1.79
 0 -5 27 3.97 3.02
 0 -5 27 -0.04 0.83
 0 -5 28 -1.63 2.04
 0 -5 28 -1.38 1.58
 0 -5 -28 1.83 2.04
 0 5 28 -2.79 2.35
 0 5 29 2.56 2.99
 0 -5 29 2.74 3
 0 -5 -29 3.7 3.21
 0 5 30 -0.27 1.85
 0 -5 30 -0.6 1.2
 0 -5 31 4.05 3.71
 0 5 31 -1.01 1.63
 0 -5 32 -0.22 0.76
 0 5 32 -3.14 2.87
 0 6 3 247.82 6.67
 0 -6 3 264.53 7.01
 0 -6 4 20.38 2.24
 0 -6 -4 25.49 3.24
 0 6 4 19.84 2.14
 0 -6 -5 1801.46 23.81
 0 -6 5 1728.9 23.08
 0 -6 -6 642.61 13.23
 0 -6 -7 34.18 2.76
 0 -6 -8 598.03 10.22
 0 -6 -12 265.78 13.46
 0 -6 -13 186.44 11.59
 0 -6 -14 11.17 2.69
 0 -6 15 114.3 10.66
 0 6 15 113.51 10.95
 0 -6 -15 132.01 10.24
 0 -6 -16 3.16 1.15
 0 6 16 14.57 6.39
 0 -6 16 9.81 5.91
 0 -6 17 300.04 21.73
 0 -6 17 241.07 16.76
 0 6 17 241.91 17.04
 0 -6 -17 266.88 16.12
 0 -6 -18 198.03 14.57
 0 -6 18 214.16 16.37
 0 6 18 223.83 16.96
 0 -6 18 243.04 20.15
 0 -6 19 460.81 27.23
 0 -6 19 419.46 23.59
 0 6 19 424.33 24.28
 0 -6 -19 416.21 21.08
 0 -6 20 161.41 16.73
 0 -6 20 164.47 15.56
 0 6 20 161.56 15.4
 0 -6 -20 158.54 13.19
 0 -6 21 1.2 2.79
 0 -6 -21 0.91 1.12
 0 -6 21 6.91 4.41
 0 6 21 6.15 4.12
 0 -6 -22 103.75 11.54
 0 -6 22 93.9 12.37
 0 6 22 87.13 11.3
 0 -6 22 104.89 12.72
 0 -6 -23 0.85 1.61
 0 -6 23 4.87 3.35
 0 6 23 2.68 2.99
 0 -6 23 -0.61 1.35
 0 -6 -24 2.57 2.11
 0 -6 24 3.94 2.9
 0 6 24 2.58 2.47
 0 -6 24 -0.41 2.27
 0 6 25 2.9 2.82
 0 -6 25 -1.22 2.04
 0 -6 -25 0.87 0.11
 0 -6 25 3.19 2.51
 0 6 26 21.8 6.53
 0 -6 26 22.12 6.27
 0 -6 26 27.93 7.47
 0 -6 -26 28.44 6.6
 0 -6 27 0.34 0.32
 0 6 27 0.36 1.75
 0 -6 27 -1.57 1.78
 0 -6 28 -0.62 2.09
 0 -6 28 2.43 2.18
 0 6 28 -2.55 2.41
 0 -6 -28 -2.03 2.02
 0 6 29 -0.88 1.46
 0 -6 29 4.14 2.94
 0 -6 30 0.61 1.17
 0 6 30 0.01 1.64
 0 -6 31 9.43 4.97
 0 6 31 0 0.91
 0 -6 32 -1.94 2.55
 0 6 32 1.7 3.49
 0 -7 -3 -1.1 1.04
 0 7 3 -0.35 0.38
 0 -7 3 -0.17 0.34
 0 -7 -4 -1.38 1.12
 0 7 4 -1.38 0.77
 0 -7 4 -0.35 0.61
 0 -7 5 -1.7 0.99
 0 -7 -5 -0.09 0.65
 0 7 5 -1.51 0.87
 0 -7 -6 -0.38 0.49
 0 -7 6 0.38 0.03
 0 7 6 0.64 0.7
 0 -7 7 -0.19 0.24
 0 -7 -7 1.09 0.74
 0 7 8 -0.21 0.72
 0 -7 8 -0.8 0.93
 0 -7 -8 0.24 0.27
 0 -7 9 -0.9 1.38
 0 7 9 -2.27 1.62
 0 -7 -9 -0.82 0.49
 0 7 10 0.23 0.72
 0 -7 10 -0.41 0.93
 0 -7 11 -1.12 1.08
 0 7 11 0 0.93
 0 7 12 -1.41 1.29
 0 -7 12 -1.25 1.18
 0 -7 13 -1.21 1.24
 0 7 13 -1.29 1.02
 0 -7 -13 -0.09 0.87
 0 -7 -14 0.38 0.8
 0 7 14 0.37 0.42
 0 7 15 0.78 1.37
 0 -7 15 0.79 0.95
 0 -7 -15 -0.81 1.32
 0 -7 -16 -0.4 1.03
 0 -7 16 0.34 1.81
 0 -7 16 1.21 1.33
 0 7 16 -3.44 2.21
 0 -7 17 -3.74 2.35
 0 7 17 -6.22 3.21
 0 -7 -17 0.1 0.77
 0 -7 17 -4.12 2.94
 0 -7 -18 0.86 1.49
 0 -7 18 -3.9 3.23
 0 -7 18 -5.93 3.45
 0 7 18 -4.3 2.55
 0 -7 19 -1.1 2.59
 0 -7 -19 -0.33 0.55
 0 7 19 3.06 2.55
 0 -7 19 -0.39 2.08
 0 -7 20 0.68 0.52
 0 7 20 0.53 2.33
 0 -7 20 -0.6 1.02
 0 -7 -20 0.25 0.86
 0 -7 -21 -0.35 1.02
 0 -7 21 -0.04 1.39
 0 -7 21 -1.94 0.19
 0 -7 22 -1.28 1.56
 0 -7 22 -2.63 2.87
 0 -7 -22 -1.45 1.94
 0 7 22 -1.21 0.89
 0 -7 23 -1.47 2.55
 0 -7 23 -3.13 2.32
 0 -7 -23 0.86 1.76
 0 7 23 0.32 2.33
 0 -7 -24 -1.6 1.62
 0 7 24 -0.69 1.44
 0 -7 24 0.15 1.62
 0 -7 24 1.24 1.52
 0 7 25 -1.25 2.5
 0 -7 -25 -1.28 1.82
 0 -7 25 0.8 1.46
 0 -7 25 -2.94 3.07
 0 -7 -26 1.09 1.39
 0 -7 26 -0.13 1.68
 0 7 26 -0.93 1.11
 0 -7 26 -0.94 1.56
 0 -7 27 -0.27 2.43
 0 -7 27 1.4 1.81
 0 7 27 0.74 1.95
 0 -7 28 -0.61 1.73
 0 -7 28 2.24 2.26
 0 7 28 2.49 2.9
 0 -7 29 -0.06 1.81
 0 -7 29 -0.61 0.23
 0 7 29 -3.73 3.01
 0 -7 30 1.65 2.2
 0 7 30 -1.47 1.94
 0 -7 30 -0.33 1.85
 0 -7 31 -6.13 3.92
 0 7 31 -1.09 1.7
 0 7 32 -14.73 6.41
 0 -7 32 -5.31 3.73
 0 -8 -2 44.83 6.07
 0 -8 -3 444.6 17.96
 0 -8 -4 23.31 3.8
 0 8 4 20.89 2.14
 0 -8 4 20.32 2.21
 0 -8 5 317.89 9.94
 0 -8 -5 308.15 12.2
 0 8 5 321.28 9.75
 0 -8 -6 334.86 12.29
 0 -8 6 339 11.41
 0 8 6 340.48 11.39
 0 -8 -7 0.98 0.2
 0 -8 7 1.57 0.07
 0 8 7 0.85 0.39
 0 -8 -8 -0.35 0.58
 0 8 8 0.29 0.8
 0 -8 8 0 0.59
 0 -8 9 135.08 8.87
 0 -8 -9 148.58 6.6
 0 8 9 135.6 8.84
 0 -8 -10 29.42 2.51
 0 8 10 26.44 4.14
 0 -8 10 26.34 4.19
 0 8 11 58.86 6.38
 0 -8 11 61.56 6.68
 0 8 12 62.66 6.98
 0 -8 12 63.32 7.12
 0 8 13 6.8 2.52
 0 -8 13 4.53 2.48
 0 -8 14 1.2 1.9
 0 -8 -14 1.53 1.01
 0 8 14 1.92 2.58
 0 8 15 129.59 11.53
 0 -8 15 125.04 11.12
 0 -8 -15 139.58 11.17
 0 -8 16 124.83 15.63
 0 -8 16 104.95 11.21
 0 8 16 103.87 11.36
 0 -8 -16 98.54 9.66
 0 -8 17 342.14 19.91
 0 8 17 319.12 19.53
 0 -8 17 387.2 26.6
 0 -8 -17 327.87 17.38
 0 -8 18 28.52 7.76
 0 8 18 35.01 7.59
 0 -8 -18 29.26 5.4
 0 -8 18 40.98 8.29
 0 -8 -19 232.81 15.88
 0 8 19 201.1 16.17
 0 -8 19 230.31 21
 0 -8 19 218.23 16.89
 0 -8 20 7.05 4.3
 0 -8 20 0.83 1.89
 0 -8 -20 5.62 2.65
 0 8 20 3.33 3.51
 0 -8 21 6.33 3.21
 0 -8 21 3.04 3.04
 0 8 21 3.58 1.56
 0 -8 -21 3.49 1.78
 0 -8 -22 19.66 4.83
 0 -8 22 11.71 4.5
 0 8 22 14.93 4.84
 0 -8 22 15.97 4.92
 0 -8 -23 -0.05 0.87
 0 -8 23 2.13 1.97
 0 -8 23 0.56 1.71
 0 8 23 3.58 2.3
 0 -8 -24 9.67 3.36
 0 -8 24 5.01 2.13
 0 8 24 12.07 5.09
 0 -8 24 2.5 0.89
 0 8 25 -5.33 3.26
 0 -8 25 -2.17 2.65
 0 -8 25 2.65 2.77
 0 -8 26 1.66 1.64
 0 -8 26 3.29 2.77
 0 8 26 -0.35 1.5
 0 -8 27 -5.49 3.38
 0 8 27 1.64 2.7
 0 -8 27 -0.57 1.46
 0 -8 28 0.9 1.04
 0 8 28 0 1.32
 0 -8 28 1.72 2.28
 0 8 29 0 1.44
 0 -8 29 -2.01 2.16
 0 8 30 0 0.29
 0 -8 30 0.5 1.7
 0 -8 30 1.17 2.42
 0 8 31 4.65 4.97
 0 -8 31 12.57 6.13
 0 -8 32 4.14 4.42
 0 8 32 1.16 3.97
 0 -9 -1 -0.35 1.73
 0 -9 -2 -1.85 1.96
 0 -9 -3 0.77 0.7
 0 -9 -4 -0.86 0.79
 0 -9 -5 -0.78 0.75
 0 9 5 -0.82 0.66
 0 -9 5 -0.94 0.73
 0 -9 6 -0.77 0.7
 0 -9 -6 0.47 0.58
 0 9 6 -1.14 0.9
 0 -9 -7 -1.19 1.09
 0 9 7 0.51 0.74
 0 -9 7 0.66 0.85
 0 9 8 0.05 0.3
 0 -9 -8 0.29 0.46
 0 -9 8 -0.56 0.69
 0 -9 9 0.07 0.56
 0 9 9 1 0.94
 0 -9 -9 0.48 0.3
 0 -9 10 1.61 0.97
 0 -9 -10 0.23 0.48
 0 9 10 1.3 1.3
 0 9 11 0.07 0.75
 0 -9 11 -1.62 1.63
 0 -9 12 -0.27 1.17
 0 9 12 -0.52 0.47
 0 -9 13 0.92 0.84
 0 9 13 0.32 0.37
 0 9 14 -0.2 0.86
 0 -9 -14 0.21 1.08
 0 -9 14 0.87 1.09
 0 -9 15 -0.35 1.17
 0 -9 -15 0.28 1.02
 0 9 15 2.12 1.86
 0 9 16 -1.56 1.25
 0 -9 16 -3.23 3.34
 0 -9 -16 -0.04 0.43
 0 -9 16 -1.56 1.74
 0 -9 -17 0.94 0.78
 0 -9 17 0.1 0.7
 0 -9 17 -2.3 3.01
 0 9 17 0.83 0.94
 0 -9 18 -4.21 3.26
 0 -9 18 -0.49 1.75
 0 9 18 -1.01 2.12
 0 -9 -18 -1.48 2.11
 0 -9 19 0.32 1.77
 0 -9 19 0.71 0.72
 0 9 19 3.02 2.47
 0 -9 -19 -0.41 4.03
 0 -9 -20 0.53 0.62
 0 9 20 1.42 1.73
 0 -9 20 0.97 1.33
 0 9 21 0.09 2.12
 0 -9 -21 -2.23 1.98
 0 -9 21 -1.34 1.93
 0 -9 21 0.1 0.58
 0 -9 -22 -1.26 1.29
 0 -9 22 -1.92 1.42
 0 9 22 1.55 1.87
 0 -9 22 0.34 0.34
 0 9 23 1.23 1.95
 0 -9 23 -1.01 0.74
 0 -9 23 -2.94 2.24
 0 -9 24 -2.42 3.41
 0 9 24 1.32 1.89
 0 -9 24 -0.93 0.64
 0 9 25 -1.71 1.99
 0 -9 25 3.18 3.55
 0 -9 25 -2.35 2.12
 0 -9 26 0.21 1.5
 0 9 26 -1.69 1.89
 0 -9 26 -2.78 2.98
 0 9 27 -2.91 2.56
 0 -9 27 1.04 2.02
 0 -9 27 -0.88 1.59
 0 -9 28 4.44 3.71
 0 9 28 0 1.22
 0 -9 28 0.26 1.43
 0 -9 29 -2.06 2.19
 0 9 29 -2.41 2.44
 0 -9 29 -4.37 4.1
 0 9 30 0 0.51
 0 -9 30 -0.04 1.19
 0 -9 31 0.46 1.09
 0 -9 31 -1.02 1.67
 0 9 31 -3.91 3.31
 0 9 32 -1.4 2.03
 0 -9 32 0.98 2.1
 0 -10 0 59.53 8.18
 0 -10 -1 75.34 9.19
 0 -10 1 74.53 9.7
 0 -10 -2 2.12 1.23
 0 -10 -3 386.5 18.26
 0 -10 -4 201.16 12.23
 0 -10 -5 1.43 0.98
 0 10 6 0.25 0.46
 0 -10 -6 -0.71 0.66
 0 -10 6 0.27 0.13
 0 10 7 330.38 11.93
 0 -10 -7 374.88 14.62
 0 -10 7 402.03 13.4
 0 10 8 10.37 2.07
 0 -10 -8 14.6 2.76
 0 -10 8 11.85 2.34
 0 -10 -9 -0.53 0.8
 0 -10 9 0.4 0.58
 0 10 9 0.21 0.69
 0 -10 10 57.71 6.16
 0 10 10 52.11 5.74
 0 -10 -10 60.36 5.06
 0 -10 11 150.68 10.58
 0 -10 -11 170.1 7.54
 0 10 11 129.17 9.81
 0 -10 12 1.36 1.88
 0 10 12 1.7 2.1
 0 -10 13 2.14 1.45
 0 -10 13 -1.69 1.81
 0 10 13 3.16 2.02
 0 10 14 3.96 2.51
 0 -10 14 3.26 2.28
 0 -10 14 4.31 2.46
 0 -10 15 0.48 0.79
 0 -10 15 -1.15 0.69
 0 10 15 1.27 1.92
 0 -10 -15 0.03 1
 0 -10 -16 0.34 0.85
 0 10 16 1.29 0.05
 0 -10 16 0.91 1.03
 0 -10 16 -0.59 0.64
 0 10 17 4.79 2.76
 0 -10 -17 7.56 2.85
 0 -10 17 3.82 2.03
 0 -10 17 7.55 3.86
 0 -10 18 14.23 4.29
 0 -10 -18 12.92 3.41
 0 10 18 12.03 4.06
 0 -10 18 11.9 4.89
 0 -10 19 5.11 3.6
 0 -10 19 -1.47 2.42
 0 10 19 1.31 1.03
 0 -10 -19 1.8 1.28
 0 -10 20 73.75 10.12
 0 -10 20 60.73 11.01
 0 -10 -20 80.41 9.52
 0 10 20 65.46 10.11
 0 10 21 22.18 6.16
 0 -10 21 22.29 5.52
 0 -10 21 27.06 6.66
 0 10 22 17.26 5.15
 0 -10 22 20.66 5.79
 0 -10 22 22.42 6.04
 0 -10 23 0.33 0.98
 0 -10 23 -0.22 0.56
 0 10 23 0.11 1.25
 0 -10 24 2.52 1.15
 0 10 24 -1.22 1.53
 0 -10 25 2.72 2.16
 0 -10 25 1.51 2.22
 0 10 25 2.14 1.81
 0 10 26 -1.36 1.29
 0 -10 26 -2.18 2.16
 0 -10 26 -0.24 0.69
 0 -10 27 0.25 0.75
 0 10 27 1.6 2.81
 0 -10 27 3.94 3.27
 0 -10 28 -1.85 2.02
 0 -10 28 1.41 2.11
 0 10 28 2.4 2.39
 0 -10 29 14.21 6.19
 0 10 29 14.12 7.1
 0 -10 29 16.65 6.62
 0 -10 30 -0.87 1.47
 0 10 30 0 1.25
 0 -10 31 6.02 4.28
 0 -10 31 4.45 3.43
 0 10 31 7.53 4.67
 0 10 32 0 3.61
 0 -11 0 -2.44 2.46
 0 -11 1 -3.74 3.44
 0 -11 -1 -2.32 1.99
 0 -11 -2 0.6 0.87
 0 -11 2 -1.2 2.74
 0 -11 -3 -0.68 1.11
 0 -11 3 -6.07 4.37
 0 -11 -4 0.41 0.44
 0 -11 4 -5.12 3.72
 0 -11 5 -7.84 4.91
 0 -11 -5 -0.61 0.7
 0 -11 -6 -1.65 1.65
 0 -11 6 -0.91 1.53
 0 -11 7 1.58 2.93
 0 -11 -7 -0.58 1.05
 0 -11 -8 -0.15 0.71
 0 11 8 -0.43 0.79
 0 -11 8 -0.66 0.52
 0 -11 9 1.31 1.76
 0 11 9 0.26 0.23
 0 -11 -9 0.54 0.88
 0 -11 9 0.12 0.1
 0 -11 -10 -0.3 0.77
 0 11 10 0.15 0.67
 0 -11 10 0.26 0.94
 0 -11 10 -1.81 3.01
 0 -11 -11 0.28 0.51
 0 11 11 0.48 0.58
 0 -11 11 1.71 1.22
 0 -11 11 -1.68 2.49
 0 11 12 1.39 1.59
 0 -11 -12 0.56 0.44
 0 -11 12 -0.76 0.79
 0 -11 12 0.55 1.7
 0 -11 13 -1.57 2.63
 0 -11 13 0 1.11
 0 11 13 1.43 1.43
 0 11 14 0.43 0.25
 0 -11 14 -0.06 1.37
 0 -11 15 1.63 1.64
 0 -11 15 0.04 0.75
 0 11 15 0.25 1.33
 0 -11 16 -0.39 0.8
 0 -11 16 -0.44 2.09
 0 -11 -16 1.08 1.67
 0 11 16 -1.66 1.89
 0 -11 17 -2.26 1.57
 0 -11 -17 0.95 1.24
 0 -11 17 -1.22 1.71
 0 11 17 1.15 1
 0 -11 18 -0.04 1.08
 0 -11 18 2.2 2.24
 0 -11 -18 0.16 0.72
 0 11 18 3.03 2.08
 0 11 19 1.57 2.12
 0 -11 19 0.84 1.66
 0 -11 19 -0.1 1.62
 0 -11 20 0.02 0.65
 0 11 20 -1.29 2.54
 0 -11 20 -0.58 1.67
 0 -11 21 0.83 0.43
 0 11 21 -0.12 1.95
 0 -11 21 -2.96 2.91
 0 11 22 -0.81 1.58
 0 -11 22 0.89 1.95
 0 -11 22 -2.01 3.57
 0 -11 23 -2.7 2.38
 0 -11 23 2.56 2.7
 0 11 23 1.28 1.99
 0 11 24 -1.04 0.18
 0 -11 24 0.63 1.76
 0 -11 24 -0.99 1.07
 0 -11 25 1.87 2.13
 0 -11 25 -2.45 2.31
 0 11 25 0.68 1
 0 -11 26 4.09 2.82
 0 11 26 3.62 3.21
 0 -11 26 0 1.47
 0 -11 27 6.14 3.67
 0 11 27 12.33 6.06
 0 -11 27 2 2.71
 0 11 28 1.13 1.82
 0 -11 28 3.15 3.33
 0 -11 28 0.88 1.87
 0 11 29 -1.73 2.14
 0 -11 29 2.01 2.12
 0 -11 29 0.1 2.07
 0 11 30 -5.43 3.91
 0 -11 30 1.26 1.81
 0 -11 30 -4.7 3.46
 0 11 31 1.76 2.25
 0 -11 31 -2.49 2.57
 0 -11 31 2.21 2.43
 0 -12 0 418.92 23.4
 0 -12 1 249.81 18.49
 0 -12 -1 234.54 16.73
 0 -12 -2 26.54 5.15
 0 -12 2 31.51 7.16
 0 -12 -3 164.01 12.48
 0 -12 3 212.3 18.65
 0 -12 -4 43.63 6.2
 0 -12 4 61.09 12
 0 -12 -5 56.68 6.93
 0 -12 5 69.21 11.19
 0 -12 -6 0.04 0.31
 0 -12 6 3.51 4.71
 0 -12 7 8.92 4.88
 0 -12 -7 8.01 2.59
 0 -12 -8 1.68 1.5
 0 -12 8 3.33 3.24
 0 -12 9 5.43 1.48
 0 12 9 5.5 1.82
 0 -12 9 9.23 4.46
 0 -12 -9 5.42 1.74
 0 12 10 2.48 1.63
 0 -12 -10 1.6 0.7
 0 -12 10 2.82 1.51
 0 -12 10 0.7 1.78
 0 12 11 0.91 1.4
 0 -12 11 2.07 2.59
 0 -12 11 -0.59 1.2
 0 -12 -11 -0.01 0.65
 0 -12 12 -1.03 2.02
 0 12 12 1.08 1.19
 0 -12 12 0.16 0.87
 0 -12 13 4.6 3.56
 0 12 13 3.67 2.02
 0 -12 13 2.99 0.33
 0 -12 14 109.29 14.59
 0 -12 14 110.62 10.34
 0 12 14 100.91 10.23
 0 -12 15 9.22 5.71
 0 -12 15 3.13 1.53
 0 12 15 3.17 1.83
 0 -12 -16 18.48 4.51
 0 -12 16 14.6 3.71
 0 12 16 11.69 3.51
 0 -12 16 20.32 6.54
 0 12 17 0.78 1.54
 0 -12 17 -0.71 1.51
 0 -12 17 0.93 0.79
 0 -12 18 -2.37 2.69
 0 -12 18 7.21 3.37
 0 12 18 3.5 2.32
 0 -12 19 -0.84 1.04
 0 12 19 2.09 2.21
 0 -12 19 1.67 1.83
 0 -12 20 1.82 1.88
 0 -12 20 0.15 0.41
 0 12 20 0.77 1.5
 0 -12 21 9.05 3.75
 0 -12 21 18.27 5.15
 0 12 21 15.58 5.3
 0 -12 22 -0.89 2.01
 0 12 22 1.45 1.2
 0 -12 22 1.49 1.9
 0 12 23 1.64 1.78
 0 -12 23 -0.65 1.54
 0 -12 23 1.68 2.33
 0 -12 24 4.38 3.08
 0 12 24 -2.7 2.34
 0 -12 24 3.04 2.36
 0 12 25 9.65 4.53
 0 -12 25 3.24 2.24
 0 -12 26 8.71 4.79
 0 12 26 22.91 7.41
 0 -12 26 26.78 7.49
 0 -12 27 1.1 0.72
 0 -12 27 -0.93 1.53
 0 12 27 -1.04 1.59
 0 -12 28 2.14 2.8
 0 -12 28 -0.08 0.79
 0 12 28 0.48 1.67
 0 -12 29 4.96 4.34
 0 -12 29 -2.67 2.65
 0 -12 30 1.63 2.24
 0 -13 0 0.01 1.57
 0 -13 -1 1.66 1.76
 0 -13 1 1.39 1.42
 0 -13 2 -0.08 0.19
 0 -13 -2 0.63 0.7
 0 -13 3 -2.32 2.37
 0 -13 -3 -0.41 0.74
 0 -13 4 -2.09 2.31
 0 -13 -4 0.65 0.5
 0 -13 -5 -0.67 1.66
 0 -13 5 2.3 2.63
 0 -13 -6 -0.35 0.88
 0 -13 6 0.83 1.5
 0 -13 -7 -0.1 0.79
 0 -13 7 -0.46 2.05
 0 -13 8 -2.68 3.36
 0 -13 -8 -0.03 0.59
 0 -13 9 -4.66 3.49
 0 -13 -9 0.81 1.17
 0 -13 10 -0.12 0.82
 0 -13 -10 0.66 0.62
 0 -13 11 0.63 0.82
 0 -13 11 2.43 3.74
 0 -13 12 7 4.16
 0 -13 12 0.72 0.88
 0 -13 13 2.4 2
 0 13 13 -0.58 1.13
 0 -13 13 -1.8 2.15
 0 -13 14 0.4 0.9
 0 13 14 2.4 1.97
 0 -13 14 0.1 2
 0 -13 15 0.19 1.19
 0 13 15 -0.31 0.61
 0 -13 15 1.13 2.81
 0 -13 16 -5.4 3.6
 0 -13 16 -0.55 0.81
 0 -13 17 1.39 1.17
 0 -13 17 -2.21 3.29
 0 -13 18 1.9 1.66
 0 -13 18 -2.38 3.63
 0 -13 19 -2.87 2.45
 0 -13 20 1.79 1.1
 0 -13 21 3.21 3.3
 0 -13 22 -6.88 4.76
 0 -13 23 1.21 2.76
 0 -13 24 -3.5 2.88
 0 -13 25 1.6 1.79
 0 -13 26 0.84 2.03
 0 -13 27 1.62 3.04
 0 -13 28 0.39 2.68
 0 -14 0 368.07 22.15
 0 -14 -1 1.95 1.63
 0 -14 1 0.91 1.12
 0 -14 2 133.36 14.16
 0 -14 -2 138.33 12.87
 0 -14 -3 80.82 9.65
 0 -14 3 93.19 12.55
 0 -14 4 109.95 13.61
 0 -14 -4 104.97 10.96
 0 -14 5 22.03 7.24
 0 -14 -5 22.56 4.78
 0 -14 6 9.8 5.52
 0 -14 -6 3.57 1.53
 0 -14 -7 52.48 7.31
 0 -14 7 53.3 10.89
 0 -14 8 76.73 12.67
 0 -14 -8 70.22 8.19
 0 -14 -9 0.32 1.04
 0 -14 9 5.01 3.9
 0 -14 10 2.7 0.97
 0 -14 11 -0.6 2.4
 0 -14 12 67.89 12.26
 0 -14 13 5.07 4.37
 0 -14 14 27.33 8
 0 -14 15 9.19 5.03
 0 -14 16 2.01 2.02
 0 -14 17 -0.77 1.38
 0 -14 18 21.24 7.26
 0 -14 19 8.76 4.61
 0 -14 20 7.46 4.26
 0 -14 21 5.21 3.76
 0 -14 22 10.31 4.93
 0 -14 23 2.43 3.48
 0 -14 24 2.67 2.21
 0 -14 25 9.76 5.44
 0 -14 26 3.92 4.01
 0 -15 0 2.1 1.96
 0 -15 1 -3.1 2.99
 0 -15 -1 -1.24 0.89
 0 -15 2 -1.75 2.84
 0 -15 -2 1.95 2.08
 0 -15 -3 2.04 2.63
 0 -15 3 -2.24 1.96
 0 -15 4 -1.51 1.86
 0 -15 -4 0.06 0.43
 0 -15 -5 0.46 1.43
 0 -15 5 -1.99 2.81
 0 -15 -6 1.81 2.01
 0 -15 6 1.5 0.46
 0 -15 7 -4.74 4.36
 0 -15 -7 1.38 1.31
 0 -15 8 -1.89 1.22
 0 -15 -8 -0.8 1.18
 0 -15 9 0.06 2.04
 0 -15 10 0.35 1.57
 0 -15 11 1.06 1.65
 0 -15 12 0.99 1.7
 0 -15 13 -0.87 2.07
 0 -15 14 -3.42 3.11
 0 -15 15 0.06 0.91
 0 -15 16 -2.36 2.74
 0 -15 17 -3.22 3.42
 0 -15 18 -6.44 4.31
 0 -15 19 -3.98 3.25
 0 -15 20 -1.71 2.27
 0 -15 21 -3.42 2.88
 0 -15 22 -3.31 2.88
 0 -15 23 -3.33 2.61
 0 -15 24 1.64 2.55
 0 -16 0 7.27 3.07
 0 -16 -1 9.87 3.85
 0 -16 1 12.48 4.28
 0 -16 -2 57.99 9.27
 0 -16 2 50.58 9.09
 0 -16 -3 10.01 4.11
 0 -16 3 9.48 4.14
 0 -16 4 1.71 1.48
 0 -16 -4 2.55 1.83
 0 -16 5 -0.65 2.2
 0 -16 -5 -0.9 2.44
 0 -16 -6 29.76 6.13
 0 -16 6 22.25 6.43
 0 -16 7 1.99 2.42
 0 -16 -7 2.48 1.27
 0 -16 8 0.21 1.31
 0 -16 9 20.43 6.37
 0 -16 10 15.24 6.23
 0 -16 11 4.6 3.86
 0 -16 12 20.95 6.51
 0 -16 13 -4.6 2.89
 0 -16 14 5.58 3.7
 0 -16 15 3.82 3.75
 0 -16 16 12.58 5.4
 0 -16 17 -0.16 1.94
 0 -16 18 6.46 3.54
 0 -16 19 7.39 3.93
 0 -16 20 19.27 6.13
 0 -16 21 0.72 1.89
 0 -16 22 9.33 5.77
 0 -16 23 24.68 8.3
 0 -17 0 -1.1 2.28
 0 -17 1 -0.52 1.71
 0 -17 -1 0.76 0.79
 0 -17 2 1.21 1.91
 0 -17 -2 -1.58 0.63
 0 -17 -3 1.11 1.76
 0 -17 3 -0.25 1.91
 0 -17 4 -0.79 1.49
 0 -17 -4 -0.96 0.8
 0 -17 5 -3.36 2.68
 0 -17 -5 -0.01 0.91
 0 -17 -6 -0.31 0.57
 0 -17 6 -0.55 0.52
 0 -17 7 -2.77 2.66
 0 -17 8 -2.16 2.88
 0 -17 9 -0.98 2.12
 0 -17 10 -1.38 3.05
 0 -17 11 0.97 2.03
 0 -17 12 -0.38 2.15
 0 -17 13 -3.16 2.58
 0 -17 14 1.94 3.26
 0 -17 15 2.32 2.85
 0 -17 16 -1.99 2.69
 0 -17 17 -0.93 0.12
 0 -17 18 -7.17 4.26
 0 -17 19 -3.68 3.11
 0 -17 20 -0.46 1.12
 0 -17 21 2.86 4.28
 0 -18 0 43.97 8.66
 0 -18 1 7.16 3.62
 0 -18 -1 9.08 3.58
 0 -18 -2 -2 1.77
 0 -18 2 -3.23 3.3
 0 -18 -3 15.14 4.83
 0 -18 3 11.28 4.58
 0 -18 -4 2.57 2.45
 0 -18 4 -1.07 1.71
 0 -18 -5 5.31 2.89
 0 -18 5 3.02 2.15
 0 -18 6 -0.8 0.33
 0 -18 7 6.98 3.88
 0 -18 8 9.39 4.76
 0 -18 9 25.53 7.74
 0 -18 10 2.41 2.53
 0 -18 11 34.42 9.13
 0 -18 12 2.44 2.83
 0 -18 13 7.19 4.36
 0 -18 14 2.74 2.84
 0 -18 15 -4.77 3.45
 0 -18 16 3.06 2.7
 0 -18 17 11.73 6.36
 0 -18 18 -3.56 3.12
 0 -19 0 -0.66 1.76
 0 -19 -1 -1.97 2.32
 0 -19 1 -1.07 2.01
 0 -19 -2 1.14 1.73
 0 -19 2 -1.71 1.59
 0 -19 -3 -1.11 1.47
 0 -19 3 -2.47 2.56
 0 -19 4 -0.24 0.76
 0 -19 5 -1.52 2.33
 0 -19 6 -0.44 1.24
 0 -19 7 1.85 2.29
 0 -19 8 -3.2 2.63
 0 -19 9 0.06 1.42
 0 -19 10 -0.61 0.76
 0 -19 11 0.85 1.17
 0 -19 12 -0.95 2.73
 0 -19 13 -4.02 3.22
 0 -19 14 -1.48 2.01
 0 -19 15 -0.25 0.83
 0 -19 16 -4.93 4.38
 0 -20 0 48.23 9.82
 0 -20 -1 15.83 5.31
 0 -20 1 16.77 6.09
 0 -20 2 1.97 2.28
 0 -20 -2 3.52 2.79
 0 -20 3 -2.06 2.06
 0 -20 4 2.35 2.23
 0 -20 5 6.63 4.12
 0 -20 6 0.42 0.64
 0 -20 7 -0.38 1.1
 0 -20 8 -1.27 1.78
 0 -20 9 11.94 5.68
 0 -20 10 13.34 5.97
 0 -20 11 12.24 6.04
 0 -20 12 59.02 13.07
 0 -20 13 4.62 4.45
 0 -21 0 -1.82 2.15
 0 -21 -1 -0.09 1.15
 0 -21 1 -1.96 2.67
 0 -21 2 -1.55 2.48
 0 -21 3 -2.37 2.99
 0 -21 4 -0.44 2.06
 0 -21 5 -4.6 3.36
 0 -21 6 -0.27 0.51
 0 -21 7 -1.53 1.99
 0 -21 8 -4.45 3.42
 0 -21 9 -9.23 4.97
 0 -21 10 -1.75 2.52
 0 -21 11 0.54 1.22
 0 -22 1 0.42 1.21
 0 -22 2 1.3 1.8
 0 -22 3 0.23 1.07
 0 -22 4 -1.22 1.77
 0 -22 5 0.23 1.46
 0 -22 6 0.96 2.04
 0 -22 7 1.83 2.99
 0 -22 8 -2.46 2.62
 0 -23 2 -4.93 3.64
 0 -23 3 1.19 2.45
 0 -23 4 0.27 0.36
 0 -23 5 -1.39 1.98
 -1 0 3 -0.19 0.56
 1 0 3 0.56 0.55
 1 0 -3 -0.41 0.33
 -1 0 -3 -0.23 0.34
 -1 0 -3 0.58 0.44
 1 0 -4 5.89 1.27
 -1 0 -4 5.4 1.3
 1 0 4 9.54 1.69
 -1 0 4 5.83 1.36
 1 0 4 9.48 1.69
 -1 0 -4 3.77 0.93
 -1 0 -4 5.18 1.27
 -1 0 -5 0.48 0.29
 -1 0 -5 1.37 1.06
 1 0 5 0.98 0.59
 1 0 -5 -0.25 0.3
 -1 0 5 -0.8 0.63
 1 0 5 -0.31 0.35
 -1 0 -5 0.64 0.79
 1 0 5 -1.85 0.63
 -1 0 6 266.32 8.71
 1 0 6 265.95 9.57
 1 0 -6 256.81 8.28
 1 0 6 247.7 11.05
 -1 0 -6 262.88 11.37
 -1 0 -6 264.36 9.43
 -1 0 -6 271.29 11.68
 -1 0 -6 285.87 9.12
 1 0 6 265.53 8.32
 1 0 7 1.32 0.69
 -1 0 7 -0.27 0.5
 -1 0 -7 0.47 0.72
 -1 0 -7 0.81 1.09
 1 0 -7 0.14 0.22
 1 0 7 1.71 1.99
 -1 0 7 0.04 0.2
 1 0 7 -0.36 0.28
 -1 0 -7 0.45 0.51
 -1 0 -8 62.43 4.88
 1 0 -8 63.29 4.19
 1 0 8 63.05 3.98
 1 0 8 60.75 5.9
 -1 0 -8 66.51 6.36
 1 0 8 55.41 4.71
 -1 0 8 64.47 5.56
 -1 0 8 58.87 3.97
 -1 0 -8 66.36 4.46
 -1 0 -9 -0.01 0.26
 -1 0 9 0.35 0.4
 1 0 -9 -0.19 0.25
 -1 0 -9 0.72 0.75
 1 0 9 -1.39 1.29
 1 0 9 -0.12 0.29
 1 0 9 0.01 0.08
 -1 0 9 1.16 1.2
 -1 0 -10 -2.77 2.21
 -1 0 -10 1.46 0.69
 1 0 10 -2.54 1.93
 1 0 -10 1.9 0.59
 -1 0 10 0.14 0.06
 1 0 10 1.22 0.57
 1 0 10 1.09 0.64
 -1 0 -11 1.73 1.29
 1 0 11 0.94 0.96
 -1 0 -12 38.03 5.67
 1 0 12 31.4 4.1
 1 0 12 31.69 5.51
 1 0 13 1.54 1.43
 -1 0 -13 -0.45 1.03
 1 0 13 0.87 3.18
 -1 0 -14 17.75 4
 1 0 14 12.77 2.65
 1 0 14 19.26 3.36
 -1 0 -15 -0.09 0.62
 1 0 15 0.83 1.93
 1 0 16 107.31 11.49
 1 0 16 114.73 8.96
 -1 0 -16 101.04 10.62
 -1 0 -17 -2.92 2.26
 1 0 17 1.08 1.64
 -1 0 -18 3.62 1.85
 1 0 18 2.28 0.71
 1 0 18 2.91 1.52
 1 0 19 -0.41 1.35
 -1 0 -19 1.95 1.92
 1 0 19 -0.03 0.47
 1 0 20 -0.71 1.21
 1 0 20 -0.13 0.16
 -1 0 -20 -1.17 2.26
 -1 0 -21 0.57 1.63
 1 0 21 0.24 0.83
 1 0 21 3.07 5.55
 1 0 22 111.84 10.42
 -1 0 -22 103.48 12.72
 1 0 22 113.5 13.77
 1 0 23 2.92 2.23
 1 0 23 5.73 5.29
 -1 0 -23 0.52 2.71
 1 0 24 27.66 6.91
 -1 0 24 30.47 6.26
 -1 0 -24 17.41 5.25
 1 0 25 -2.88 2.79
 -1 0 -25 0.61 1.01
 -1 0 -26 7.78 3.8
 1 0 26 12.38 4.76
 1 0 27 3.95 2.38
 -1 0 -27 -0.05 0.66
 -1 0 -28 2.48 2.7
 1 0 28 -1.54 2.64
 1 0 29 0.64 2.16
 -1 0 29 -1.69 2.15
 -1 0 -29 3.45 3.01
 -1 0 30 18.48 6.01
 1 0 30 24.58 7.31
 -1 0 31 1.96 3.28
 1 0 31 -1.2 1.8
 1 0 32 -2.36 2.03
 -1 0 32 0.45 1.08
 1 0 33 1.23 3.4
 -1 0 33 0.75 1.43
 1 1 2 4936.8 37.65
 1 -1 -2 4943.79 38.22
 -1 1 -2 5155.55 40.52
 1 -1 2 4939.11 37.57
 -1 -1 2 4892.33 40.48
 1 1 -2 4954.81 38.27
 -1 1 -2 4903.92 40.57
 -1 -1 -2 4847.89 40.6
 1 -1 2 4889.24 38.77
 -1 1 -3 932.42 17.16
 -1 1 -3 907.39 18.05
 1 -1 3 899.48 17.22
 1 -1 3 929.69 16.38
 1 1 -3 886.93 16.29
 -1 -1 3 890.37 17
 -1 1 -3 964.87 18.19
 1 1 3 913.73 16.35
 -1 1 3 944.09 17.23
 1 -1 -3 896.86 16.36
 -1 -1 -3 884.87 17.45
 -1 1 -4 154.8 7.9
 -1 -1 -4 158.04 7.97
 -1 -1 4 151.9 6.87
 1 1 -4 148.37 6.65
 1 -1 4 153.41 6.58
 1 -1 4 154.52 7.37
 -1 1 -4 163.06 7.88
 -1 1 -4 157.77 7.57
 1 1 4 154.14 6.66
 -1 1 4 147.61 6.69
 -1 1 -4 149.36 6.95
 1 -1 5 646.42 15.69
 -1 -1 -5 669.98 17.07
 -1 1 5 638.55 13.92
 1 -1 5 630.85 16.62
 -1 1 -5 650.39 16.78
 -1 1 -5 663.88 15.7
 1 1 5 620.93 16.51
 -1 1 -5 649.3 14.42
 -1 1 -5 623.4 17.22
 -1 -1 -5 623.77 13.11
 1 1 -5 640.4 13.94
 1 1 5 646.13 13.67
 -1 1 -6 272.12 11.51
 -1 1 -6 294.01 10.77
 -1 -1 -6 293.7 11.85
 1 -1 6 278.49 11.63
 -1 -1 -6 286.02 9.04
 1 -1 6 309.83 12.87
 -1 1 -6 290.67 11.77
 1 1 -6 274.33 9.12
 -1 1 6 258.74 8.98
 1 1 6 270.07 11.45
 -1 1 6 275.05 9.05
 1 -1 6 272.11 10.58
 1 1 6 281.55 9.06
 -1 1 -6 290.06 9.47
 -1 1 7 663.08 15.78
 1 -1 7 659.28 17.23
 -1 1 -7 737.96 15.36
 -1 1 7 681.92 14.1
 1 -1 7 704.59 20.01
 1 1 -7 643.37 13.66
 -1 -1 -7 703.36 14.71
 1 1 7 669.09 13.88
 1 1 7 691.88 19.84
 -1 1 -7 688.68 17.13
 1 1 7 638.28 14.13
 -1 1 -7 652.62 19.01
 -1 1 8 3.86 1.24
 -1 1 -8 3.59 1.03
 1 -1 8 1.16 0.4
 1 1 8 3.45 0.89
 1 1 8 2.61 1.18
 -1 1 8 3.95 1.06
 1 -1 8 3.67 1.3
 -1 -1 -8 4.7 1.26
 -1 -1 8 4.28 1.42
 -1 -1 -8 7.64 2.51
 1 1 -8 3.51 1.08
 -1 1 -8 6.11 1.6
 -1 1 -8 4.14 1.06
 1 1 8 3.99 1.1
 1 1 9 11.39 1.84
 -1 -1 -9 10.9 1.86
 -1 1 -9 9.03 2.39
 -1 -1 -9 11.34 2.43
 1 1 9 10.15 2.51
 1 1 -9 11.24 1.79
 1 -1 9 10.48 2.27
 -1 1 9 12.06 1.8
 -1 1 -9 13.93 2.87
 -1 1 9 6.61 1.81
 -1 1 -9 12.21 1.93
 1 -1 9 10.61 2.71
 1 1 9 10.27 1.88
 1 1 10 4.7 1.12
 1 1 10 2.77 0.26
 -1 1 -10 4.61 1.44
 -1 1 -10 5.54 1.33
 1 1 -10 4.22 1.02
 1 -1 10 9.26 2.97
 -1 -1 -10 3.35 1.18
 -1 1 10 1.38 0.87
 1 -1 10 1.07 1.44
 -1 -1 -10 1.71 0.6
 1 1 10 4.41 1.21
 -1 1 10 2.27 0.68
 -1 -1 -11 177.49 11.54
 -1 1 -11 145.64 6.51
 1 1 11 175.38 12.15
 1 -1 11 190.27 10.72
 1 -1 11 180.57 12.32
 1 1 11 174.3 8.73
 -1 1 -11 189.82 12.34
 1 1 -11 165.95 6.82
 1 1 11 164.11 6.51
 1 1 12 309.1 16.97
 -1 1 -12 259.55 8.74
 1 1 12 278.57 8.34
 1 -1 12 304.67 16.84
 1 -1 12 309.33 13.91
 -1 1 -12 311.39 16.16
 1 1 -12 308 8.94
 -1 -1 -12 293.54 15.27
 1 1 12 280.23 11.65
 -1 1 -13 249.53 14.88
 1 -1 13 263.15 13.34
 -1 1 -13 206.08 7.4
 1 -1 13 262.76 16.38
 1 1 13 254.1 11.4
 1 1 13 266.77 16.66
 1 1 13 241.61 7.44
 1 1 -13 252.91 7.71
 -1 -1 -13 256.25 14.84
 -1 1 -14 4.47 2.62
 -1 -1 -14 3.11 1.58
 1 -1 14 12.46 8.77
 -1 1 14 0.64 0.28
 1 1 14 4.21 1.88
 1 1 14 2.53 0.67
 1 1 14 21.08 9.28
 1 -1 14 15.96 4.19
 1 1 15 1.65 1.14
 -1 1 -15 1.11 0.7
 -1 -1 -15 -0.83 1.52
 1 -1 15 2.33 1.83
 1 -1 15 0.8 3.21
 1 1 15 3.26 3.65
 1 1 16 47.15 7.42
 1 -1 16 47.59 5.94
 1 1 16 46.62 5.2
 1 -1 16 50.01 7.42
 -1 -1 -16 47.78 7.45
 -1 1 -16 48.65 7.18
 1 -1 17 6.1 2.61
 1 -1 17 6.12 4.24
 1 1 17 3.71 1.58
 -1 1 -17 1.92 1.75
 1 1 17 9.85 5.08
 -1 -1 -17 5.29 2.7
 1 -1 18 6.16 4.26
 1 1 18 8.48 4.66
 1 1 18 4.92 2.2
 1 -1 18 3.49 1.78
 -1 1 -18 2.95 0.77
 -1 -1 -18 2.59 1.69
 1 1 19 43.13 5.76
 -1 -1 -19 40.78 7.43
 1 -1 19 43.16 6.23
 1 -1 19 42.92 7.97
 1 1 19 43.08 8.17
 -1 1 -19 39.87 7.47
 -1 1 -20 19.89 5.68
 -1 -1 -20 21.52 5.55
 1 1 20 26.83 4.66
 1 -1 20 23.46 4.83
 1 1 20 34.01 7.68
 1 -1 20 28.43 7.07
 1 -1 21 12.85 3.82
 -1 -1 -21 8.6 3.45
 1 1 21 19.04 7.75
 1 -1 21 16.15 7.19
 1 1 21 11.58 3.33
 -1 1 -21 9.76 4.26
 1 1 22 98.38 12.79
 1 1 22 95.98 9.04
 1 -1 22 99.91 13.02
 -1 1 -22 88.43 11.9
 -1 -1 -22 85.07 11.55
 1 -1 22 94.48 10.19
 -1 -1 -23 17.15 5.44
 1 1 23 25.91 9.37
 1 -1 23 27.13 8.92
 -1 1 23 18.39 4.75
 1 -1 23 17.5 4.53
 -1 1 -23 16.43 5.38
 1 -1 24 183.84 18.54
 -1 1 -24 163.55 17.21
 -1 -1 -24 179.85 17.62
 1 -1 24 195.31 15.16
 1 1 24 188.94 18.9
 1 -1 25 11.48 6.01
 -1 1 -25 6.29 3.74
 1 1 25 18.51 7.7
 -1 -1 25 13.48 4.75
 -1 -1 -25 8.18 4.17
 -1 1 -26 13.14 4.42
 -1 -1 -26 15.14 5.14
 1 1 26 19.33 6.49
 1 -1 26 15.68 5.35
 1 -1 27 3.37 2.43
 1 1 27 8.7 3.86
 -1 -1 -27 6.2 3.32
 -1 1 -27 3.62 2.08
 1 -1 28 -0.9 2.25
 1 1 28 -0.83 1.17
 -1 -1 -28 0.06 1.33
 1 -1 29 18.77 6.9
 1 1 29 9.62 4.99
 -1 -1 29 12.04 4.48
 -1 -1 -29 14.29 5.6
 -1 1 29 8.11 3.96
 1 -1 30 5.01 3.67
 -1 -1 30 1.7 0.87
 1 1 30 -0.2 2.1
 -1 1 30 1.1 1.67
 -1 1 31 22.3 7.61
 -1 -1 31 22.23 7.6
 1 -1 31 18.9 7.24
 1 1 31 26.77 8.51
 -1 -1 32 6.37 4.64
 -1 1 32 5.32 4.07
 1 -1 32 6.07 4.68
 1 1 32 9.54 5.31
 1 1 33 0 1.88
 -1 -1 33 1.7 2.15
 -1 1 33 -0.94 1.61
 1 -1 33 1.14 2.55
 -1 2 0 -0.39 0.38
 -1 2 0 -0.51 0.7
 1 -2 0 -0.65 0.78
 1 -2 1 36.73 3.6
 -1 2 1 35.57 3.46
 -1 2 -1 34.47 3.56
 -1 2 -1 31.76 2.59
 1 -2 2 41.24 3.93
 -1 2 2 40.2 3.53
 1 -2 2 42.43 3.63
 -1 2 -2 40.65 3.92
 -1 2 -2 37.26 3.16
 1 -2 3 608.56 15.52
 1 -2 3 616.81 14.83
 -1 2 -3 586.86 14.09
 -1 2 -3 596.75 15.34
 -1 -2 -4 38.35 3.93
 -1 2 -4 40.52 4.09
 -1 2 -4 41.8 4.5
 1 -2 4 33.95 3.86
 1 -2 4 36.5 4.14
 -1 2 -4 42.06 4.16
 1 -2 5 0.36 0.13
 -1 2 5 0.37 0.35
 1 -2 5 -1.83 1.49
 -1 2 -5 -1.75 1.38
 -1 -2 -5 0.4 0.46
 -1 2 -5 -0.56 0.73
 1 -2 5 -2.13 1.21
 -1 2 -5 0.86 0.45
 1 -2 6 402.12 15.01
 1 2 6 331.79 12.69
 -1 2 -6 329.96 13.47
 -1 2 6 314.82 9.02
 -1 2 -6 358.19 13.02
 1 -2 6 337.23 12.86
 1 2 -6 331.29 10.76
 -1 -2 -6 349.99 12.96
 -1 2 -6 367.35 11.48
 -1 -2 -6 331.62 9.05
 1 -2 6 314.23 12.64
 -1 2 -6 342.85 12.8
 -1 2 7 68.78 4.69
 -1 2 7 69.39 4.88
 -1 2 -7 71.79 5.11
 1 2 7 68.61 4.85
 1 -2 7 62.96 6.02
 1 2 7 62.54 6.04
 -1 2 -7 80.49 6.8
 -1 -2 -7 68.41 4.17
 -1 2 -7 63.76 5.89
 1 2 -7 64.38 4.71
 1 -2 7 58.66 5.51
 -1 2 -8 42.16 3.81
 -1 -2 -8 41.53 3.31
 -1 2 8 41.58 3.78
 -1 2 -8 34.89 4.73
 -1 2 8 20.2 2.78
 1 -2 8 39.74 5.04
 1 -2 8 40.9 4.7
 1 2 -8 37.86 3.73
 1 2 8 38.55 4.9
 1 2 8 36.68 3.53
 -1 -2 -9 19.72 2.34
 1 2 9 35.2 3.47
 1 2 9 31 4.45
 -1 2 -9 41.35 3.9
 1 2 -9 35.95 3.51
 1 -2 9 38.09 4.63
 -1 2 -9 38.25 5.15
 -1 2 9 18.48 2.48
 -1 2 9 18.62 2.89
 1 -2 9 35.06 4.73
 1 2 10 13.82 2.1
 -1 2 10 8.53 2.07
 -1 2 10 3.06 1
 -1 2 -10 12.63 2.05
 1 -2 10 22.88 4.7
 -1 -2 -10 4.47 1.09
 1 2 10 15.57 3.08
 -1 -2 -10 15.38 3.3
 1 2 -10 11.92 2.08
 -1 2 -10 12.12 2.8
 1 -2 10 10.47 2.56
 -1 -2 -11 199.35 12.4
 -1 2 11 120.39 6.47
 1 2 11 172.05 11.65
 1 2 11 175.45 7.67
 1 2 -11 178.44 8
 -1 2 -11 199.56 12.92
 -1 2 11 151.1 9.5
 -1 2 -11 133.01 6.98
 1 -2 11 178.27 12.08
 1 -2 11 186.41 10.91
 -1 -2 -12 2.32 1.51
 1 2 12 2.18 0.83
 1 2 -12 2.66 0.9
 1 -2 12 -0.35 0.83
 1 2 12 -1.56 0.93
 -1 2 -12 2.03 0.55
 1 2 12 2.25 0.85
 -1 2 12 1.18 0.61
 -1 2 -12 1.3 0.46
 -1 2 -13 11.1 1.9
 1 2 13 15.3 2.1
 -1 2 -13 12.26 3.09
 1 -2 13 16.53 3.55
 -1 -2 -13 17.21 3.71
 -1 2 13 5.47 1.31
 1 2 13 17.83 2.62
 1 -2 13 14.45 3.84
 1 2 -13 18.42 2.51
 1 2 13 12.24 3.76
 -1 2 -14 18.49 2.59
 1 -2 14 24.78 4.43
 1 2 14 25.42 5.19
 1 2 14 23.61 2.66
 1 -2 14 21.45 5.01
 1 2 14 22.27 3.01
 1 2 -14 23.45 2.57
 -1 2 14 7.77 1.45
 -1 2 -14 23.48 5.1
 -1 -2 -14 20.1 4.11
 1 -2 15 30.14 5.06
 -1 -2 -15 22.65 4.78
 1 2 15 24.08 3.13
 -1 2 15 11.87 1.87
 1 2 -15 26.12 2.52
 -1 2 -15 12.29 1.91
 1 2 15 25.72 2.56
 -1 2 -15 28.29 5.75
 1 2 15 40.2 7.47
 1 -2 15 35.22 7.27
 1 2 16 69.53 9.91
 1 2 16 63.97 3.68
 -1 2 16 31.08 2.66
 1 -2 16 66.47 7.52
 1 2 -16 57.3 3.43
 -1 2 -16 29.79 2.54
 1 2 16 61.44 5.38
 1 -2 16 72.77 10.11
 -1 -2 -16 65.25 8.43
 -1 2 -16 58.78 8.78
 1 2 17 59.49 5.59
 -1 -2 -17 59.67 8.35
 -1 2 17 32.86 2.34
 1 -2 17 73.04 10.38
 1 2 17 62.95 3.09
 -1 2 -17 63.11 8.98
 1 -2 17 65.25 7.65
 1 2 17 71.17 10.18
 -1 2 -18 9.89 2.9
 -1 -2 -18 13.6 4
 1 2 18 13.75 2.92
 1 2 18 21.44 5.74
 1 -2 18 21.19 6.34
 1 -2 18 15.16 4.14
 -1 2 -19 3.7 2.25
 1 2 19 4.33 2.91
 -1 -2 -19 3.58 2.09
 1 2 19 3.87 1.41
 1 -2 19 6.65 3.74
 1 -2 19 3.07 1.92
 1 -2 20 4.76 2.55
 1 2 20 4.2 1.59
 -1 2 -20 0.12 0.58
 1 2 20 7.6 5.26
 1 -2 20 7.32 4.97
 -1 -2 -20 5.03 2.71
 -1 -2 -21 68.86 10.03
 1 2 21 62.93 9.96
 1 2 21 82.78 7.28
 -1 2 -21 66.46 10.21
 1 -2 21 70.28 8.8
 1 -2 21 66.83 10.62
 1 -2 22 2.14 3.04
 -1 2 22 1.47 1.39
 -1 -2 -22 -0.77 1.51
 1 2 22 5.23 4.15
 1 -2 22 1.36 1.63
 -1 2 -22 1.7 0.84
 -1 -2 -23 -0.96 2.12
 -1 2 -23 2.29 2.04
 1 -2 23 0.49 1.49
 1 2 23 -1.14 1.73
 1 -2 23 1.34 2.25
 1 -2 24 13.63 4.79
 1 -2 24 12.43 4.06
 1 2 24 16.76 5.86
 -1 2 -24 16.08 5.05
 -1 -2 -24 10.78 3.89
 1 -2 25 11.08 3.91
 -1 -2 -25 10.58 4.3
 -1 2 -25 10.73 3.9
 -1 -2 25 14.17 5.06
 1 2 25 16.06 5.52
 1 -2 25 9.35 4.52
 1 2 26 1.85 1.81
 -1 -2 26 2.36 1.9
 1 -2 26 1.12 1.99
 -1 2 -26 1.8 1.39
 -1 -2 -26 3.33 2.16
 1 2 27 2.01 2.52
 1 -2 27 6.06 3.77
 -1 -2 -27 1.64 0.78
 -1 -2 -28 3.69 2.96
 1 2 28 2.1 2.66
 1 -2 28 -1.54 2.18
 -1 -2 29 1.73 1.94
 1 -2 29 0.7 1.06
 -1 2 29 6.21 3.57
 -1 -2 -29 2.6 1.91
 1 2 29 4.19 2.57
 -1 -2 -30 2.19 2.15
 -1 2 30 1.41 2.22
 1 -2 30 -2.08 3.05
 -1 -2 30 -2.39 2.97
 1 2 30 1.6 1.63
 -1 -2 31 -0.52 1.98
 -1 2 31 -1.28 1.79
 -1 -2 -31 1.26 1.89
 1 -2 31 -0.9 1.55
 1 2 31 4.66 4.12
 -1 -2 32 2.86 4.19
 -1 2 32 1.87 2.92
 1 2 32 5.81 4.41
 1 -2 32 1.44 2.12
 -1 -2 33 2.66 2.69
 -1 2 33 4.6 3.92
 1 2 33 3.52 3.23
 1 -3 0 2.22 1.13
 1 -3 0 -0.67 0.69
 -1 3 0 -1.1 0.82
 -1 3 0 1.18 0.59
 1 -3 1 3704.34 30.96
 -1 3 -1 3697.28 30.24
 -1 3 -1 4008.1 40.58
 -1 3 1 3943.22 38.05
 1 -3 -1 3750.14 36.39
 1 -3 1 3712.17 39.42
 1 -3 2 353.88 10.68
 1 -3 -2 353.48 10.86
 -1 3 2 365.22 11.36
 -1 3 -2 359.88 10.49
 1 -3 2 355.94 12.55
 -1 3 -2 371.29 12.56
 -1 3 -3 786.91 19.12
 -1 3 3 735.11 16.08
 1 -3 3 762.01 16.83
 -1 3 -3 686.96 16.5
 1 -3 3 696.68 18.29
 -1 3 4 145.63 6.95
 -1 -3 -4 156.25 8
 1 -3 4 152.01 8.25
 -1 3 -4 153.42 8.52
 -1 3 -4 155.73 7.87
 1 -3 4 137.59 8.16
 1 -3 5 1.69 0.59
 -1 3 -5 2.34 1.14
 -1 -3 -5 0.99 0.76
 1 -3 5 2.08 0.88
 -1 3 -5 2.12 0.94
 -1 3 5 1.33 0.65
 -1 -3 -6 49.77 4.8
 1 3 6 49.66 4.89
 -1 3 -6 50.1 4.85
 1 -3 6 45.8 4.7
 1 -3 6 46.49 4.89
 -1 3 -6 62.68 8.33
 1 -3 -6 47.27 2.59
 1 -3 7 439.28 15.72
 1 -3 7 424.89 15.55
 1 -3 -7 412.18 9.77
 -1 3 -7 441.92 16.56
 1 3 7 425.68 15.3
 -1 -3 -8 1.19 0.62
 1 -3 8 2.26 1.25
 1 3 8 0.26 0.69
 -1 3 8 -0.33 0.69
 1 -3 8 3.23 2.94
 -1 3 9 21.39 3.09
 -1 -3 -9 23.34 2.27
 1 3 9 33.49 4.67
 1 -3 9 40.14 5.09
 -1 3 -9 44.96 6.23
 1 -3 9 44.87 5.63
 1 -3 -9 44.7 4.07
 1 -3 10 12.29 3.01
 -1 -3 -10 2.53 0.71
 -1 3 10 10.26 2.41
 1 3 10 10.64 2.62
 1 -3 -11 1019.16 21.77
 -1 -3 -11 1071.92 29.4
 1 3 -11 994.28 20.91
 -1 3 -11 1064.03 31.07
 1 3 11 974.89 27.79
 1 -3 11 1008.61 28.25
 -1 3 -11 923.98 20.35
 1 -3 11 997.91 26.91
 1 3 -12 21.54 3.15
 -1 -3 -12 24.73 4.5
 -1 3 12 7.64 1.72
 1 3 12 19.38 2.81
 -1 3 -12 18.37 2.82
 -1 3 -12 42.96 11.83
 1 3 12 25.03 7.63
 1 -3 12 26.57 7.8
 1 -3 -12 54.77 7.42
 -1 3 -13 26.87 5.3
 1 -3 13 26.65 5.23
 1 3 13 25.94 5.21
 1 -3 -13 26.7 3.92
 -1 -3 -13 25.13 4.53
 1 3 -13 25.7 3.24
 1 -3 13 28.07 4.8
 -1 3 -13 13.93 2.5
 -1 3 13 12.79 2.22
 1 3 13 24.04 3.06
 1 3 14 1.36 0.71
 1 -3 14 3.9 3.14
 1 3 14 5.04 3.14
 -1 -3 -14 -0.94 0.61
 -1 3 -14 0.54 0.43
 1 -3 14 3.17 1.83
 -1 3 -14 1.45 0.05
 -1 3 14 -0.04 0.34
 1 -3 -14 2.13 1.47
 1 3 -14 0.64 0.04
 1 3 15 1.67 0.72
 1 -3 -15 1.57 1.33
 1 3 -15 1.05 0.42
 -1 -3 -15 0.87 0.98
 -1 3 -15 0.47 0.32
 -1 3 -15 1.17 0.75
 -1 3 15 -0.09 0.29
 1 -3 15 5.59 2.77
 1 -3 15 3.99 2.16
 1 3 15 4.48 2.81
 -1 3 -16 7.59 1.62
 1 3 16 37.66 7.67
 1 3 -16 23.24 3.06
 -1 3 -16 20.9 5.9
 1 3 16 20.65 2.61
 -1 3 16 10.03 1.87
 1 -3 16 24.53 5.08
 1 -3 16 31.7 7.41
 1 -3 -16 17.94 3.61
 -1 -3 -16 16.99 4.08
 -1 3 -17 93.46 5.76
 1 3 17 129 6.61
 1 -3 17 118.01 12.16
 1 3 17 118.51 12.26
 -1 3 17 71.76 4.75
 1 -3 17 113.72 10.4
 1 -3 -17 109.87 9.39
 1 3 -17 120.02 5.91
 -1 3 -17 104.19 12.24
 -1 -3 -17 110.59 11.28
 1 -3 18 20.88 7.11
 1 3 18 24.42 7.17
 -1 3 18 4.01 1.02
 1 3 -18 6.02 1.14
 1 3 18 7.87 1.42
 -1 3 -18 6.51 1.28
 -1 -3 -18 6.1 2.61
 1 -3 18 11.56 4.12
 -1 3 -18 6.73 3.11
 1 3 19 31.79 2.33
 -1 -3 -19 34.16 6.86
 1 3 19 32.85 7.05
 1 -3 19 28.79 5.54
 1 -3 19 36.59 7.54
 -1 3 -19 30.51 6.62
 -1 3 -20 26.69 6.3
 -1 -3 -20 29.91 6.25
 1 -3 20 35.27 7.89
 1 -3 20 34.54 6.27
 1 3 20 33.17 7.14
 -1 3 -21 14.91 4.91
 1 -3 21 23.72 6.74
 1 -3 21 16.15 4.28
 1 3 21 18.19 5.83
 -1 -3 -21 11.39 4.06
 -1 3 -22 13.09 4.67
 1 3 22 13.86 4.91
 -1 -3 -22 11.11 3.74
 1 -3 22 16.59 5.25
 1 -3 22 14.6 4.37
 1 -3 23 4.9 3.03
 1 3 23 5.22 3
 -1 -3 -23 4.92 2.93
 -1 3 -23 3.58 2.56
 1 -3 23 4.56 2.13
 -1 -3 -24 2.27 2.55
 1 -3 24 5.73 4.45
 1 -3 24 3.97 3.07
 1 3 24 3.91 3.82
 -1 -3 -25 63.56 10.6
 1 -3 25 66.76 11.47
 1 3 25 65.42 11.13
 -1 -3 25 68.3 11.59
 1 -3 25 62.21 9.78
 1 3 26 4 3.29
 -1 -3 26 -0.64 1.7
 1 -3 26 1.26 2.13
 -1 -3 -26 0.05 1.29
 1 -3 26 1.06 0.94
 1 3 27 1.91 2.21
 -1 -3 -27 2.23 1.59
 -1 -3 27 2.95 2.32
 1 -3 27 -3.71 3.42
 1 -3 28 1.97 1.81
 -1 -3 -28 3.38 2.55
 1 3 28 1.19 0.62
 -1 -3 28 3.93 2.92
 -1 3 28 0.41 1.33
 -1 -3 -29 3.21 2.75
 1 -3 29 4.71 3.84
 -1 3 29 2.38 2.67
 1 3 29 -4.02 3.92
 -1 -3 29 9.8 4.9
 -1 -3 30 0.07 1.87
 -1 3 30 2.96 2.79
 1 -3 30 5.63 4.17
 1 3 30 4.86 3.93
 -1 -3 -30 -1.73 2.43
 1 -3 31 18.62 6.98
 -1 -3 31 15.83 6.16
 1 3 31 21.6 7.71
 -1 3 31 14.3 6.37
 -1 -3 -31 6.3 3.66
 -1 -3 -32 -3.81 2.95
 1 -3 32 1.35 1.95
 1 3 32 4.38 3.55
 -1 -3 32 3.92 4.63
 -1 3 32 6.77 4.57
 1 -4 0 -0.35 0.48
 -1 4 0 -0.54 0.45
 1 -4 0 -1.36 0.96
 -1 4 1 771.93 17.91
 1 -4 1 720.83 14.59
 1 -4 -1 721.09 17.33
 1 -4 1 705.72 18.7
 -1 4 -1 732.86 18.84
 1 -4 -1 661.23 11.21
 1 -4 2 343.45 10.94
 1 -4 2 337.44 13.03
 1 -4 -2 348.09 11.8
 -1 4 2 355.49 11.97
 -1 4 -2 358.42 13.2
 1 -4 3 56.64 4.89
 1 -4 3 48 5.11
 -1 -4 -3 55.49 4.45
 -1 4 -3 65.16 5.89
 -1 4 -3 54.64 4.37
 1 -4 -3 59.65 4.66
 -1 4 3 57.39 4.64
 -1 4 -3 47.3 4.22
 1 -4 4 1763.24 28.84
 1 -4 -4 1703.59 24.68
 -1 -4 -4 1741.84 26.37
 -1 4 -4 1706.59 25.74
 -1 4 4 1722.8 25.01
 -1 4 -4 1579.92 27.25
 1 -4 4 1581.18 29.88
 -1 -4 -5 29.85 3.5
 1 -4 5 24.76 3.76
 -1 4 -5 30.02 3.62
 -1 4 5 27.55 3.13
 1 -4 5 29.93 3.86
 -1 4 -5 19.81 3
 1 -4 -6 0.43 0.31
 1 -4 6 2.26 2.16
 -1 4 -6 -0.64 0.96
 1 4 6 0.7 0.66
 -1 -4 -6 -0.69 1.02
 1 -4 6 2.26 1.34
 -1 4 6 -0.6 0.6
 1 -4 7 217 11.28
 1 -4 7 232.79 12.39
 1 -4 -7 233.47 6.83
 -1 4 7 228.17 8.57
 1 4 7 203.21 10.82
 -1 4 -7 278.27 14.87
 1 4 8 424.43 16.21
 1 -4 8 445.32 16.71
 -1 4 8 404.95 11.33
 -1 4 -8 507.22 19.66
 1 -4 -8 431.23 10.68
 1 -4 8 452.14 17.98
 -1 -4 -9 28.87 2.31
 -1 4 9 41.27 3.44
 1 4 9 56.24 6.27
 1 -4 9 57.17 6.3
 1 -4 -9 58.73 4.4
 -1 -4 -10 -1.17 0.59
 1 4 10 0.07 0.81
 1 -4 -10 -0.46 0.77
 1 -4 10 -1.46 1.41
 1 -4 11 45.9 7.18
 1 -4 -11 2.75 1.44
 1 -4 11 -0.61 2
 -1 4 -11 53.92 9.75
 1 4 11 1.24 1.53
 1 -4 12 278.61 15.41
 1 4 12 258.99 14.93
 1 -4 12 271.28 15.33
 -1 -4 -12 286.51 15.55
 -1 4 -12 280.16 16.59
 1 -4 -12 284.12 11.85
 -1 4 -13 10.88 6.98
 1 4 13 6.47 5.85
 -1 -4 -13 5.27 2.56
 1 -4 13 1.23 4.59
 1 -4 -13 4.83 2.06
 -1 4 -14 1.42 1.26
 -1 4 -14 1.22 0.85
 1 4 -14 4.21 1.37
 1 -4 14 3.97 2.37
 1 4 14 7.15 3.04
 -1 -4 -14 5.45 2.03
 1 -4 -14 5.76 1.93
 1 -4 14 6.98 2.76
 -1 4 15 5.53 1.64
 1 -4 15 9.93 3.47
 1 4 15 11.28 2.3
 -1 4 -15 8.76 4.23
 1 -4 15 12.11 3.66
 1 4 -15 13.42 2.51
 -1 -4 -15 12.56 3.69
 1 -4 -15 13.33 3.12
 1 4 15 12.52 4.1
 -1 4 -15 4.19 1.39
 -1 -4 -16 17.25 4.22
 1 4 16 19.85 2.94
 1 -4 16 16.23 4.57
 1 4 16 17.88 4.9
 1 -4 -16 18.35 3.74
 1 4 -16 19.99 3.09
 -1 4 -16 22.08 5.65
 1 -4 16 16.48 4.35
 -1 4 16 9.36 2.07
 -1 4 -16 10.32 2.26
 1 4 17 9.83 2.1
 -1 4 -17 5.14 2.94
 1 -4 17 6.62 2.9
 -1 4 -17 3.22 1.22
 1 -4 17 7.88 3.11
 1 4 17 7.34 3
 1 -4 -17 9.17 2.83
 -1 4 17 4.77 1.45
 -1 -4 -17 9.9 3.27
 1 4 -17 7.13 1.8
 1 -4 -18 0.15 0.99
 -1 4 -18 1.03 2.28
 1 4 18 -1.82 2.19
 -1 -4 -18 0.07 1.06
 1 4 18 1.37 0.62
 1 -4 18 -1.5 1.71
 1 -4 18 1.16 0.74
 1 4 -18 1.26 0.67
 1 -4 -19 7.56 2.54
 1 4 19 6.9 1.46
 1 -4 19 5.21 2.75
 -1 -4 -19 6.06 1.79
 1 4 19 6.99 2.77
 1 4 -19 9.79 1.88
 -1 4 -19 7.28 3.19
 1 -4 19 1.66 2.54
 1 -4 20 0.4 3.01
 1 -4 20 0.49 1.31
 1 4 20 5.27 3.94
 -1 4 -20 1.4 1.8
 -1 -4 -20 -0.08 1.24
 -1 -4 -21 52.3 8.68
 1 -4 21 44.96 7.5
 1 -4 21 53.47 9.24
 1 4 21 50.86 9.24
 1 4 22 26.36 6.98
 -1 -4 -22 25.8 6.09
 1 -4 22 26.02 7.38
 1 -4 22 21.77 5.94
 1 4 23 19.03 6.33
 1 -4 23 13.55 4.09
 1 -4 23 16.68 5.67
 -1 -4 -23 16.16 4.87
 -1 -4 -24 31.53 7.09
 1 -4 24 32.84 7.68
 1 4 24 30.45 7.38
 1 -4 24 28.61 6.49
 1 -4 25 2.25 2.18
 -1 -4 -25 1.23 0.75
 1 -4 25 1.77 2.35
 1 4 25 1.41 1.87
 -1 -4 25 3.18 2.86
 -1 -4 -26 2.43 1.39
 1 -4 26 7.28 4.17
 1 -4 26 4.88 2.8
 1 4 26 4.08 2.89
 -1 -4 26 8.59 4.55
 -1 -4 27 1.7 1.59
 1 4 27 1.85 2.8
 -1 -4 -27 5.02 3.17
 1 -4 27 1.77 2.3
 1 -4 27 3.14 2.32
 -1 -4 -28 -4.06 2.86
 -1 -4 28 -0.73 0.66
 1 -4 28 4.64 2.92
 1 4 28 3.58 2.52
 -1 4 28 7.11 3.95
 1 -4 29 1.44 2.63
 1 4 29 1.77 1.44
 -1 4 29 -1 1.24
 -1 -4 -29 2.74 2.67
 -1 -4 29 1.23 2.59
 1 -4 30 -6.25 4
 1 4 30 -7.88 4.56
 -1 4 30 5.81 4.53
 -1 -4 30 0.98 2.92
 -1 -4 -30 -0.97 1.69
 -1 -4 -31 1.68 2.36
 -1 -4 31 1.31 1.41
 1 -4 31 -6.16 4.09
 1 4 31 -3.78 3.26
 -1 4 31 -2.86 2.7
 1 -4 32 0.11 1.02
 1 4 32 1.23 1.6
 -1 -4 32 0.57 1.22
 -1 -4 -32 -0.74 1.37
 -1 -4 -33 2.92 3.14
 1 -5 0 0.07 0.43
 1 -5 0 0.33 0.67
 -1 5 0 1.09 0.95
 -1 5 1 62.7 5.35
 1 -5 -1 59.88 5.66
 1 -5 1 58.93 5.8
 1 -5 -1 53.05 3.55
 1 -5 1 59.12 4.52
 -1 5 2 1912.41 29.68
 1 -5 2 1809.74 32.11
 1 -5 2 1911.88 27.95
 1 -5 -2 1808.12 29.51
 -1 5 -3 51.68 4.24
 -1 -5 -3 55.8 4.42
 1 -5 3 45.67 5.21
 1 -5 -3 51.87 4.77
 -1 5 3 56.49 4.87
 1 -5 3 52.65 4.86
 -1 -5 -4 1027.38 19.83
 1 -5 -4 1014.95 20.36
 1 -5 4 929.88 24.62
 -1 5 -4 969.74 19.37
 1 -5 4 1052.68 23.58
 -1 5 4 1019.37 20.3
 1 -5 -5 721.77 16.69
 1 -5 5 724.71 22.13
 -1 5 -5 755.81 17.63
 -1 -5 -5 735.51 17.5
 -1 5 5 766.88 17.2
 1 -5 6 251.45 13.41
 -1 5 -6 263.14 10.93
 -1 5 6 250.33 9.6
 1 -5 -6 267.79 6.39
 -1 -5 -6 252.86 10.71
 1 -5 7 512.56 20.01
 1 -5 7 492.52 16.87
 1 -5 -7 489.87 9.61
 1 5 7 463.98 16.08
 1 5 8 11.15 2.53
 1 -5 -8 12.69 1.7
 -1 5 8 12.01 1.98
 1 -5 8 13.33 2.95
 1 -5 9 46.72 5.66
 1 5 9 44.71 5.56
 -1 5 9 29.51 3.01
 1 -5 9 81.3 10.1
 1 -5 -9 45.95 3.68
 -1 5 -9 91.96 10.44
 1 5 10 374.22 17.09
 -1 5 10 339.27 10.01
 1 -5 10 377.42 17.96
 -1 5 -10 345.78 17.56
 1 -5 -10 379.95 11.49
 1 -5 10 387.16 17.22
 1 5 11 2.41 0.96
 1 -5 -11 3.92 0.95
 1 -5 11 69.78 8.85
 -1 5 11 3.15 0.81
 1 -5 11 2.96 1.78
 -1 5 -11 69.72 10.62
 1 -5 12 11.07 3.13
 1 -5 12 10.04 3.04
 1 5 12 7.92 2.6
 1 -5 -12 9.61 1.9
 -1 5 12 5.03 1.13
 -1 5 -12 10.58 3.54
 1 -5 13 8.84 2.65
 1 -5 -13 15.07 2.85
 1 -5 13 15.24 3.69
 1 5 13 13.35 3.38
 -1 5 13 7.1 1.37
 -1 5 -13 16.68 4.05
 -1 -5 -14 -0.77 1.25
 1 -5 -14 -0.65 0.8
 -1 5 14 0.15 0.34
 1 -5 14 -0.91 0.53
 1 5 14 -1.26 1.24
 -1 5 -14 -1.03 2.2
 1 -5 14 0.81 0.93
 -1 -5 -15 1.67 1.58
 1 -5 15 1.27 1.52
 1 5 15 0.94 0.74
 1 -5 -15 1.78 0.49
 -1 5 15 0.98 0.47
 1 -5 15 1.38 1.14
 -1 5 -15 4.91 2.7
 1 -5 -16 1.58 1.22
 1 -5 16 4.5 2.53
 1 -5 16 1.24 0.91
 1 5 16 0.99 0.79
 -1 -5 -16 3.06 1.36
 -1 5 16 1.69 0.62
 1 5 17 17.2 3.15
 1 -5 -17 19.99 4.02
 -1 5 17 13.16 1.62
 1 5 -17 17.19 3.33
 -1 -5 -17 14.12 4.1
 1 -5 17 17.8 4.74
 1 5 17 15.07 4.22
 -1 5 17 12.05 2.57
 1 -5 17 18.18 4.7
 -1 5 -17 14.88 2.93
 1 5 -18 3.73 1.44
 1 -5 18 3.77 2.74
 -1 5 18 3.18 0.74
 1 5 18 4.48 1.7
 -1 -5 -18 5.24 2.68
 1 -5 -18 7.33 2.62
 1 5 19 320.53 12.67
 1 5 19 291.94 20.6
 1 -5 19 289.94 20.25
 1 -5 19 272.44 19.14
 1 5 -19 349.22 13.67
 -1 -5 -19 301.84 19.65
 1 -5 -19 291.52 15.92
 1 -5 -20 4.01 2.36
 -1 -5 -20 0.51 1.04
 1 -5 20 5.77 4.14
 -1 -5 -21 148.78 14.53
 1 -5 21 135.53 14.68
 1 -5 21 121.08 12.68
 1 5 21 134.11 14.69
 1 -5 -21 140.16 11.85
 -1 -5 -22 -0.31 0.44
 1 -5 22 -1.19 1.79
 1 -5 23 -1.27 2.1
 1 5 23 1.57 2.77
 -1 -5 -23 0.56 0.69
 1 -5 23 2.07 1.53
 -1 -5 -24 -1.32 2.08
 1 5 24 -1.12 1.75
 1 -5 24 -0.71 1.63
 1 -5 24 0.73 0.76
 -1 -5 25 0.57 1.29
 -1 -5 -25 0 1.81
 1 5 25 0.42 1.64
 1 -5 25 -0.18 0.85
 1 -5 25 -1.36 2.09
 1 5 26 20.52 6.9
 -1 -5 -26 19.67 5.69
 1 -5 26 23.46 6.89
 1 -5 26 12.37 5.25
 -1 -5 26 21.4 7.2
 -1 -5 -27 3.6 2.27
 1 5 27 2.81 3.15
 1 -5 27 0.91 1.09
 1 -5 27 4.57 3.86
 -1 -5 27 -0.31 0.6
 -1 -5 27 2.93 2.83
 -1 5 27 -0.46 2.08
 1 -5 28 0.24 1.95
 -1 -5 -28 0.79 0.67
 -1 -5 28 0.63 1.39
 1 5 28 0.84 2.46
 -1 -5 28 1.3 0.62
 -1 5 28 -2.33 2.7
 1 -5 28 -2.06 2.47
 -1 5 29 -0.18 1.17
 -1 -5 29 2.02 2.58
 1 5 29 2.53 3.63
 1 -5 29 2.13 2.48
 -1 -5 -29 1.94 2.04
 -1 -5 -30 1.79 2.06
 -1 -5 30 -2.92 2.87
 1 5 30 -0.02 1.36
 -1 5 30 1.87 2.42
 1 -5 31 -3.58 3.08
 -1 -5 -31 1.47 2.53
 -1 -5 31 0.99 2.76
 -1 5 31 2.16 2.37
 1 5 31 -4.49 3.52
 -1 -5 -32 1.79 2.76
 -1 5 32 -2.9 2.81
 1 -5 32 -2.39 2.54
 -1 -5 32 0.51 2.08
 1 5 32 5.07 4.62
 1 -6 0 0.06 0.39
 1 -6 0 -0.61 1.2
 1 -6 -1 567.69 18.25
 1 -6 1 551.98 18.5
 1 -6 1 551.5 14.79
 -1 6 2 85.65 7.1
 1 -6 -2 71.65 6.33
 -1 -6 -2 59.13 4.25
 -1 6 -2 62.12 4.29
 1 -6 2 73.67 5.79
 1 -6 2 64.24 6.27
 -1 6 -3 281.84 9.6
 -1 6 3 342.98 13.5
 1 -6 3 313.82 12.63
 1 -6 3 287.81 13.99
 1 -6 -3 295.25 12.41
 1 -6 4 0.17 2.35
 -1 6 4 6.56 1.73
 1 -6 -4 3.23 0.78
 -1 6 -4 3.03 1.09
 -1 -6 -4 1.97 0.83
 1 -6 -5 56.44 4.93
 -1 6 -5 48.47 4.43
 -1 -6 -5 36.41 3.75
 -1 6 5 51.92 4.8
 1 -6 5 55.46 6.71
 1 -6 -6 123.57 7.04
 -1 6 6 101.98 6.42
 1 -6 6 114.65 9.52
 -1 6 7 21.56 2.75
 1 -6 7 25.62 4.87
 1 -6 -8 7.48 1.39
 1 6 8 5.78 1.84
 -1 6 8 5.74 1.59
 1 -6 8 6.51 1.76
 1 -6 -9 257.01 8.54
 1 -6 9 242.89 14.68
 1 -6 9 258.84 13.44
 1 6 9 243.68 12.99
 -1 6 9 201.23 8.28
 1 -6 -10 -0.58 0.82
 1 6 10 0.24 1.28
 1 -6 10 -0.96 1.21
 1 -6 11 1.08 0.94
 1 6 11 0.42 1.31
 1 -6 -11 0.16 0.15
 -1 6 11 -0.14 0.29
 1 -6 11 0.3 1.31
 1 -6 12 48.36 8.14
 1 -6 -12 35.1 3.82
 1 -6 12 32.89 5.48
 1 6 12 31.41 5.53
 1 -6 13 152.91 12.81
 1 6 13 146.92 12.17
 1 -6 13 144.03 12.08
 1 -6 -13 152.78 8.76
 1 -6 14 56.48 9.01
 1 -6 14 44.33 6.94
 1 6 14 40.24 7.2
 1 -6 -14 45.34 5.06
 1 -6 15 4.44 2.47
 1 -6 -15 2.14 1.06
 -1 -6 -15 0.99 0.6
 1 6 15 2.17 2.32
 1 -6 15 6.46 3.27
 1 -6 -16 3.5 2.02
 1 6 16 24.45 8.21
 1 -6 16 18.96 7.53
 -1 -6 -16 1.38 0.89
 1 -6 16 13.97 5.27
 -1 -6 -17 316.32 19.65
 1 -6 17 300.34 19.41
 1 6 17 288.8 19.07
 1 -6 17 286.91 19.46
 1 -6 -17 301.94 15.4
 1 -6 18 15.6 5.95
 1 6 18 39.59 8.37
 -1 -6 -18 16.25 4.54
 1 -6 18 38.03 8.38
 1 -6 -18 13.9 3.5
 1 6 19 13.33 4.28
 1 -6 19 16.32 5.04
 -1 -6 -19 14.88 4.48
 1 6 -19 14.18 3.08
 1 -6 -19 14.31 3.55
 1 6 19 13.59 2.87
 1 -6 19 14.3 4.43
 1 -6 -20 24.71 4.66
 1 -6 20 19.51 5.64
 1 -6 20 20.98 5.51
 -1 -6 -20 25.3 6
 1 6 20 19.01 5.23
 1 -6 -21 8.65 2.97
 1 -6 21 8.03 3.74
 -1 -6 -21 6.57 3.02
 1 6 21 8.67 2.48
 1 -6 21 7.8 3.04
 1 -6 22 -0.34 1.91
 -1 -6 -22 -0.16 0.79
 1 6 22 2.54 1.47
 1 -6 -22 -0.78 1.05
 1 6 23 4.47 2.97
 1 -6 23 3.35 1.8
 1 -6 23 2.34 0.86
 -1 -6 -23 5.1 3.03
 1 -6 24 1.1 2.08
 -1 -6 -24 4.69 2.76
 1 -6 24 4.08 3.14
 1 6 24 -0.25 2.21
 1 6 25 -2.19 3.11
 1 -6 25 3.44 2.97
 1 -6 25 0.08 0.52
 -1 -6 25 -1.52 2.29
 -1 -6 -25 -2.42 2.3
 -1 -6 -26 3.98 2.43
 1 -6 26 4.48 3.53
 -1 -6 26 4.01 2.91
 1 6 26 3.37 2.68
 -1 6 26 -0.47 1.15
 -1 -6 26 3.27 2.19
 1 -6 26 2.81 2.54
 1 6 27 -0.24 0.88
 -1 -6 -27 0.7 1.02
 1 -6 27 -1.36 1.9
 -1 -6 27 -2.58 3.24
 1 -6 27 -1.54 1.42
 -1 -6 27 -1.11 1.28
 -1 6 27 -3.93 3.6
 1 -6 28 -4.77 3.34
 1 6 28 -0.15 0.76
 -1 -6 -28 -0.98 1.4
 -1 -6 28 -3.06 4.27
 -1 6 28 0.57 1.13
 -1 -6 28 0.74 1.01
 1 -6 28 4.87 4.05
 1 -6 29 -3.51 3.17
 -1 -6 -29 0.26 1.26
 1 6 29 -1.67 2.07
 1 -6 29 1.01 0.83
 -1 -6 29 4.46 3.01
 -1 6 29 2.15 3.26
 -1 -6 29 3.68 3.28
 1 -6 30 2.99 2.59
 -1 6 30 0 1.12
 1 6 30 0.34 2.92
 -1 -6 30 0.86 2.71
 -1 -6 -30 0.74 0.77
 -1 6 31 -2.14 2.37
 1 -6 31 -3.79 3.17
 1 6 31 1.2 2.66
 -1 -6 -31 1.36 1.78
 -1 -6 31 -0.39 0.98
 -1 -6 32 0 1.09
 1 6 32 -3.64 3.25
 1 -6 32 -5.36 3.84
 -1 6 32 0 1.25
 1 -7 0 -0.57 0.72
 1 -7 1 188.34 11.55
 1 -7 -1 190.75 11.31
 1 -7 1 178.92 8.57
 1 -7 -2 722.16 21.36
 1 -7 2 693.32 22.95
 1 -7 2 699.28 19.14
 -1 7 -3 1.35 1.03
 1 -7 -3 -0.05 0.21
 -1 -7 -3 -0.63 0.58
 -1 -7 -4 -0.97 0.85
 -1 7 4 3.72 2.01
 -1 7 -4 0.89 0.81
 1 -7 -4 0.71 0.59
 1 -7 4 -3.21 1.84
 1 -7 -5 2546.47 37.29
 1 -7 5 2437.53 46.14
 1 -7 -6 8.21 1.87
 -1 7 6 24.93 4.78
 1 -7 -7 993.75 21.04
 1 -7 7 930.95 28.96
 -1 7 8 64.48 6.16
 1 -7 8 260.76 18.83
 1 -7 -9 440.19 11.69
 1 -7 9 445.55 21.26
 1 -7 9 433.72 17.31
 1 7 9 412.42 16.65
 1 -7 -10 133.34 6.85
 1 -7 10 124.85 9.66
 1 7 10 120.74 9.51
 1 7 11 71.57 7.71
 1 -7 11 80.46 8.23
 1 -7 11 93.71 10.12
 1 -7 -11 76.74 5.5
 1 7 12 8.46 3.03
 1 -7 -12 5.87 1.55
 1 -7 12 13.73 4.61
 1 -7 12 6.26 2.42
 1 -7 13 16.16 4.19
 1 7 13 14.25 3.95
 1 -7 -13 13.77 2.52
 1 -7 14 242.9 17.12
 1 -7 14 272.55 16.97
 1 7 14 250.3 16.57
 1 -7 -14 255.24 11.88
 1 -7 -15 0.23 0.36
 1 7 15 2.82 3.78
 1 -7 15 0.87 3.56
 1 -7 16 11.49 4.15
 1 -7 -16 8.21 2.31
 1 7 16 7.46 2.51
 -1 -7 -16 6.49 2.47
 1 -7 16 8.08 3.27
 1 -7 17 23.65 5.55
 1 -7 17 25.77 5.57
 1 7 17 20.66 4.56
 -1 -7 -17 26.36 5.52
 1 -7 -17 26.76 4.48
 1 7 18 -2.8 2.68
 -1 -7 -18 0.63 0.84
 1 -7 18 1.38 1.53
 1 -7 -18 0.16 0.55
 1 -7 18 1.49 1.72
 1 7 19 64.34 9.29
 1 -7 19 71.64 10.03
 1 -7 19 61.56 9.24
 -1 -7 -19 68.61 9.34
 1 -7 -19 72.47 7.8
 1 7 20 11.35 5.22
 1 -7 -20 3.18 1.81
 1 -7 20 6.07 3.7
 -1 -7 -20 1.67 1.04
 1 -7 20 9.85 4.77
 1 -7 21 93.63 12.14
 1 -7 21 71.75 10.49
 1 7 21 91.67 11.66
 -1 -7 -21 92.74 11.25
 1 -7 -21 102.22 9.86
 1 -7 22 6.33 3.4
 -1 -7 -22 5.72 2.69
 1 7 22 8.3 4.01
 1 -7 22 10.22 4.41
 1 -7 -22 2.77 1.79
 -1 -7 -23 28.82 6.6
 1 -7 23 23.36 6.52
 1 -7 23 23.58 6.52
 1 7 23 21.79 5.86
 -1 -7 -24 3.35 1.65
 1 -7 24 1.41 1.45
 1 -7 24 2.99 2.07
 1 7 24 2.56 0.64
 1 -7 25 0.71 1.6
 1 7 25 -5.99 4.05
 -1 -7 25 1.41 1.74
 1 -7 25 1.43 2.21
 -1 -7 -25 2.9 2.72
 -1 7 25 -0.82 0.97
 -1 -7 25 -4.5 4.11
 -1 -7 26 1.53 1.12
 1 7 26 0.03 2.09
 -1 7 26 1.13 1.94
 -1 -7 26 0.65 0.13
 1 -7 26 -1.12 1.04
 1 -7 26 0.36 0.34
 -1 -7 -26 0.31 1.16
 -1 -7 -27 0.63 1.35
 1 -7 27 5.33 4.1
 1 -7 27 -0.08 0.94
 1 7 27 -0.11 2.07
 -1 -7 27 -3.01 3.01
 -1 -7 27 -2.27 2.13
 -1 7 27 1.29 1.3
 -1 -7 28 3.02 2.85
 1 -7 28 1.77 1.97
 -1 -7 -28 1.02 1.95
 1 -7 28 -0.38 0.69
 1 7 28 0.01 0.89
 -1 7 28 1.67 2.61
 -1 -7 28 -0.4 0.18
 -1 7 29 -0.32 0.87
 1 -7 29 -1.04 1.59
 1 7 29 -4.8 3.5
 -1 -7 29 3.7 2.74
 -1 -7 29 -1.19 1.63
 1 -7 29 0.86 1.91
 -1 -7 -29 -2.83 2.28
 -1 7 30 -1.86 2.17
 -1 -7 30 2.5 2.62
 -1 -7 30 4.63 3.82
 1 -7 30 2.25 2.24
 1 7 30 0.1 0.52
 -1 -7 31 4.32 4.01
 1 -7 31 6.85 4.67
 -1 7 31 1.03 2.1
 1 7 31 -1.62 2.77
 1 7 32 -11.56 5.81
 1 -7 32 1.42 3
 -1 7 32 -15.87 6.63
 -1 -7 32 -5.28 3.69
 1 -8 0 -1.25 1.3
 1 -8 1 66.89 7.42
 1 -8 -1 69.71 7.04
 -1 8 -1 54.66 3.59
 -1 8 -2 41.86 3.35
 -1 -8 -2 26.69 2.6
 1 -8 2 66.06 7.66
 1 -8 -2 66.09 6.84
 1 -8 3 22.91 4.58
 -1 8 -3 15.37 2
 1 -8 -3 19.87 3.77
 -1 -8 -3 8.69 1.56
 1 -8 -4 38.76 5.02
 1 -8 4 36.07 5.77
 1 -8 5 536.11 23.1
 1 -8 -5 577.13 18.66
 1 -8 6 68.51 11.01
 1 -8 -6 77.47 6.65
 1 -8 7 47.19 7.9
 1 -8 -7 56.15 5.33
 1 -8 8 48.85 7.2
 1 -8 -8 57.57 5.24
 1 -8 9 12.15 5.76
 1 -8 10 83.21 9.76
 1 -8 10 84.24 7.99
 1 8 10 72.69 7.18
 1 -8 -10 81.41 5.56
 1 -8 11 78.28 7.99
 1 -8 11 93.58 10.68
 1 8 11 72.7 7.4
 -1 -8 -11 89.86 4.52
 1 -8 -11 80.67 5.82
 1 -8 -12 74.54 5.73
 1 -8 12 75.61 8.21
 1 8 12 68.01 7.57
 1 -8 12 76.29 9.62
 1 -8 13 -1.15 1.98
 1 -8 -13 1.02 0.48
 1 8 13 0.28 1.03
 1 -8 14 16.97 4.11
 1 8 14 17.28 4.38
 1 -8 14 10.47 3.96
 1 -8 -14 16.64 3.1
 1 -8 -15 14.7 3
 1 -8 15 15.68 4.32
 1 8 15 19.89 4.82
 1 -8 15 9.55 3.5
 1 -8 -16 23.9 3.88
 1 -8 16 25.28 6.29
 1 8 16 30.24 6.08
 -1 -8 -16 23.97 5.46
 1 -8 16 28.05 5.78
 -1 -8 -17 29.27 6.31
 1 -8 17 29.61 6.17
 1 8 17 25.22 5.87
 1 -8 17 23.06 5.95
 1 -8 -17 28.78 4.59
 1 -8 18 29.97 6.68
 1 8 18 34.72 6.73
 1 -8 18 34.32 6.7
 -1 -8 -18 32.31 6.49
 1 -8 -18 34.68 5.21
 1 -8 19 12.54 4.39
 1 8 19 9.86 2.77
 1 -8 -19 9.88 2.56
 1 -8 19 10.75 3.59
 -1 -8 -19 14.52 4.36
 1 -8 20 6.57 3.52
 1 -8 20 12.38 4.89
 1 -8 -20 6.59 2.36
 -1 -8 -20 4.62 2.38
 1 8 20 9.81 3.72
 1 -8 21 9.97 3.66
 1 -8 21 14.78 4.77
 1 8 21 15.08 4.76
 -1 -8 -21 14.66 4.12
 1 -8 22 15.65 5.2
 1 -8 22 7 2.7
 1 8 22 10.69 4.12
 -1 -8 -22 14.95 4.83
 1 -8 23 2.7 3.05
 1 -8 23 2.67 2.06
 1 8 23 6.45 4.18
 -1 -8 -23 -2.44 2.12
 -1 -8 -24 13.16 4.53
 -1 8 24 13.11 5.35
 -1 -8 24 13.62 4.54
 1 -8 24 13.77 5.32
 1 8 24 17.74 6.28
 1 -8 24 6.31 1.9
 -1 -8 -25 18.64 5.36
 1 -8 25 9.9 4.21
 1 -8 25 6.37 3.84
 1 8 25 8.77 4.34
 -1 -8 25 7.15 3.36
 -1 8 25 9.7 4.71
 -1 -8 25 10.9 5.6
 1 8 26 0.82 0.17
 -1 8 26 0.75 0.78
 -1 -8 -26 0.16 1.38
 -1 -8 26 0.59 1.61
 1 -8 26 1.18 1.06
 -1 -8 26 2.17 1.68
 1 -8 26 0.46 2.07
 -1 8 27 -0.03 1.09
 -1 -8 27 -1.03 2.3
 1 -8 27 -3.97 3.69
 -1 -8 27 0.46 1.79
 1 8 27 -0.03 1.26
 1 -8 27 0.09 0.82
 -1 -8 -27 3.88 2.82
 1 -8 28 0 1.3
 -1 -8 28 1.18 1.68
 -1 8 28 0 1.42
 -1 -8 28 0.33 1.56
 1 8 28 0.8 1.4
 1 -8 28 2.65 3.01
 -1 -8 29 -2.21 2.21
 -1 8 29 0 1.89
 1 8 29 0 1.71
 1 -8 29 -5.43 4.33
 1 -8 29 2.25 2.91
 -1 -8 30 -4.65 3.16
 -1 -8 30 -3.31 2.79
 1 -8 30 3.6 3.43
 -1 8 30 1.62 2.03
 1 -8 30 -1.08 2.21
 1 8 30 -1.9 2.26
 1 8 31 -2.48 2.63
 -1 -8 31 -5.26 3.6
 1 -8 31 0 1.45
 -1 8 31 0 1.15
 -1 8 32 -6.78 4.39
 -1 -8 32 1.44 2.38
 1 8 32 -2.2 2.54
 1 -8 32 -2.28 2.5
 1 -9 0 -0.36 1.27
 -1 9 0 0.73 0.46
 -1 -9 0 -0.39 0.35
 -1 9 -1 93.6 4.05
 1 -9 1 119.4 10.34
 1 -9 -1 118.78 10.04
 1 -9 2 5.73 3.06
 1 -9 -2 4.32 1.69
 1 -9 3 16.66 4.06
 1 -9 -3 18.18 3.61
 1 -9 -4 7.07 2.36
 1 -9 4 6.49 1.77
 1 -9 -5 21 3.78
 1 -9 5 17.68 4.85
 1 -9 -6 35.92 4.8
 1 -9 6 30.2 5.93
 1 -9 -7 28.36 4.01
 1 -9 7 27.71 6.21
 1 -9 -8 44.37 4.92
 1 -9 8 41.03 8.23
 1 -9 9 121.04 12.3
 1 -9 10 57.08 9.95
 1 -9 11 62.76 9.1
 1 -9 11 70.47 7.58
 1 9 11 59.71 7.05
 -1 -9 -11 68.66 4.49
 1 -9 -11 62.46 5.2
 1 9 12 -0.18 0.95
 -1 -9 -12 1.51 0.48
 1 -9 -12 0.62 0.38
 1 -9 12 0.12 0.21
 1 9 13 18.49 4.16
 1 -9 13 20.44 6.34
 1 -9 -13 17.47 2.85
 1 -9 13 19.69 4.24
 1 -9 14 87.54 9.56
 1 -9 14 71.2 9.92
 1 9 14 76.53 8.93
 1 -9 -14 86.78 6.86
 1 -9 -15 0.69 0.57
 1 9 15 0.56 0.82
 1 -9 16 278.2 20.87
 1 -9 16 335.75 20.17
 1 9 16 305.85 19.24
 1 -9 -16 315.65 14.03
 -1 -9 -17 88.62 10.63
 1 -9 17 86.95 10.88
 1 9 17 77.94 10.15
 1 -9 17 82.49 11.79
 1 -9 -17 84.44 7.6
 1 -9 18 55.12 8.63
 1 9 18 49.41 8.24
 -1 -9 -18 54.91 8.62
 1 -9 18 45.37 8.84
 1 -9 -18 48.58 6.05
 1 -9 19 32.22 7.25
 1 -9 19 39.25 7.85
 1 9 19 27.15 6.58
 -1 -9 -19 29.72 6.01
 1 -9 20 24.57 5.72
 1 -9 20 28.45 6.8
 -1 -9 -20 32.71 6.87
 1 9 20 26.55 6.38
 1 -9 21 2.17 1.45
 1 9 21 4.16 2.52
 1 -9 21 2.78 2.36
 -1 -9 -21 3.34 2.53
 -1 -9 -22 1.24 1.2
 1 -9 22 -0.39 2.09
 1 -9 22 -1.06 1.4
 1 9 22 4.43 2.79
 -1 9 23 1.86 1.47
 1 -9 23 3.82 2.83
 1 9 23 3.25 2.41
 -1 -9 -23 -0.02 0.81
 1 -9 23 1.05 1.2
 -1 -9 23 2.52 2.39
 1 -9 24 -1.58 2.41
 -1 -9 24 1.86 2.23
 -1 -9 -24 1.84 1.98
 1 9 24 6.36 4.06
 -1 9 24 0.74 2.14
 -1 -9 24 5.3 3.18
 1 -9 24 1.67 3.11
 -1 -9 25 3.87 3.22
 -1 9 25 2.91 3.23
 1 9 25 -1.92 2.01
 -1 -9 25 6.46 4.73
 -1 -9 -25 5.99 3.54
 1 -9 25 0.25 0.82
 1 -9 25 -2.02 2.01
 -1 -9 26 -11.33 6.38
 1 -9 26 0.35 2.1
 1 9 26 -6.89 3.91
 1 -9 26 0.26 1.21
 -1 9 26 -5.96 3.54
 -1 -9 -26 -4.8 3.4
 -1 -9 26 1.41 1.91
 1 -9 27 4.93 3.26
 -1 -9 27 0.46 2.02
 1 -9 27 5.34 3.56
 1 9 27 2.93 2.61
 -1 9 27 4.67 4.06
 -1 -9 27 1.17 2.03
 -1 9 28 0 1.96
 1 9 28 1.4 1.85
 1 -9 28 10.48 5.75
 -1 -9 28 3.48 2.86
 -1 -9 28 4.63 3.58
 1 -9 28 4.92 3.71
 1 9 29 -2.6 2.58
 1 -9 29 0.09 1.28
 -1 -9 29 0.81 1.5
 -1 -9 29 0 1.52
 1 -9 29 -2.41 2.51
 -1 9 29 -4.3 3.25
 -1 9 30 1.7 3.81
 1 -9 30 0.22 0.56
 1 -9 30 1.3 1.72
 -1 -9 30 1.89 2.38
 1 9 30 3.87 3.21
 -1 -9 30 3.08 3.01
 -1 -9 31 0 0.72
 1 9 31 2.26 2.51
 1 -9 31 3.87 3.37
 1 -9 31 0 1.38
 -1 -9 31 -0.86 1.99
 -1 9 31 -1.01 1.67
 -1 9 32 -1.72 2.24
 1 9 32 0 1.16
 1 -10 0 -0.31 0.73
 1 -10 1 162.41 12.7
 1 -10 -1 179.23 12.83
 1 -10 -2 457.79 20.34
 1 -10 2 443.42 21.52
 1 -10 3 4.46 1.95
 1 -10 -3 5.16 1.77
 1 -10 -4 81.53 8.23
 1 -10 4 76.42 9.37
 1 -10 5 20.3 5.2
 1 -10 -5 25.26 4.35
 1 -10 -6 12.57 2.85
 1 -10 6 9.88 3.23
 1 -10 7 0.28 1.88
 1 -10 -7 1.88 1.27
 1 -10 8 14.2 4.02
 1 -10 -8 19.4 3.57
 1 -10 9 6.28 3.48
 1 -10 -9 4.65 1.61
 1 -10 10 41.91 7.12
 -1 -10 -10 60.14 5.72
 -1 -10 -11 5.08 1.36
 1 -10 11 6.78 4.11
 -1 -10 -12 3.01 0.86
 1 -10 -12 2.55 0.98
 1 -10 12 0.31 1.38
 1 -10 -13 4.98 1.36
 1 -10 13 8.49 4.42
 1 10 13 5.57 2.1
 1 -10 13 5.66 1.56
 1 -10 14 113.33 10.73
 1 10 14 97.08 9.99
 1 -10 14 90.06 12.02
 1 -10 -14 100.1 7.37
 1 -10 15 42.53 8.45
 1 -10 -15 48.39 5.41
 1 -10 15 48.27 7.15
 1 10 15 45.23 6.87
 1 -10 -16 22.79 3.8
 1 10 16 21.88 4.83
 1 -10 16 21.44 6.22
 1 -10 16 28.11 5.6
 1 10 17 2.78 1.79
 1 -10 17 -0.09 2.09
 1 -10 17 0.87 0.87
 1 -10 18 8.11 3.2
 1 10 18 10.01 2.85
 -1 -10 -18 17.8 5.29
 1 -10 18 13.11 3.99
 1 10 19 7.03 3.34
 1 -10 19 8.35 3.28
 -1 -10 -19 8.26 3.38
 1 -10 19 8.57 3.7
 1 -10 20 27.1 7.07
 -1 -10 -20 38.92 7.59
 1 10 20 25.76 6.52
 1 -10 20 37.55 7.53
 1 -10 21 4.38 2.62
 1 10 21 2.27 2.87
 -1 -10 -21 1.9 1.94
 -1 -10 21 -3.75 2.8
 1 -10 21 1.7 1.07
 -1 10 21 -0.25 1.33
 1 -10 22 21.22 6.64
 1 -10 22 23 6.25
 -1 -10 22 22.63 5.48
 -1 -10 -22 23.94 5.67
 1 10 22 23.2 6.3
 -1 10 22 26.55 6.96
 1 -10 23 -0.16 1.54
 1 10 23 5.28 3.25
 -1 -10 23 1.46 0.35
 -1 10 23 5.39 2.75
 1 -10 23 10.2 4.53
 -1 -10 23 4.03 2.5
 -1 -10 -23 4.54 1.73
 -1 -10 24 -1.48 1.93
 -1 -10 24 -3.81 3.32
 1 -10 24 0.69 2.02
 1 -10 24 -1.87 2.46
 -1 -10 -24 -0.54 1.31
 1 10 24 -2.74 2.34
 -1 10 24 -0.05 0.32
 -1 -10 25 6.78 5.01
 -1 -10 25 5.58 3.12
 1 -10 25 -0.5 2.24
 -1 10 25 3.23 2.4
 1 10 25 5.05 3.24
 1 -10 25 9.8 4.42
 -1 10 26 0.8 1.85
 -1 -10 26 5.22 3.53
 -1 -10 26 -1.37 1.86
 1 10 26 -4.31 3.09
 1 -10 26 -0.7 1.48
 1 -10 26 -1.74 2.15
 1 10 27 6.01 4.45
 -1 -10 27 5.68 3.84
 1 -10 27 1.68 1.8
 1 -10 27 1.13 0.63
 -1 10 27 3.25 3.94
 -1 -10 27 0 1.57
 1 -10 28 0 0.51
 1 10 28 1.38 2.39
 1 -10 28 -0.24 1.09
 -1 -10 28 -2.37 2.41
 -1 10 28 1.68 2.53
 -1 -10 28 1.87 2.83
 -1 -10 29 -0.04 0.32
 1 -10 29 3.7 3.64
 1 10 29 -2.26 2.4
 1 -10 29 -0.13 0.63
 -1 10 29 2.42 2.47
 -1 -10 29 1.17 1.63
 -1 -10 30 -2.47 2.45
 -1 10 30 0 1.28
 1 -10 30 -4.93 3.51
 1 -10 30 -4.74 3.92
 -1 -10 30 -3.38 2.86
 1 10 30 -2.89 2.77
 1 10 31 0 0.67
 1 -10 31 -2.19 3.41
 -1 10 31 0 2.11
 -1 -10 31 -0.56 1.18
 -1 -10 31 -3.41 2.95
 1 -10 31 1.9 2.82
 -1 -10 32 0.01 0.14
 1 -11 0 -0.95 1.36
 1 -11 1 13.46 3.46
 1 -11 -1 16.65 3.91
 1 -11 2 173.74 13.95
 1 -11 -2 181.14 13.46
 1 -11 -3 187.47 13.49
 1 -11 3 169.78 14.07
 1 -11 4 129.62 13
 1 -11 -4 143.18 11.52
 1 -11 5 101.63 11.45
 1 -11 -5 118.17 10.05
 1 -11 6 21.37 5.59
 1 -11 -6 19.63 4.05
 1 -11 7 13.2 4.29
 1 -11 -7 17.39 3.66
 1 -11 -8 0.78 0.79
 1 -11 8 1.75 2.7
 -1 -11 -9 3.04 1.69
 1 -11 -9 3.6 1.79
 1 -11 9 3.63 1.75
 -1 -11 -10 0.28 0.66
 1 -11 -10 0.66 0.62
 1 -11 11 2.56 1.09
 -1 -11 -11 4.3 1.31
 1 -11 12 -0.43 0.74
 1 -11 -12 0.42 0.26
 1 -11 -13 1.21 1.08
 1 -11 13 0.71 0.63
 1 -11 14 10.51 5.54
 1 -11 15 67.35 10.92
 1 -11 16 128.48 12.42
 1 11 16 115.97 11.98
 1 -11 16 118.42 14.59
 1 -11 17 29.02 5.95
 1 -11 17 29.44 7.45
 1 11 17 26.75 5.73
 1 11 18 37.1 6.79
 -1 -11 -18 52.41 8.52
 1 -11 18 53.05 8.4
 -1 11 18 37.33 6.69
 -1 -11 18 48.43 7.48
 1 -11 18 35.96 8.43
 1 -11 19 3.26 2.61
 -1 -11 19 1.42 0.23
 -1 11 19 0.29 1.3
 -1 -11 -19 0.94 0.71
 1 -11 19 1.82 2.41
 1 11 19 1.99 2.21
 1 11 20 15.56 4.88
 1 -11 20 20.86 5.56
 -1 -11 -20 18.75 5.08
 -1 11 20 18.08 5.15
 -1 -11 20 18.8 5.08
 1 -11 20 17.73 5.23
 1 -11 21 0.05 1.39
 -1 11 21 0.99 1.24
 1 11 21 -2.68 3.01
 -1 -11 -21 0.67 1.68
 -1 -11 21 0.86 0.7
 1 -11 21 -2.63 2.51
 1 -11 22 5.84 2.39
 1 11 22 5.44 2.75
 -1 -11 22 12.58 4.41
 1 -11 22 10.16 4.06
 -1 -11 22 4.1 1.9
 -1 -11 -22 12.83 4.42
 -1 11 22 4.57 2.31
 1 -11 23 -0.1 0.66
 -1 -11 23 -1.7 1.96
 -1 11 23 0.06 1
 1 11 23 -1.03 1.36
 1 -11 23 -0.71 1.27
 -1 -11 23 -2.41 2.52
 1 -11 24 0.63 1.07
 -1 11 24 4.44 3.43
 -1 -11 24 -3.35 4.18
 1 11 24 2.99 2.71
 1 -11 24 -0.29 1.1
 -1 -11 24 0.17 0.56
 -1 -11 25 60.42 10.43
 1 11 25 35.73 8.8
 1 -11 25 61.43 10.95
 -1 -11 25 25.64 8.04
 1 -11 25 22.31 6.99
 -1 11 25 30.45 8.04
 -1 -11 26 -3.33 3.47
 1 -11 26 0.09 1.43
 1 11 26 2.96 3.14
 1 -11 26 -2.41 2.37
 -1 11 26 4.74 3.76
 -1 -11 26 1.39 1.79
 -1 -11 27 20.21 6.72
 -1 -11 27 4.68 4.07
 1 -11 27 4.32 3.46
 1 -11 27 17.63 6.13
 1 11 27 10.76 5.62
 -1 11 27 9.04 5.45
 -1 -11 28 -0.09 0.54
 -1 11 28 1.92 2.61
 1 -11 28 -0.57 1.15
 1 -11 28 -3.12 2.81
 1 11 28 1 2.3
 -1 -11 28 3.28 3.33
 -1 11 29 0 2.44
 1 -11 29 -5.1 3.52
 -1 -11 29 5.02 3.43
 1 -11 29 1.79 3.01
 1 11 29 -2.29 2.44
 -1 -11 29 1.43 2.93
 1 11 30 2.11 2.41
 -1 -11 30 1.47 1.93
 1 -11 30 1.39 3.07
 -1 11 30 0 2.07
 -1 -11 30 -1.96 2.19
 1 -11 30 -0.85 1.47
 1 11 31 6.05 4.18
 -1 -11 31 5.68 3.8
 -1 11 31 7.74 4.67
 1 -11 31 0.56 2.05
 -1 -11 31 0 1.15
 1 -11 31 4.55 3.5
 1 -12 0 -0.73 1.19
 1 -12 1 21.47 4.97
 1 -12 -1 23.93 5.26
 1 -12 2 16.45 4.26
 1 -12 -2 18.47 4.3
 1 -12 -3 11.17 3.32
 1 -12 3 7.67 1.85
 1 -12 4 10.99 3.53
 1 -12 -4 15.88 4.1
 1 -12 -5 36.35 5.95
 -1 12 5 29.45 2.57
 -1 -12 5 39.7 3
 1 -12 5 34.57 6.85
 -1 -12 6 0.44 0.31
 -1 12 6 -1.35 0.85
 1 -12 -6 1.03 1.25
 1 -12 6 -0.91 0.38
 -1 12 7 2.08 0.93
 -1 -12 7 5 1.52
 1 -12 -7 2.88 1.43
 1 -12 7 0.28 2.53
 -1 -12 8 41.42 4.27
 1 -12 8 40.64 7.82
 -1 -12 -8 55.88 7.33
 1 -12 -8 47.22 6.19
 -1 12 8 37.46 4.15
 -1 -12 9 4.9 1.43
 -1 12 9 4.7 1.82
 -1 -12 -9 4.07 1.49
 1 -12 9 8.81 5.25
 1 -12 -9 4.07 1.72
 -1 -12 -10 57.65 5.96
 -1 12 10 46.99 5.57
 1 -12 -10 61.16 6.62
 1 -12 10 49.73 8.91
 -1 -12 11 0.88 0.36
 -1 12 11 1.43 1.18
 -1 -12 -11 0.55 0.63
 1 -12 11 1.14 2.87
 -1 -12 12 -0.33 1.32
 -1 12 12 2.17 1.84
 1 -12 12 -0.48 0.31
 -1 12 13 1.32 1.89
 1 -12 13 1.12 2.02
 -1 -12 13 1.08 1.18
 -1 -12 14 3.78 1.8
 1 -12 14 2.57 1.82
 -1 12 14 3.61 1.78
 -1 12 15 14.82 4.09
 1 -12 15 6.77 2.57
 -1 -12 15 13.54 3.43
 -1 -12 16 7.86 2.98
 1 -12 16 2.19 1.47
 -1 12 16 6.67 2.96
 -1 12 17 4.16 2.64
 1 -12 17 -0.43 2.48
 -1 -12 17 4.87 2.31
 -1 12 18 1.97 1.35
 -1 -12 18 2.84 1.78
 1 -12 19 9.88 4.21
 -1 -12 -19 11.17 4.02
 -1 -12 19 8.6 3.11
 -1 12 19 5.97 2.92
 1 12 20 -1.72 2.11
 -1 -12 -20 -0.78 1.79
 1 -12 20 1.02 1.04
 -1 12 20 -3.44 3.18
 -1 -12 20 -3.45 2.53
 1 -12 20 0.39 1.36
 1 -12 21 13.1 5.05
 1 -12 21 15.28 4.96
 -1 -12 21 13.3 5.76
 -1 -12 21 10.72 3.81
 1 12 21 10.54 4.25
 -1 12 21 8.36 3.66
 -1 -12 22 1.36 1.3
 1 -12 22 4.12 3.24
 1 12 22 1.98 2.26
 -1 -12 22 -3.6 3.68
 1 -12 22 -0.71 1.96
 -1 12 22 1.88 1.88
 1 -12 23 -2.65 2.47
 -1 -12 23 2.3 2.55
 -1 -12 23 -3.21 2.68
 1 12 23 0.38 0.82
 1 -12 23 -0.9 0.61
 -1 12 23 2.51 2.53
 1 -12 24 2.25 1.78
 1 12 24 -3 2.47
 1 -12 24 -0.98 1.67
 -1 -12 24 -2.82 3.89
 -1 -12 24 2.9 2.07
 -1 12 24 -4.3 2.88
 -1 -12 25 4.1 2.86
 1 12 25 5.45 3.45
 1 -12 25 1.42 2.2
 -1 12 25 5.24 3.93
 -1 -12 25 -1.58 2.08
 1 -12 25 -3.53 2.9
 -1 -12 26 0.78 1.22
 -1 12 26 0.29 0.18
 1 -12 26 0.95 2.23
 1 12 26 4.62 3.93
 1 -12 26 3.81 3.25
 -1 -12 26 1.59 2.95
 -1 12 27 -2.49 2.41
 -1 -12 27 0.6 0.85
 1 -12 27 -1.64 1.91
 1 12 27 4.45 3.81
 1 -12 27 1.89 2.6
 -1 -12 27 -0.68 1.34
 1 -12 28 0.43 1.53
 -1 -12 28 0 1.97
 -1 -12 28 -0.68 2
 -1 12 28 0.06 1.59
 1 -12 28 0.33 1.41
 -1 -12 29 2.01 3.21
 1 -12 29 -2.11 2.42
 -1 -12 29 0.66 2.05
 1 -12 30 -0.73 1.45
 1 -13 0 -2.27 2.34
 1 -13 1 11.99 3.44
 1 -13 -1 12.53 3.89
 1 -13 -2 198.33 15.67
 1 -13 2 177.46 15.53
 1 -13 -3 163.97 14
 1 -13 3 135.01 13.6
 1 -13 4 141.58 14.19
 1 -13 -4 163.87 13.63
 1 -13 -5 4.71 2.22
 1 -13 5 1.9 2.3
 1 -13 6 25.08 6.18
 1 -13 -6 29.47 5.51
 1 -13 -7 3.55 1.31
 -1 -13 -7 5 2.19
 1 -13 7 1.67 2.05
 1 -13 -8 31.2 5.42
 1 -13 8 22.67 6.3
 -1 -13 -8 28.64 5.38
 1 -13 -9 25.77 4.92
 1 -13 9 21.36 6.27
 -1 -13 -9 26.98 4.67
 1 -13 -10 24.28 4.52
 -1 -13 -10 23.1 4.06
 1 -13 10 17.45 5.06
 1 -13 11 3.24 2.69
 -1 -13 11 2.65 1.06
 -1 -13 12 6.88 2.13
 1 -13 12 6.8 3.81
 1 -13 13 -0.25 0.32
 -1 -13 13 0.67 0.65
 1 -13 14 -0.33 0.11
 -1 -13 14 -0.65 1.38
 -1 13 14 0.68 1.22
 -1 -13 15 25 4.85
 1 -13 15 24.2 7.01
 1 -13 16 -0.87 1.68
 -1 -13 16 -0.68 1.05
 -1 -13 17 3.18 1.88
 1 -13 17 0.37 0.95
 1 -13 18 -0.72 2.16
 -1 -13 18 1.73 1.55
 1 -13 19 -0.06 0.51
 -1 -13 20 18.2 7.35
 1 -13 20 17.96 6.13
 -1 -13 21 23.59 7.8
 1 -13 21 15.06 5.25
 1 -13 22 4.27 3.23
 -1 -13 22 6.72 3.69
 -1 -13 23 -3.34 3.96
 1 -13 23 0.13 1.46
 1 -13 24 2.8 2.2
 -1 -13 24 9.91 5.9
 -1 -13 25 10.23 6.04
 1 -13 25 12.07 5.62
 -1 -13 26 4.85 4.28
 1 -13 26 -8.94 4.83
 -1 -13 27 -2.07 2.39
 1 -13 27 19.36 8.2
 1 -13 28 0.71 1.73
 -1 -13 28 -3.47 3.03
 1 -14 0 2.15 1.71
 1 -14 1 118.22 13.11
 1 -14 -1 129.05 13.34
 1 -14 2 0.14 2.01
 1 -14 -2 5.13 2.14
 1 -14 -3 45.71 7.6
 1 -14 3 33.81 6.64
 1 -14 -4 30.33 5.91
 1 -14 4 25.54 6.07
 1 -14 5 65.76 10.06
 1 -14 -5 76.25 9.52
 -1 -14 -5 93.54 11.43
 1 -14 6 6.9 4.37
 -1 -14 -6 4.6 2.53
 1 -14 -6 1.17 1.08
 1 -14 -7 14.78 3.97
 -1 -14 -7 14.36 3.72
 1 -14 7 11.43 4.09
 -1 -14 -8 1.21 0.46
 1 -14 8 2.48 1.06
 1 -14 -8 3.89 1.73
 1 -14 -9 1.56 1.42
 1 -14 9 0.28 1.88
 -1 -14 -9 2.04 1.75
 1 -14 10 52.25 9.69
 1 -14 11 23.07 6.78
 1 -14 12 15.22 5.48
 1 -14 13 16.36 5.39
 1 -14 14 3 2.66
 1 -14 15 -1.35 2.41
 1 -14 16 -0.28 0.33
 1 -14 17 4.54 1.44
 1 -14 18 2.23 1.96
 -1 -14 18 7.35 4.3
 -1 -14 19 6.05 4.38
 1 -14 19 5.66 3.65
 -1 -14 20 2.61 1.73
 1 -14 20 1.94 2.18
 -1 -14 21 0.01 1.06
 1 -14 21 0.71 1.19
 -1 -14 22 6.96 5.71
 1 -14 22 -0.63 2.04
 -1 -14 23 -4.21 3.46
 1 -14 23 1.49 2.16
 1 -14 24 4.93 4.43
 -1 -14 24 -2.51 2.69
 -1 -14 25 3.2 4.15
 1 -14 25 1.14 1.51
 -1 -14 26 -4.27 3.47
 1 -14 26 0 2.2
 1 -15 0 -0.27 0.2
 1 -15 1 7.71 3.77
 1 -15 -1 7.84 3.5
 1 -15 2 8.11 3.45
 -1 -15 -2 11.35 4.57
 1 -15 -2 16.39 5.03
 -1 -15 -3 17.73 5.34
 1 -15 3 10.98 3.85
 1 -15 -3 15.6 4.65
 1 -15 -4 58.61 9.22
 -1 -15 -4 68.94 10.21
 1 -15 4 50.41 9.04
 -1 -15 -5 68.59 9.98
 1 -15 5 53.22 9.77
 1 -15 -5 64.12 9.1
 1 -15 6 18.72 6
 -1 -15 -6 25.07 5.82
 1 -15 -6 20.06 5.16
 1 -15 7 6.04 3.94
 1 -15 -7 3.08 1.78
 -1 -15 -7 0.98 1.75
 1 -15 8 25.9 7.28
 1 -15 -8 37.89 6.66
 -1 -15 -8 31.37 5.64
 1 -15 9 21.57 6.94
 1 -15 10 63.51 11.24
 1 -15 11 8.98 4.19
 1 -15 12 8.17 4.19
 1 -15 13 15.01 5.54
 1 -15 14 6.15 3.66
 1 -15 15 4.59 2.55
 -1 -15 16 9.85 5.37
 1 -15 16 5.32 3.08
 1 -15 17 0.8 1.31
 -1 -15 17 -0.59 2.77
 1 -15 18 4.75 3.56
 -1 -15 18 7.73 5.28
 1 -15 19 4.88 3.57
 -1 -15 19 8.25 4.68
 1 -15 20 20.83 7.26
 -1 -15 20 13.92 6.69
 -1 -15 21 -6.49 4.34
 1 -15 21 3.86 2.01
 -1 -15 22 5.1 5.12
 1 -15 22 1.11 1.56
 1 -15 23 -1.18 1.77
 -1 -15 23 1.16 3.05
 -1 -15 24 0 1.11
 1 -15 24 -4.93 3.67
 -1 -16 0 -1.18 1.81
 1 -16 0 -0.25 1.22
 -1 -16 1 3.7 3.22
 1 -16 -1 2.6 1.2
 1 -16 1 1.13 0.58
 -1 -16 -1 2.48 2.34
 1 -16 -2 19.2 5.49
 1 -16 2 19.32 5.58
 -1 -16 -2 20.09 6.07
 1 -16 3 9.19 4.27
 -1 -16 -3 14.67 5.75
 1 -16 -3 10.24 3.65
 1 -16 4 13.99 5.16
 -1 -16 -4 14.25 4.94
 1 -16 -4 14.56 5.03
 1 -16 5 2.37 2.48
 -1 -16 -5 0.51 0.83
 1 -16 -5 0.47 0.92
 1 -16 6 14.58 5.04
 -1 -16 -6 18.03 4.93
 1 -16 -6 21.7 5.43
 1 -16 7 0.62 2.28
 1 -16 -7 0.93 1.36
 -1 -16 -7 -1.57 1.85
 1 -16 8 0.26 1.06
 1 -16 9 2.69 2.52
 1 -16 10 0.86 1.34
 1 -16 11 1.17 2.04
 -1 -16 12 3.43 3.87
 1 -16 12 0.61 1.2
 1 -16 13 4.41 2.92
 -1 -16 13 -0.15 1.37
 -1 -16 14 13.89 6.82
 1 -16 14 14.86 5.62
 -1 -16 15 5.81 5.14
 1 -16 15 4.45 3.55
 -1 -16 16 6.73 5.1
 1 -16 16 9.4 4.48
 -1 -16 17 5.57 5.4
 1 -16 17 -1.34 2.16
 1 -16 18 -1.04 2.43
 -1 -16 18 3.88 3.86
 -1 -16 19 3.99 3.78
 1 -16 19 -0.17 1.09
 -1 -16 20 0.55 1.68
 1 -16 20 4.07 3.74
 1 -16 21 5.05 4.27
 -1 -16 21 4.65 4.93
 1 -16 22 8.65 5.39
 -1 -16 22 0.05 0.4
 1 -17 0 -2.34 2.25
 -1 -17 0 0.17 2.44
 -1 -17 1 36.14 8.69
 -1 -17 -1 41.61 8.98
 1 -17 1 33.31 7.79
 1 -17 -1 36.75 7.81
 -1 -17 -2 21.89 6.33
 1 -17 2 19.39 6.05
 -1 -17 2 17.72 6.22
 1 -17 -2 14.52 4.72
 -1 -17 3 1.74 2.05
 -1 -17 -3 2.43 2.23
 1 -17 -3 1.35 1.02
 1 -17 3 2.83 3.01
 -1 -17 4 3.45 2.59
 1 -17 4 6.82 3.28
 -1 -17 -4 9.65 3.52
 1 -17 -4 7.94 3.21
 -1 -17 5 -2.93 1.87
 1 -17 5 -0.46 1.44
 -1 -17 -5 0.71 1.7
 1 -17 -5 0.32 0.58
 1 -17 -6 3.44 1.94
 1 -17 6 2.31 2.22
 -1 -17 -6 4.27 2.79
 -1 -17 6 5.19 3.66
 -1 -17 7 9.37 4.4
 1 -17 7 10.4 4.15
 1 -17 8 5.11 4.06
 -1 -17 8 -5.71 4.85
 -1 -17 9 -2.49 3.23
 1 -17 9 0.39 0.31
 -1 -17 10 13.57 6.24
 1 -17 10 14.88 6.09
 1 -17 11 32.63 8.44
 -1 -17 11 37.02 10.26
 1 -17 12 -0.07 1.98
 -1 -17 12 1.04 1.05
 -1 -17 13 18.52 6.67
 1 -17 13 14.95 5.93
 1 -17 14 0.9 1.53
 -1 -17 14 -0.39 1.85
 -1 -17 15 2.88 3.19
 1 -17 15 0.76 0.59
 -1 -17 16 2.35 3.81
 1 -17 16 2.28 2.31
 -1 -17 17 1 2.94
 1 -17 17 2.78 1.8
 1 -17 18 3.39 3.12
 -1 -17 18 5.65 4.94
 -1 -17 19 -1.35 2.01
 1 -17 19 -1.35 1.9
 -1 -17 20 0.42 1.46
 1 -17 20 2.03 2.68
 1 -18 0 -0.74 1.53
 -1 -18 0 -3.03 2.15
 -1 -18 1 6.73 3.99
 -1 -18 -1 6.5 2.92
 1 -18 -1 6.24 3.32
 1 -18 1 9.01 4.35
 -1 -18 2 21.82 7
 -1 -18 -2 20.65 5.95
 1 -18 -2 16.32 5.38
 1 -18 2 15.12 5.5
 -1 -18 -3 6.37 3.64
 1 -18 3 3.53 2.63
 -1 -18 3 1.6 1.29
 1 -18 -3 3.55 1.59
 -1 -18 4 -0.46 1.91
 -1 -18 -4 3.24 2.26
 1 -18 4 3.1 2.8
 1 -18 -4 1.99 1.15
 -1 -18 5 2.25 2.81
 1 -18 5 2.51 2.05
 1 -18 -5 3.75 2.73
 1 -18 6 2.11 1.56
 -1 -18 6 -0.62 2.22
 -1 -18 7 18.63 7.24
 1 -18 7 17.11 6.12
 -1 -18 8 22.91 7.74
 1 -18 8 15.35 5.71
 1 -18 9 7.92 4.6
 -1 -18 9 10.41 5.53
 1 -18 10 2.44 1.91
 -1 -18 10 0.36 2.34
 1 -18 11 2.32 1.84
 -1 -18 11 3.89 3.99
 -1 -18 12 3.98 3.97
 1 -18 12 -3.34 3.07
 -1 -18 13 7.2 4.73
 1 -18 13 0.71 2.15
 1 -18 14 2.31 2.91
 -1 -18 14 1.04 1.94
 -1 -18 15 0.74 2.27
 1 -18 15 1.22 2.47
 -1 -18 16 3.98 3.76
 1 -18 16 1.92 2.12
 -1 -18 17 4.76 4.11
 1 -18 17 0.15 0.63
 1 -18 18 6.89 4.64
 -1 -18 18 -4.54 3.69
 -1 -19 0 -3.03 2.82
 1 -19 0 -2.51 2.41
 1 -19 -1 6.83 3.66
 -1 -19 1 6.46 3.87
 -1 -19 -1 5.31 3.31
 1 -19 1 3.15 2.44
 1 -19 2 4.73 3.41
 -1 -19 2 3.26 2.43
 -1 -19 -2 10.7 4.56
 1 -19 -2 3.98 2.41
 -1 -19 3 -1.18 1.7
 1 -19 3 0.72 2.1
 -1 -19 -3 0.73 0.87
 1 -19 -3 -2.13 2.46
 -1 -19 4 15.84 6.14
 1 -19 4 15.76 5.84
 1 -19 -4 21.91 6.22
 1 -19 5 2.47 1.63
 -1 -19 5 2.5 3.28
 1 -19 6 -1.08 2.12
 -1 -19 6 1.86 2.4
 -1 -19 7 3.79 3.25
 1 -19 7 7.34 4.24
 -1 -19 8 1.8 2.31
 1 -19 8 -0.27 1.43
 -1 -19 9 3.19 3.61
 1 -19 9 5.24 3.41
 -1 -19 10 5.23 3.2
 1 -19 10 12.29 5.57
 -1 -19 11 1.7 1.62
 1 -19 11 -2.61 2.56
 -1 -19 12 7.76 4.03
 1 -19 12 6.34 3.93
 1 -19 13 3.99 2.66
 -1 -19 13 10.28 5.83
 -1 -19 14 3.41 3.77
 1 -19 14 8.81 4.71
 -1 -19 15 5.67 3.77
 1 -19 15 0 2.19
 1 -19 16 -2.02 2.38
 -1 -19 16 -1.35 2
 1 -20 0 1.7 2.22
 -1 -20 0 -2.59 3.08
 1 -20 -1 -0.3 2.08
 -1 -20 1 0.17 1.01
 1 -20 1 0.71 2.08
 -1 -20 -1 -0.77 1.7
 1 -20 -2 7.28 3.96
 1 -20 2 7.35 4.23
 -1 -20 2 0.17 1.75
 -1 -20 -2 8.89 3.97
 -1 -20 3 -5.18 3.71
 1 -20 3 -0.07 0.5
 1 -20 4 -2.42 2.86
 -1 -20 4 4.26 3.27
 1 -20 5 -0.9 1.64
 -1 -20 5 -3.25 3.49
 1 -20 6 -1.16 2.16
 -1 -20 6 1.45 2.4
 1 -20 7 1.68 1.97
 -1 -20 7 3 3.2
 -1 -20 8 -1 1.61
 1 -20 8 0.21 1.26
 1 -20 9 0.16 0.65
 -1 -20 9 3.32 4.05
 1 -20 10 0 2.44
 -1 -20 10 -3.94 4.56
 -1 -20 11 1.78 1.8
 1 -20 11 0.83 1.5
 1 -20 12 20.14 7.52
 -1 -20 12 22.52 8.16
 -1 -20 13 -0.13 0.61
 1 -20 13 -1.97 2.36
 1 -21 0 1.62 2.22
 -1 -21 0 -2.63 2.47
 1 -21 1 -0.88 2.51
 -1 -21 1 -5.55 4.34
 1 -21 -1 2.71 2.23
 1 -21 2 10.46 5.16
 -1 -21 2 6.42 3.79
 -1 -21 3 -2.43 2.38
 1 -21 3 0.52 0.91
 -1 -21 4 0.04 0.86
 1 -21 4 -1.05 2.39
 -1 -21 5 1.74 1.82
 1 -21 5 0.71 1.88
 1 -21 6 -1.54 2.74
 -1 -21 6 6.22 4.53
 1 -21 7 1.9 1.77
 -1 -21 7 1.57 2.09
 -1 -21 8 -6.27 4.05
 1 -21 8 0 1.01
 -1 -21 9 18.83 7.33
 1 -21 9 18.8 7.55
 1 -21 10 7.44 4.72
 -1 -21 10 6.63 4.2
 -1 -22 1 3.56 3.28
 1 -22 1 -0.04 1.26
 -1 -22 2 1.72 2.96
 1 -22 2 -8.23 4.61
 -1 -22 3 -0.47 1.11
 1 -22 3 -3.33 3.15
 1 -22 4 -2.25 3.02
 -1 -22 4 -6.64 4.15
 -1 -22 5 -4.18 3.32
 1 -22 5 0.22 1.21
 -1 -22 6 -3.47 3.51
 1 -22 6 -2.17 2.48
 -1 -22 7 0.57 0.43
 1 -22 7 0.34 0.87
 1 -23 2 3.14 3.63
 1 -23 3 -2.59 2.69
 -1 -23 3 -0.7 1.79
 -1 -23 4 3.89 4.18
 1 -23 4 1.51 2.79
 2 0 0 8767.31 70.03
 -2 0 0 9999 75.32
 -2 0 -1 7.46 2.84
 -2 0 1 19.58 4.2
 -2 0 -2 7378.5 64.62
 -2 0 2 7342.4 64.38
 2 0 2 6864.36 63.44
 2 0 -2 6876.2 63.5
 -2 0 3 -1.28 0.91
 2 0 3 25.85 11.82
 2 0 -3 24.31 8.32
 -2 0 -4 1179.12 25.84
 -2 0 -4 1259.29 26.82
 -2 0 4 1286.28 26.19
 2 0 4 1142.49 25.43
 2 0 -4 1122.05 25.49
 -2 0 5 -0.05 0.37
 -2 0 -5 -0.21 0.64
 2 0 -5 -0.74 1.14
 -2 0 -5 0.31 0.49
 2 0 5 -0.44 0.88
 -2 0 -6 215.65 11.28
 -2 0 6 199.14 10.55
 2 0 6 170.39 9.53
 2 0 -6 163.4 9.66
 -2 0 -7 0.04 0.24
 -2 0 7 -0.44 0.42
 2 0 7 -0.26 0.62
 2 0 -7 -0.1 0.48
 2 0 8 114.83 7.73
 -2 0 -8 141.13 9.26
 -2 0 8 113.88 8.04
 2 0 -8 109.34 7.82
 2 0 -9 -0.66 0.45
 -2 0 9 1.25 0.96
 2 0 9 -0.37 0.63
 -2 0 -9 0.06 0.48
 2 0 -10 40.19 4.91
 2 0 10 41.15 5.14
 2 0 10 36.37 4.37
 -2 0 -10 38.86 5.77
 -2 0 -10 43.36 5.14
 -2 0 10 39.05 4.64
 2 0 11 0.4 0.69
 -2 0 -11 -0.69 0.76
 2 0 -11 -0.19 0.55
 -2 0 -11 0.36 1.57
 -2 0 11 -0.13 0.41
 2 0 11 0.97 0.98
 2 0 12 436.88 17.6
 2 0 -12 452.11 15.98
 -2 0 12 374.37 14.3
 2 0 12 428.01 14.98
 -2 0 -12 457.64 21.93
 2 0 13 -0.78 0.77
 2 0 -13 0.86 0.9
 -2 0 -13 1.03 1.36
 2 0 13 -0.35 0.66
 -2 0 -13 -0.34 0.55
 -2 0 13 -0.15 0.49
 -2 0 -14 87.99 9.77
 2 0 14 98.74 8.61
 -2 0 14 59.2 5.5
 2 0 14 92.65 10.13
 2 0 14 90.28 6.67
 -2 0 -15 0.22 2.06
 2 0 15 1.12 1.13
 2 0 15 0.6 1.72
 -2 0 -16 78.47 10.18
 2 0 16 94.75 9.2
 2 0 16 89.12 10.74
 2 0 17 5.6 6.95
 -2 0 -17 -2.24 2.02
 2 0 17 1.4 2.34
 2 0 18 163.38 15.34
 2 0 18 152.27 11.79
 -2 0 -18 152.87 14.92
 -2 0 -19 -0.1 2.15
 2 0 19 0.03 1.4
 2 0 20 12.61 3.6
 2 0 20 5.03 1.76
 -2 0 -20 10.43 3.44
 -2 0 -21 -0.85 1.54
 2 0 21 -0.26 1.58
 2 0 21 0.3 0.97
 -2 0 -22 3.96 2.88
 2 0 22 4.86 2.46
 2 0 22 5.58 3.08
 -2 0 -23 0.37 0.18
 2 0 23 1.84 1.96
 2 0 23 4.07 4.03
 2 0 24 35.09 8.1
 -2 0 -24 34 7.92
 -2 0 -25 1.87 2.23
 2 0 25 -0.5 1.02
 -2 0 -26 9.42 4.36
 2 0 26 8.18 4.42
 2 0 27 4.43 3.96
 -2 0 -27 2.2 2.75
 -2 0 -28 11.5 5.39
 2 0 28 13.09 5.34
 -2 0 -29 2.85 3.18
 2 0 29 -7.97 4.72
 -2 0 -30 -2.96 3.38
 2 0 30 -0.4 1.84
 -2 0 -31 2.02 1.49
 2 0 31 -6.24 4.09
 -2 0 -32 5.56 4.11
 2 0 32 -2.16 2.48
 -2 0 -33 -0.09 0.84
 2 -1 0 4058.52 47.7
 -2 -1 0 4886.46 53.85
 2 1 0 4038.74 48.59
 -2 1 0 4710.68 52.86
 2 -1 -1 507.16 18.68
 2 -1 1 687.29 20.78
 2 1 1 606.03 19.58
 2 1 -1 637.39 20.94
 -2 1 -2 3215.46 42.44
 2 -1 -2 3301.93 44.08
 -2 -1 -2 3698.99 47.15
 -2 -1 2 3620.56 46.04
 2 1 2 3276.17 43.14
 2 1 -2 3323.14 45.04
 -2 1 -2 3758.89 46.88
 -2 1 2 3676.47 46.19
 2 -1 2 3192.38 42.88
 2 -1 -3 64.57 8.65
 -2 -1 -3 41.85 5
 -2 -1 3 43.48 4.9
 2 1 -3 61.59 6.47
 -2 1 -3 40.3 4.99
 -2 1 3 42.23 4.95
 2 -1 4 480.63 16.6
 -2 -1 -4 534.42 18.2
 -2 -1 4 565.74 17.88
 2 1 4 521.19 17.82
 2 1 -4 509.84 18.14
 2 -1 -4 482.81 16.95
 -2 1 -4 566.75 18.06
 -2 1 4 514.2 16.96
 -2 -1 5 109.21 7.76
 -2 -1 -5 111.82 8.31
 2 1 5 95.96 7.6
 2 1 -5 92.54 7.71
 -2 1 -5 114.47 8.22
 -2 1 5 104.04 7.62
 2 -1 -5 84.98 7.13
 2 -1 5 95.7 7.24
 -2 -1 -6 560.64 17.02
 -2 -1 6 612.16 18.77
 2 -1 6 535.22 18.41
 -2 -1 -6 635.82 19.86
 2 -1 6 529 17.18
 2 1 6 557.43 18.21
 2 1 -6 534.41 18.23
 -2 1 -6 639.6 19.54
 -2 1 6 597.5 18.39
 2 -1 -6 527.21 17.46
 -2 1 -7 124.69 9.37
 2 -1 7 112.28 7.75
 2 -1 7 113.48 8.33
 2 -1 -7 111.44 7.94
 -2 -1 -7 146.99 9.59
 -2 -1 7 138.43 8.78
 2 1 7 120.83 8.25
 -2 1 -7 150.86 9.64
 2 1 -7 113.09 8.2
 -2 1 7 131.42 8.64
 -2 -1 -7 131.95 8.34
 2 -1 8 13.85 2.71
 -2 -1 -8 14.84 2.87
 -2 1 8 14.76 2.91
 2 1 8 13.2 2.74
 2 1 -8 12.48 2.68
 2 -1 8 13.04 2.89
 -2 -1 -8 15.79 3.11
 -2 1 -8 13.29 3.05
 -2 -1 8 14.53 2.94
 -2 1 -8 17.89 3.38
 2 -1 -8 9.58 2.31
 2 -1 -9 10.17 2.44
 2 -1 9 10.5 2.37
 -2 1 -9 14.08 2.96
 -2 1 9 13.25 2.82
 2 1 9 12.54 2.65
 2 -1 9 12.17 2.83
 2 1 -9 11.2 2.58
 -2 1 -9 15.81 4.08
 -2 -1 -9 13.25 2.87
 -2 -1 9 11.89 2.59
 -2 1 -10 118.93 10.34
 2 -1 10 116.77 8
 2 -1 10 119.51 9.19
 -2 1 -10 124.03 8.64
 -2 1 10 129.22 8.99
 2 1 10 113.2 7.86
 2 1 -10 124.04 8.95
 -2 1 10 100.98 7.32
 -2 -1 10 118.14 8.2
 -2 -1 -11 109.29 10.18
 2 -1 11 102.29 8.81
 -2 1 -11 77.18 6.9
 -2 1 11 82.12 6.69
 2 1 11 103.82 7.7
 2 1 -11 97.45 7.79
 -2 1 -11 103.27 9.59
 -2 1 -12 371.74 19.11
 2 -1 12 408.88 17.84
 -2 1 -12 327.36 14.39
 -2 1 12 340.73 13.78
 2 1 12 377.89 14.35
 2 1 -12 416.62 15.6
 -2 -1 -12 409.82 20.33
 -2 1 -13 -0.51 0.65
 2 -1 13 4.25 3.09
 2 1 -13 0.64 0.77
 -2 1 -13 0.81 0.63
 -2 -1 -13 -1.9 2.66
 2 1 13 0.16 0.13
 2 -1 13 -2.61 2.69
 -2 1 13 -0.63 0.65
 2 1 13 -6.79 4.04
 2 1 -14 37.86 4.59
 2 -1 14 39.57 5.84
 2 1 14 34.75 6.66
 -2 1 -14 36.81 6.63
 -2 1 -14 20.6 3.5
 -2 -1 -14 29.07 5.81
 2 -1 14 37.08 7
 -2 1 14 23.44 3.52
 2 1 14 37.61 4.32
 2 1 15 40.7 7.37
 2 1 15 49.89 4.95
 -2 1 -15 47.73 7.79
 -2 -1 -15 42.11 7.03
 2 -1 15 50.39 6.67
 -2 1 -15 29.05 4.07
 -2 1 15 25.07 3.6
 2 1 -15 48.94 5.13
 2 -1 15 39.31 6.94
 -2 1 -16 51.35 8.49
 -2 -1 -16 48.89 7.68
 2 1 16 58.36 5.18
 2 -1 16 60.39 8.72
 2 1 16 61.32 8.78
 2 -1 16 56.38 7.27
 -2 1 -16 39.5 4.8
 -2 1 16 30.89 3.93
 2 1 -16 57.35 5.53
 2 -1 17 2.9 4.08
 2 1 17 4.34 4.07
 2 1 17 2.65 1.06
 -2 1 -17 1.03 1.22
 -2 -1 -17 -0.07 1.69
 2 -1 17 3.59 2.52
 -2 1 17 1.64 0.87
 -2 1 -18 29.07 6.72
 2 -1 18 31.96 5.68
 -2 -1 -18 30.53 6.64
 2 1 18 41.42 8.54
 2 -1 18 41.37 8.66
 2 -1 19 51.57 9.21
 2 1 19 50.31 9.22
 2 -1 19 53.18 7.58
 -2 1 -19 49.45 8.65
 -2 -1 -19 49.74 8.83
 2 -1 20 3.17 2.17
 -2 1 -20 2.39 2.12
 -2 -1 -20 1.77 1.49
 2 -1 20 6.27 4.51
 2 1 20 7.09 4.69
 -2 1 -21 11.23 3.96
 -2 -1 -21 12.85 4.66
 2 -1 21 11.16 4.48
 2 -1 21 16.46 4.79
 2 1 21 13.43 4.86
 2 -1 22 4.32 3.61
 -2 1 -22 -0.59 1.87
 2 -1 22 -0.11 0.83
 -2 -1 -22 -0.57 1.8
 2 1 22 1.91 1.88
 -2 1 -23 1.66 2.29
 2 -1 23 -0.13 1.35
 -2 -1 -23 0.98 1.22
 2 -1 23 6.17 4.4
 2 1 23 4.03 3.83
 -2 1 -24 33.03 7.79
 -2 -1 -24 26.36 6.74
 2 -1 24 39.91 7.21
 2 -1 24 35.16 8.24
 2 1 24 35.29 8.38
 -2 1 -25 1.79 2.62
 -2 -1 -25 7.11 3.59
 2 -1 25 6.58 3.94
 2 1 25 7.51 4.5
 2 -1 26 1.62 2.6
 2 1 26 5.58 4.1
 -2 -1 -26 2.23 2.1
 -2 1 -26 -1.21 2.07
 -2 1 -27 -0.24 0.68
 2 -1 27 0.69 0.64
 -2 -1 -27 1.21 1.45
 -2 1 -28 12.9 5.59
 -2 -1 -28 14.52 5.48
 2 -1 28 17.03 6.15
 2 1 28 19.27 6.51
 -2 1 -29 0.06 0.73
 -2 -1 -29 0.12 1.06
 2 -1 29 -1.88 2.37
 -2 1 -30 -0.31 0.37
 -2 -1 -30 -0.01 0.19
 2 -1 30 0.57 0.38
 2 1 30 0.07 2.33
 -2 1 -31 0.3 1.12
 -2 -1 -31 -4.09 3.14
 2 -1 31 3.11 3.35
 2 1 31 -1.81 2.22
 -2 -1 -32 3.75 3.67
 -2 1 -32 -0.84 1.43
 2 1 32 2.52 2.78
 -2 -1 -33 0.5 1.04
 2 2 0 2304.46 36.88
 2 2 1 1933.52 33.65
 2 2 -1 1916.54 34.22
 2 2 2 1902.59 33.28
 2 2 -2 1744.93 32.91
 2 2 -3 942.69 24.19
 2 2 3 997.71 24.28
 -2 2 -4 248.46 11.69
 2 -2 4 260.49 12.92
 2 2 4 275.48 12.93
 2 2 -4 262.25 12.83
 2 -2 5 179.7 10.75
 2 2 5 170.13 10.17
 2 2 -5 176.6 10.34
 -2 2 -5 174.51 10.22
 -2 2 -6 722.91 22.01
 2 -2 6 715.31 22.23
 2 2 6 715.7 20.56
 2 2 -6 707.85 20.94
 -2 2 -7 52.95 6.3
 -2 -2 -7 52.91 5.24
 2 2 -7 51.99 5.7
 2 -2 7 60.4 6.4
 2 2 7 56.04 5.63
 -2 -2 -8 70.37 6.12
 2 -2 8 69.61 7.14
 2 2 8 71.92 6.49
 2 2 -8 66.44 6.3
 -2 2 -8 78.6 7.73
 -2 2 9 5.5 1.69
 2 2 9 12.63 2.66
 2 2 -9 13.45 2.77
 -2 2 -9 19.23 4.28
 2 -2 9 15.12 3.32
 -2 -2 -9 16.54 2.99
 2 2 10 1.04 0.76
 -2 2 10 -2.09 1.61
 2 2 -10 2.43 1.15
 -2 2 -10 -1.4 2.07
 -2 2 -10 2.29 1.13
 -2 -2 -10 1.58 0.95
 2 -2 10 -0.37 0.78
 2 2 11 15.02 3.07
 -2 2 -11 15.22 3.49
 2 -2 11 14.94 3.38
 -2 2 -11 14.74 3.07
 -2 2 11 13.12 2.76
 -2 2 11 0.35 1.34
 2 2 -11 12.99 2.93
 -2 -2 -11 13.87 2.77
 -2 -2 -12 61.34 7.81
 -2 2 -12 54.36 7.43
 -2 -2 -12 47.09 5.08
 2 2 12 54.79 5.76
 -2 2 -12 41.03 5.21
 2 2 -12 56.56 6
 -2 2 12 48.06 5.27
 2 -2 12 57.72 7.07
 -2 2 -13 11.87 2.88
 -2 2 -13 12.93 3.33
 -2 2 13 11.08 2.58
 2 2 13 15.95 2.99
 2 2 -13 16.82 3.11
 2 2 13 11.11 3.09
 -2 -2 -13 14.04 3.59
 2 -2 13 15.68 4.48
 -2 2 -14 538.88 25.43
 -2 -2 -14 522.19 24.23
 2 -2 14 534.78 22.66
 2 -2 14 525.83 24.93
 2 2 14 508.48 24.4
 -2 2 -14 464.68 17.16
 -2 2 14 466.65 17.07
 2 2 14 515.78 16.63
 2 2 -14 569.91 19.2
 -2 2 -15 62.67 8.87
 2 -2 15 92.49 10.69
 2 -2 15 67.1 9.1
 2 2 15 62.56 8.58
 -2 2 -15 41 5.07
 -2 2 15 40.43 4.61
 2 2 15 63.75 5.94
 2 2 -15 62.78 5.96
 -2 -2 -15 67.79 9.14
 -2 2 -16 23.18 5.34
 2 2 16 24.92 6.29
 2 -2 16 31.82 5.69
 2 -2 16 23.61 5.87
 -2 -2 -16 22.01 5.37
 2 2 -16 23.66 3.66
 -2 2 -16 15.79 3.1
 -2 2 16 13.59 2.7
 2 2 16 24.04 3.44
 2 -2 17 22.2 8.45
 -2 2 -17 14.25 4.52
 2 2 17 19.7 8.68
 -2 2 -17 10.48 2.46
 -2 -2 -17 15.99 4.6
 2 2 17 16.42 2.82
 2 -2 17 21.47 6.1
 2 2 -17 17.79 3.28
 -2 2 17 11.29 2.37
 -2 -2 -18 211.18 17.12
 2 2 18 244.63 10.89
 2 -2 18 222.19 18.12
 2 2 18 225.31 18.2
 2 -2 18 234.5 16.6
 2 2 -18 224.26 10.75
 -2 2 -18 209.18 17.63
 -2 2 -19 6.02 3.16
 -2 -2 -19 5.56 2.86
 2 -2 19 6.94 3.5
 2 2 19 5.67 1.44
 2 -2 20 23.44 5.44
 -2 2 -20 20.25 5.86
 2 -2 20 29.02 7.52
 -2 -2 -20 20.53 5.86
 2 2 20 24.68 6.55
 2 2 21 55.14 9.65
 2 -2 21 61.35 9
 -2 2 -21 54.83 9.94
 -2 -2 -21 54.21 9.42
 2 -2 21 55.29 10.21
 2 2 22 8.54 4.93
 -2 2 -22 3.1 2.66
 -2 -2 -22 2.82 2.39
 2 -2 22 4.6 3.13
 2 -2 22 9.87 4.99
 2 -2 23 4.07 3.45
 -2 2 -23 0.45 1.33
 -2 -2 -23 1.77 2.04
 2 2 23 -1.22 0.35
 2 -2 23 0.42 1.97
 2 -2 24 11.3 4.08
 -2 -2 -24 7.33 3.05
 2 -2 24 11.67 4.94
 2 2 24 7.19 3.77
 -2 2 -24 8.35 3.98
 2 2 25 10.69 4.85
 -2 2 -25 1.92 0.85
 -2 -2 -25 9.32 4.26
 2 -2 25 14.1 4.59
 2 -2 25 7.23 3.5
 -2 2 -26 2.81 2.15
 2 -2 26 -1.01 2.66
 2 2 26 0.88 2.57
 -2 -2 -26 3.88 3.02
 -2 -2 -27 5.11 3.32
 -2 2 -27 3.87 1.49
 2 -2 27 3.82 2.77
 2 2 27 11.01 5.07
 -2 -2 -28 7.49 3.83
 2 -2 28 9.2 4.31
 2 2 28 9.66 4.85
 -2 2 -28 10.37 5.06
 -2 2 -29 -1.15 1.98
 -2 -2 -29 2.62 2.38
 2 -2 29 0.64 1.93
 2 2 29 -2.97 3.38
 -2 -2 -30 0.35 0.48
 -2 2 -30 11.57 5.32
 2 2 30 9.59 4.64
 2 -2 30 10.23 4.74
 -2 2 -31 10.01 5.37
 -2 -2 -31 1.84 2.33
 2 -2 31 8.28 4.66
 2 2 31 4.63 3.24
 -2 -2 -32 -4.31 3.38
 2 -2 32 -5.69 4.02
 2 2 32 2.23 2.53
 -2 -2 -33 2.79 3.38
 2 3 0 3886.74 50.82
 2 3 -1 387.67 17.7
 2 3 1 364.65 16.89
 -2 3 -2 66 5.32
 2 -3 2 65.05 6.45
 2 3 2 74.73 7.08
 2 3 -2 74.52 7.2
 2 -3 3 4.75 1.5
 -2 3 -3 2.32 0.5
 2 3 -3 2.62 1.52
 -2 3 -4 65.32 6
 2 3 4 73.31 7.04
 2 3 -4 64.08 6.46
 2 -3 4 69.81 7.01
 2 3 -5 27.64 4.24
 2 -3 5 30.85 4.66
 -2 3 -5 27.77 3.95
 2 3 5 27.15 4.23
 -2 3 -6 0.15 0.91
 2 3 -6 0.16 0.91
 2 3 6 -0.41 0.92
 2 -3 6 0.08 0.08
 2 3 -7 0.25 0.16
 -2 3 -7 2.09 0.98
 2 -3 7 0.49 0.37
 -2 3 7 0.34 0.1
 2 3 7 -0.2 0.49
 2 -3 8 106.86 9.27
 2 3 8 104.44 8.07
 2 3 -8 102.5 8.26
 -2 3 -8 109.71 9.34
 -2 -3 -9 15.03 2.65
 -2 3 -9 33.57 5.45
 2 3 9 27.83 4.21
 2 3 -9 27.57 4.31
 2 -3 9 25.42 4.16
 -2 3 9 15.19 2.32
 2 3 -10 3.43 1.56
 -2 3 10 1.38 0.63
 -2 3 -10 -2.25 2.66
 2 -3 10 4.85 2.14
 -2 -3 -10 2.75 1.18
 2 3 10 3.01 1.51
 2 3 11 16.61 3.23
 2 3 -11 15.33 3.24
 -2 -3 -11 12.52 2.49
 -2 3 -11 17.66 3.93
 -2 3 11 10.95 2.42
 2 -3 11 20.59 4.78
 -2 3 -12 106.37 10.46
 -2 3 12 102.02 7.7
 2 -3 12 104.89 9.94
 2 3 12 113.15 8.48
 2 3 -12 116.54 8.99
 -2 -3 -12 98.62 7.09
 2 3 13 0.82 0.62
 2 3 -13 0.45 0.59
 -2 -3 -13 -0.14 0.34
 -2 3 -14 237.16 16.67
 -2 -3 -14 258.5 17.49
 2 -3 14 256.63 17.22
 2 3 14 229.1 16.23
 -2 -3 -14 188.75 9.9
 2 -3 14 248.89 16.15
 2 3 14 238.71 11.87
 2 3 -14 279.13 14.34
 -2 3 -15 25.29 6.2
 2 -3 15 25.47 5.48
 -2 -3 -15 25.48 5.72
 -2 -3 -15 17.38 3.08
 2 3 15 20.51 4.82
 2 3 15 31.38 4.48
 2 3 -15 29.55 4.41
 -2 3 -16 1.45 1.1
 2 -3 16 1.58 0.9
 2 3 16 0.17 0.51
 -2 -3 -16 0.3 1.41
 -2 -3 -16 1.2 0.88
 -2 3 -16 -0.62 1.68
 2 -3 16 2.82 2.41
 2 3 16 -0.09 1.97
 2 3 -16 0.61 0.62
 -2 3 -17 0.23 0.39
 -2 3 -17 -2.99 2.55
 -2 3 17 0.2 0.27
 2 3 17 0.4 0.11
 -2 -3 -17 0.58 0.43
 2 3 -17 1.09 0.84
 2 -3 17 -0.24 1.36
 2 3 17 -0.45 1.96
 2 -3 17 2.02 2.05
 -2 3 -18 10.27 4.47
 2 -3 18 16.26 5.96
 2 3 18 22.3 6.71
 2 -3 18 16.53 5.31
 -2 -3 -18 10.11 3.62
 2 3 18 13.59 2.79
 2 3 -18 14.79 2.97
 -2 -3 -19 150.59 14.84
 2 3 -19 198.25 10.49
 2 -3 19 185.88 17.51
 2 3 19 190.42 17.72
 2 -3 19 170.15 14.75
 2 3 19 184.21 9.52
 -2 3 -19 160.68 16.22
 -2 -3 -20 144.98 14.95
 2 -3 20 172.71 16.96
 2 3 20 166.42 16.86
 2 -3 20 160.47 14.59
 -2 3 -20 150.44 15.89
 2 -3 21 39.85 9.22
 2 3 21 37.76 8.66
 -2 3 -21 29.23 7.45
 -2 -3 -21 21.25 6.01
 2 -3 21 30.16 6.95
 2 -3 22 12.61 4.8
 -2 3 -22 4.62 3.22
 -2 -3 -22 3.42 2.68
 2 3 22 12.23 4.93
 2 -3 22 9.11 4.16
 2 -3 23 32.49 7.71
 2 3 23 24.79 6.87
 -2 3 -23 26.48 7.05
 -2 -3 -23 26.04 6.79
 2 -3 23 26.85 6.36
 2 -3 24 1.82 1.75
 -2 3 -24 0.09 0.71
 2 3 24 2.53 2.35
 -2 -3 -24 3.16 2.69
 2 -3 24 1.92 1.97
 -2 3 -25 -0.49 2.03
 2 -3 25 2.1 1.87
 2 3 25 0.98 0.97
 -2 -3 -25 0.15 1.09
 2 -3 25 3.17 2.78
 -2 3 -26 0.37 1.24
 -2 -3 -26 0.43 0.6
 2 -3 26 2.37 1.08
 2 3 26 -2.17 2.11
 2 -3 26 0.03 1.04
 -2 3 -27 -4.58 3.38
 -2 -3 -27 2.11 2.23
 2 -3 27 -1.55 2.21
 2 3 27 1.53 2.34
 -2 3 -28 -0.77 1.44
 -2 -3 -28 -3.56 2.99
 2 -3 28 1.64 2.49
 2 3 28 -0.8 0.28
 -2 3 -29 2.19 2.73
 -2 -3 -29 -1.43 0.81
 2 -3 29 2.3 2.99
 2 3 29 -3.15 3.59
 -2 -3 -30 0.16 1.19
 2 -3 30 2.09 3.36
 2 3 30 -4.36 3.39
 -2 -3 -31 3.13 3.09
 2 -3 31 4.74 3.72
 2 3 31 2.56 2.67
 -2 -3 -32 2.04 2.7
 2 -3 32 -4.12 3.59
 2 3 32 -1.72 2.24
 -2 -3 -33 2.07 2.6
 -2 -3 -34 0.58 1.78
 2 -4 0 4.19 1.12
 -2 4 0 5.74 1.52
 -2 4 -1 20.01 2.65
 -2 4 1 21.52 2.2
 2 -4 1 17.55 3.52
 -2 4 -2 40.99 4.28
 -2 4 2 41.26 2.93
 2 -4 2 44.14 5.56
 -2 4 -3 64.6 5.67
 -2 4 3 55.13 2.73
 2 -4 3 65.95 6.97
 -2 4 -4 144.16 9.16
 2 -4 4 155.91 10.88
 -2 4 -5 190.58 11.17
 2 -4 5 191.8 12.57
 -2 4 -6 135.14 9.82
 2 4 6 130.48 9.56
 2 4 -6 129.61 9.62
 2 -4 6 136.45 10.4
 -2 4 -7 1.46 2.41
 2 4 -7 -1.25 1.2
 2 4 7 0.65 0.76
 -2 4 -8 195.49 12.4
 2 4 -8 181.72 11.79
 2 4 8 193.01 11.69
 2 -4 8 193.23 12.76
 -2 4 -9 36.62 5.87
 2 4 9 36.72 5.15
 2 4 -9 34.68 5.21
 -2 4 9 14.61 1.99
 2 -4 9 35.56 5.7
 -2 4 -10 254.23 15.48
 2 -4 10 273.8 16.27
 2 4 10 268.29 14.01
 2 4 -10 250.87 13.79
 -2 4 11 23.39 3.1
 -2 4 -11 41.79 6.69
 2 4 11 41.28 5.38
 2 4 -11 42.27 5.67
 -2 -4 -11 31.24 3.87
 2 -4 11 51.31 8.61
 -2 4 12 24.74 3.53
 -2 4 -12 44.59 7.1
 2 -4 12 60.33 8.19
 2 4 12 45.26 5.61
 2 4 -12 50.76 6.2
 -2 -4 -12 29.96 3.78
 -2 4 13 68.16 6.2
 -2 -4 -13 48.49 4.8
 2 -4 13 84.96 9.58
 2 4 13 82.08 7.59
 2 4 -13 79.83 7.64
 -2 4 -13 74.67 9.53
 -2 4 -14 5.94 2.7
 -2 -4 -14 3.57 1.26
 2 4 -14 6.89 2.32
 2 4 14 8.29 2.33
 -2 -4 -15 105.51 11.58
 2 -4 15 101.49 11.48
 2 4 15 91.87 10.75
 -2 -4 -15 56.54 5.01
 2 4 15 104.76 8.38
 2 4 -15 90.95 8.12
 2 -4 15 100.1 10.97
 -2 4 -15 88.87 10.76
 2 -4 16 81.05 10.28
 2 4 16 72.68 10.14
 -2 -4 -16 71.15 6.37
 2 4 16 83.43 7.46
 2 4 -16 79.16 7.61
 2 -4 16 85.08 10.36
 -2 -4 -16 80.81 10.16
 -2 4 -16 73.54 10.32
 -2 -4 -17 52.4 8.81
 2 -4 17 51.32 8.41
 2 4 17 48.53 8.4
 -2 4 -17 51.54 8.69
 2 4 17 50.08 5.74
 2 4 -17 58.8 6.91
 2 -4 17 48.18 7.57
 -2 4 -18 17.81 5.62
 2 -4 18 13.63 4.53
 2 4 18 16.25 3.26
 2 4 -18 14.9 3.28
 -2 -4 -18 11.55 3.98
 2 4 18 16.68 5.15
 2 -4 18 14.63 4.92
 2 4 19 4.53 1.6
 -2 4 -19 7.01 4.52
 -2 -4 -19 4.25 1.71
 2 4 -19 7.39 2.25
 2 -4 19 10.84 7.55
 2 -4 19 5.68 3.95
 2 4 19 12.19 7.62
 -2 -4 -20 244.67 19.33
 2 -4 20 266.7 20.6
 2 4 20 250.69 20.32
 2 -4 20 261.89 19.26
 -2 4 -20 246.58 20.4
 2 -4 21 25.23 7.29
 -2 4 -21 24.71 7
 2 -4 21 48.51 10.3
 2 4 21 44.77 10.14
 -2 -4 -21 16.38 5.12
 -2 4 -22 38.75 7.92
 2 -4 22 49.88 9.58
 2 4 22 46.14 9.21
 -2 -4 -22 46.57 8.93
 2 -4 22 41.91 8.05
 -2 4 -23 29.07 7.9
 2 -4 23 18.3 5.76
 2 -4 23 27.72 7.42
 -2 -4 -23 14.64 4.95
 2 4 23 25.72 7.16
 -2 4 -24 3.54 2.11
 2 -4 24 8.66 4.7
 -2 -4 -24 3.36 2.93
 2 4 24 8.91 4.62
 2 -4 24 4.65 2.85
 -2 4 -25 8.51 3.71
 -2 -4 -25 10.47 4.38
 2 -4 25 13 5.27
 2 4 25 12.52 5.76
 2 -4 25 8.51 3.52
 -2 4 -26 13.51 5.2
 -2 -4 -26 9.95 4.03
 2 -4 26 8.27 3.41
 2 4 26 12.93 4.74
 2 -4 26 10.08 4.35
 -2 4 -27 1.24 0.91
 -2 -4 -27 2.57 2.27
 2 -4 27 3.37 3.11
 2 -4 27 0.33 1.35
 2 4 27 1.66 1.24
 2 -4 28 1.02 1.93
 2 4 28 1.14 2.03
 -2 -4 -28 -1.2 0.26
 -2 -4 -29 1.41 0.98
 2 -4 29 5.38 4.14
 2 4 29 5.72 2.6
 -2 -4 -30 2.89 2.86
 2 -4 30 -3.1 2.84
 2 4 30 1.39 1.92
 -2 -4 -31 -1.04 1.56
 2 -4 31 6.26 4.71
 2 4 31 0 3.49
 -2 -4 -32 -1.99 2.22
 2 -4 32 4.42 3.99
 2 4 32 5.94 4.8
 -2 -4 -33 2.87 3.55
 -2 -4 -34 2.01 3.39
 2 -5 0 226.9 12.83
 -2 5 0 206.07 8.24
 2 -5 1 39.89 5.42
 2 -5 -1 35.86 4.71
 -2 5 1 34.04 2.96
 -2 5 -1 33.26 3.54
 2 -5 2 24.84 3.36
 -2 5 -2 16.23 2.48
 2 -5 2 26.6 4.64
 2 -5 -2 21.78 3.86
 -2 5 2 17.37 1.7
 2 -5 3 49.9 6.5
 2 -5 3 53.64 5.46
 -2 5 -3 40.23 4.8
 2 -5 4 10.67 3.3
 -2 5 -4 18.31 4.2
 -2 5 -5 30.67 4.9
 2 -5 5 20.12 3.94
 2 -5 6 -0.3 1.5
 -2 5 -6 35.35 6.21
 2 -5 7 251.15 15.42
 -2 5 -7 265.48 14.58
 2 -5 8 188.89 13.52
 -2 5 -8 220.38 13.86
 2 -5 9 68.6 7.98
 -2 5 -9 77.16 8.67
 -2 5 -10 23.67 4.74
 -2 5 10 12.08 2.65
 2 -5 10 22.73 5.27
 2 5 -10 19.7 4.07
 -2 5 11 2.14 1.16
 -2 5 -11 2.08 0.97
 -2 -5 -11 2.03 0.96
 2 5 -11 2.37 1.33
 2 5 11 2.3 1.36
 2 -5 11 5.62 2.94
 2 5 12 3.46 1.38
 -2 5 -12 6.34 3.2
 -2 5 12 4.85 1.82
 2 5 -12 4.48 1.78
 2 -5 12 7.26 3.18
 -2 -5 -12 2.29 1.03
 -2 5 -13 11.62 4.7
 -2 -5 -13 4.12 1.31
 2 5 -13 7.82 2.68
 2 5 13 7.56 2.46
 2 -5 14 108.13 11.4
 2 5 14 99.19 8.77
 2 5 -14 102.71 9.42
 -2 5 -14 84.97 10.63
 -2 5 -15 36.97 7.63
 -2 -5 -15 20.88 2.77
 2 -5 15 51.3 8.43
 2 5 15 42.08 5.52
 2 5 -15 40.41 5.7
 -2 5 -16 16.32 5.31
 2 -5 16 25.44 6.66
 2 -5 16 19.17 5.22
 -2 -5 -16 17.7 4.85
 2 5 16 12.69 3.87
 -2 -5 -16 12.93 2.38
 2 5 16 17.9 3.66
 2 5 -16 17.63 3.92
 -2 5 -17 67.67 10.2
 2 -5 17 69.79 9.89
 2 -5 17 72.07 9.67
 2 5 17 62.83 9.33
 2 5 17 80.22 7.89
 2 5 -17 69.44 7.86
 -2 -5 -17 69.54 9.72
 -2 5 -18 24.2 6.56
 2 -5 18 31.33 6.99
 -2 -5 -18 28.09 6.32
 2 5 18 28.07 6.83
 2 5 18 31.25 4.77
 2 5 -18 28.29 4.7
 2 -5 18 35.11 6.9
 -2 5 -19 23.59 6.93
 2 -5 19 27.59 8.37
 2 5 19 23.15 8.13
 2 5 -19 23.12 4.26
 -2 -5 -19 23.69 6.12
 2 5 19 21.72 3.9
 2 -5 19 24.53 6.61
 -2 -5 -20 195.16 17.44
 2 -5 20 173.45 16.01
 2 -5 20 202.23 17.95
 2 5 20 198.07 17.99
 -2 5 -20 190.88 17.81
 -2 5 -21 0.71 2.72
 2 5 21 13.35 5.94
 -2 -5 -21 0.32 1.18
 2 -5 21 2.98 4.14
 2 -5 21 13.82 6.24
 -2 5 -22 16.57 5.14
 -2 -5 -22 15.95 4.93
 2 -5 22 16.77 5.35
 2 -5 22 19.07 5.31
 2 5 22 16.7 5.37
 -2 5 -23 0.14 2.27
 -2 -5 -23 1.31 1.46
 2 -5 23 0.58 1.68
 2 -5 23 1.03 2.19
 2 5 23 0.22 1.05
 -2 5 -24 1.46 0.88
 -2 -5 -24 5.08 3.36
 2 5 24 5.88 2.95
 2 -5 24 3.82 1.32
 2 -5 24 2.38 2.58
 2 5 25 3.14 2.68
 -2 5 -25 -0.83 2.28
 -2 -5 -25 2.56 2.23
 2 -5 25 -1.83 2.34
 2 -5 25 0.33 0.5
 2 -5 26 -1.84 2.26
 2 5 26 0.35 0.08
 -2 -5 -26 2.34 2.29
 2 -5 26 1.11 1.97
 -2 -5 -27 5.84 3.81
 2 -5 27 12.85 5.36
 2 5 27 10.4 4.46
 2 -5 27 9.16 4.42
 -2 -5 -28 -2.87 2.48
 2 -5 28 1.54 2.16
 2 5 28 1.1 1.79
 2 -5 28 1.14 1.94
 2 5 29 1.65 2.27
 -2 -5 -29 -1.86 2.45
 2 -5 29 -2.58 2.53
 2 -5 30 0.62 0.56
 -2 -5 -30 -0.99 1.52
 2 5 30 -0.93 1.58
 -2 -5 -31 -1.48 1.88
 2 5 31 0 1.71
 -2 -5 -32 1.41 2.28
 -2 -5 32 1.09 2.66
 -2 5 32 0.55 1.57
 -2 -5 -33 -0.37 1.13
 -2 -5 -34 -0.41 1.66
 2 -6 0 22.55 3.11
 2 -6 0 20.85 3.9
 2 -6 1 6.46 2.44
 2 -6 -1 4.63 1.7
 2 -6 1 6.14 1.6
 -2 6 -1 3.45 0.83
 -2 6 -2 1.89 1.41
 2 -6 2 0.01 0.83
 2 -6 2 1.57 0.89
 2 -6 -2 2.17 0.93
 2 -6 -3 149.31 10.54
 2 -6 3 148.31 11.3
 -2 6 -3 151.31 9.45
 -2 6 -4 31.98 4.99
 2 -6 4 29.02 4.75
 2 -6 5 405.31 19.59
 -2 6 -5 361.42 16.05
 2 -6 6 -3.29 2.14
 -2 6 -6 18.53 6.49
 2 -6 7 33.69 5.79
 -2 6 -7 63.14 8.11
 2 -6 8 282.65 17.51
 -2 6 -8 313.77 16.92
 2 -6 9 87.39 9.66
 -2 6 -9 150.17 12.8
 2 -6 10 51.48 7.83
 -2 6 -10 56.59 8.41
 -2 6 -11 37.98 7.04
 2 -6 11 34.57 6.91
 -2 6 11 29.09 4.28
 -2 6 -12 25.34 6.01
 -2 -6 -12 11.33 2.19
 -2 6 12 15.45 3.14
 2 -6 12 27.97 6.07
 -2 6 -13 7.96 4.03
 2 6 -13 8.39 2.86
 2 -6 13 11.4 4.35
 -2 6 13 4.02 1.57
 -2 -6 -13 3.84 1.2
 -2 6 14 10.7 2.56
 -2 6 -14 19.7 5.24
 2 6 -14 21.52 4.56
 2 -6 14 18.64 4.69
 2 6 14 19.71 4.02
 -2 -6 -14 12.61 2.08
 -2 6 -15 8.33 4.44
 -2 6 15 2.31 1.14
 -2 -6 -15 2.67 0.89
 2 6 15 4.16 2.02
 2 6 -15 4.25 1.98
 2 6 16 103.18 9.62
 2 6 -16 94.78 9.48
 -2 6 -16 109.74 14.39
 -2 -6 -17 669.58 31.48
 2 6 17 649.2 23.93
 2 6 -17 687.48 25.46
 2 -6 17 634.96 30.95
 -2 6 -17 606.79 30.57
 -2 -6 -18 48.13 8.46
 2 -6 18 67.33 11.3
 2 6 18 61.33 11.17
 2 6 18 47.04 6.36
 2 6 -18 42.19 6.03
 2 -6 18 72.47 11.93
 -2 6 -18 66.42 12.13
 -2 -6 -19 167.03 15.95
 2 -6 19 163.65 16.23
 2 -6 19 188.71 17.83
 2 6 19 164.65 16.42
 2 6 19 184.2 12.33
 2 6 -19 186.33 12.78
 -2 6 -19 162.39 16.23
 2 -6 20 255.27 20.42
 2 6 20 235.01 19.33
 2 6 20 251.99 14.13
 2 -6 20 205.75 18.43
 -2 -6 -20 237.92 19.51
 -2 6 -20 208.46 18.27
 -2 6 -21 5.08 3.43
 -2 -6 -21 2.57 1.66
 2 6 21 6.82 3.85
 2 -6 21 13.53 6.35
 2 -6 21 2.27 2.84
 -2 -6 -22 2.81 1.33
 2 -6 22 1.42 1.75
 2 -6 22 4.34 2.68
 2 6 22 3.22 2.44
 -2 -6 -23 1.78 1.94
 2 -6 23 1.46 1.61
 2 6 23 2.63 2.12
 2 -6 23 2.34 2.26
 2 -6 24 -1.9 1.67
 -2 -6 -24 0.21 1.6
 2 6 24 -1.15 1.86
 2 -6 24 -1.44 2.39
 2 6 25 -1.17 3.29
 -2 -6 -25 -2.15 2.58
 2 -6 25 -0.12 2.13
 2 -6 25 0.4 1.13
 -2 -6 -26 7.51 3.72
 2 -6 26 6.2 3.91
 2 6 26 5.86 3.31
 2 -6 26 10.19 4.95
 2 -6 27 4.36 3.28
 -2 -6 -27 0.11 1.13
 2 6 27 0.53 0.91
 2 -6 27 -0.81 2.11
 -2 -6 -28 -0.28 2.04
 2 6 28 2.04 2.23
 2 -6 28 4.06 2.98
 2 -6 28 2.86 2.63
 2 6 29 4.13 4.01
 -2 -6 -29 3.86 2.82
 2 -6 29 7.65 4.8
 -2 -6 -30 0.1 0.78
 2 6 30 1.93 2.46
 -2 -6 -31 1.44 2.08
 -2 -6 -32 -0.49 1.32
 -2 6 32 -5.22 3.79
 -2 -6 -33 0.89 2.14
 2 -7 0 75.09 5.63
 2 -7 0 76.53 8.25
 2 -7 1 126.34 7.77
 2 -7 -1 112.38 6.34
 2 -7 -1 116.56 9.83
 2 -7 1 122.45 10.52
 2 -7 2 57.66 5.32
 2 -7 -2 56.14 4.02
 2 -7 -2 56.78 6.84
 2 -7 2 57.46 7.1
 2 -7 3 853.06 28.81
 2 -7 -3 833.58 25.68
 2 -7 4 2.24 1.49
 2 -7 -4 -0.6 0.96
 2 -7 5 9.51 2.64
 -2 7 -6 -1.67 1.56
 2 -7 6 -1.08 2.29
 -2 7 -7 38.99 5.49
 2 -7 7 47.8 7.07
 2 -7 8 178.72 14.74
 -2 7 -8 163.78 11.74
 2 -7 9 46.81 7.57
 -2 7 -9 63.52 8.05
 -2 7 -10 24.09 5.84
 2 -7 10 20.34 6.13
 2 -7 11 91.88 10.86
 -2 7 -11 84.19 9.52
 -2 7 -12 33.61 6.8
 2 -7 12 40.74 7.36
 -2 7 13 7.17 1.99
 -2 7 -13 15.25 4.75
 2 -7 13 16.1 5.07
 -2 -7 -13 6.5 1.51
 2 -7 14 74.29 13.07
 -2 7 14 4.82 1.61
 -2 7 -14 52.75 11.24
 2 7 -15 423.84 20.9
 2 -7 15 441.89 25.31
 -2 7 -15 408.25 23.21
 2 7 16 2.17 0.2
 2 7 -16 2.01 1.51
 2 -7 17 41.05 7.83
 2 7 17 52.7 7.21
 2 7 -17 54.98 7.78
 2 7 -18 -0.74 1.3
 -2 -7 -18 0.61 0.69
 2 -7 18 -2.35 2.46
 2 7 18 0.17 0.85
 2 7 19 -1.14 1.33
 2 7 -19 1.54 1.5
 -2 -7 -19 -0.44 1.68
 2 -7 19 0.72 0.78
 2 7 20 1.39 0.89
 -2 -7 -20 -2.01 2.59
 2 -7 20 0.6 1.08
 -2 -7 -21 67.6 10.75
 2 -7 21 64.21 10.68
 2 -7 21 75.37 11.29
 2 7 21 71.16 10.62
 -2 -7 -22 56.01 9.69
 2 7 22 57.5 9.79
 2 -7 22 64.61 10.87
 2 -7 22 50.78 9.66
 2 7 23 5.54 2.9
 -2 -7 -23 6.55 3.42
 2 -7 23 5.93 3.58
 2 -7 23 7.47 3.54
 2 7 24 -0.57 2.38
 -2 -7 -24 0.66 1.1
 2 -7 24 3.12 1.95
 2 -7 24 2.77 2.52
 2 7 25 3.24 2.41
 -2 -7 -25 0.09 0.81
 2 -7 25 2.04 1.54
 2 -7 25 0.69 1.74
 -2 -7 -26 -0.56 0.9
 2 7 26 3.76 3.08
 2 -7 26 5.85 3.78
 2 -7 26 0.03 2.17
 -2 -7 -27 0.99 2.1
 2 -7 27 4.57 3.17
 2 -7 27 1.04 1.18
 -2 -7 -28 -4.83 3.47
 2 -7 28 0.04 1.32
 2 -7 29 1.97 1.88
 -2 -7 -29 -2.08 2.2
 -2 -7 -30 -0.75 1.47
 -2 -7 30 -5.08 3.74
 -2 -7 -31 -0.86 1.76
 -2 -7 31 5.69 4.28
 -2 -7 -32 -0.98 1.09
 2 -8 0 117.14 7.12
 2 -8 0 120.51 10.74
 2 -8 -1 0.78 0.34
 2 -8 1 2.42 1.01
 2 -8 -1 1.81 0.82
 2 -8 1 1.88 0.72
 2 -8 -2 35.54 3.37
 2 -8 -2 41.36 6.07
 2 -8 2 37.93 6.09
 2 -8 -3 22.42 2.36
 2 -8 -3 26.82 4.8
 2 -8 3 22.12 4.47
 2 -8 4 70.87 8.49
 2 -8 -4 69.98 7.6
 2 -8 5 315.42 18.56
 2 -8 -5 316.52 16.04
 2 -8 6 28.76 5.64
 2 -8 7 197.6 15.36
 2 -8 8 39.34 7.71
 2 -8 9 92.15 10.74
 2 -8 10 15.91 5.63
 2 -8 11 38.13 6.94
 2 -8 12 20.1 6.03
 -2 8 13 34.93 4.46
 2 -8 13 46.37 8.24
 2 -8 14 41.76 9.29
 2 -8 15 202.01 17.81
 2 -8 16 65.46 10.84
 2 -8 17 81.96 11.79
 2 8 -17 83.79 9.84
 -2 -8 -18 76.99 10.65
 2 8 18 76.79 9.12
 2 -8 18 78.63 11.61
 2 8 -18 73.54 9.12
 2 8 19 32.93 5.83
 -2 -8 -19 31.23 7.01
 2 -8 19 29.93 6.91
 2 8 -19 34.64 6.33
 2 -8 20 6.3 3.79
 -2 -8 -20 2.98 1.63
 2 8 20 5.13 2.44
 2 -8 21 35.44 7.84
 -2 -8 -21 42.52 8.55
 2 -8 22 0.38 1.23
 -2 -8 -22 -0.61 1.69
 -2 -8 -23 6.06 3.45
 2 -8 23 4.63 3.53
 2 -8 24 1.59 1.16
 -2 -8 -24 2.29 1.82
 2 -8 25 1.04 1.54
 -2 -8 -25 3.63 3.87
 -2 -8 -26 3.22 2.51
 2 -8 26 -0.02 1.07
 -2 -8 -27 2.33 2.11
 2 -8 27 0.29 0.55
 -2 -8 -28 -0.76 1.66
 2 -8 28 -1.56 1.96
 -2 -8 -29 1.98 1.98
 2 -8 29 0.96 2.26
 -2 -8 -30 1.52 2.07
 -2 -8 30 0 0.09
 -2 -8 30 0.06 2.33
 -2 8 30 -2.74 2.65
 2 -8 30 -4.02 3.1
 -2 -8 31 0.59 2.88
 -2 8 31 0 1.37
 2 -9 0 137.52 8.34
 2 -9 0 134.85 11.9
 2 -9 -1 3.09 1.06
 2 -9 1 3.35 1.68
 2 -9 -1 2.5 1.35
 2 -9 -2 88.04 5.71
 2 -9 -2 94.4 9.66
 2 -9 2 85.46 10.05
 2 -9 3 0.44 1.3
 2 -9 -3 -0.61 0.45
 -2 9 -3 0.28 0.3
 -2 -9 -3 0.23 0.04
 2 -9 -3 0.05 1.25
 2 -9 -4 2.31 1.64
 2 -9 -4 0.41 0.16
 2 -9 4 0.68 0.7
 2 -9 5 145.55 13.32
 2 -9 -5 151.33 11.35
 2 -9 -6 72.04 7.82
 2 -9 6 61.21 9.03
 2 -9 7 1.68 1.43
 2 -9 8 4.89 1.99
 2 -9 9 5.97 2.35
 2 -9 10 3.69 2.47
 2 -9 11 8.06 3.03
 2 -9 12 6.82 3.49
 2 -9 13 23.01 6.91
 2 -9 14 63.16 10.13
 2 -9 15 2.04 2.52
 2 -9 16 18.04 5.95
 2 -9 17 31.02 7.65
 2 -9 18 -4.86 3.27
 2 -9 19 22.16 6.13
 -2 -9 -19 28.14 6.67
 2 9 19 27.64 5.54
 2 9 -19 29.35 6.11
 2 -9 20 33.93 8.02
 -2 -9 -20 31.52 7.37
 2 9 20 35.76 6.42
 -2 -9 -21 0.74 1.15
 2 -9 21 2.02 3
 -2 -9 -22 7.85 3.23
 2 -9 22 4.73 1.58
 2 -9 23 1 0.46
 -2 -9 -23 0.59 1.02
 2 -9 24 -0.67 1.83
 -2 -9 -24 2.2 2.72
 2 -9 25 -2.92 3.62
 -2 -9 -25 4.39 3.16
 2 -9 26 -0.92 2.22
 -2 -9 -26 3.27 2.57
 -2 -9 -27 -0.46 1.57
 2 -9 27 -1.3 1.34
 -2 -9 -28 2.5 2.43
 2 -9 28 6.84 4.39
 -2 -9 29 0 1.17
 -2 9 29 0 1.44
 -2 -9 29 -5.01 4.01
 2 -9 29 3.58 3.57
 -2 -9 30 -0.92 1.65
 -2 9 30 0 0.87
 2 -9 30 -2.95 2.74
 -2 -9 31 0.07 1.74
 -2 9 31 0 2.57
 2 -10 0 198 14.85
 2 -10 -1 6.4 1.91
 2 -10 1 11.92 3.85
 2 -10 -1 11.28 3.47
 -2 10 -2 0.29 0.49
 2 -10 -2 -0.76 0.62
 -2 -10 -2 -0.16 0.46
 2 -10 2 0.9 1.12
 2 -10 -2 0.4 0.81
 2 -10 -3 0.37 0.22
 -2 10 -3 0.95 0.84
 2 -10 -3 1.44 0.89
 -2 -10 -3 1.07 0.76
 2 -10 3 3.45 1.97
 -2 10 -4 58.22 5.64
 -2 -10 -4 70.69 6.29
 2 -10 4 96.17 11.12
 2 -10 -4 83.85 4.86
 2 -10 -4 94.82 9.62
 2 -10 -5 -0.06 0.94
 2 -10 -5 0.25 0.03
 2 -10 5 1.14 1
 2 -10 6 14.81 4.4
 2 -10 -6 16.98 3.93
 2 -10 7 52.1 8.32
 2 -10 8 10.65 4.43
 2 -10 9 1.78 2.11
 2 -10 10 6.51 3.7
 2 -10 11 0.45 2.03
 2 -10 12 13.83 5.14
 2 -10 13 51.4 10.33
 2 -10 14 149.9 15.95
 2 -10 15 13.95 5.96
 2 -10 16 19.26 5.9
 2 -10 17 2.91 4.16
 2 -10 18 81.35 12.52
 2 -10 19 4.18 2.51
 -2 -10 -20 12.38 4.64
 2 -10 20 9.03 3.89
 -2 -10 -21 1.66 2.34
 2 -10 21 -0.04 1.22
 2 -10 22 9.4 4.7
 -2 -10 -22 8.84 3.89
 -2 -10 -23 -1.4 2.01
 2 -10 23 -4.47 3.89
 -2 -10 -24 1.49 2.07
 2 -10 24 3.13 3
 -2 -10 -25 -0.88 1.09
 2 -10 25 -2.75 2.53
 -2 -10 -26 1.14 1.99
 2 -10 26 0.61 2.29
 -2 -10 -27 -3.79 3.14
 2 -10 27 -4.53 3.69
 -2 10 28 10.7 6.24
 2 -10 28 3.26 3.43
 -2 -10 28 4.27 3.78
 -2 -10 29 15.84 8.06
 -2 -10 29 8.54 5.26
 -2 10 29 4.07 4.52
 2 -10 29 9.75 5.68
 -2 -10 30 0.69 0.61
 -2 10 30 -1.46 1.97
 2 -10 30 0.78 1.85
 -2 -10 31 -0.57 1.2
 2 -10 31 0.04 1.24
 -2 -10 31 0 1.44
 -2 -10 32 -1.92 2.38
 2 -11 0 67.98 9.3
 -2 -11 -1 12.21 2.43
 -2 11 -1 10.42 2.2
 2 -11 1 21.11 5.31
 2 -11 -1 18.02 4.29
 -2 11 -2 2.53 1.14
 -2 -11 -2 1.86 1
 2 -11 -2 0.59 0.26
 2 -11 2 4.03 2.28
 2 -11 -2 2.86 1.62
 2 -11 -3 7.66 1.75
 -2 11 -3 9.6 2.14
 -2 -11 -3 14.52 2.7
 2 -11 3 17.98 5.11
 2 -11 -3 20.68 4.96
 2 -11 -4 2.16 0.71
 -2 11 -4 4.57 1.67
 2 -11 4 4.61 1.99
 2 -11 -4 9.06 3.25
 -2 -11 -4 4.01 1.5
 2 -11 -5 -0.46 0.45
 2 -11 -5 -0.14 1.21
 2 -11 5 -0.42 2.34
 2 -11 -6 126.49 4.63
 2 -11 -6 134.4 11.48
 2 -11 6 121.55 13.14
 2 -11 -7 55.69 7.14
 2 -11 7 51.63 9.19
 2 -11 8 81.01 11.93
 2 -11 9 80.13 11.84
 2 -11 10 18.46 6.37
 2 -11 11 26.36 7.56
 2 -11 12 127.06 14.83
 2 -11 13 13.2 5.75
 2 -11 14 0.54 1.12
 2 -11 15 4.68 3.16
 2 -11 16 5.58 3.43
 2 -11 17 -1.69 2.16
 2 -11 18 21.3 6.53
 2 -11 19 11.81 4.6
 2 -11 20 8.75 4.28
 -2 -11 -20 7.81 3.49
 -2 -11 -21 6.66 3.81
 2 -11 21 7.63 3.41
 -2 -11 -22 0.42 1.01
 2 -11 22 0.31 1.36
 -2 -11 -23 0.41 0.33
 2 -11 23 -1.81 2.8
 -2 -11 -24 -0.08 1.08
 2 -11 24 -0.13 0.66
 -2 -11 -25 11.72 4.88
 2 -11 25 8.05 4.5
 2 -11 26 1.27 1.17
 2 -11 27 -0.86 2.19
 -2 -11 27 3.02 2.74
 -2 11 27 1.26 2.97
 -2 -11 28 -0.69 2.9
 -2 -11 28 3.74 3.43
 -2 11 28 -0.67 1.27
 2 -11 28 7.78 5.37
 -2 -11 29 0.87 3.14
 -2 -11 29 0.08 0.42
 -2 11 29 -2.84 2.7
 2 -11 29 1.93 3.32
 -2 -11 30 2.14 3.76
 -2 -11 30 -3.97 3.1
 -2 11 30 0 1.3
 2 -11 30 0.01 1.84
 -2 11 31 -0.61 1.31
 2 -12 0 22.18 5.36
 2 -12 1 10.98 3.45
 2 -12 -1 10.82 3.67
 2 -12 2 30.62 6.36
 2 -12 -2 36.76 6.84
 2 -12 3 239.08 18.51
 2 -12 -3 248.24 17.65
 2 -12 4 -2.5 3.29
 2 -12 -4 -0.69 0.85
 2 -12 -5 231.19 16.17
 2 -12 5 200.72 17.8
 2 -12 -6 105.45 10.68
 2 -12 6 90.22 12.17
 2 -12 7 31.67 7.46
 2 -12 -7 35.6 6.04
 2 -12 8 3.61 3.09
 2 -12 9 8.83 3.98
 2 -12 10 13.41 4.63
 2 -12 11 0.48 0.6
 2 -12 12 -0.57 0.44
 2 -12 13 2.56 2.73
 2 -12 14 25.72 6.97
 2 -12 15 3.97 3.05
 2 -12 16 4.33 3.36
 2 -12 17 16.93 5.71
 2 -12 18 1.7 2.59
 2 -12 19 10.66 4.32
 -2 -12 -20 -3.69 3
 2 -12 20 1.2 1.84
 -2 -12 -21 8.66 4.47
 2 -12 21 7.88 3.79
 2 -12 22 -0.8 3.11
 -2 -12 -22 3.25 3.09
 -2 -12 -23 11.82 4.86
 2 -12 23 2.28 0.54
 2 -12 24 -2.4 2.46
 -2 -12 25 9.74 4.05
 -2 12 25 15.83 6.13
 2 -12 25 0 1.06
 -2 -12 26 2.83 2.78
 -2 12 26 -2.12 2.16
 2 -12 26 0 0.73
 -2 -12 27 0.33 2.73
 2 -12 27 -3.63 3.12
 -2 -12 27 -0.69 0.55
 -2 12 27 -0.08 0.42
 -2 -12 28 5.78 6.16
 -2 -12 28 3.68 3.92
 2 -12 28 6.81 5.22
 2 -12 29 2.66 3.81
 2 -13 0 0.19 0.38
 2 -13 1 9.31 2.88
 2 -13 -1 9.78 3.72
 2 -13 2 154.01 14.98
 2 -13 -2 163.79 14.84
 2 -13 3 298.59 21.55
 2 -13 -3 320.1 20.8
 2 -13 -4 5.68 1.93
 2 -13 4 0.25 2.16
 2 -13 5 19.51 5.56
 2 -13 -5 17.97 4.74
 2 -13 6 15.72 4.84
 2 -13 -6 23.14 5.15
 2 -13 7 12.23 4.52
 2 -13 -7 11 3.66
 2 -13 8 6.59 4.02
 2 -13 -8 3.71 2.51
 2 -13 9 11.83 4.92
 2 -13 10 11.98 4.51
 2 -13 11 -1.44 2.61
 2 -13 12 5.66 3.32
 2 -13 13 4.17 3.14
 2 -13 14 0.64 1.19
 2 -13 15 13.54 4.93
 2 -13 16 19.12 6
 2 -13 17 7.38 4.18
 2 -13 18 0.78 2.06
 2 -13 19 6.25 3.92
 2 -13 20 11.14 5.02
 -2 -13 -21 -0.98 1.75
 2 -13 21 1.52 2.66
 2 -13 22 -0.15 0.62
 2 -13 23 0.07 1.39
 2 -13 24 0.3 0.83
 2 -13 25 -4.01 3.3
 2 -13 26 -11.88 5.74
 -2 -13 26 8.17 6.6
 -2 -13 27 -10.97 6.17
 2 -13 27 12.54 6.76
 2 -14 0 524.17 29.1
 2 -14 -1 22.26 5.64
 2 -14 1 15.38 4.58
 2 -14 -2 50.9 8.55
 2 -14 2 43.83 8.37
 2 -14 -3 -1.24 1.89
 2 -14 3 -0.02 1.75
 2 -14 4 12.18 4.49
 2 -14 -4 13.16 4
 2 -14 5 19.87 5.65
 2 -14 -5 25.37 5.81
 2 -14 6 35.1 7.95
 2 -14 -6 42.13 7.37
 2 -14 -7 12.89 3.84
 2 -14 7 12.57 5.16
 2 -14 8 2.16 2.58
 2 -14 -8 5.68 2.48
 2 -14 9 2.31 0.18
 2 -14 10 0.99 2.09
 2 -14 11 0.63 1.96
 2 -14 12 6.5 3.32
 2 -14 13 2.33 2.23
 2 -14 14 5.75 3.95
 2 -14 15 -0.47 3.22
 2 -14 16 -1.98 2.69
 2 -14 17 8.92 4.19
 2 -14 18 7.87 4.21
 2 -14 19 1.66 1.15
 2 -14 20 3.75 1.46
 2 -14 21 2.46 2.28
 2 -14 22 -1.77 2.72
 2 -14 23 0.3 1.38
 2 -14 24 1.3 3
 2 -14 25 0.98 2.08
 -2 -14 25 -2.61 3.64
 2 -15 0 116.18 14.04
 2 -15 -1 -0.69 2.07
 2 -15 1 0.81 1.12
 2 -15 2 27.97 6.81
 2 -15 -2 27.4 6.37
 2 -15 -3 19.93 5.5
 2 -15 3 14.56 4.8
 2 -15 4 1.59 2.42
 2 -15 -4 8.06 3.87
 2 -15 5 7.31 3.04
 2 -15 -5 12.12 4.19
 2 -15 6 -0.29 2.59
 2 -15 -6 -2.57 2.69
 2 -15 7 5.1 3.48
 2 -15 -7 5.88 2.87
 2 -15 -8 -0.74 1.99
 2 -15 8 2.98 2.73
 2 -15 9 30.1 7.69
 2 -15 10 4.51 3.38
 2 -15 11 -7.21 4.67
 2 -15 12 3.88 3.08
 2 -15 13 4.02 3.52
 2 -15 14 -0.27 1.22
 2 -15 15 3.12 2.77
 2 -15 16 17.6 6.33
 2 -15 17 -1.08 2.45
 2 -15 18 0.78 1.51
 2 -15 19 -1.21 0.68
 2 -15 20 -9.63 5.05
 2 -15 21 1.41 1.91
 2 -15 22 -1.61 2.12
 2 -15 23 6.2 5.47
 2 -16 0 3.1 2.26
 2 -16 -1 0.46 0.81
 2 -16 1 -0.05 0.58
 2 -16 2 2.15 1.28
 2 -16 -2 4.74 3.19
 2 -16 -3 17.55 5.6
 2 -16 3 12.71 4.64
 2 -16 -4 108.08 13.21
 2 -16 4 95.75 13.79
 2 -16 -5 -2.32 3.1
 2 -16 5 0.08 1.19
 2 -16 6 34.46 8.42
 2 -16 -6 39.03 7.63
 2 -16 7 10.72 5.24
 2 -16 -7 11.53 4.25
 2 -16 8 3.18 2.62
 2 -16 9 -0.08 0.79
 2 -16 10 12.45 5.27
 2 -16 11 13.64 5.68
 2 -16 12 14.78 5.56
 2 -16 13 0.07 0.67
 2 -16 14 3.21 3
 2 -16 15 0.89 1.7
 2 -16 16 2.75 2.67
 2 -16 17 0.07 2.74
 2 -16 18 1.05 1.2
 2 -16 19 -0.47 1.55
 2 -16 20 -6.11 4.51
 2 -16 21 9.64 5.64
 2 -17 0 8.68 4.57
 2 -17 1 35.4 8.62
 2 -17 -1 35.5 8.07
 2 -17 2 3.42 2.42
 2 -17 -2 5.64 3.23
 2 -17 -3 4.84 3.08
 2 -17 3 2.66 1.57
 2 -17 4 12.96 5.16
 2 -17 -4 14.3 5.26
 2 -17 -5 0.21 0.84
 2 -17 5 -3.43 3.57
 2 -17 -6 29.54 6.64
 2 -17 6 21.92 6.53
 2 -17 7 4.68 2.87
 2 -17 8 -2.44 3.16
 2 -17 9 5.41 3.09
 2 -17 10 5.05 3.46
 2 -17 11 7.97 4.53
 2 -17 12 13.85 5.61
 2 -17 13 -1.41 2.88
 2 -17 14 8.02 3.98
 2 -17 15 2.34 2.66
 2 -17 16 7.11 5
 2 -17 17 -0.45 1.15
 2 -17 18 3.6 2.45
 2 -17 19 -3.64 3.8
 2 -18 0 3.04 1.3
 2 -18 1 1.4 1.14
 2 -18 -1 0.35 1.13
 2 -18 2 2.62 0.54
 2 -18 -2 7 3.97
 2 -18 3 0.94 1.19
 2 -18 -3 5.76 3.42
 -2 -18 -4 3.7 3.69
 2 -18 -4 0.63 1.3
 2 -18 4 0.44 0.71
 2 -18 5 3.16 2.86
 2 -18 -5 2.47 1.83
 2 -18 6 10.69 5
 2 -18 7 -2.97 3.37
 2 -18 8 9.32 4.69
 2 -18 9 18.04 7.07
 2 -18 10 -2.03 2.86
 2 -18 11 6 4.37
 2 -18 12 -0.45 1.47
 2 -18 13 4.28 2.76
 2 -18 14 1.85 0.56
 2 -18 15 -6.2 4.16
 2 -18 16 2.33 2.14
 2 -18 17 -1.82 0.21
 2 -19 0 12.24 5.2
 -2 -19 -1 12.04 5.89
 2 -19 1 9.84 4.61
 2 -19 -1 6.36 2.72
 2 -19 -2 2.37 2.11
 -2 -19 -2 -0.35 1.17
 2 -19 2 3.96 3.16
 2 -19 3 0.24 0.63
 2 -19 -3 1.5 1.25
 2 -19 -4 3.4 1.64
 2 -19 4 0.24 0.39
 2 -19 5 0.67 0.78
 2 -19 6 -1.02 2.14
 2 -19 7 1.3 0.54
 2 -19 8 16.75 6.9
 2 -19 9 6.44 4.36
 2 -19 10 8.9 5.3
 2 -19 11 1.05 2.15
 2 -19 12 -1.28 1.88
 2 -19 13 4.11 4.33
 2 -19 14 0.79 3.34
 -2 -19 14 3.28 4.33
 -2 -19 15 7.53 5.4
 -2 -20 0 3.82 3.45
 2 -20 0 4.95 3.24
 2 -20 1 14.71 5.82
 -2 -20 1 11.22 5.97
 -2 -20 -1 12.31 5.64
 2 -20 -1 17.07 6.3
 2 -20 -2 4.5 3.23
 -2 -20 2 2.28 2.9
 -2 -20 -2 0.13 1.85
 2 -20 2 1.41 1.66
 -2 -20 3 -1.65 2.32
 2 -20 3 -0.5 1.62
 -2 -20 4 2.69 3.57
 2 -20 4 1.73 0.3
 -2 -20 5 2.07 2.59
 2 -20 5 0.91 1.91
 -2 -20 6 1.75 2.75
 2 -20 6 -0.66 1.28
 -2 -20 7 2.09 1.56
 2 -20 7 3.75 1.99
 -2 -20 8 1.62 1.97
 2 -20 8 1.76 1.77
 -2 -20 9 29.85 10.03
 2 -20 9 20.41 7.47
 -2 -20 10 -2.34 2.83
 2 -20 10 -1.13 2.39
 -2 -20 11 9.04 5.35
 2 -20 11 11.7 5.91
 -2 -20 12 5.69 4.4
 2 -20 12 8.5 5.76
 -2 -21 0 1.77 1.98
 2 -21 0 2.79 2.33
 2 -21 1 3.13 2.93
 -2 -21 1 -1.54 3.01
 2 -21 -1 2.82 2.96
 -2 -21 2 3.43 3.23
 2 -21 2 4.93 4.2
 -2 -21 3 1.77 2.11
 2 -21 3 2.39 2.98
 -2 -21 4 -4.36 4.31
 2 -21 4 -4.94 4.33
 -2 -21 5 1.23 2.33
 2 -21 5 0 0.22
 -2 -21 6 1.27 2.41
 2 -21 6 0.09 0.62
 -2 -21 7 -6.06 4.47
 2 -21 7 1.96 3.25
 -2 -21 8 -3.6 3.48
 2 -21 8 3.33 2.92
 -2 -21 9 9.73 7.08
 2 -21 9 6.52 4.61
 -2 -22 1 1.21 2.35
 2 -22 1 -1.45 2.08
 -2 -22 2 0 1.69
 2 -22 2 2.18 2.64
 -2 -22 3 0 2.02
 2 -22 3 0.48 0.86
 -2 -22 4 1.08 2.42
 2 -22 4 1.56 2.01
 2 -22 5 2.18 3.37
 -2 -22 5 0.47 2.3
 -2 -22 6 0.18 1.52
 2 -22 6 -0.57 1.28
 2 -23 2 2.24 3.38
 -2 -23 3 1.22 2.85
 3 0 0 -2.89 1.81
 3 0 1 29.17 4.85
 3 0 -1 28.84 5.64
 3 0 2 237.07 14.34
 3 0 -2 261.07 14.93
 3 0 3 42.52 8.08
 3 0 -3 16.22 7.4
 3 0 4 561.61 21.42
 3 0 -4 541.17 21.39
 3 0 5 8.49 3.76
 3 0 -5 -1.83 2.16
 3 0 6 8.08 2.81
 3 0 -6 3.16 1.74
 3 0 7 -1.88 1.93
 3 0 -7 -1 1.34
 3 0 8 112.81 9.57
 3 0 -8 111.72 9.8
 3 0 9 -1.36 1.3
 3 0 -9 -2 1.63
 3 0 -10 174.27 12.47
 3 0 10 163.32 11.53
 3 0 11 -0.42 0.74
 -3 0 -11 0.83 0.23
 3 0 -11 -1.14 1.05
 -3 0 -12 18.46 4.93
 3 0 12 21.25 4.24
 3 0 -12 17.95 3.82
 -3 0 -13 0.94 0.28
 3 0 13 -0.04 0.99
 3 0 -13 0.8 0.79
 -3 0 -14 36.07 7.16
 3 0 14 39.95 5.58
 3 0 -14 42.61 6.19
 3 0 15 0.33 0.66
 3 0 -15 -0.61 0.65
 -3 0 -15 -1.69 2.52
 3 0 16 -0.12 0.68
 -3 0 -16 1.65 1.48
 -3 0 -17 -2.04 2.81
 -3 0 -18 2 2.16
 -3 0 -19 0.86 1.45
 -3 0 -20 -2.95 2.74
 -3 0 -21 -0.43 0.79
 -3 0 -22 194.31 19.26
 -3 0 -23 1.7 1.78
 -3 0 -24 47.35 9.64
 -3 0 -25 1.63 2.09
 -3 0 -26 8.22 4.01
 -3 0 -27 -1.11 1.95
 -3 0 -28 2.38 2.72
 -3 0 -29 -0.76 1.09
 -3 0 -30 10.79 5.65
 -3 0 -31 1.45 1.26
 3 1 0 1.06 1.6
 3 -1 0 -5.95 2.48
 3 1 1 6.6 2.66
 3 1 -1 8.18 3.01
 3 -1 -1 4.76 1.77
 3 -1 1 0.44 1.17
 3 1 2 -1 0.8
 3 -1 2 -1.7 1.58
 3 -1 -2 -0.22 0.9
 3 1 3 62.92 7.81
 3 1 -3 61.46 8.54
 3 -1 -3 62.51 9.44
 3 -1 3 82.04 9.15
 3 -1 4 679.72 23.7
 3 -1 -4 689.98 24.67
 3 1 4 655.46 23.37
 3 1 -4 666.16 23.89
 3 -1 5 9.98 4.72
 3 1 5 5.33 4.51
 3 1 -5 -0.89 2.42
 3 -1 -5 2.18 3.37
 3 -1 -6 172.65 12.67
 3 -1 6 184.44 12.65
 3 1 6 177.25 11.98
 3 1 -6 167.8 12.27
 3 -1 7 73.18 7.85
 3 1 7 76.29 7.91
 3 1 -7 72.28 7.96
 3 -1 -7 70.68 8.14
 3 -1 8 2.53 1.42
 3 1 8 0.89 0.2
 3 1 -8 1.15 0.98
 3 -1 -8 2.26 1.5
 3 -1 -9 3.72 1.65
 3 1 9 4.17 1.53
 3 1 -9 2.93 1.52
 -3 1 -9 3.74 2.03
 3 -1 9 4.18 1.79
 -3 1 -10 55.05 7.65
 3 1 10 56.6 6.88
 3 1 -10 56.49 7.11
 3 -1 10 54.1 6.51
 3 -1 -10 58.12 7.28
 3 -1 -11 76.35 8.24
 -3 1 -11 70.64 8.85
 3 1 11 70.49 7.55
 3 1 -11 72.21 8
 3 -1 11 67.76 7.36
 3 -1 12 23.04 4.34
 3 -1 -12 26.47 4.81
 -3 1 -12 27.02 5.95
 3 1 12 21.9 4.15
 3 1 -12 29.16 4.94
 -3 1 -13 28.85 6.29
 -3 -1 -13 24.11 5.97
 3 1 13 24.22 4.33
 3 1 -13 24.7 4.63
 -3 1 -14 93.43 11.34
 -3 -1 -14 101.99 11.95
 3 1 14 98.19 8.83
 3 1 -14 115.97 10.36
 -3 1 -15 35.91 6.94
 -3 -1 -15 27.82 6.24
 3 1 -15 38.15 5.72
 3 1 15 41.01 5.62
 3 1 16 49 6.15
 -3 1 -16 39.47 7.45
 -3 -1 -16 40.5 7.94
 3 1 -16 43.38 6.26
 -3 1 -17 29.74 6.82
 -3 -1 -17 30.14 6.82
 3 1 17 28.84 4.72
 3 1 -17 33.27 5.49
 3 1 18 16.09 3.4
 3 1 -18 15.11 3.5
 -3 1 -18 16.26 5.15
 -3 -1 -18 16.84 5.9
 -3 1 -19 25.25 6.83
 -3 -1 -19 24.98 6.48
 -3 1 -20 17.98 5.67
 -3 -1 -20 14.43 4.87
 -3 1 -21 32.52 7.57
 -3 -1 -21 25.39 7.03
 -3 1 -22 72.19 11.57
 -3 -1 -22 75.01 12.06
 -3 1 -23 3.69 0.88
 -3 -1 -23 1.67 0.43
 -3 1 -24 11.01 4.72
 -3 -1 -24 7.29 4
 -3 1 -25 6.09 3.29
 -3 -1 -25 5.17 3.5
 -3 1 -26 3.77 2.5
 -3 -1 -26 2.36 2.07
 -3 1 -27 1.73 2.12
 -3 -1 -27 0.52 0.91
 -3 -1 -28 1.96 2.44
 -3 1 -28 -2.93 3.52
 -3 1 -29 0 1.29
 -3 -1 -29 1.09 0.9
 -3 1 -30 1.85 2.68
 -3 -1 -30 0.66 2.04
 -3 1 -31 1.67 2.14
 -3 -1 -31 3.65 4.23
 -3 -1 -32 -1.06 1.71
 3 -2 0 1.14 2.09
 3 2 0 9.34 3.77
 3 2 1 44.85 6.38
 3 2 -1 46.48 6.66
 3 -2 1 48.43 6.44
 3 -2 -1 41.26 6.38
 3 2 2 104.01 9.69
 3 2 -2 101.99 9.89
 3 -2 2 104.08 9.88
 3 -2 -2 102.34 9.65
 3 -2 -3 81.17 8.87
 3 2 3 84.98 9.06
 3 2 -3 91.17 9.24
 3 -2 3 102.21 9.61
 3 -2 4 115.79 10.36
 3 -2 -4 106.79 10.06
 3 2 4 107.7 10.26
 3 2 -4 112.04 10.66
 3 -2 5 202.29 13.05
 3 -2 -5 200.16 13.6
 3 2 5 227.64 14.98
 3 2 -5 217.43 14.78
 3 -2 6 329.3 16.98
 3 -2 -6 332.76 17.4
 3 2 6 359.87 18.28
 3 2 -6 338.01 18.44
 -3 2 -7 162.67 12.07
 3 -2 7 147.56 11.34
 3 -2 -7 158.86 11.99
 3 2 7 169.76 12.62
 3 2 -7 159.29 12.41
 3 2 8 0.25 0.56
 3 2 -8 -0.62 0.86
 -3 2 -8 -1.31 2.2
 -3 2 -9 164.76 12.66
 3 2 9 170.46 12.42
 3 2 -9 167.5 12.64
 -3 2 -10 50.76 7.34
 3 2 10 56.9 7.05
 3 2 -10 55.43 7.12
 -3 2 -11 40.92 6.69
 3 2 11 38.83 5.66
 3 2 -11 38.98 5.96
 3 -2 11 39.9 6.53
 -3 2 -12 32.94 6.41
 3 2 12 30.26 4.93
 3 2 -12 38.43 5.9
 3 -2 12 36.09 6.44
 -3 2 -13 100.84 11.03
 3 -2 13 121.99 11.89
 3 2 13 113.29 9.77
 3 2 -13 121.16 10.86
 -3 2 -14 14.97 4.38
 3 2 14 17.99 3.89
 3 2 -14 18.11 4.14
 -3 -2 -14 19.06 5.09
 3 -2 14 19.98 5.24
 3 -2 15 55.22 7.8
 -3 2 -15 52.82 8.64
 -3 -2 -15 49.79 8.46
 3 2 15 55.01 6.69
 3 2 -15 52.02 6.75
 -3 2 -16 33.35 6.84
 -3 -2 -16 33.48 7.09
 3 2 16 37.22 5.41
 3 2 -16 37.11 5.95
 3 -2 16 35.37 6.77
 -3 2 -17 56.16 9.35
 -3 -2 -17 52.21 9.37
 3 -2 17 52.07 8.44
 3 2 17 51.83 6.42
 3 2 -17 58.12 7.39
 -3 2 -18 24.87 6.71
 -3 -2 -18 23.45 6.12
 3 2 18 23.52 4.27
 3 2 -18 21.04 4.28
 3 -2 18 23.03 5.43
 -3 2 -19 87.71 12.3
 -3 -2 -19 87.76 12.32
 3 -2 19 89.11 10.98
 3 2 19 105.74 9.04
 3 2 -19 106.21 9.38
 -3 2 -20 -0.28 1.6
 -3 -2 -20 -0.93 0.45
 3 -2 20 1.16 2.31
 -3 2 -21 0.18 1.5
 -3 -2 -21 0.15 0.5
 3 -2 21 -0.47 1.44
 -3 -2 -22 111.85 14.67
 3 -2 22 101.37 12.13
 -3 2 -22 106.32 14.23
 -3 2 -23 -3.29 2.48
 -3 -2 -23 -2.35 2.79
 3 -2 23 0.08 1.55
 -3 2 -24 13.12 5.31
 -3 -2 -24 12.88 5.1
 3 -2 24 13.59 4.86
 -3 2 -25 13.65 5.63
 -3 -2 -25 7.33 3.12
 3 -2 25 16.94 5.27
 -3 2 -26 -1.56 1.69
 -3 -2 -26 3.38 2.93
 -3 2 -27 -2.42 2.52
 -3 -2 -27 3.18 2.95
 -3 2 -28 1.02 1.17
 -3 -2 -28 5.86 3.78
 -3 2 -29 4.56 2.98
 -3 -2 -29 -2.23 2.56
 -3 2 -30 5.11 4.1
 -3 -2 -30 -7.27 4.32
 -3 2 -31 1.34 3.18
 -3 -2 -31 2.25 3.59
 -3 -2 -32 2.41 2.89
 3 3 0 0.96 1.88
 3 3 1 30.1 5.27
 3 3 -1 21.69 4.65
 3 3 2 55.04 7.65
 3 3 -2 47.48 7.96
 3 3 3 245.15 14.89
 3 3 -3 229.7 14.68
 3 3 4 8.12 3.6
 3 3 -4 2.75 3.17
 -3 3 -4 6.01 2.31
 -3 3 -5 103.67 9.22
 3 3 5 91.45 8.97
 3 3 -5 92.55 9.24
 3 3 6 11.45 3.15
 3 3 -6 10 2.8
 -3 3 -6 13.15 3.27
 -3 3 -7 71.38 7.88
 3 3 7 74.51 8.1
 3 3 -7 72.53 8.37
 3 3 8 -1.4 1.22
 3 3 -8 -1.11 1.02
 -3 3 -8 -1.87 2.01
 3 -3 8 0.09 1.56
 -3 3 -9 95.15 9.86
 3 -3 9 96.66 10.08
 3 3 9 92.68 8.94
 3 3 -9 90.79 9.13
 -3 3 -10 30.81 5.55
 3 3 10 35.74 5.54
 3 3 -10 38.4 6.32
 3 -3 10 34.35 6.17
 -3 3 11 9.69 2.2
 3 3 11 14.99 3.77
 3 3 -11 15.8 3.9
 -3 3 -11 14.11 3.79
 3 -3 11 14.72 4.08
 -3 3 12 -0.83 0.88
 3 3 12 0.84 0.51
 3 3 -12 -0.63 1.45
 3 -3 12 1.28 1.44
 -3 3 -12 1.5 1.59
 3 3 13 16.36 3.93
 -3 3 -13 20.37 5.23
 3 3 -13 18.56 4.31
 3 -3 13 17.38 4.34
 -3 3 -14 3.32 1.77
 3 3 14 5.94 2.14
 3 3 -14 9.09 3.03
 3 -3 14 8.41 4.05
 3 -3 15 43.31 7.7
 -3 3 -15 37.74 7.57
 -3 -3 -15 39.32 7.57
 3 3 15 40.55 5.96
 3 3 -15 39.13 5.79
 -3 3 -16 15.57 4.73
 3 3 16 18.67 3.76
 3 3 -16 18.6 4.4
 -3 -3 -16 20.26 5.65
 3 -3 16 22.35 6.29
 -3 3 -17 101.72 12.51
 -3 -3 -17 104.09 12.87
 3 -3 17 107.81 12.55
 3 3 17 115.21 10.18
 3 3 -17 116.66 10.79
 -3 3 -18 21.61 6.33
 -3 -3 -18 25.69 6.59
 3 3 -18 22.93 4.58
 3 3 18 24.02 4.46
 3 -3 18 26.46 6.45
 -3 3 -19 141 15.18
 -3 -3 -19 141.29 15.8
 3 -3 19 134.7 13.83
 3 3 19 164.27 11.41
 3 3 -19 164.58 12.22
 -3 3 -20 -1.12 2.29
 -3 -3 -20 3.51 2.74
 3 -3 20 3.73 3.52
 -3 3 -21 8.14 3.6
 -3 -3 -21 9.69 4.2
 3 -3 21 6.54 3
 -3 3 -22 5.78 2.94
 3 -3 22 7.05 3.19
 -3 -3 -22 9.58 4.64
 -3 3 -23 4.98 3.3
 3 -3 23 1.54 2.05
 -3 -3 -23 3.2 2.82
 -3 3 -24 4.8 3.26
 -3 -3 -24 5.24 3.76
 3 -3 24 3.44 2.76
 -3 3 -25 18.64 6.11
 -3 -3 -25 13.54 5.33
 3 -3 25 12.38 4.51
 -3 3 -26 1.74 2.77
 -3 -3 -26 -0.09 0.17
 3 -3 26 2.28 2.08
 -3 3 -27 1.38 1.71
 -3 -3 -27 -0.29 1.63
 -3 3 -28 2.22 2.93
 -3 -3 -28 0.26 0.41
 -3 3 -29 5.14 3.25
 -3 -3 -29 2.13 2.64
 -3 -3 -30 6.74 4.4
 -3 3 -30 -4.69 3.71
 -3 3 -31 6.33 4.23
 -3 -3 -31 2.43 2.8
 -3 -3 -32 -1.87 2.25
 3 4 0 164.63 13.27
 -3 4 -1 529.65 17.45
 3 4 1 530.19 22.17
 3 4 -1 507.04 21.88
 3 4 2 65.13 8.62
 3 4 -2 79.54 9.53
 -3 4 -3 82.81 7.6
 3 4 -3 90.07 10.53
 -3 4 -4 365.58 16.75
 3 4 4 373.33 18.9
 3 4 -4 355.67 18.81
 -3 4 -5 13.7 3.2
 3 4 -5 11.06 3.42
 3 -4 5 13.46 2.95
 -3 4 -6 18.02 3.59
 3 -4 6 24.25 4.92
 3 4 6 22.57 4.84
 3 4 -6 17.96 4.18
 -3 4 -7 66.48 7.49
 3 -4 7 80.05 9.03
 3 4 7 76.11 8.38
 3 4 -7 75.19 8.58
 3 4 8 2.57 1.32
 3 4 -8 1.4 0.45
 -3 4 -8 3.14 1.96
 3 -4 8 0.8 1.01
 3 4 9 0.45 0.34
 3 4 -9 2.14 1.56
 -3 4 9 -0.02 0.55
 3 -4 9 0.52 0.86
 -3 4 -9 -0.47 1.26
 3 4 10 3.64 1.65
 3 4 -10 4.46 1.77
 -3 4 10 3.18 1.06
 -3 4 -10 6.11 2.32
 3 -4 10 6.18 2.76
 3 4 11 -0.15 1.33
 3 4 -11 -0.65 1.28
 -3 4 11 -0.9 0.7
 -3 4 -11 -0.12 1.88
 3 -4 11 1.11 1.12
 3 4 12 -0.03 1.09
 3 4 -12 -0.74 1.37
 -3 4 12 1.2 0.94
 3 -4 12 -0.78 1.16
 -3 4 -12 1.1 0.97
 -3 4 13 27.07 3.96
 -3 4 -13 38.47 7.02
 3 -4 13 36.39 6.62
 3 4 13 35.4 5.67
 3 4 -13 37.38 6.35
 3 4 14 6.4 2.52
 3 4 -14 7.87 3.26
 -3 4 -14 6.52 2.87
 3 -4 14 7.71 3.79
 -3 4 14 6.33 1.9
 3 4 15 13.43 3.72
 -3 4 -15 11.24 3.85
 3 4 -15 10.21 3.27
 3 -4 15 10.56 4.29
 -3 4 -16 16.05 4.83
 3 4 16 17.13 4.04
 3 4 -16 15.64 4.09
 3 -4 16 16.17 4.69
 -3 4 -17 13.29 4.76
 3 4 17 14.37 3.75
 3 4 -17 13.67 3.82
 -3 -4 -17 12.46 4.23
 3 -4 17 13.97 4.64
 -3 4 -18 8.03 3.93
 3 -4 18 14.96 6.11
 3 4 18 12.69 3.28
 3 4 -18 11.23 3.05
 -3 -4 -18 7.02 2.97
 -3 -4 -19 217.9 19.66
 3 -4 19 229.9 18.81
 3 4 19 265.6 15.39
 3 4 -19 270.12 16.49
 -3 4 -19 233.18 20.13
 -3 4 -20 10.35 4.69
 -3 -4 -20 13.94 5.17
 3 4 20 13.16 3.42
 3 -4 20 12.58 6.19
 -3 4 -21 36.53 8.4
 -3 -4 -21 33.62 8.06
 3 -4 21 32.98 7.4
 -3 4 -22 12.75 4.98
 -3 -4 -22 14.64 5.04
 3 -4 22 9.57 4.43
 -3 4 -23 0.49 0.96
 -3 -4 -23 -0.05 0.81
 3 -4 23 -0.04 0.61
 -3 4 -24 11.21 4.63
 -3 -4 -24 18.57 6.31
 3 -4 24 11.34 4.74
 -3 4 -25 1.97 0.82
 3 -4 25 0.28 0.67
 -3 4 -26 9.89 4.72
 -3 -4 -26 9.99 4.68
 3 -4 26 8.69 4.21
 -3 4 -27 -0.36 0.69
 -3 -4 -27 4.21 3.11
 -3 4 -28 -1.4 3.15
 -3 -4 -28 1.23 2.47
 -3 4 -29 1.33 1.82
 -3 -4 -29 0.46 2.07
 -3 4 -30 1.06 1.46
 -3 -4 -30 -5.3 3.62
 -3 -4 -31 2.29 2.81
 -3 -4 -32 3.05 3.37
 -3 5 0 0.29 0.7
 3 5 0 1.94 1.9
 -3 5 -1 7.92 1.97
 -3 5 1 7.61 1.52
 3 5 -1 6.99 2.49
 3 5 1 11.5 3.56
 -3 5 -2 4.67 1.24
 -3 5 2 3.41 0.82
 3 5 -2 5.87 3.2
 -3 5 -3 43.09 5.3
 -3 5 3 46.24 3.72
 3 5 -3 59.22 8.36
 3 -5 3 50.71 7.27
 -3 5 -4 436.45 18.2
 -3 5 4 388.96 9.75
 3 -5 4 462.88 21.88
 3 5 4 456.93 21.79
 3 5 -4 432.68 21.24
 3 5 -5 6.04 3.8
 -3 5 -5 4.05 0.96
 3 -5 5 5.18 2.46
 -3 5 5 5.99 0.92
 3 5 5 5.08 2.8
 3 5 6 12.98 3.52
 -3 5 -6 13.87 3.2
 3 5 -6 14.54 3.94
 3 -5 6 13.19 3.62
 3 5 7 35.08 6.05
 3 5 -7 32.69 5.99
 -3 5 -7 41.02 6
 3 -5 7 41.18 6.66
 -3 5 -8 130.65 11.38
 3 -5 8 116.79 11.98
 3 5 8 116.36 10.92
 3 5 -8 116.51 11.33
 3 -5 9 -0.18 0.78
 -3 5 -9 -0.51 0.21
 -3 5 9 0.96 0.53
 3 5 9 -1.01 1.47
 3 5 -9 1.82 1.29
 3 -5 10 -0.65 1.44
 -3 5 -10 -1.12 1.43
 -3 5 10 0.39 0.46
 3 5 10 0.11 0.69
 3 5 -10 0.62 0.65
 -3 5 -11 6.42 2.5
 -3 5 11 1.58 0.72
 3 -5 11 7.79 3.39
 3 5 11 9.83 3.17
 3 5 -11 9.05 3.23
 3 5 -12 13.45 3.76
 -3 5 -12 15.94 4.37
 3 -5 12 7.52 2.92
 -3 5 12 2.86 0.91
 3 5 12 12.67 3.59
 3 5 13 2.42 1.13
 3 5 -13 2.54 1.79
 -3 5 -13 1.75 0.7
 -3 5 13 2.6 1.14
 3 -5 13 5.62 3.37
 -3 5 14 14.51 2.67
 3 5 14 25.85 5.05
 3 5 -14 25.98 5.46
 -3 5 -14 26.26 6.05
 3 -5 14 36.63 7.41
 -3 5 -15 53.82 8.77
 3 -5 15 51.87 8.73
 3 5 15 58.04 7.67
 3 5 -15 51.37 7.33
 3 5 16 3.23 1.27
 3 5 -16 1.63 0.71
 -3 5 -16 3.68 2.85
 3 -5 16 4.12 3.25
 -3 5 -17 -0.22 0.73
 3 5 17 0.74 1.24
 3 5 -17 0.37 1.13
 3 -5 17 -1.83 2.06
 -3 5 -18 -0.21 1.81
 3 5 18 2.75 1.76
 3 5 -18 1.81 1.58
 -3 -5 -18 -0.27 1.88
 3 -5 18 1.3 1.77
 -3 -5 -19 125.76 14.94
 3 -5 19 111.35 13.5
 3 5 19 135.19 11.56
 3 5 -19 135.63 11.98
 -3 5 -19 121.46 14.79
 -3 5 -20 6.24 3.25
 3 5 20 6.45 2.34
 -3 -5 -20 9.79 4.13
 3 -5 20 4.8 3.44
 -3 5 -21 6.75 3.31
 3 -5 21 4.83 3
 -3 -5 -21 4.76 2.79
 -3 5 -22 17.66 5.88
 -3 -5 -22 18.84 6.21
 3 -5 22 17.83 5.23
 -3 5 -23 -0.53 1.28
 -3 -5 -23 -0.55 0.99
 3 -5 23 0.25 1.21
 -3 5 -24 -0.4 1.29
 -3 -5 -24 -0.43 1.98
 3 -5 24 -0.01 1.36
 -3 5 -25 -4.44 3.34
 3 -5 25 -1.32 2
 -3 -5 -25 -1.12 2.53
 -3 5 -26 -0.61 2.01
 3 -5 26 -0.29 0.11
 -3 -5 -26 -1.93 2.58
 -3 -5 -27 -1.3 1.61
 3 -5 27 0.04 0.69
 -3 5 -28 -4.68 2.77
 -3 -5 -28 1.02 2.21
 -3 5 -29 5.89 3.56
 -3 -5 -29 1.87 1.76
 -3 -5 -30 0.09 0.48
 -3 -5 -31 2.98 3.3
 -3 -5 -32 -3.57 3.09
 -3 6 0 1.03 1.84
 3 6 0 2.3 2.33
 -3 6 1 4.24 1.46
 3 -6 1 5.38 2.28
 -3 6 -2 498.81 17.26
 3 6 2 521.31 24.17
 3 -6 2 543.43 23.97
 3 6 -2 553.2 24.39
 -3 6 2 455.11 12.48
 -3 6 -3 73.26 7.86
 3 -6 3 55.3 7.66
 3 6 3 113.24 11.86
 3 6 -3 117.6 12.19
 -3 6 3 43.35 3.26
 -3 6 -4 207.19 12.51
 3 -6 4 201.58 14.89
 3 6 4 236.45 15.99
 3 6 -4 221.21 16.58
 -3 6 -5 446.43 18.94
 3 -6 5 442.65 22.65
 3 6 5 454.8 22.05
 3 6 -5 418.38 21.93
 3 6 6 20.82 5.82
 3 6 -6 23.77 5.77
 3 -6 6 27.21 5.52
 -3 6 -7 108.12 10.32
 3 -6 7 110.61 11.55
 3 6 7 107.55 11.04
 3 6 -7 106.1 11.16
 -3 6 -8 8.66 4.48
 3 6 -8 4.72 2.36
 3 6 8 5.03 2.02
 3 -6 8 4.85 2.84
 3 -6 9 50.57 7.81
 -3 6 -9 49.1 7.16
 3 6 9 52.07 7.78
 3 6 -9 44.83 7.36
 -3 6 -10 -1.19 1.52
 3 6 10 -1.19 1.5
 3 -6 10 -0.96 1.31
 3 6 -10 1.4 1.27
 -3 6 -11 6.18 4.22
 3 6 11 6.56 2.64
 3 -6 11 14.37 4.98
 3 6 -11 3.87 1.97
 3 -6 12 120.02 12.86
 3 6 12 104.56 10.66
 3 6 -12 101.39 10.68
 -3 6 -12 101.68 11.3
 3 6 -13 0.17 1.43
 -3 6 -13 3.91 3.34
 3 6 13 -0.72 0.56
 3 -6 13 5.83 4.01
 -3 6 -14 5.06 2.48
 3 -6 14 15.39 5.23
 3 6 14 8.36 3.06
 3 6 -14 6.3 2.73
 -3 6 -15 42.59 7.81
 3 6 15 44.61 6.88
 3 6 -15 47.31 7.49
 3 -6 15 46.47 8.62
 3 6 16 -0.37 1.14
 3 6 -16 -0.64 0.82
 -3 6 -16 0.82 1.91
 3 -6 17 138.86 15.38
 3 6 17 153.81 13.03
 3 6 -17 154.72 13.72
 -3 6 -17 136.34 15.16
 3 6 18 -0.1 0.44
 -3 6 -18 2.33 4.23
 3 6 -18 -0.9 1.09
 -3 -6 -18 1.08 1.15
 3 -6 18 4.2 4.08
 -3 -6 -19 157.84 17.34
 3 -6 19 142.07 15.82
 3 6 19 160.65 12.74
 3 6 -19 184.64 15.56
 -3 6 -19 144.38 16.26
 -3 6 -20 3.19 2.9
 3 -6 20 -1.22 2.09
 3 6 20 -0.89 1.32
 -3 -6 -20 -1.6 1.81
 -3 6 -21 4.63 1.53
 -3 -6 -21 7.4 3.88
 3 -6 21 6.23 3.02
 -3 6 -22 -1.74 2.21
 -3 -6 -22 -2.13 2.39
 3 -6 22 0.39 1.98
 -3 6 -23 -4.67 3.32
 -3 -6 -23 0.42 1.37
 3 -6 23 1.56 2.67
 -3 6 -24 1.56 1.25
 -3 -6 -24 2.96 2.32
 3 -6 24 3.48 2.73
 3 -6 25 -0.11 0.38
 -3 6 -25 -1.08 1
 -3 -6 -25 -2.16 2.9
 -3 6 -26 2.1 1.94
 -3 -6 -26 0.59 0.65
 -3 6 -27 3.36 2.26
 -3 -6 -27 2.1 2.24
 3 -6 27 4.39 3.34
 3 -6 28 -1.4 2.07
 -3 -6 -28 2.37 2.6
 -3 -6 -29 -2.54 2.61
 -3 -6 -30 9.93 5.43
 -3 -6 -31 0.55 1.19
 -3 -6 -32 -2.46 2.55
 -3 7 0 0.02 0.59
 3 -7 0 -0.89 1.52
 -3 7 1 0.15 0.59
 -3 7 -1 0.03 0.7
 3 -7 1 -0.64 1.83
 -3 7 -2 1.55 0.72
 3 -7 2 1.8 0.85
 -3 7 -3 10.2 2.62
 3 -7 3 10.47 3.67
 3 -7 4 65.12 8.97
 -3 7 -4 69.6 7.38
 3 -7 5 299.31 19.23
 -3 7 -5 288.92 15.47
 3 -7 6 28.68 5.97
 3 7 -6 26.17 5.77
 -3 7 -6 45.55 7.54
 3 -7 7 94.57 10.88
 3 7 7 91.06 10.43
 3 7 -7 84.93 10.25
 -3 7 -7 105.18 10.47
 3 7 8 -3.78 2.44
 3 7 -8 -2.69 2.06
 3 -7 8 -0.97 1.14
 3 -7 9 99.27 11.74
 3 7 9 90.03 10.4
 3 7 -9 84.2 10.14
 -3 7 -9 98.3 10.76
 -3 7 -10 20.31 5.44
 3 7 10 9.21 3.48
 3 7 -10 13.52 4.1
 3 -7 10 9.54 4.51
 3 -7 11 3.63 2.11
 -3 7 -11 4.13 2.73
 3 7 11 -0.94 0.59
 3 7 -11 1.94 1.86
 -3 7 -12 -0.24 1.52
 3 7 -12 0.08 1.17
 3 -7 12 2.19 0.31
 3 7 12 -0.31 0.17
 3 7 13 1.49 1.02
 -3 7 -13 0.01 1.18
 3 7 -13 0.15 1.18
 -3 7 -14 34.51 7.56
 3 7 14 23.73 5.06
 3 7 -14 24.75 5.5
 3 -7 14 35.75 8.27
 3 -7 15 123.4 14.27
 3 7 15 125.24 12.03
 3 7 -15 124.59 12.64
 -3 7 -15 123.01 14.17
 -3 7 -16 50.75 9.73
 3 7 16 56.42 8.1
 3 7 -16 54.1 8.44
 3 -7 16 55.35 9.89
 3 7 -17 24.46 5.67
 -3 7 -17 22.62 6.21
 3 -7 17 27.82 6.81
 3 7 17 26.67 5.55
 3 7 18 8.94 3.23
 3 7 -18 5.44 2.49
 -3 7 -18 4.83 2.83
 3 -7 18 0.67 2.07
 3 7 19 -0.22 1.18
 -3 7 -19 -2.77 2.35
 3 7 -19 0.46 1.35
 -3 -7 -19 -1.13 1.86
 3 -7 19 -1.65 0.55
 -3 7 -20 17.91 5.89
 3 7 20 16.49 4.22
 -3 -7 -20 12.87 4.99
 3 -7 20 14.93 4.99
 -3 7 -21 2.84 1.68
 -3 -7 -21 3.74 1.67
 3 -7 21 3.16 1.54
 -3 7 -22 0.78 0.68
 -3 -7 -22 -2.08 2.96
 3 -7 22 2.54 2.52
 -3 7 -23 -2.65 1.22
 -3 -7 -23 -2.44 2.5
 3 -7 23 3.04 3.28
 -3 -7 -24 -1.95 2.28
 3 -7 24 1.2 0.3
 -3 -7 -25 -0.7 0.69
 3 -7 25 -0.52 2.07
 -3 -7 -26 -1.21 0.96
 3 -7 26 0.73 1.73
 -3 -7 -27 0.77 1.75
 3 -7 27 9.23 5.07
 3 -7 28 -4.25 3.13
 -3 -7 -28 -2.36 2.31
 -3 -7 -29 -3.28 3.46
 3 -7 29 -1.69 2.64
 -3 -7 -30 -1.31 2.16
 -3 -7 -31 2.36 3.47
 3 -8 0 1.05 0.66
 3 -8 1 -0.51 1.53
 3 -8 -1 -1.81 1.76
 3 -8 2 15.1 4.21
 -3 8 -3 2.21 0.2
 3 -8 3 5.51 2.48
 3 -8 4 146.27 13.74
 -3 8 -4 143.31 10.52
 3 -8 5 152.28 13.97
 -3 8 -5 149.49 11.23
 -3 8 -6 35.41 6.09
 3 -8 6 31.9 6.25
 3 -8 7 293.69 20.25
 -3 8 -7 282.42 17.06
 3 -8 8 38.46 7.25
 -3 8 -8 49.19 8.8
 3 -8 9 130.86 13.84
 -3 8 -9 127.68 12.37
 3 -8 10 70.71 11.49
 3 8 -10 63.52 9.09
 -3 8 -10 81.57 10.75
 3 8 11 87.5 10.48
 3 -8 11 92.05 11.97
 3 8 -11 80.43 9.97
 -3 8 -11 87.4 10.96
 3 -8 12 12.29 5.76
 -3 8 -12 16.59 5.68
 3 8 12 11.7 4.04
 3 8 -12 7.47 3.21
 -3 8 -13 33.38 7.17
 3 8 13 29.5 6.27
 3 8 -13 27.49 6.1
 3 -8 13 33.94 7.52
 -3 8 -14 14.22 4.98
 3 8 14 5.77 2.54
 3 -8 14 12.97 5.53
 3 8 -14 5.92 2.45
 -3 8 -15 42.99 9.52
 3 8 15 19.17 4.72
 3 -8 15 42.66 10.56
 3 8 -15 16.98 4.82
 3 8 16 285.63 19.38
 3 8 -16 279.46 19.74
 3 -8 16 262.44 21.79
 -3 8 -16 269.4 21.57
 3 -8 17 186.54 18.23
 3 8 17 172.58 14.63
 3 8 -17 160.74 14.75
 -3 8 -17 148.51 15.97
 -3 8 -18 12.7 4.89
 3 -8 18 15.11 5.19
 3 8 18 8.37 3.26
 3 8 -18 10.07 3.57
 3 8 -19 0.84 1.34
 -3 8 -19 5.44 3.43
 3 -8 19 0.67 2.68
 3 8 19 3.6 1.88
 3 8 20 21.69 5.19
 -3 8 -20 21.16 6.52
 -3 -8 -20 19.18 5.88
 3 -8 20 21.2 6.29
 -3 -8 -21 5.6 2.72
 3 -8 21 6.49 3.24
 -3 -8 -22 -0.01 0.59
 3 -8 22 0.03 1.48
 -3 -8 -23 3.18 2.98
 3 -8 23 1.4 2.01
 -3 -8 -24 0.15 1.14
 3 -8 24 -3.93 4.01
 -3 -8 -25 1.63 2.59
 3 -8 25 0.87 1.83
 -3 -8 -26 -2.15 2.5
 3 -8 26 3.35 3.27
 -3 -8 -27 0.53 1.5
 3 -8 27 -1.27 2.66
 -3 -8 -28 2.94 2.8
 3 -8 28 -0.66 1.21
 -3 -8 -29 -0.48 1.1
 3 -8 29 -0.84 2.26
 -3 -8 -30 -2.28 2.41
 -3 -8 -31 0.06 0.55
 3 -9 0 -0.41 1.08
 3 -9 1 0.99 0.33
 3 -9 -1 1.04 0.95
 3 -9 2 7.73 2.85
 3 -9 -2 9.06 3.16
 3 -9 3 -1.52 1.94
 3 -9 4 25.72 6.13
 3 -9 5 1.32 1.21
 3 -9 6 78.66 10.52
 3 -9 7 -0.83 2.07
 3 -9 8 27.55 6.05
 3 -9 9 -3.19 2.91
 3 -9 10 -3.86 2.53
 3 -9 11 0.26 1.41
 3 -9 12 10.94 4.18
 3 9 -12 9.17 4.05
 3 9 13 2.86 2.07
 3 9 -13 2.6 1.82
 3 -9 13 6.29 3.98
 3 9 14 18.46 5.12
 3 9 -14 18.07 4.98
 3 -9 14 20.17 5.5
 3 9 15 3.78 2.04
 3 9 -15 4.57 3.03
 3 -9 15 9.52 5.24
 3 -9 16 83.93 12.02
 3 9 16 103.22 12.05
 3 9 -16 85.51 11.48
 3 -9 17 9.8 4.23
 3 9 17 8.44 3.23
 3 9 -17 7.67 3.43
 3 9 -18 4.66 2.86
 3 -9 18 6.16 3.23
 3 9 18 4.45 2.1
 3 9 19 4.01 2.09
 3 9 -19 3.71 2.39
 3 -9 19 4.33 2.15
 -3 -9 -20 -0.15 1.66
 3 -9 20 1.95 2.42
 3 9 20 -1.23 1.55
 -3 -9 -21 7.64 3.68
 3 -9 21 3.71 2.25
 -3 -9 -22 2.37 2.25
 3 -9 22 -2.26 2.26
 -3 -9 -23 -3.03 2.31
 3 -9 23 -0.04 0.71
 -3 -9 -24 4.05 2.93
 3 -9 24 2.23 2.77
 -3 -9 -25 -0.97 1.04
 3 -9 25 -0.64 0.96
 -3 -9 -26 1.08 1.92
 3 -9 26 -0.6 1.32
 -3 -9 -27 1.17 1.48
 3 -9 27 6.43 4.12
 -3 -9 -28 -1.03 2.12
 3 -9 28 -4.58 3.46
 -3 -9 -29 0.4 1.02
 3 -9 29 -6.08 4.02
 -3 -9 -30 0 0.83
 3 -9 30 -7.14 4.4
 -3 -9 -31 -4.14 3.27
 3 -10 0 0.21 0.67
 3 -10 1 1.94 1.85
 3 -10 -1 -0.69 1.3
 3 -10 2 56.27 8.88
 3 -10 -2 47.49 7.7
 3 -10 3 13.67 4.59
 3 -10 -3 13.16 4.14
 3 -10 4 4.4 2.86
 3 -10 5 39.63 7.75
 3 -10 6 40.56 7.92
 3 -10 7 26.69 6.52
 3 -10 8 88.12 12.01
 3 -10 9 44.39 9.42
 3 -10 10 59.57 10.24
 3 -10 11 9.43 5.66
 3 -10 12 58.6 10.33
 3 -10 13 29.95 7.91
 3 10 -14 82.57 11.42
 3 -10 14 81.59 12.48
 3 10 15 2.17 0.79
 3 10 -15 1 0.84
 3 -10 16 100.72 13.89
 3 10 16 122.13 13.6
 3 10 -16 110.04 13.34
 3 10 17 1.45 0.44
 3 10 -17 1.16 1.08
 3 -10 17 2.81 3.19
 3 10 18 17.3 5.21
 3 -10 18 11.46 4.79
 3 10 -18 13.32 4.64
 3 10 -19 26.15 6.44
 3 10 19 23.66 5.84
 3 -10 19 21.72 6.63
 3 -10 20 -2.62 1.97
 -3 -10 -21 5.64 3.21
 3 -10 21 5.72 3.39
 -3 -10 -22 10.57 4.91
 3 -10 22 11.52 4.98
 -3 -10 -23 -0.34 1.03
 3 -10 23 2.29 1.44
 -3 -10 -24 -3.26 3.1
 3 -10 24 -2.62 2.58
 -3 -10 -25 1.91 2.33
 3 -10 25 3.28 2.93
 -3 -10 -26 3.54 3.02
 3 -10 26 1.18 1.59
 -3 -10 -27 4.9 3.76
 3 -10 27 6.18 4.84
 -3 -10 -28 1.31 2.29
 3 -10 28 4.97 4.42
 3 -10 29 5.58 4.86
 -3 -10 -29 0.33 1.74
 3 -10 30 1.39 2.46
 3 -11 0 0.16 1.2
 3 -11 1 1.31 0.06
 3 -11 -1 2.9 2.27
 3 -11 -2 21.2 5.59
 3 -11 2 23.9 5.96
 3 -11 3 3.85 2.12
 3 -11 -3 3.22 1.77
 3 -11 4 20.36 5.46
 3 -11 5 63.4 10.01
 3 -11 6 -2.33 2.68
 3 -11 7 1.71 1.15
 3 -11 8 -2.86 3.08
 3 -11 9 2.28 2.02
 3 -11 10 -0.79 1.18
 3 -11 11 9.67 4.33
 3 -11 12 2.95 2.94
 3 -11 13 1.18 0.42
 3 -11 14 22.95 7.13
 3 -11 15 39.75 8.95
 3 11 16 10.14 3.73
 3 11 -16 12.7 4.72
 3 -11 16 13.78 5.45
 3 11 17 3.6 2.17
 3 11 -17 3.74 3.19
 3 -11 17 4 3.13
 3 11 18 0.56 0.79
 3 11 -18 -0.82 1.61
 3 -11 18 1.93 0.28
 3 11 -19 0.28 1.49
 3 11 19 0.18 1.29
 3 -11 19 1.31 1.11
 3 -11 20 2.05 2.04
 -3 -11 -21 -3.54 2.4
 3 -11 21 7.32 4.56
 -3 -11 -22 0.53 2.12
 3 -11 22 -0.77 2.24
 -3 -11 -23 -0.71 1.29
 3 -11 23 1.68 2.24
 -3 -11 -24 1.63 2.26
 3 -11 24 0.9 1.73
 -3 -11 -25 -0.27 0.89
 3 -11 25 1.59 2.21
 -3 -11 -26 -0.9 1.84
 3 -11 26 -0.41 1.04
 -3 -11 -27 5.41 3.9
 3 -11 27 0 1.16
 3 -11 28 0.77 2.51
 3 -11 29 -1.67 2.22
 3 -12 0 -0.43 1.75
 3 -12 -1 23.82 6.58
 3 -12 1 25.47 6.29
 3 -12 2 0.49 1.58
 3 -12 -2 0.9 1.48
 3 -12 3 243.25 20.16
 3 -12 -3 235.92 18.1
 3 -12 4 227.37 19.71
 3 -12 -4 247.36 18.52
 3 -12 5 -0.65 1.88
 3 -12 6 50.04 9.53
 3 -12 7 56.59 10.18
 3 -12 8 43.6 9.02
 3 -12 9 2.02 1.89
 3 -12 10 4.35 3.29
 3 -12 11 31.96 7.79
 3 -12 12 3.93 2.52
 3 -12 13 4.72 2.85
 3 -12 14 2.22 1.68
 3 -12 15 11.48 4.38
 3 -12 16 6.4 3.38
 3 12 -17 4.81 3.92
 3 -12 17 -0.91 2.12
 3 12 18 4.45 2.4
 3 12 -18 2.98 2.79
 3 -12 18 5.06 3.32
 3 12 19 6.66 3.2
 3 -12 19 4.98 2.68
 3 12 -19 4.71 2.99
 3 -12 20 0 1.65
 3 -12 21 0.25 1.37
 -3 -12 -22 2.97 2.4
 3 -12 22 6.1 3.98
 -3 -12 -23 -0.7 1.32
 3 -12 23 -3.47 2.98
 -3 -12 -24 1.92 2.32
 3 -12 24 -1.61 1.77
 -3 -12 -25 22.1 7.89
 3 -12 25 19.2 7.39
 3 -12 26 1.24 2.95
 3 -12 27 6.6 5.17
 3 -13 0 -2.03 1.86
 3 -13 1 1.81 1.54
 3 -13 -1 2.47 1.95
 3 -13 -2 9.88 3.61
 3 -13 2 12.69 4.65
 3 -13 -3 49.34 8.58
 3 -13 3 44.58 8.74
 3 -13 -4 61.77 9.44
 3 -13 4 56.51 9.99
 3 -13 5 18.04 5.94
 3 -13 -5 18.57 5.31
 3 -13 6 -0.1 2.29
 3 -13 7 4.07 1.52
 3 -13 8 6.64 3.17
 3 -13 9 2.54 1.92
 3 -13 10 8.12 4.52
 3 -13 11 2.34 2.05
 3 -13 12 6.71 3.46
 3 -13 13 0.57 2.22
 3 -13 14 -1.84 1.34
 3 -13 15 23.88 7.26
 3 -13 16 2.52 2.37
 3 -13 17 4.93 3.43
 3 13 -18 1.55 2.06
 3 -13 18 -0.78 0.88
 3 13 19 1.36 1.63
 3 13 -19 -1.65 2.08
 3 -13 19 2.81 2.92
 3 -13 20 1.94 2.54
 3 -13 21 -3.93 3.17
 3 -13 22 0.3 1.36
 -3 -13 -22 4.41 3.22
 -3 -13 -23 0.09 0.84
 3 -13 23 -4.93 3.64
 -3 -13 -24 1.14 1.69
 3 -13 24 6.1 4.9
 3 -13 25 11.05 6.13
 3 -14 0 -3.47 2.78
 3 -14 -1 29.07 7.05
 3 -14 1 30.62 7.38
 3 -14 2 125.01 15.13
 3 -14 -2 138.58 15.11
 3 -14 -3 59.66 9.58
 3 -14 3 51.03 9.8
 3 -14 -4 57.17 9.24
 3 -14 4 49.5 9.66
 3 -14 5 9.92 4.1
 3 -14 -5 11.49 4.27
 3 -14 6 3.11 1.97
 3 -14 7 10.05 4.51
 3 -14 8 21.37 6.5
 3 -14 9 4.31 3.72
 3 -14 10 2.72 2.82
 3 -14 11 20.11 6.43
 3 -14 12 0.42 1.29
 3 -14 13 0.44 0.87
 3 -14 14 0.29 1
 3 -14 15 3.95 2.55
 3 -14 16 -3.47 3.15
 3 -14 17 -1.46 2.16
 3 -14 18 2.89 2.09
 3 14 19 -1.33 1.47
 3 -14 19 2.37 2.6
 3 -14 20 10.05 4.42
 3 -14 21 9.6 5.2
 -3 -14 -22 3.59 2.93
 3 -14 22 8.49 5.12
 3 -14 23 1.17 0.75
 3 -15 0 0.07 1.62
 3 -15 -1 1.24 2.47
 3 -15 1 0.63 1.02
 3 -15 -2 1.02 0.9
 3 -15 2 1.76 1.93
 3 -15 3 23.99 7.04
 3 -15 -3 23.24 6.21
 3 -15 4 10.84 4.29
 3 -15 -4 9.85 3.71
 3 -15 5 5.49 2.42
 3 -15 -5 9.5 4.01
 3 -15 6 5.5 2.82
 3 -15 7 1.49 1.2
 3 -15 8 20.19 6.33
 3 -15 9 0.57 1.36
 3 -15 10 -0.4 1.27
 3 -15 11 7.88 3.82
 3 -15 12 -1.53 1.97
 3 -15 13 4.28 2.88
 3 -15 14 1.39 1.94
 3 -15 15 -1.09 2.99
 3 -15 16 2.67 2.04
 3 -15 17 3.56 3.65
 3 -15 18 1.74 1.47
 3 -15 19 -0.36 2.97
 3 -15 20 -2.66 2.72
 3 -15 21 2.7 3.43
 3 -15 22 3.32 3.78
 3 -16 0 -1.25 1.71
 3 -16 1 17.69 5.73
 3 -16 -1 16.13 5.81
 3 -16 2 -0.1 0.89
 3 -16 -2 0.23 1.24
 3 -16 3 0.97 1.91
 3 -16 -3 -1.66 2.12
 3 -16 4 4.33 2.5
 3 -16 -4 12.65 4.75
 3 -16 -5 55.27 9.58
 3 -16 5 44.19 9.88
 3 -16 6 8.81 4.32
 3 -16 7 0.55 2.16
 3 -16 8 20.6 6.52
 3 -16 9 -4.09 3.6
 3 -16 10 -2.87 3.46
 3 -16 11 2.19 0.96
 3 -16 12 2.33 1.82
 3 -16 13 16.39 6.43
 3 -16 14 -0.86 1.38
 3 -16 15 9.91 5.33
 3 -16 16 3.58 3.67
 3 -16 17 18.68 7.24
 3 -16 18 8.91 5.38
 3 -16 19 16.63 7.11
 3 -17 0 1.22 0.32
 3 -17 -1 0.08 1.37
 3 -17 1 -2.47 2.57
 3 -17 -2 -0.27 1.63
 3 -17 2 0.38 1.12
 3 -17 3 -0.61 1.37
 3 -17 -3 3.43 2.57
 3 -17 4 -0.11 0.76
 3 -17 -4 -0.57 0.29
 3 -17 -5 40.71 8.63
 3 -17 5 38.9 9.45
 3 -17 6 4.47 3.3
 3 -17 7 5.96 3.71
 3 -17 8 6.96 3.47
 3 -17 9 -0.17 0.84
 3 -17 10 0.6 1.5
 3 -17 11 -3.62 3.61
 3 -17 12 -1.6 2.05
 3 -17 13 0.54 1.82
 3 -17 14 -0.16 1.83
 3 -17 15 6.01 4.64
 3 -17 16 -5.99 4.11
 3 -17 17 -1.28 1.92
 3 -18 0 -1.98 2.3
 3 -18 1 2.28 2.51
 3 -18 -1 1.27 1.58
 3 -18 2 3.13 2.31
 3 -18 -2 1.07 1.68
 3 -18 3 4.19 2.65
 3 -18 -3 0.31 1.26
 3 -18 4 1.92 1.3
 3 -18 -4 4.9 3.2
 3 -18 5 7.58 4.38
 3 -18 -5 4.57 2.06
 3 -18 6 -3.79 3.65
 3 -18 7 2.34 2.7
 3 -18 8 3.28 2.61
 3 -18 9 6.75 4.01
 3 -18 10 6.47 4.18
 3 -18 11 -0.87 1.4
 3 -18 12 13.98 6.36
 3 -18 13 1.38 1.04
 3 -18 14 1.75 2.5
 3 -18 15 -1.67 3.25
 3 -19 0 1.39 1.83
 3 -19 1 0.67 0.14
 3 -19 -1 0.44 1.32
 3 -19 2 0.68 2.12
 3 -19 -2 2.12 2.7
 3 -19 3 1.8 2.71
 3 -19 -3 0.66 1.13
 3 -19 4 5.75 3.99
 3 -19 -4 7.66 4.03
 3 -19 5 17.12 6.37
 3 -19 6 -0.41 0.39
 3 -19 7 12.7 5.82
 3 -19 8 -1.13 1.74
 3 -19 9 0 1.74
 3 -19 10 -0.32 0.94
 3 -19 11 0.75 0.94
 3 -19 12 3.69 3.82
 3 -20 0 -1.31 1.94
 3 -20 -1 -0.63 1.73
 3 -20 1 -0.38 1.73
 3 -20 2 0.12 1.36
 3 -20 -2 0.18 1.87
 3 -20 3 1.04 1.6
 3 -20 4 2.88 3.23
 3 -20 5 0.91 2.16
 3 -20 6 0.55 1.74
 3 -20 7 14.63 6.88
 3 -20 8 -5.45 3.97
 3 -20 9 0.89 2.46
 3 -21 0 1.35 2.1
 3 -21 1 -3.11 2.87
 3 -21 -1 2.85 3.03
 3 -21 2 -6.52 4.18
 3 -21 3 0.17 0.74
 3 -21 4 3.39 3.73
 3 -21 5 -3.52 3.75
 3 -21 6 0.39 1.48
 3 -22 1 0.11 0.29
 -3 -22 2 0 1.54
 3 -22 2 2.01 2.67
 -3 -22 3 -0.8 1.67
 3 -22 3 0.26 0.66
 -3 -22 4 -5.4 4.4
 4 0 0 253.34 16.72
 4 0 1 69.72 9.43
 4 0 -1 69.27 9.48
 4 0 2 158.06 13.25
 4 0 -2 146.44 12.99
 4 0 3 20.19 4.72
 4 0 -3 7.42 4.12
 4 0 4 3.56 1.73
 4 0 -4 5.81 2.75
 4 0 5 -1.01 1.2
 4 0 -5 1.33 2.23
 4 0 6 70.63 8.83
 4 0 -6 73.14 9.33
 4 0 7 -0.97 1.37
 4 0 -7 0.91 1.24
 4 0 8 54.58 7.83
 4 0 -8 52.69 8.1
 4 0 9 -0.43 1.15
 4 0 -9 0.91 0.17
 4 0 10 26.71 5.45
 4 0 -10 21.95 5.22
 4 0 11 0.12 1
 4 0 -11 -0.54 0.99
 4 0 12 10.57 3.62
 -4 0 -12 9.19 3.44
 4 0 -12 12.19 3.81
 -4 0 -13 0.49 1.86
 4 0 13 0.47 1.14
 4 0 -13 -1.04 1.14
 4 0 -14 6.61 3.04
 -4 0 -14 7.33 3.3
 4 0 14 8.51 3.15
 4 0 15 1.5 1.67
 4 0 -15 0.51 0.42
 -4 0 -15 2.29 2.05
 4 0 16 18.99 4.57
 4 0 -16 19.17 5.11
 -4 0 -16 13.05 4.62
 4 0 17 -0.99 1.75
 -4 0 -17 -2.11 2.68
 -4 0 -18 34.71 7.79
 -4 0 -19 -0.92 1.05
 -4 0 -20 47.52 9.35
 -4 0 -21 2 1.76
 -4 0 -22 18.8 6.21
 -4 0 -23 2.65 2.49
 -4 0 -24 3.7 2.67
 -4 0 -25 0.64 2.78
 -4 0 -26 3.41 2.43
 -4 0 -27 -3.13 2.87
 -4 0 -28 20.75 7.52
 -4 0 -29 3.76 2.99
 -4 0 -30 8.75 5.62
 4 1 0 2615.91 56.02
 4 -1 0 2578.34 54.84
 4 1 1 824.6 32
 4 1 -1 736.4 30.96
 4 -1 1 800.47 31.08
 4 -1 -1 734.94 30.78
 4 -1 -2 1605.53 43.76
 4 1 2 1605.75 44.25
 4 1 -2 1635.9 44.61
 4 -1 2 1607.64 43.69
 4 1 3 243.42 16.73
 4 1 -3 121.56 13.89
 4 -1 3 224.75 15.85
 4 -1 -3 107.38 13.63
 4 -1 -4 26.39 6.05
 4 1 4 35.23 6.36
 4 1 -4 31.25 6.49
 4 -1 4 34.79 5.99
 4 -1 5 -1.37 2.39
 4 1 5 0.36 3.31
 4 1 -5 1.71 3.76
 4 -1 -5 0.31 3.03
 4 1 6 178.01 14.31
 4 1 -6 180.04 14.85
 4 -1 -6 185.67 15.17
 4 -1 6 174.59 14.21
 4 1 7 37.91 6.58
 4 1 -7 45.48 7.62
 4 -1 7 44.56 7.21
 4 -1 -7 38.82 6.92
 4 1 8 0.57 1.15
 4 1 -8 -0.2 1.19
 4 -1 8 2 1.95
 4 -1 -8 -1.34 1.72
 4 -1 -9 3.72 2.2
 4 1 9 5.61 2.22
 4 1 -9 3.57 1.72
 4 -1 9 7.65 2.78
 4 -1 10 17.33 4.48
 4 -1 -10 14.97 4.24
 4 1 10 17.62 4.5
 4 1 -10 18.53 4.85
 4 -1 11 23.04 5.17
 4 -1 -11 25.02 5.65
 -4 1 -11 27.54 6.08
 4 1 11 23.87 5.32
 4 1 -11 27.24 5.84
 4 -1 -12 144.45 13.23
 -4 1 -12 158.6 14.88
 4 1 12 147.64 12.75
 4 1 -12 145.88 13.24
 4 -1 12 148.11 12.82
 4 -1 13 3.29 1.51
 4 -1 -13 4.92 2.73
 -4 1 -13 3.62 1.94
 4 1 13 1.1 0.98
 4 1 -13 5.12 2.59
 -4 1 -14 125.59 13.89
 -4 -1 -14 116.32 13.35
 4 -1 14 128.78 11.83
 4 1 14 125.76 11.71
 4 1 -14 122.16 12.45
 -4 1 -15 23.54 5.99
 -4 -1 -15 23.48 6.57
 4 1 15 20.78 4.61
 4 1 -15 22.82 5.48
 -4 1 -16 6.44 2.54
 -4 -1 -16 8.27 4.13
 4 1 16 8.43 2.93
 4 1 -16 8.01 3.39
 4 1 -17 18.24 4.93
 -4 1 -17 18.47 5.74
 -4 -1 -17 14.42 5
 4 1 17 14.54 3.93
 4 1 -18 64.82 8.96
 -4 1 -18 58.43 10.06
 -4 -1 -18 59.01 10.6
 4 1 18 60.87 8.05
 4 1 19 -0.6 0.23
 -4 1 -19 0.58 0.66
 -4 -1 -19 -0.49 1.8
 -4 1 -20 12.84 5.23
 -4 -1 -20 6.51 3.22
 -4 1 -21 1.86 2.1
 -4 -1 -21 -2.85 2.23
 -4 1 -22 33.24 8.32
 -4 -1 -22 31.88 8.09
 -4 1 -23 2.97 3
 -4 -1 -23 1.15 1.71
 -4 1 -24 3.16 2.55
 -4 -1 -24 -0.73 0.57
 -4 1 -25 7.2 4.24
 -4 -1 -25 7.04 3.81
 -4 1 -26 2.73 2.94
 -4 -1 -26 1.83 2.02
 -4 1 -27 4.31 3.56
 -4 -1 -27 2.68 2.73
 -4 1 -28 17.49 6.85
 -4 -1 -28 6.15 3.58
 -4 1 -29 1.36 2.48
 -4 -1 -29 4.24 4.2
 -4 -1 -30 -2.03 2.35
 4 2 0 94.41 12.17
 4 -2 0 106.7 11.91
 4 2 1 293.84 18.81
 4 2 -1 317.73 19.3
 4 -2 1 298.83 18.51
 4 -2 -1 286.2 18.44
 4 2 2 113.26 11.87
 4 2 -2 86.33 11.22
 4 -2 2 94.88 11.1
 4 -2 -2 110.81 12.4
 4 2 3 246.04 16.92
 4 2 -3 242.25 17.09
 4 -2 3 247.96 16.73
 4 -2 -3 237.34 16.96
 4 -2 4 12.79 3.92
 4 -2 -4 8.42 5.34
 4 2 4 12.85 5.5
 4 2 -4 19 5.41
 4 -2 5 0.43 1.2
 4 -2 -5 0.48 1.63
 4 2 5 1.81 1.09
 4 2 -5 0.69 0.77
 4 -2 6 2.33 1.87
 4 -2 -6 2.95 1.9
 4 2 6 3.78 2.34
 4 2 -6 2.11 1.66
 4 -2 7 26.54 5.56
 4 -2 -7 21.56 5.19
 4 2 7 22.04 4.82
 4 2 -7 25.97 5.53
 4 -2 8 17.25 4.45
 4 -2 -8 15.98 4.68
 4 2 8 16.06 4.03
 4 2 -8 17.1 4.47
 4 -2 9 11.63 3.67
 4 2 9 9.54 3.08
 4 2 -9 13.68 4.2
 -4 2 -9 14.78 4.25
 4 2 10 2.19 1.74
 -4 2 -10 2.64 1.22
 4 2 -10 1.02 1.34
 -4 2 -11 1.86 0.15
 4 2 11 0.54 1.27
 4 2 -11 2.79 2.31
 -4 2 -12 17.99 5.22
 4 2 12 16.86 4.48
 4 2 -12 18.63 4.64
 4 2 13 -0.25 1.18
 4 2 -13 1.49 2.08
 -4 2 -14 1.65 2.21
 4 2 14 0.86 0.76
 4 2 -14 0.54 1.72
 -4 2 -15 37.32 7.72
 -4 -2 -15 35.77 7.55
 4 2 -15 32.84 6.49
 4 2 15 34.01 5.97
 -4 2 -16 1.03 1.91
 -4 -2 -16 -0.48 1.73
 4 2 16 -0.19 1.11
 4 2 -16 -0.44 0.71
 -4 2 -17 -1 2.36
 -4 -2 -17 3.58 2.77
 4 2 17 3.1 1.92
 4 2 -17 0.37 0.35
 -4 2 -18 2.69 1.74
 4 2 -18 0.99 1.68
 -4 -2 -18 2.06 2.53
 4 2 18 -0.1 1.17
 4 2 -19 6.07 2.65
 -4 2 -19 3.48 2.37
 -4 -2 -19 6.02 3.39
 4 2 19 5.52 2.36
 4 2 20 0.08 0.7
 -4 2 -20 -2.81 1.63
 -4 -2 -20 -0.5 1.64
 -4 2 -21 39.26 8.91
 -4 -2 -21 30.04 7.48
 -4 2 -22 7.84 4.12
 -4 -2 -22 3.72 2.14
 -4 2 -23 8.34 4.04
 -4 -2 -23 2.87 1.66
 -4 2 -24 10.79 4.74
 -4 -2 -24 8.37 4.12
 -4 2 -25 -3.42 3.04
 -4 -2 -25 -0.49 1.04
 -4 2 -26 -0.3 1.1
 -4 -2 -26 2.63 2.34
 -4 2 -27 2.72 1.94
 -4 -2 -27 2.68 2.58
 -4 2 -28 2.08 2.92
 -4 -2 -28 -3.21 3.32
 -4 2 -29 2.35 2.71
 -4 -2 -29 2.06 2.85
 -4 -2 -30 -2.12 2.4
 4 3 0 587.1 27.68
 4 3 1 228.51 17.37
 4 3 -1 205.5 16.81
 4 3 2 310.65 20.27
 4 3 -2 306.39 20.23
 4 3 -3 24.94 6.62
 4 3 3 56.36 8.29
 4 3 -4 47.67 8.08
 4 3 4 54.01 8.49
 4 3 5 7.01 3.6
 4 3 -5 7.16 3.02
 4 3 6 32.41 6.42
 4 3 -6 28.66 6.57
 -4 3 -6 31.65 5.5
 4 3 7 36.46 6.76
 4 3 -7 29.86 6.22
 -4 3 -7 36.28 6.46
 4 3 8 18.48 4.93
 4 3 -8 17.73 4.75
 -4 3 -8 19.66 4.58
 4 3 9 26.44 5.74
 4 3 -9 27.99 6.11
 -4 3 -9 29.9 5.91
 4 3 10 1.6 1.24
 4 3 -10 2.85 2.15
 -4 3 -10 2.89 1.52
 4 3 11 3.32 1.98
 4 3 -11 3.7 1.88
 -4 3 -11 3.18 1.8
 -4 3 -12 52.03 8.45
 4 3 12 49.22 7.71
 4 3 -12 51.8 8.16
 -4 3 -13 2.57 1.72
 4 3 13 3.83 1.94
 4 3 -13 3.16 2.13
 -4 3 -14 116.15 13.28
 4 3 14 131.86 12.42
 4 3 -14 134.29 13.32
 -4 3 -15 70.89 10.77
 4 3 15 83.25 9.83
 4 3 -15 71.53 9.77
 -4 3 -16 -0.95 1.53
 4 3 16 -0.19 0.98
 4 3 -16 0.03 0.53
 -4 3 -17 32.83 7.5
 -4 -3 -17 39.43 9.14
 4 3 17 37.22 6.57
 4 3 -17 38.26 7.08
 -4 3 -18 67.45 11.47
 -4 -3 -18 66.43 11.45
 4 3 18 71.01 8.93
 4 3 -18 62.76 8.88
 -4 3 -19 8.01 3.7
 -4 -3 -19 4.72 2.57
 4 3 19 9.32 3.27
 4 3 -19 8.98 3.23
 -4 3 -20 47.92 9.64
 -4 -3 -20 49.35 10.19
 4 3 20 55.1 7.68
 -4 3 -21 4.39 2.71
 -4 -3 -21 5.43 2.98
 -4 3 -22 18.29 6.27
 -4 -3 -22 16.74 5.66
 -4 3 -23 28.69 7.62
 -4 -3 -23 28.58 7.74
 -4 3 -24 0.71 1.79
 -4 -3 -24 -2.07 2.35
 -4 3 -25 9.93 4.64
 -4 -3 -25 11.21 4.87
 -4 3 -26 0.77 1.67
 -4 -3 -26 1.45 2.04
 -4 3 -27 -0.98 2.4
 -4 -3 -27 -1.87 2.25
 -4 3 -28 -1.46 2.51
 -4 -3 -28 1.27 1.66
 -4 3 -29 -0.23 0.99
 -4 -3 -29 0.28 1.16
 -4 -3 -30 -0.36 0.32
 4 4 0 61.44 9.31
 4 4 1 153.19 14.1
 4 4 -1 157.08 14.57
 4 4 2 142.88 13.55
 4 4 -2 165.12 14.15
 4 4 3 23.02 5.6
 4 4 -3 22.88 6.19
 -4 4 -4 121.04 10.73
 4 4 4 114.74 11.91
 4 4 -4 100.13 11.21
 -4 4 -5 45.1 6.63
 4 4 -5 40.39 7.3
 4 4 5 45.96 7.66
 4 4 6 16.94 4.53
 4 4 -6 10.09 4
 -4 4 -6 16.36 4.14
 4 4 7 2.56 1.95
 4 4 -7 2.74 1.75
 -4 4 -7 3.88 2.05
 4 4 8 0.06 0.99
 4 4 -8 1.38 1.72
 -4 4 -8 -0.39 0.66
 -4 4 -9 42.32 7.18
 4 4 9 49.55 7.98
 4 4 -9 51.22 8.67
 4 4 10 4.91 2.67
 4 4 -10 4.24 2.29
 -4 4 -10 3.96 1.74
 4 4 11 3.77 2.28
 4 4 -11 3 1.42
 -4 4 -11 0.12 1.93
 4 4 12 3.36 2.04
 4 4 -12 4.34 2.09
 -4 4 -12 3.33 1.83
 4 4 13 10.53 3.89
 -4 4 -13 11.15 4.15
 4 4 -13 9.64 3.74
 -4 4 -14 28.28 6.68
 4 4 -14 31.09 6.16
 4 4 14 34.95 6.68
 -4 4 -15 46.21 8.67
 4 4 15 54.25 8.03
 4 4 -15 53.59 8.39
 -4 4 -16 62.38 10.5
 4 4 16 63.46 8.51
 4 4 -16 67.14 9.83
 -4 4 -17 0.79 1.63
 4 4 17 1.45 1
 4 4 -17 0.87 1.1
 -4 4 -18 6.24 3.15
 4 4 18 9.31 3.58
 -4 -4 -18 10.2 4.03
 4 4 -18 11.03 3.84
 -4 4 -19 -0.37 0.47
 -4 -4 -19 0.86 1.7
 4 4 19 1.18 0.84
 4 4 -19 1.64 1.16
 -4 4 -20 30.65 7.85
 -4 -4 -20 28.21 7.74
 4 4 20 33.23 6.16
 -4 4 -21 32.46 7.94
 -4 -4 -21 34.5 8.41
 -4 4 -22 0.06 0.37
 -4 -4 -22 2.08 1.71
 -4 4 -23 -0.61 1.55
 -4 -4 -23 -1.82 2.5
 -4 4 -24 2.82 3.48
 -4 -4 -24 -0.74 1.02
 -4 4 -25 10.68 4.97
 -4 -4 -25 9.72 4.76
 -4 4 -26 -2.6 3.64
 -4 -4 -26 7.02 4.42
 -4 4 -27 4.33 3.56
 -4 -4 -27 3 2.28
 -4 4 -28 10.95 6.38
 -4 -4 -28 1.77 2.23
 -4 4 -29 -1.41 1.92
 -4 -4 -29 -3.9 3.22
 -4 -4 -30 -2.47 2.58
 4 5 0 2.47 2.96
 -4 5 0 1.11 0.19
 4 5 1 13.06 4.92
 4 5 -1 15.35 4.74
 -4 5 -1 15.79 3.43
 -4 5 1 15.32 2.99
 4 5 2 41.44 7.13
 -4 5 -2 38.37 5.49
 4 5 -2 38.09 7.06
 4 5 3 15.52 4.39
 4 5 -3 13.11 4.14
 -4 5 -3 9.67 2.66
 4 5 4 10.89 5.05
 4 5 -4 5.41 6.07
 -4 5 -4 0.99 1.32
 -4 5 -5 222.42 14.67
 4 5 5 215.92 16.84
 4 5 -5 194.57 16.6
 4 5 6 38.83 7.34
 4 5 -6 31.95 6.96
 -4 5 -6 35.23 6.06
 4 5 7 1.72 1.89
 4 5 -7 2.85 2.03
 -4 5 -7 4.01 1.98
 -4 5 -8 61.7 8.33
 4 5 8 60.6 8.81
 4 5 -8 61.18 8.98
 4 5 9 4.53 2.39
 4 5 -9 8.36 3.62
 -4 5 -9 7.9 3.16
 -4 5 10 0.95 0.56
 4 5 10 2.16 0.57
 4 5 -10 5.51 2.96
 -4 5 -10 2.46 1.49
 4 5 11 1.18 1.18
 4 5 -11 -0.68 1.46
 -4 5 -11 0.02 0.97
 4 5 12 5.57 2.6
 4 5 -12 8.81 3.73
 -4 5 -12 12.58 4.51
 4 -5 12 6.5 3.09
 4 5 13 0.34 1.53
 4 5 -13 -0.22 0.35
 -4 5 -13 1.93 2.07
 4 -5 13 -1.04 0.5
 4 5 14 37.73 7.17
 4 5 -14 32.62 6.93
 -4 5 -14 26.04 6.64
 4 -5 14 25.85 6.45
 -4 5 -15 -0.69 1.58
 4 5 15 0.76 0.58
 4 5 -15 -0.01 1.51
 4 -5 15 0.01 0.87
 -4 5 -16 3.76 2.2
 4 5 16 3.41 2.16
 4 5 -16 5.42 3.02
 4 -5 16 9.11 5.61
 -4 5 -17 212.28 19.39
 4 -5 17 200.67 19.09
 4 5 17 229.64 16.95
 4 5 -17 220.53 17.59
 4 -5 18 89.06 13.11
 4 5 18 95.37 10.87
 4 5 -18 91.09 11.24
 -4 5 -18 85.15 12.34
 -4 5 -19 10.88 4.26
 4 5 19 14.08 4
 4 5 -19 11.2 4.1
 -4 -5 -19 9.19 4.2
 4 -5 19 12.05 5.91
 -4 -5 -20 179.9 19.42
 4 -5 20 180.89 18.21
 4 5 20 210.84 16.28
 -4 5 -20 181.63 18.85
 -4 5 -21 4.87 2.87
 -4 -5 -21 4.19 3.17
 4 -5 21 10.03 4.61
 -4 5 -22 2.41 2.18
 -4 -5 -22 1.95 1.96
 4 -5 22 3.08 2.63
 -4 5 -23 2.11 2.88
 -4 -5 -23 -0.81 2.24
 4 -5 23 1.42 2.13
 -4 5 -24 5.05 3.07
 -4 -5 -24 8.35 4.29
 4 -5 24 5.4 4.23
 -4 5 -25 7.16 4.08
 -4 -5 -25 4.06 2.61
 4 -5 25 1.44 1.32
 -4 5 -26 10.16 4.78
 -4 -5 -26 5.06 3.66
 -4 5 -27 3.62 3.34
 -4 -5 -27 -1.01 1.55
 -4 5 -28 -2.35 1.31
 -4 -5 -28 -2.73 2.68
 -4 -5 -29 1.33 2.31
 -4 6 0 -0.22 0.71
 4 6 0 1.37 1.6
 -4 6 -1 4.36 1.19
 -4 6 1 4.54 1.81
 4 6 1 3.87 1.99
 4 6 -1 5.3 2.51
 -4 6 -2 -0.48 1.39
 -4 6 2 0.9 0.31
 -4 6 -3 40.88 5.88
 -4 6 3 31.29 3.87
 4 6 3 36.68 7.16
 4 6 -3 34.22 6.82
 -4 6 -4 20.81 4.66
 -4 6 4 16.17 2.46
 4 6 4 19.21 5.39
 4 6 -4 20.43 5.59
 -4 6 5 24.93 2.99
 -4 6 -5 30.81 5.19
 4 6 5 30.48 6.42
 4 6 -5 26.74 6.17
 -4 6 -6 1.24 0.37
 -4 6 6 1.25 0.69
 4 6 6 0.12 0.86
 4 6 -6 1.57 1.66
 -4 6 7 11.76 1.6
 -4 6 -7 13.8 3.78
 4 6 7 13.1 4.24
 4 6 -7 12.88 4.25
 4 6 8 5.51 2.45
 4 6 -8 4.95 2.66
 -4 6 -8 4.4 2.26
 4 6 9 4.49 2.99
 4 6 -9 1.99 1.1
 -4 6 -9 2.44 0.35
 4 -6 9 7.49 3.39
 4 6 10 20.12 5.17
 4 6 -10 20.57 5.69
 -4 6 -10 21.02 5.31
 4 -6 10 23.51 5.96
 4 6 11 36.02 7.26
 4 6 -11 29.72 6.29
 -4 6 -11 34.85 6.75
 4 -6 11 41.68 8.11
 4 6 12 0.03 0.89
 4 6 -12 0.41 0.79
 -4 6 -12 0.86 2.06
 4 -6 12 1.84 3.19
 4 6 13 13.65 4.15
 4 6 -13 17.89 5.16
 -4 6 -13 17.93 5.15
 4 -6 13 21.56 6.36
 -4 6 -14 52.34 9.17
 4 -6 14 67.69 10.94
 4 6 14 59.77 8.94
 4 6 -14 54.29 8.54
 -4 6 -15 44.36 8.57
 4 -6 15 59.93 10.52
 4 6 15 59.25 8.77
 4 6 -15 59.98 9.72
 -4 6 -16 39.57 8.05
 4 6 16 49.48 8.14
 4 6 -16 45.89 8.75
 4 -6 16 49.59 9.18
 -4 6 -17 4.4 2.73
 4 6 17 8.7 3.47
 4 6 -17 7.26 3.37
 4 -6 17 8.78 3.23
 -4 6 -18 8.1 3.9
 4 6 18 10.73 3.91
 4 6 -18 11.07 3.96
 4 -6 18 10.19 4.56
 -4 6 -19 1.83 1.19
 4 6 19 0.87 1.41
 4 6 -19 0.24 0.97
 -4 -6 -19 2.24 2.56
 4 -6 19 4.23 2.49
 -4 6 -20 7.35 3.66
 4 6 20 13.19 3.95
 -4 -6 -20 14.66 5.99
 4 -6 20 10.94 5.49
 -4 6 -21 40.78 9.19
 -4 -6 -21 42.16 9.4
 4 -6 21 34.35 8.3
 -4 6 -22 7.15 4.1
 -4 -6 -22 11.43 4.87
 4 -6 22 8.27 4.55
 -4 6 -23 0.82 2.76
 -4 -6 -23 2.61 2.25
 4 -6 23 0.81 1.74
 -4 6 -24 -1.15 1.46
 -4 -6 -24 0.22 0.44
 4 -6 24 0.55 1.77
 -4 6 -25 0.32 1.19
 -4 -6 -25 -0.94 1.58
 4 -6 25 1.19 1.63
 -4 6 -26 -4.3 3.5
 -4 -6 -26 1.23 1.89
 4 -6 26 3.39 3.3
 -4 6 -27 0.89 1.06
 4 -6 27 -0.25 1.09
 -4 6 -28 3.84 4.09
 -4 -6 -28 4.21 4.02
 -4 -6 -29 2.16 2.98
 -4 7 0 5.49 1.72
 4 7 0 8.04 3.5
 -4 7 1 1.47 0.69
 -4 7 -1 1.52 0.78
 4 7 1 2.06 1.29
 4 7 -1 1.61 1.51
 4 7 -2 5.24 3.21
 -4 7 2 0.83 0.72
 -4 7 -2 1.1 1.13
 4 7 2 3.83 2.62
 -4 7 -3 47.57 5.99
 4 7 3 55.47 8.91
 4 7 -3 43.83 8.11
 -4 7 3 42.97 4.19
 -4 7 -4 43.7 6.32
 4 7 -4 45.81 8.52
 4 7 4 43.31 8.42
 -4 7 4 28.86 3.17
 -4 7 -5 135.27 11.34
 4 7 5 124.75 13.23
 4 7 -5 133.94 13.9
 -4 7 5 99.63 4.65
 -4 7 -6 19.05 4.58
 4 7 6 17.73 5.46
 4 7 -6 17.43 5.27
 4 -7 6 19 5.39
 -4 7 -7 9.45 3.16
 4 7 7 8.72 3.9
 4 7 -7 8.38 3.73
 4 -7 7 7.85 3.75
 -4 7 -8 107.06 11
 4 -7 8 106.91 12.84
 4 7 8 103.03 12.01
 4 7 -8 103.04 12.28
 4 7 -9 3.32 1.93
 -4 7 -9 6.99 3.52
 4 7 9 1.48 0.51
 4 -7 9 4.4 3.06
 -4 7 -10 1.37 2.41
 4 -7 10 0.75 1.55
 4 7 10 3.34 2.17
 4 7 -10 -0.71 1.74
 -4 7 -11 23.26 5.82
 4 -7 11 18.71 5.39
 4 7 11 19.44 5.38
 4 7 -11 19.75 5.81
 4 7 12 3.4 2.56
 4 7 -12 2.81 2.38
 -4 7 -12 2.74 1.97
 4 -7 12 5.46 3.49
 4 7 13 14.24 4.7
 4 7 -13 13.76 4.64
 -4 7 -13 9.98 3.55
 4 -7 13 14.67 5.17
 4 7 14 3.18 2.27
 4 7 -14 1.79 1.65
 -4 7 -14 -3.5 2.7
 4 -7 15 158.01 17.16
 4 7 15 159.9 15.29
 4 7 -15 144.13 15.4
 -4 7 -15 144.48 15.82
 4 7 16 18.76 5.1
 4 7 -16 13.48 4.27
 -4 7 -16 13.87 5.56
 4 -7 16 27.74 7.93
 4 -7 17 133.59 15.38
 4 7 17 135.22 13.51
 4 7 -17 122.7 13.49
 -4 7 -17 120.07 14.95
 -4 7 -18 7.16 3.94
 4 7 18 9.48 3.61
 4 7 -18 10.06 4.08
 4 -7 18 11.05 4.97
 -4 7 -19 36.06 8.61
 4 7 19 48.33 8.49
 4 7 -19 38.77 8.05
 4 -7 19 34.12 8.44
 -4 7 -20 36.03 8.54
 -4 -7 -20 31.43 8.26
 4 -7 20 26.74 7.63
 -4 7 -21 4.85 2.97
 -4 -7 -21 7.58 4.02
 4 -7 21 5.79 3.31
 -4 7 -22 12.84 5.71
 -4 -7 -22 7.94 3.75
 4 -7 22 9.59 5.25
 -4 7 -23 3.43 3.1
 -4 -7 -23 -0.69 2.5
 4 -7 23 -0.95 0.95
 -4 -7 -24 0.82 0.49
 4 -7 24 1.6 2.07
 -4 7 -25 -4.17 3.4
 -4 -7 -25 -0.61 2.81
 4 -7 25 2.83 2.94
 -4 7 -26 3.97 3.42
 -4 -7 -26 -1.38 1.81
 4 -7 26 -2.19 2.7
 -4 7 -27 1.81 1.28
 -4 -7 -27 -4.89 3.55
 4 -7 27 -1.48 2.81
 -4 -7 -28 -0.27 0.85
 4 -7 28 2.63 2.87
 -4 -7 -29 -1.45 1.61
 4 8 0 47.39 8.67
 -4 8 0 44.1 5.41
 -4 8 1 -0.06 0.86
 -4 8 -1 -0.54 0.96
 4 8 1 6.17 3.64
 4 8 -1 8.26 3.96
 -4 8 2 19.73 2.92
 -4 8 -2 23.23 4.17
 4 8 2 24.07 6.53
 4 8 -2 24.34 6.51
 4 8 3 53.68 9.16
 4 8 -3 48.44 8.97
 -4 8 -3 49.6 6.56
 -4 8 -4 26.88 4.91
 4 8 4 31.88 7.28
 4 8 -4 30.82 6.99
 -4 8 -5 11.47 3.67
 4 8 5 14.93 4.92
 4 8 -5 10.69 4.07
 4 -8 5 10.83 4.04
 -4 8 -6 1.67 1.72
 4 8 6 3.53 1.98
 4 8 -6 1.34 1.73
 4 -8 6 3.56 2.54
 -4 8 -7 2.83 2.42
 4 8 7 2.66 2.22
 4 8 -7 2.84 2.44
 4 -8 7 5.5 3.04
 -4 8 -8 2.54 2.17
 4 8 -8 2.17 1.41
 4 8 8 0.14 1.56
 4 -8 8 2.83 2.78
 -4 8 -9 27.81 6.06
 4 8 9 27.79 6.43
 4 8 -9 30.23 6.52
 4 -8 9 37.05 7.81
 4 8 10 2.73 2.25
 4 8 -10 -1.06 1.55
 4 -8 10 0.13 0.79
 -4 8 -11 6.34 2.78
 4 8 11 5.59 3.11
 4 -8 11 3.13 2.82
 4 8 -11 5.42 3.18
 -4 8 -12 15.36 5.07
 4 -8 12 13.79 5.33
 4 8 12 10.44 4
 4 8 -12 11.22 4.3
 -4 8 -13 29.92 6.92
 4 -8 13 24.56 6.33
 4 8 13 25.15 6.11
 4 8 -13 25.37 5.96
 4 8 -14 6.18 2.6
 -4 8 -14 5.82 3.03
 4 -8 14 2.39 2.01
 4 8 14 5.37 3.13
 4 8 15 0.3 0.26
 4 8 -15 2.33 2.5
 -4 8 -15 0.14 1.38
 4 -8 15 1.47 2.86
 4 8 16 30.05 6.79
 4 8 -16 27.33 6.63
 -4 8 -16 30.07 7.5
 4 -8 16 28.72 7.89
 4 8 17 27.39 6.39
 4 8 -17 23.8 6.46
 -4 8 -17 28.85 7.41
 4 -8 17 25 6.66
 -4 8 -18 12.01 5.37
 4 8 18 11.23 4.09
 4 8 -18 10.77 4.17
 4 -8 18 14.39 5.25
 -4 8 -19 19.84 6.67
 4 8 19 18.99 5.26
 4 8 -19 19.02 5.32
 4 -8 19 18.48 6.47
 -4 8 -20 25.94 7.4
 4 -8 20 15.32 5.68
 -4 8 -21 11 5.08
 -4 -8 -21 6.2 3.88
 4 -8 21 2.32 1.67
 -4 8 -22 8.28 4.46
 -4 -8 -22 6.25 3.81
 4 -8 22 2.52 2.87
 -4 8 -23 1.8 1.18
 -4 -8 -23 -0.15 1.75
 4 -8 23 3.64 3.51
 -4 8 -24 -1.95 2.44
 -4 -8 -24 0.16 1.78
 4 -8 24 3.79 3.68
 -4 8 -25 0.4 0.97
 -4 -8 -25 -1.14 1.27
 4 -8 25 -0.08 0.43
 -4 -8 -26 -2.68 2.6
 4 -8 26 7.21 4.74
 -4 -8 -27 1.4 2.87
 4 -8 27 -6.18 3.98
 -4 -8 -28 2.31 3.41
 4 -8 28 1.66 1.79
 -4 -8 -29 1.37 2.87
 4 -8 29 -6.54 4.17
 4 9 0 74.44 10.89
 -4 9 -1 0.48 1.02
 4 9 1 4.71 3.17
 4 9 -1 8.57 4.18
 -4 9 -2 9.29 2.53
 4 9 2 8.05 3.7
 4 9 -2 13.94 4.77
 -4 9 -3 0.21 0.64
 4 9 3 0.94 2.13
 4 9 -3 3.04 2.92
 4 -9 3 0.99 1.23
 -4 9 -4 24.37 4.77
 4 9 4 22.77 6.46
 4 9 -4 20.36 5.97
 4 -9 4 24.07 6.27
 4 -9 5 62.49 9.82
 4 9 -5 60.06 9.93
 4 9 5 55.71 9.62
 -4 9 -5 63.38 8.03
 -4 9 -6 6.33 2.55
 4 9 6 7.9 4.02
 4 9 -6 3.16 2.6
 4 -9 6 5.73 2.93
 -4 9 -7 32.68 6.07
 4 9 7 30.11 7.06
 4 9 -7 28.34 6.81
 4 -9 7 30.46 6.98
 -4 9 -8 14.33 4.57
 4 9 8 8.77 3.63
 4 9 -8 9.47 3.96
 4 -9 8 8.78 3.93
 4 -9 9 64.04 10.58
 4 9 9 69.42 10.46
 4 9 -9 66.2 10.24
 -4 9 -9 71.1 9.73
 -4 9 -10 8.94 3.89
 4 9 10 3.13 1.69
 4 9 -10 2.15 0.84
 4 -9 10 7.44 4.39
 -4 9 -11 13.92 4.24
 4 9 11 13.78 4.85
 4 9 -11 11.25 4.35
 4 -9 11 16.75 5.71
 -4 9 -12 9.04 3.55
 4 9 12 5.65 3.09
 4 9 -12 6.68 3.26
 4 -9 12 8.5 4.46
 -4 9 -13 5.38 3.65
 4 9 13 2.9 0.86
 4 -9 13 6.55 4.88
 4 9 -13 1.13 1.43
 -4 9 -14 47.86 8.85
 4 9 14 44.06 8.78
 4 -9 14 52.47 10.42
 4 9 -14 47.38 8.91
 -4 9 -15 4.38 3
 4 -9 15 5.05 4.44
 4 9 15 1.92 0.84
 4 9 -15 1.03 1.85
 4 9 -16 3.44 1.78
 -4 9 -16 2.62 2.54
 4 -9 16 7.1 4.56
 4 9 16 4.58 2.56
 4 9 -17 35.93 7.62
 -4 9 -17 45.19 9.29
 4 9 17 46.61 8.67
 4 -9 17 39.09 8.87
 -4 9 -18 58.86 10.56
 4 9 18 63.51 9.97
 4 9 -18 45.3 9.17
 4 -9 18 61.17 11.23
 -4 9 -19 24.67 7.01
 4 9 19 38.55 7.93
 4 9 -19 40.19 8.22
 4 -9 19 34.61 8.36
 -4 9 -20 1.43 1.09
 4 -9 20 4.59 3.86
 -4 9 -21 0.45 1.21
 -4 -9 -21 -1.96 2.61
 4 -9 21 0.89 0.91
 -4 9 -22 -3.48 2.77
 -4 -9 -22 1.37 1.73
 4 -9 22 -3.63 2.94
 -4 -9 -23 -3.87 3.04
 4 -9 23 -1.18 2.15
 -4 -9 -24 1.33 2.02
 4 -9 24 7.23 5.47
 -4 -9 -25 1.13 1.94
 4 -9 25 -0.64 1.23
 -4 -9 -26 0.21 0.75
 4 -9 26 -1.45 1.96
 -4 -9 -27 -3.86 3.55
 4 -9 27 -1.39 1.94
 -4 -9 -28 2.99 3.49
 4 -9 28 0.04 1.06
 4 -9 29 2.45 3.31
 4 10 0 15.42 4.73
 4 10 1 1.99 1.84
 4 10 -1 3.91 2.64
 4 10 2 32.78 7.54
 4 10 -2 30.29 7.42
 4 -10 2 34.62 7.67
 4 10 3 10.29 5.72
 4 10 -3 14.86 5.56
 4 -10 3 5.32 2.87
 4 -10 4 119.31 14.48
 4 10 4 123.02 14.37
 4 10 -4 112.96 14.21
 4 10 5 19.71 5.91
 4 10 -5 16.12 5.3
 4 -10 5 19.17 5.88
 4 10 6 1.11 1.95
 4 10 -6 0.43 1.27
 4 -10 6 3.54 3.05
 4 10 7 1.35 1.45
 4 10 -7 2.75 2.56
 4 -10 7 3.4 3.41
 -4 10 -8 11.01 3.81
 4 10 8 6.17 3.05
 4 10 -8 8.47 3.85
 4 -10 8 8.93 4.15
 -4 10 -9 4.89 2.64
 4 10 9 5.4 3.04
 4 10 -9 5.56 2.67
 4 -10 9 3.91 3.6
 -4 10 -10 4.69 1.58
 4 10 10 6.78 3.28
 4 10 -10 7.54 3.23
 4 -10 10 10.22 4.79
 -4 10 -11 22.27 5.58
 4 10 11 19.19 6.13
 4 10 -11 16.71 5.41
 4 -10 11 18.43 5.98
 4 10 12 -0.41 0.54
 4 10 -12 2.38 2.48
 4 -10 12 -2.01 2.81
 -4 10 -13 0.79 1.8
 4 10 13 -0.58 1.66
 4 10 -13 0.67 1.63
 4 -10 13 -1.43 2.41
 -4 10 -14 5.61 2.98
 4 10 14 3.25 2.3
 4 10 -14 3.91 1.7
 4 -10 14 2.6 1.8
 -4 10 -15 2.18 2.92
 4 10 15 -0.22 1.42
 4 -10 15 4.18 4.41
 4 10 -15 4.07 2.9
 4 -10 16 74.7 12.67
 4 10 16 67.28 10.85
 4 10 -16 62.87 10.58
 4 -10 17 25.08 7.2
 4 10 17 28.36 7.04
 4 10 -17 21.88 6.62
 4 10 -18 3.92 2.75
 4 -10 18 12.13 5.66
 4 10 18 9.1 4.07
 4 10 19 1.9 2.4
 4 10 -19 0.14 0.77
 4 -10 19 -0.21 0.67
 4 -10 20 10.25 4.93
 4 -10 21 -0.75 2.34
 -4 -10 -22 0.89 2.83
 4 -10 22 2.01 2.01
 -4 -10 -23 -1.69 2.01
 4 -10 23 0.66 1.3
 -4 -10 -24 -0.46 0.52
 4 -10 24 0.05 0.67
 -4 -10 -25 -1.7 2.11
 4 -10 25 1.56 2.51
 -4 -10 -26 0.69 1.9
 4 -10 26 0.01 0.71
 -4 -10 -27 2.42 3.53
 4 -10 27 4.72 4.27
 -4 -10 -28 0.06 0.86
 4 -10 28 -4.28 3.52
 4 -11 1 37.68 8.08
 4 -11 2 2.69 1.76
 4 -11 3 4.54 3.07
 4 -11 4 -1.42 2.31
 4 -11 5 75.64 11.83
 4 11 -5 63.38 10.59
 4 11 6 7.43 4.26
 4 11 -6 4.17 2.63
 4 -11 6 7.44 3.6
 4 11 7 -2.87 2.79
 4 11 -7 0.49 1.34
 4 -11 7 0.21 0.88
 4 11 8 9.2 4.08
 4 11 -8 11.47 4.39
 4 -11 8 14.1 5.26
 4 11 9 2.12 0.87
 4 11 -9 2.23 1.89
 4 -11 9 5.72 3.88
 4 11 10 2.06 1
 4 11 -10 -1.4 2.15
 4 -11 10 -0.13 2.1
 4 11 11 1.47 1.93
 4 11 -11 0.18 1.76
 4 -11 11 1.08 2.27
 4 11 12 1.96 1.11
 4 11 -12 3.47 2.63
 4 -11 12 7.85 4.5
 4 11 13 9.67 4.68
 4 11 -13 11.25 4.93
 4 -11 13 18.96 6.8
 4 11 14 19.53 6.15
 4 11 -14 20.86 6.59
 4 -11 14 29.39 8.1
 4 11 15 9.51 4.24
 4 11 -15 7.45 3.9
 4 -11 15 11.51 4.89
 4 11 16 -0.4 0.98
 4 11 -16 -0.48 1.46
 4 -11 17 4.9 2.73
 4 11 17 2.3 2.01
 4 11 -17 1.98 1.18
 4 11 18 -0.63 1.14
 4 11 -18 0.58 0.51
 4 11 -19 3.78 2.35
 4 -11 19 5.44 3.74
 4 11 19 5.14 2.63
 4 -11 20 2.64 2.23
 4 -11 21 5.01 3.38
 -4 -11 -22 1.36 1.8
 4 -11 22 -2.71 2.53
 -4 -11 -23 5.84 4.47
 4 -11 23 4.64 3.74
 -4 -11 -24 1.57 2.3
 4 -11 24 1.51 2.23
 -4 -11 -25 -4.64 3.49
 4 -11 25 0.63 2.32
 -4 -11 -26 2.43 3.26
 4 -11 26 1.38 3.11
 -4 -11 -27 1.63 3.22
 4 -11 27 4.16 3.52
 4 -12 1 18.46 5.33
 4 -12 2 -1.45 1.8
 4 -12 3 28.89 7.39
 4 -12 4 14.34 5.33
 4 -12 5 13.2 4.78
 4 -12 6 0.98 1.71
 4 -12 7 0.56 7.78
 4 12 -8 21.41 6.28
 4 -12 8 18.6 5.65
 4 12 9 2.74 2.47
 4 12 -9 -0.69 1.42
 4 -12 9 3.64 2.4
 4 12 10 6.81 3.57
 4 12 -10 5.7 2.88
 4 -12 10 7.14 3.81
 4 12 11 -2.15 2.69
 4 12 -11 -0.26 1.14
 4 -12 11 1.46 2.2
 4 12 12 18.68 6.52
 4 12 -12 27.46 7.71
 4 -12 12 25.07 7.05
 4 12 13 7.76 4.13
 4 12 -13 9.37 4.61
 4 -12 13 12.51 4.97
 4 12 14 -1.17 2.12
 4 12 -14 -0.41 0.96
 4 -12 14 1.86 3.05
 4 12 15 -0.32 1.98
 4 12 -15 1.68 2.23
 4 -12 15 -0.75 2.34
 4 12 16 -0.46 0.42
 4 12 -16 0.68 1.52
 4 12 17 1.93 1.39
 4 -12 17 2.66 2.87
 4 12 -17 0.75 1.32
 4 -12 18 5.31 3.75
 4 12 18 0.58 1.28
 4 12 -18 0.94 1.83
 4 -12 19 5.48 4
 4 12 19 7.77 3.76
 4 12 -19 7.32 3.63
 4 -12 20 3.77 3.25
 4 -12 21 2.69 3.02
 4 -12 22 -0.71 1.39
 -4 -12 -23 1.44 2.27
 4 -12 23 -3.5 3.12
 -4 -12 -24 -1.09 1.57
 4 -12 24 6.28 4.85
 -4 -12 -25 0.36 0.81
 4 -12 25 -14.86 6.6
 -4 -12 -26 0.2 1.87
 -4 -12 -27 -2.83 2.86
 4 -13 0 74.11 11.87
 4 -13 1 7.81 3.81
 4 -13 2 51.74 9.79
 4 -13 3 57.29 10.64
 4 -13 4 21.57 6.41
 4 -13 5 77.66 12.71
 4 -13 6 63.55 11.62
 4 -13 7 0.45 0.7
 4 -13 8 1.52 1.38
 4 -13 9 -2.51 0.86
 4 13 -10 9.37 4.96
 4 -13 10 10.12 4.59
 4 13 11 2.9 2.02
 4 13 -11 0.39 1.68
 4 -13 11 4.33 3.18
 4 13 12 -1.13 2.05
 4 13 -12 -1.43 2.5
 4 -13 12 0.47 1.64
 4 13 13 1.59 1.61
 4 13 -13 1.18 1.71
 4 -13 13 5.03 3.68
 4 13 14 7.7 4.22
 4 13 -14 7.01 4.41
 4 -13 14 15.21 5.94
 4 13 15 0.65 1.27
 4 13 -15 -0.32 1.2
 4 -13 15 -3.56 2.41
 4 13 16 -0.36 1.88
 4 13 -16 2.55 2.94
 4 -13 16 -3.56 3.66
 4 13 17 1.6 1.61
 4 13 -17 0.47 1.6
 4 -13 17 2.89 2.8
 4 13 18 -1.01 1.85
 4 -13 18 5.78 4.68
 4 13 -18 1.86 2.2
 4 -13 19 -2.34 2.5
 4 13 19 2.95 2.38
 4 -13 20 1.2 0.55
 4 -13 21 3.02 3.06
 4 -13 22 0.37 1.03
 -4 -13 -23 0.81 2.08
 4 -13 23 1.1 3.35
 -4 -13 -24 5.64 5.07
 -4 -13 -25 -2.41 2.56
 -4 -13 -26 -0.12 0.78
 4 -14 0 0.92 0.89
 4 -14 1 27.6 7.34
 4 -14 2 16.27 5.22
 4 -14 3 30.13 7.57
 4 -14 4 36.07 8.49
 4 -14 5 7.4 3.85
 4 -14 6 4.42 1.77
 4 -14 7 15.91 5.88
 4 -14 8 8.62 4.54
 4 -14 9 4.27 3.07
 4 -14 10 2.2 2.57
 4 14 -11 0.39 1.2
 4 -14 11 -2.8 2.79
 4 14 12 1.72 2.18
 4 14 -12 1.33 1.95
 4 -14 12 5.51 4.33
 4 14 13 3.85 3.22
 4 14 -13 -2.79 3.4
 4 -14 13 7.54 4.88
 4 14 14 4.17 3.01
 4 14 -14 2.19 2.29
 4 -14 14 6.78 4.04
 4 14 15 2.34 1.99
 4 14 -15 0.47 0.85
 4 -14 15 1.91 2.27
 4 14 16 7.13 4.04
 4 14 -16 1.51 0.92
 4 -14 16 9.74 4.62
 4 14 17 -0.6 1.63
 4 14 -17 -4.18 4.16
 4 -14 17 1.75 2.24
 4 14 18 9.39 4.79
 4 14 -18 6.3 4.24
 4 -14 18 6.32 3.94
 4 14 19 -0.1 0.83
 4 -14 19 5.74 4.57
 4 -14 20 3.24 4.11
 4 -14 21 2.51 3.54
 -4 -14 -23 0.38 1.43
 -4 -14 -24 1.81 3.78
 4 -15 0 146.99 17.34
 4 -15 1 0.43 1.51
 4 -15 -1 0.14 1.39
 4 -15 2 6.67 3.44
 4 -15 3 0.29 1.94
 4 -15 4 8.41 4.75
 4 -15 5 13.37 5.41
 4 -15 6 5.82 3.48
 4 -15 7 8.68 4.45
 4 -15 8 4.05 3.39
 4 -15 9 0.38 2.46
 4 -15 10 1.48 1.58
 4 -15 11 27.74 8.58
 4 15 -12 1.64 2.25
 4 -15 12 18.69 6.81
 4 15 13 0.66 1.46
 4 15 -13 -0.09 1.92
 4 -15 13 1.03 1.03
 4 15 14 1.69 1.97
 4 15 -14 -0.45 1.39
 4 -15 14 3.94 3.49
 4 15 15 1.73 1.75
 4 15 -15 4.22 3.72
 4 15 16 1.34 1.73
 4 15 -16 -2.23 3.13
 4 15 17 3.03 2.78
 4 15 -17 4.04 3.58
 4 -15 17 6.26 4.65
 4 15 18 10.48 4.87
 4 15 -18 4.79 3.17
 4 15 19 -2.52 2.67
 4 -15 19 0.72 1.39
 4 -16 0 7.97 3.97
 4 -16 1 32.7 8.29
 4 -16 -1 30.96 8.07
 4 -16 2 -0.18 0.19
 4 -16 3 6.51 3.48
 4 -16 4 1.56 1.41
 4 -16 5 2.22 2.37
 4 -16 6 0.6 1.71
 4 -16 7 -2.45 2.95
 4 -16 8 9.86 4.64
 4 -16 9 -0.13 1.9
 4 -16 10 4.4 3.17
 4 -16 11 2.47 1.23
 4 -16 12 1.09 2.02
 4 16 -13 0.71 1.35
 4 -16 13 2.25 1.99
 4 16 14 -1.3 2.31
 4 16 -14 -1.95 2.23
 4 -16 14 0.42 2.28
 4 16 15 1.56 1.92
 4 16 -15 3 3.07
 4 -16 15 -3.97 3.37
 4 16 16 -1.73 1.72
 4 16 -16 -3.13 3.53
 4 -16 16 3.35 2.72
 4 16 17 -1.02 2.85
 4 16 -17 0.52 1.72
 4 -16 17 -1.53 2.89
 4 16 18 -1.1 2.03
 4 16 -18 1.07 1.97
 4 -17 0 -1.34 3.25
 4 -17 1 8.64 4.43
 4 -17 -1 7.12 4.01
 4 -17 2 1.7 2.22
 4 -17 3 0.62 1.47
 4 -17 4 2.77 3.16
 4 -17 5 3.25 2.95
 4 -17 6 4.49 4.48
 4 -17 7 12.24 5.93
 4 -17 8 3.61 4.08
 4 -17 9 2.15 2.87
 4 -17 10 -0.34 1.11
 4 -17 11 -2.43 2.58
 4 -17 12 -4.57 3.57
 4 -17 13 -0.71 1.43
 4 17 14 1.36 2.9
 4 17 -14 -2.06 2.37
 4 -17 14 5.66 4.85
 4 17 15 0 0.73
 4 17 -15 1.32 2.63
 4 17 16 1.3 1.42
 4 17 -16 -3.47 3.07
 4 17 17 1.78 2.24
 4 17 -17 -0.44 0.7
 4 17 18 -1.71 2.56
 4 -18 0 18.07 6.41
 4 -18 1 -1.1 2.19
 4 -18 -1 3.33 3.02
 4 -18 2 2.25 2.73
 4 -18 3 16.4 6.01
 4 -18 4 3.94 2.86
 4 -18 5 -1.11 2.74
 4 -18 6 7.13 4.24
 4 -18 7 3.08 3.84
 4 -18 8 -3.85 3.25
 4 -18 9 0.85 1.54
 4 -18 10 19.17 7.65
 4 -18 11 9.08 5.88
 4 -18 12 2.76 3.74
 4 18 -14 0 1.53
 4 18 15 0 0.94
 4 18 -15 0 1.04
 4 18 16 0 1.77
 4 18 -16 0.71 1.89
 4 18 17 2.31 2.91
 4 18 -17 -3.78 3.31
 4 18 18 -0.87 2.38
 4 -19 0 3.79 3.24
 4 -19 1 7.28 4.43
 4 -19 -1 8.2 4.6
 4 -19 2 0.2 1.52
 4 -19 3 -0.89 1.67
 4 -19 4 -1.54 1.85
 4 -19 5 1.54 2.08
 4 -19 6 3.81 3.28
 4 -19 7 -1.08 2.65
 4 -19 8 10.4 5.44
 4 -19 9 6.07 4.87
 4 -20 0 -2.95 3.42
 4 -20 1 1.39 2.51
 4 -20 2 -0.66 1.33
 4 -20 3 2.37 3.2
 4 -20 4 -2.76 3.15
 4 -20 5 -3.98 3.39
 4 -20 6 5.8 4.64
 4 -21 0 0.21 1.2
 4 -21 1 -2.7 2.78
 4 -21 2 0 0.93
 5 0 0 -0.66 0.77
 5 0 1 35.45 10.13
 5 0 -1 45.33 10.05
 5 0 2 457.8 26
 5 0 -2 474.63 26.38
 5 0 3 24.19 7.89
 5 0 -3 16.26 8.47
 5 0 4 0.67 1.31
 5 0 -4 2.43 1.88
 5 0 5 1.36 1.93
 5 0 -5 -1.59 1.31
 5 0 -6 39.68 7.72
 5 0 6 49.42 8.4
 5 0 7 1.92 2.3
 5 0 -7 1.04 0.69
 5 0 8 19.53 5.08
 5 0 -8 15.12 4.85
 5 0 9 -2.23 2.39
 5 0 -9 -0.7 1.5
 5 0 10 12.41 4.32
 5 0 -10 10.59 4.53
 5 0 11 -0.87 1.38
 5 0 -11 0.59 2.25
 5 0 12 35.36 7.28
 5 0 -12 29.38 7.03
 5 0 -13 1.16 1.62
 -5 0 -13 -0.23 1.27
 5 0 13 0.17 0.73
 5 0 14 1.43 1.5
 5 0 -14 0.62 1.31
 -5 0 -14 2.58 3
 5 0 15 1 1.67
 5 0 -15 0.92 0.99
 -5 0 -15 -0.82 2.44
 5 0 16 6.22 2.47
 5 0 -16 7.99 3.69
 -5 0 -16 2.72 2.05
 5 0 17 0.07 1.03
 -5 0 -17 -1.99 1.63
 -5 0 -18 16.01 5.67
 -5 0 -19 2.48 2.24
 -5 0 -20 34.86 8.56
 -5 0 -21 -0.84 1.48
 -5 0 -22 29.77 8.31
 -5 0 -23 -2.11 2.5
 -5 0 -24 42.85 10.18
 -5 0 -25 0.18 0.61
 -5 0 -26 1.16 2.04
 -5 0 -27 -2.22 2.3
 5 1 0 7.85 4.95
 5 -1 0 9.06 5.06
 5 1 1 77.68 10.71
 5 1 -1 79.28 10.57
 5 -1 1 69.53 9.94
 5 -1 -1 76.97 10.73
 5 1 2 12.75 4.52
 5 1 -2 8.47 4.51
 5 -1 2 2.86 2.48
 5 -1 -2 6.07 3.59
 5 1 3 10.03 4
 5 1 -3 11.92 4.31
 5 -1 3 4.62 1.49
 5 -1 -3 13.68 4.52
 5 1 4 -1.89 2.1
 5 1 -4 -1.98 1.56
 5 -1 4 -1.74 1.75
 5 -1 -4 -0.05 1.18
 5 1 5 4.55 2.97
 5 1 -5 1.43 0.84
 5 -1 5 4.53 3.26
 5 -1 -5 3.42 2.47
 5 1 6 23.96 5.86
 5 1 -6 23.19 5.87
 5 -1 6 25.75 6.13
 5 -1 -6 22.54 5.98
 5 1 7 -0.18 0.43
 5 1 -7 0.28 0.97
 5 -1 7 -0.92 1.54
 5 -1 -7 0.54 0.68
 5 -1 -8 2.57 1.57
 5 1 8 3.28 2.27
 5 1 -8 1.06 1.27
 5 -1 8 3.08 2.47
 5 -1 9 -1.67 2.32
 5 -1 -9 -0.11 1.17
 5 1 9 0.9 0.35
 5 1 -9 -0.35 0.83
 5 -1 10 9.12 3.28
 5 -1 -10 14.03 4.68
 5 1 10 8.67 3.53
 5 1 -10 11.48 4.03
 5 -1 11 12.38 4.29
 5 -1 -11 17.86 5.5
 -5 1 -11 13.22 4.61
 5 1 11 12.57 4.53
 5 1 -11 16.57 5.1
 5 -1 12 7 3.3
 5 -1 -12 7.35 3.4
 -5 1 -12 6.17 3.17
 5 1 12 10.55 4.16
 5 1 -12 8.87 4.02
 5 -1 13 0.65 1.45
 5 -1 -13 0.51 0.79
 -5 1 -13 2.48 2.96
 5 1 13 -0.45 1.23
 5 1 -13 -1.61 1.55
 5 -1 14 0.36 1.03
 -5 1 -14 1.18 1.79
 5 1 14 -1.07 1.21
 5 1 -14 0.09 1.05
 -5 1 -15 4.95 3
 -5 -1 -15 4.97 2.69
 5 1 15 4.94 2.8
 5 1 -15 2.46 1.72
 5 1 -16 3.9 2.85
 -5 1 -16 4.48 2.92
 -5 -1 -16 3.32 1.57
 5 1 16 2.7 1.57
 5 1 17 0.95 0.39
 5 1 -17 -0.69 1.42
 -5 1 -17 -0.94 1.13
 -5 -1 -17 0.91 0.64
 5 1 18 -0.15 1.01
 5 1 -18 0.68 0.94
 -5 1 -18 -1.6 2.05
 -5 -1 -18 3.22 2.53
 5 1 19 4.1 2.15
 5 1 -19 5.68 3.2
 -5 1 -19 5.34 3.06
 -5 -1 -19 3.45 2.68
 -5 1 -20 18.25 6.44
 -5 -1 -20 18.95 6.66
 -5 1 -21 1.5 0.52
 -5 -1 -21 -3.26 3.05
 -5 1 -22 7.22 3.25
 -5 -1 -22 8.45 4.54
 -5 1 -23 6.48 3.73
 -5 -1 -23 7.52 4.32
 -5 1 -24 -1.76 1.94
 -5 -1 -24 1.09 1.66
 -5 1 -25 13.98 5.92
 -5 -1 -25 6.11 4
 -5 1 -26 -1.2 1.44
 -5 -1 -26 -3.33 3.36
 -5 1 -27 1.7 2.1
 -5 -1 -27 2 2.57
 5 -2 0 3.97 3.49
 5 2 0 5.55 3.62
 5 -2 1 45.16 8.02
 5 -2 -1 51.68 8.43
 5 2 1 50.56 8.62
 5 2 -1 50.26 8.48
 5 -2 2 11.37 4.58
 5 -2 -2 10.28 4.44
 5 2 2 13.26 4.76
 5 2 -2 15.45 5.47
 5 -2 3 37.36 7.53
 5 -2 -3 48.89 8.44
 5 2 3 44.24 8.33
 5 2 -3 44.96 8.55
 5 -2 4 8.4 3.64
 5 -2 -4 3.86 2.61
 5 2 4 3.96 2.18
 5 2 -4 3.27 2.75
 5 -2 5 2.49 2.14
 5 -2 -5 -0.14 0.82
 5 2 5 0.16 0.56
 5 2 -5 0.93 2.16
 5 -2 6 1.68 1.45
 5 -2 -6 1.39 2.06
 5 2 6 0.27 0.88
 5 2 -6 0.33 1.45
 5 -2 7 18.74 5.01
 5 -2 -7 16.79 5.59
 5 2 7 19.2 5.05
 5 2 -7 13.4 4.76
 5 -2 8 3.99 2.13
 5 -2 -8 2.98 1.93
 5 2 8 8.45 3.42
 5 2 -8 4.65 2.46
 5 -2 9 -3.02 2.77
 5 -2 -9 -0.99 1.95
 -5 2 -9 -2.11 2.03
 5 2 9 0.46 1.26
 5 2 -9 0.06 0.45
 -5 2 -10 12.34 4.34
 5 2 10 11.47 4.31
 5 2 -10 12.9 4.38
 -5 2 -11 93.15 12.03
 5 2 11 84.04 11.11
 5 2 -11 84.05 11.52
 -5 2 -12 4.94 2.01
 5 2 12 5.43 2.78
 5 2 -12 6.39 3.17
 -5 2 -13 23.18 6.5
 5 2 13 16.47 4.78
 5 2 -13 19.52 5.51
 -5 2 -14 0.37 1.19
 5 2 14 -1.23 0.85
 5 2 -14 -1.11 0.82
 -5 2 -15 3.62 2.6
 5 2 15 6.1 3.03
 5 2 -15 2.68 1.39
 -5 2 -16 0.49 2.14
 -5 -2 -16 0.56 1.6
 5 2 16 1.91 1.69
 5 2 -16 0.53 1.04
 -5 2 -17 0.82 1.63
 -5 -2 -17 -0.69 1.73
 5 2 17 0.71 1.04
 5 2 -17 -1.33 1.99
 -5 2 -18 -2.14 2.42
 -5 -2 -18 1.38 1.57
 5 2 18 1.05 1.25
 5 2 -18 1.26 1.78
 5 2 -19 4.18 2.96
 -5 2 -19 1.64 1.68
 -5 -2 -19 0.77 1.69
 5 2 19 3.91 1.87
 -5 2 -20 -2.3 3.07
 -5 -2 -20 2.76 2.17
 -5 2 -21 5.53 2.96
 -5 -2 -21 5.44 3.68
 -5 2 -22 0.19 2.39
 -5 -2 -22 -0.53 2.61
 -5 2 -23 6.1 4.13
 -5 -2 -23 -0.11 1.99
 -5 2 -24 14.91 6.15
 -5 -2 -24 11.95 5.51
 -5 2 -25 45.35 10.34
 -5 -2 -25 50.66 11.18
 -5 2 -26 -0.15 1.17
 -5 -2 -26 -0.6 1.09
 -5 2 -27 0.74 0.51
 -5 -2 -27 -2.35 2.93
 5 3 0 16.06 6.45
 5 3 1 92.83 11.94
 5 3 -1 96.66 12.14
 5 3 2 93.06 11.96
 5 3 -2 91.49 11.96
 5 3 3 51.62 8.87
 5 3 -3 54.47 9.22
 5 3 4 20.96 5.95
 5 3 -4 15.08 5.27
 5 3 5 60.53 9.56
 5 3 -5 53.88 9.15
 5 3 6 -1.67 1.11
 5 3 -6 -0.98 2
 5 3 7 3.67 2.25
 5 3 -7 1.19 1.56
 -5 3 -7 2.74 2.11
 5 3 8 2.37 1.82
 5 3 -8 5.35 2.91
 -5 3 -8 4.04 1.43
 5 3 9 13.45 4.37
 5 3 -9 11.76 4.42
 -5 3 -9 10.66 3.68
 5 3 10 0.28 1.24
 -5 3 -10 -0.25 1.6
 5 3 -10 2.4 2.49
 -5 3 -11 0.63 1
 5 3 11 1 1.47
 -5 3 -12 4.06 2.83
 5 3 12 1.37 1.33
 5 3 -12 1.88 1.96
 5 3 13 0.69 0.96
 5 3 -13 -0.09 1.71
 -5 3 -14 18.21 5.52
 5 3 14 23.62 5.99
 5 3 -14 24.49 6.74
 -5 3 -15 -1.93 2.26
 5 3 15 1.31 1.51
 5 3 -15 0.99 1.74
 -5 3 -16 -0.61 1.09
 5 3 16 1.21 1.47
 5 3 -16 -0.55 1.64
 -5 3 -17 7.44 3.81
 -5 -3 -17 9.89 4.57
 5 3 17 7.18 3
 5 3 -17 11.08 4.23
 -5 3 -18 2 0.87
 -5 -3 -18 1.56 2.2
 5 3 18 0.17 0.92
 5 3 -18 1.78 2.32
 -5 3 -19 0.37 1.74
 5 3 19 0.55 0.68
 5 3 -19 0.64 0.39
 -5 3 -20 12.37 5.23
 -5 -3 -20 10.96 4.57
 -5 3 -21 1.53 1.23
 -5 -3 -21 -3.32 3.03
 -5 3 -22 32.8 8.34
 -5 -3 -22 41.48 9.97
 -5 3 -23 24.14 7.14
 -5 -3 -23 26.53 7.75
 -5 3 -24 0.55 2.63
 -5 -3 -24 0.94 1.56
 -5 3 -25 -2.24 1.5
 -5 -3 -25 -1.37 2.79
 -5 3 -26 -0.38 1.79
 -5 -3 -26 3.12 2.99
 -5 3 -27 1.92 2.23
 -5 -3 -27 -5.34 3.85
 5 4 0 9.8 5.46
 5 4 1 92.25 12.64
 5 4 -1 88.63 12.02
 5 4 2 52.02 9.58
 5 4 -2 46.66 9.34
 5 4 3 7.48 4.2
 5 4 -3 8.46 4.16
 5 4 4 26.06 6.72
 5 4 -4 22.31 6.28
 -5 4 -4 24.41 5.11
 -5 4 -5 58.79 8.37
 5 4 5 57.11 9.65
 5 4 -5 57.03 9.83
 5 4 6 25.67 6.47
 5 4 -6 20.51 6.03
 -5 4 -6 27.34 5.82
 5 4 7 11.1 3.92
 5 4 -7 8.58 3.75
 -5 4 -7 9.45 3.5
 5 4 8 5.3 2.9
 5 4 -8 5.32 2.91
 -5 4 -8 3.87 2.62
 5 4 9 12.17 4.47
 5 4 -9 9.85 3.98
 -5 4 -9 11.98 4.3
 5 4 10 12.96 4.51
 5 4 -10 10.94 3.92
 -5 4 -10 13.21 4.77
 5 4 11 3.01 1.95
 -5 4 -11 5.13 3.16
 5 4 -11 4.32 3.34
 -5 4 -12 14.12 4.72
 5 4 12 15.29 4.92
 5 4 -12 15.08 5.43
 5 4 13 0.95 0.41
 5 4 -13 1.77 0.91
 -5 4 -14 0.6 1.12
 5 4 14 1.99 1.44
 5 4 -14 2.36 1.9
 -5 4 -15 1.57 1.52
 5 4 15 2.63 1.92
 5 4 -15 5.78 3.48
 -5 4 -16 17.37 5.74
 5 4 16 17.04 5.13
 5 4 -16 14.72 4.82
 -5 4 -17 10.05 4.45
 5 4 17 10.45 4
 5 4 -17 5.58 2.91
 -5 4 -18 3.55 2.4
 -5 -4 -18 7.43 3.97
 5 4 18 2.22 1.3
 5 4 -18 1.74 1.66
 -5 4 -19 40.07 9.16
 -5 -4 -19 48.43 10.35
 5 4 19 45.39 8.06
 5 4 -19 45 8.75
 -5 4 -20 22.42 6.92
 -5 -4 -20 20.66 6.96
 -5 4 -21 4.56 2.73
 -5 -4 -21 8.24 4.28
 -5 4 -22 4.06 2.72
 -5 -4 -22 -1.76 2.54
 -5 4 -23 2.4 3.44
 -5 -4 -23 -0.32 2.19
 -5 4 -24 0.91 1.53
 -5 -4 -24 3.35 2.82
 -5 4 -25 8.23 4.58
 -5 -4 -25 -2.51 2.45
 -5 4 -26 3.3 2.86
 -5 -4 -26 0.89 2.04
 -5 4 -27 -1.5 2.13
 -5 -4 -27 2.31 1.28
 5 5 0 6.05 3.89
 -5 5 -1 57.47 7.32
 5 5 1 49.97 8.85
 5 5 -1 45.5 8.44
 5 5 2 6.72 3.18
 5 5 -2 1.8 2.15
 -5 5 -2 3.74 2.33
 5 5 3 3.45 2.69
 5 5 -3 1.16 0.97
 -5 5 -3 2.07 1.55
 5 5 4 0.66 2.35
 5 5 -4 2.24 2.59
 -5 5 -4 2.78 2.12
 5 5 5 21.57 5.91
 5 5 -5 16.09 5.75
 -5 5 -5 24.02 5.45
 5 5 6 33.07 7.5
 5 5 -6 31.93 7.9
 -5 5 -6 27.69 5.71
 5 5 7 47.14 8.8
 5 5 -7 43.08 8.81
 -5 5 -7 43.48 7.39
 5 5 8 29.9 7.31
 5 5 -8 27.31 7.02
 -5 5 -8 29.65 6.07
 5 5 9 1.08 1.26
 5 5 -9 1.19 1.86
 -5 5 -9 -0.75 1.57
 5 5 10 -0.67 0.57
 5 5 -10 -1.75 2.38
 -5 5 -10 -0.06 1.61
 5 5 11 -1.34 1.1
 5 5 -11 1.89 2.25
 -5 5 -11 0.39 0.04
 5 5 12 12.95 4.66
 -5 5 -12 16.29 5.07
 5 5 -12 14.31 4.7
 -5 5 -13 21.5 5.97
 5 5 13 23.87 6.29
 5 5 -13 25.59 6.75
 -5 5 -14 1.6 1.43
 5 5 14 2.39 1.84
 5 5 -14 2.93 2.22
 -5 5 -15 8.28 3.8
 5 5 15 15.94 5.32
 5 5 -15 11.7 4.55
 -5 5 -16 4.86 3.21
 5 5 16 5.18 2.78
 5 5 -16 6.43 3.44
 -5 5 -17 -0.71 1.64
 5 5 17 -0.56 0.6
 5 5 -17 -0.61 0.49
 -5 5 -18 -0.66 0.05
 5 5 18 -1.16 1.78
 5 5 -18 -1.39 1.7
 -5 5 -19 24.85 7.08
 -5 -5 -19 24.27 7.41
 5 5 19 26.19 6.23
 5 5 -19 25.09 6.56
 -5 5 -20 3.64 2.88
 -5 -5 -20 1.38 1.24
 -5 5 -21 2.52 1.99
 -5 -5 -21 0.69 1.05
 -5 5 -22 0.52 1.09
 -5 -5 -22 5.1 3.51
 -5 5 -23 -4.46 3.62
 -5 -5 -23 0.54 0.31
 -5 5 -24 2.75 2.69
 -5 -5 -24 0.75 1.68
 -5 5 -25 -0.43 1.56
 -5 -5 -25 0.11 1.83
 -5 5 -26 -8.4 4.76
 -5 -5 -26 0.77 1.47
 -5 -5 -27 2.32 3.46
 5 6 0 2.64 2.37
 -5 6 0 1.51 1.55
 5 6 1 23.09 6.33
 5 6 -1 21.6 6.6
 -5 6 -1 16.02 3.93
 -5 6 1 15.94 3.62
 -5 6 -2 97.43 9.92
 -5 6 2 96.9 8.53
 5 6 2 103.33 12.99
 5 6 -2 100.2 12.93
 5 6 3 7.58 3.89
 5 6 -3 5.06 4.04
 -5 6 -3 0.83 0.49
 -5 6 3 0.31 0.33
 5 6 4 1.85 2.25
 -5 6 -4 -1.46 2.15
 -5 6 4 -0.01 0.54
 -5 6 -5 91.6 10.13
 -5 6 5 81.35 7.04
 5 6 5 92.7 12
 5 6 -5 78.89 11.4
 5 6 6 24.38 6.39
 5 6 -6 17.65 5.44
 -5 6 -6 18.83 4.46
 -5 6 -7 106.48 11.33
 5 6 7 105.57 12.64
 5 6 -7 94.7 12.4
 5 6 8 42.46 8.22
 5 6 -8 36.77 7.85
 -5 6 -8 44.43 7.33
 5 6 9 39.84 8.14
 5 6 -9 36.73 8.15
 -5 6 -9 52.17 8.47
 5 6 10 1.06 1.21
 5 6 -10 -2.71 3.14
 -5 6 -10 3.95 3.32
 5 6 11 5.93 3.36
 5 6 -11 5.53 3.41
 -5 6 -11 11.01 4.09
 5 6 12 1.95 2.2
 5 6 -12 0.08 1.22
 -5 6 -12 -0.2 0.44
 5 6 13 16.82 5.77
 -5 6 -13 15.54 5.13
 5 6 -13 19.23 5.89
 -5 6 -14 17.94 5.85
 5 6 14 27.02 7.03
 5 6 -14 24.23 6.48
 -5 6 -15 1.15 1.37
 5 6 15 4.12 2.9
 5 6 -15 4.28 3.18
 -5 6 -16 2.83 2.3
 5 6 16 2.86 2.23
 5 6 -16 4.96 2.47
 -5 6 -17 16.8 5.76
 5 6 17 18.78 5.62
 5 6 -17 16.23 5.07
 -5 6 -18 -0.17 0.8
 5 6 18 1.7 1.86
 5 6 -18 2.43 2.46
 -5 6 -19 26.39 7.47
 5 6 19 22.76 5.96
 5 6 -19 23.72 6.68
 -5 6 -20 4.17 3.06
 -5 -6 -20 1.29 2.2
 -5 6 -21 10.89 4.87
 -5 -6 -21 12.49 5.31
 -5 6 -22 6.46 3.99
 -5 -6 -22 3.75 1.99
 -5 6 -23 0.76 1.94
 -5 -6 -23 -0.01 0.65
 -5 6 -24 2.19 1.35
 -5 -6 -24 1.48 1.64
 -5 6 -25 -1.91 1.49
 -5 -6 -25 3.15 3.47
 -5 6 -26 1.53 2.6
 -5 -6 -26 2.48 2.82
 5 7 0 0.71 1.54
 -5 7 0 -0.46 0.33
 5 7 1 6.96 3.74
 5 7 -1 5.22 3.18
 -5 7 -1 4.15 1.78
 -5 7 1 5.39 2.31
 5 7 2 6.05 3.67
 5 7 -2 5.74 3.48
 -5 7 -2 3.58 2.22
 -5 7 2 3.65 1.83
 5 7 3 2.86 2.25
 -5 7 -3 0.22 0.77
 -5 7 3 1.27 0.68
 -5 7 4 25.04 3.65
 5 7 4 24.05 6.45
 5 7 -4 17.48 5.75
 -5 7 -4 21.82 4.92
 5 7 5 8.56 3.84
 5 7 -5 6.99 3.65
 -5 7 -5 8.76 3.14
 5 7 6 0.04 0.75
 5 7 -6 -1.11 0.82
 -5 7 -6 -2.89 2.81
 5 7 7 25.38 6.61
 5 7 -7 24.19 6.6
 -5 7 -7 24.96 5.32
 5 7 8 5.37 3.21
 5 7 -8 5.2 3.04
 -5 7 -8 6.14 3.51
 5 7 9 8.09 3.68
 5 7 -9 8.19 3.32
 -5 7 -9 18.97 5.56
 5 7 10 11.53 4.35
 5 7 -10 13.9 4.38
 -5 7 -10 14.91 4.66
 5 7 11 12.42 4.53
 5 7 -11 8.79 3.49
 -5 7 -11 13.02 4.54
 5 7 12 12.11 4.45
 5 7 -12 12.84 4.44
 -5 7 -12 20.74 5.9
 5 7 13 2.52 2.4
 5 7 -13 4.57 3.11
 -5 7 -13 4.49 2.78
 -5 7 -14 2.09 2.34
 5 7 14 3.03 2.21
 5 7 -14 1.75 2.1
 -5 7 -15 38.78 8.42
 5 7 15 44.43 9.36
 5 7 -15 49.38 9.83
 -5 7 -16 -0.32 1.82
 5 7 16 1.83 1.99
 5 7 -16 2.75 2.21
 -5 7 -17 3.53 2.41
 5 7 17 5.23 2.53
 5 7 -17 8.04 4.21
 -5 7 -18 -3.57 2.59
 5 7 18 -0.41 1.53
 5 7 -18 -0.56 1.38
 -5 7 -19 29.99 8.04
 5 7 19 34 7.43
 5 7 -19 29.89 7.38
 -5 7 -20 6.29 3.52
 -5 7 -21 -2.5 3.09
 -5 -7 -21 2.84 1.06
 -5 7 -22 0.02 0.82
 -5 -7 -22 2.36 2.51
 -5 7 -23 -4.1 4.44
 -5 -7 -23 2.32 3
 -5 7 -24 1.92 2.08
 -5 -7 -24 8.15 5
 -5 7 -25 -2.22 2.7
 -5 -7 -25 4.37 4.41
 -5 7 -26 -0.57 2.58
 -5 -7 -26 7.2 5.15
 -5 8 0 1.04 1.16
 5 8 0 2.3 2.68
 -5 8 1 20.39 3.77
 -5 8 -1 19.84 4.05
 5 8 1 18.52 5.96
 5 8 -1 18.95 6.1
 -5 8 2 9.44 2.33
 -5 8 -2 7.28 2.49
 5 8 2 6.51 3.35
 5 8 -2 8.98 4.29
 -5 8 -3 2.3 0.8
 5 8 3 1.54 1.66
 5 8 -3 3.41 2.66
 5 8 4 6.17 4.06
 5 8 -4 3.35 3.1
 -5 8 -4 6.11 2.67
 -5 8 -5 73.67 9.1
 5 8 5 73.56 11.33
 5 8 -5 71.33 11.36
 5 8 6 19.33 5.94
 5 8 -6 20.2 6.11
 -5 8 -6 23.47 5.72
 5 8 7 32.16 7.28
 5 8 -7 27.25 6.94
 -5 8 -7 37.58 7.2
 5 8 8 0.01 2.01
 5 8 -8 0.7 0.58
 -5 8 -8 2.66 2.53
 5 8 9 10.31 3.98
 5 8 -9 10.49 3.9
 -5 8 -9 8.01 2.62
 5 8 10 -2.35 2.79
 5 8 -10 3.38 2.34
 -5 8 -10 -1.82 2.08
 5 8 11 -1.21 1.48
 5 8 -11 -1.6 0.82
 -5 8 -11 -2.8 2.43
 5 8 12 7.73 3.77
 5 8 -12 4.52 1.16
 -5 8 -12 6.61 2.28
 5 8 13 0.36 1.37
 5 8 -13 0.81 1.42
 -5 8 -13 0.65 1.01
 5 8 14 5.12 2.66
 -5 8 -14 7.77 3.46
 5 8 -14 5.66 3.68
 -5 8 -15 4.6 2.53
 5 8 15 5.25 2.89
 5 8 -15 5.25 2.18
 5 8 16 62.25 10.72
 5 8 -16 62.36 11.53
 -5 8 -16 62.97 11.28
 -5 8 -17 -1.09 2.03
 5 8 17 -0.42 1.28
 5 8 -17 -0.74 1.24
 -5 8 -18 -2.47 2.44
 5 8 18 1.12 1.28
 5 8 -18 -3.38 3.26
 -5 8 -19 29.81 8.01
 5 8 19 32.6 7.58
 5 8 -19 33.01 7.99
 -5 8 -20 11.75 5
 -5 8 -21 8.33 4.15
 -5 -8 -21 15.66 6.39
 -5 8 -22 -4.08 3.31
 -5 -8 -22 2.37 3.08
 -5 8 -23 5.06 3.65
 -5 -8 -23 9.93 5.36
 -5 8 -24 -4.24 3.32
 -5 -8 -24 -0.77 2.41
 -5 8 -25 -4.38 3.41
 -5 -8 -25 -3.08 2.96
 -5 -8 -26 4.57 4.43
 -5 9 0 1.11 1.4
 5 9 0 0.16 0.84
 -5 9 -1 -1.01 1.26
 5 9 1 2.66 2.73
 5 9 -1 2.3 2.49
 -5 9 -2 26.35 4.98
 5 9 2 25.96 7.09
 5 9 -2 22.8 6.42
 -5 9 -3 33.46 5.66
 5 9 3 41.26 8.66
 5 9 -3 24.9 7.57
 5 9 4 95.84 13.36
 5 9 -4 83.16 12.66
 -5 9 -4 90.96 10.06
 -5 9 -5 -0.27 1.12
 5 9 5 -1.28 0.52
 5 9 6 37.85 8.3
 5 9 -6 33.23 7.82
 -5 9 -6 45.76 7.84
 -5 9 -7 19.25 5.26
 5 9 7 14.78 4.88
 5 9 -7 14.43 5.21
 -5 9 -8 16.21 4.85
 5 9 8 12.92 4.84
 5 9 -8 16.52 5.93
 5 9 -9 0.22 1.22
 -5 9 -9 -2.98 2.82
 5 9 9 -1.08 1.45
 5 9 10 -0.88 1.55
 5 9 -10 0.93 1.46
 -5 9 -10 0.32 1.61
 5 9 11 -1.7 2.37
 5 9 -11 -0.97 1.62
 -5 9 -11 0.18 0.33
 5 9 12 0.93 1.72
 5 9 -12 -1.82 2.65
 -5 9 -12 0.7 0.83
 5 9 13 0.99 1.09
 5 9 -13 2.11 1.3
 5 9 14 5.57 3.61
 5 9 -14 5.61 3.04
 -5 9 -14 8.19 3.92
 5 9 15 1.01 0.28
 -5 9 -15 0.8 0.46
 5 9 -15 2.52 2.57
 5 -9 15 -0.79 1.02
 -5 9 -16 6.35 3.25
 5 9 16 11.71 4.65
 5 9 -16 6.96 3.66
 5 -9 16 9.27 3.73
 -5 9 -17 12.43 4.08
 5 9 17 19.49 5.85
 5 9 -17 12.56 5.12
 5 -9 17 20.01 6.6
 -5 9 -18 0.87 2.43
 5 9 18 -0.08 0.89
 5 9 -18 -0.49 1.09
 5 -9 18 2.76 3.53
 -5 9 -19 7.96 4.47
 5 9 19 6.91 3.5
 5 9 -19 7.3 4.09
 5 -9 19 3.7 3.53
 -5 9 -20 1.82 2.35
 5 -9 20 0.78 0.89
 -5 9 -21 2.16 2.57
 5 -9 21 0.01 0.12
 -5 9 -22 3.83 4.34
 -5 -9 -22 2.49 2.88
 5 -9 22 0 0.45
 -5 9 -23 -5.06 3.51
 -5 -9 -23 -5.24 3.84
 -5 9 -24 0.26 1.81
 -5 -9 -24 3.67 3.71
 -5 9 -25 1.03 2.27
 -5 -9 -25 0.4 2.54
 5 10 0 -0.48 1.37
 5 10 1 6.83 3.5
 5 10 -1 8.48 4.09
 5 10 2 15.2 5.44
 5 10 -2 18.78 6.1
 -5 10 -3 18.85 4.37
 5 10 3 14.31 5.23
 5 10 -3 18.75 5.85
 -5 10 -4 21.66 4.81
 5 10 4 15.77 5.69
 5 10 -4 20.09 6.29
 -5 10 -5 14.61 4.43
 5 10 5 9.41 3.86
 5 10 -5 5.94 3.46
 -5 10 -6 3.5 1.83
 5 10 6 1.06 0.13
 5 10 -6 0.61 1.35
 -5 10 -7 2.13 0.8
 5 10 7 3.61 2.46
 5 10 -7 3.1 1.73
 -5 10 -8 1.18 0.49
 5 10 8 3.64 2.94
 5 10 -8 1.11 0.52
 -5 10 -9 3.97 1.49
 5 10 9 5 2.96
 5 10 -9 4.87 3.25
 -5 10 -10 2.19 2.17
 5 10 10 1.7 1.03
 5 10 -10 2.27 2.25
 -5 10 -11 9.67 4.37
 5 10 11 5.82 3.43
 5 10 -11 5.55 3.22
 5 10 12 0.89 0.4
 5 10 -12 1.3 0.54
 -5 10 -12 4.16 2.59
 5 -10 12 4.87 3.51
 5 10 13 -1.12 2.34
 5 10 -13 -1.61 2.28
 -5 10 -13 -2.41 2.54
 5 -10 13 2.54 2.81
 5 10 14 1.62 1.33
 5 10 -14 0.92 1.28
 5 -10 14 4.44 3.48
 5 10 15 1.92 1.84
 -5 10 -15 4.4 3.61
 5 10 -15 2.21 1.87
 5 -10 15 4.88 3.18
 -5 10 -16 19.12 6.54
 5 10 16 16.88 5.94
 5 10 -16 6.23 3.83
 5 -10 16 22.86 6.99
 -5 10 -17 1.01 1.69
 5 10 17 9.54 4.18
 5 10 -17 5.1 3.32
 5 -10 17 7.58 4.67
 -5 10 -18 4.24 3.43
 5 10 18 9.06 4.07
 5 10 -18 8.07 4.2
 5 -10 18 10.15 4.8
 -5 10 -19 -2.67 3.56
 5 10 19 1.62 1.98
 5 10 -19 1.73 1.8
 5 -10 19 1.59 2.47
 -5 10 -20 4.27 3.42
 5 -10 20 4.7 3.92
 -5 10 -21 2.04 2.62
 5 -10 21 3.15 3.01
 5 -10 22 1.47 2.22
 -5 -10 -23 -2.24 2.53
 5 -10 23 2.67 3.14
 -5 -10 -24 -0.09 0.52
 5 -10 24 -2.85 2.89
 5 -10 25 7.1 5.87
 5 11 0 -2.67 2.73
 5 11 1 1.1 1.71
 5 11 -1 1.54 2.4
 5 11 2 4.15 3.17
 5 11 -2 5.37 2.46
 5 11 3 59.57 10.95
 5 11 -3 49.5 10.22
 5 11 4 10.24 4.59
 5 11 -4 13.81 5.21
 5 11 5 11.78 4.95
 5 11 -5 12.58 5.18
 5 11 6 3.55 2.72
 5 11 -6 0.03 1.16
 5 11 7 -2.16 2.74
 5 11 -7 -0.62 0.85
 5 11 8 3.9 2.86
 5 11 -8 7.25 3.71
 -5 11 -9 3.96 2.66
 5 11 9 1.93 2.31
 5 11 -9 2.22 2.65
 -5 11 -10 10.18 3.92
 5 11 10 10.07 4.67
 5 11 -10 11.4 4.49
 5 -11 10 12.23 5.27
 -5 11 -11 -1.03 1.52
 5 11 11 -1.23 1.94
 5 11 -11 -0.18 1.45
 5 -11 11 0.5 1.67
 -5 11 -12 2.27 1.89
 5 11 12 3.62 2.61
 5 -11 12 5.79 3.42
 5 11 -12 1.42 2
 -5 11 -13 -2.57 0.9
 5 -11 13 0.97 0.72
 5 11 13 -2.18 2.82
 5 11 -13 -2.49 3.36
 5 11 -14 3.61 2.97
 -5 11 -14 9.92 4.62
 5 -11 14 11.92 5.12
 5 11 14 10.7 5.21
 5 11 15 8.23 4.44
 5 11 -15 1.31 0.54
 5 -11 15 4.72 3.39
 5 11 16 11.27 4.92
 5 11 -16 4.9 3.53
 5 -11 16 15.8 6.51
 5 11 17 3.89 2.89
 5 11 -17 2.94 2.7
 5 -11 17 9.47 4.46
 5 11 18 6.18 3.38
 5 11 -18 4.64 3.24
 5 -11 18 6.78 3.12
 5 11 19 0.78 0.93
 5 -11 19 0.75 0.65
 5 -11 20 1.21 1.64
 5 -11 21 3.69 3.45
 5 -11 22 0.43 1.76
 -5 -11 -23 -3.36 3.55
 5 -11 23 -2.77 2.86
 -5 -11 -24 0.42 1.13
 5 12 0 -2.18 2.99
 5 12 1 0.92 1.05
 5 12 -1 3.47 2.91
 5 12 2 11.31 4.86
 5 12 -2 15.67 5.96
 5 12 3 19.22 6.47
 5 12 -3 21.65 7.15
 5 12 4 34.11 8.97
 5 12 -4 32.49 8.39
 5 12 5 -0.45 2.19
 5 12 -5 -0.35 0.82
 5 12 6 7.7 4.01
 5 12 -6 10 5.06
 5 12 7 0.92 1.64
 5 12 -7 -0.16 1.14
 5 12 8 5.65 3.37
 5 12 -8 4.74 2.6
 5 -12 8 5.17 3.24
 5 12 9 -0.68 0.96
 5 12 -9 1.9 2.93
 5 -12 9 0.04 0.75
 5 12 10 -0.06 0.92
 5 12 -10 -2.77 3.19
 5 -12 10 2.31 2.62
 5 12 11 1.47 1.94
 5 12 -11 2.64 2.91
 5 -12 11 0.08 2.1
 5 12 12 7.92 4.06
 5 12 -12 3.45 3.21
 5 -12 12 11.65 5.22
 5 12 13 -2.38 2.65
 5 -12 13 3.46 3.25
 5 12 -13 -0.34 2.11
 5 -12 14 0.67 1.17
 5 12 14 0.66 0.85
 5 12 -14 0.14 1.61
 5 12 15 9.42 4.62
 5 12 -15 6.74 3.96
 5 12 16 8.58 4.41
 5 12 -16 4.61 3.09
 5 12 17 4.69 2.87
 5 12 -17 -4.53 4.69
 5 -12 17 9.79 6.01
 5 12 18 -1.86 2.38
 5 12 -18 0.47 1.51
 5 -12 18 3.54 2.13
 5 12 19 2.64 2.74
 5 -12 19 0.65 0.4
 5 -12 20 0 1.43
 5 -12 21 4.13 4.13
 5 -12 22 -3.51 3.2
 -5 -12 -23 -2.76 2.83
 5 13 0 2.45 2.8
 5 13 1 6.74 3.72
 5 13 -1 6.59 3.65
 5 13 2 9.61 4.54
 5 13 -2 5.59 3.44
 5 13 3 -1.96 3.08
 5 13 -3 -1.04 1.84
 5 13 4 -6.45 3.86
 5 13 -4 -1.93 2.13
 5 13 5 13.2 5.71
 5 13 -5 19.57 6.91
 5 13 6 -0.04 2.1
 5 13 -6 -0.57 2.01
 5 13 7 0.63 0.48
 5 13 -7 2.53 2.89
 5 -13 7 0.56 0.81
 5 13 8 1.69 2.33
 5 13 -8 1.68 2.42
 5 -13 8 4.52 3.47
 5 13 9 5.16 3.61
 5 13 -9 1.51 1.18
 5 -13 9 6.4 4.65
 5 13 10 13.77 5.84
 5 13 -10 6.64 3.76
 5 -13 10 15.97 6.03
 5 13 11 -0.75 1.46
 5 13 -11 -2.81 2.57
 5 -13 11 -1.07 2.63
 5 13 12 1.63 1.75
 5 13 -12 1.04 1.53
 5 -13 12 1.82 1.7
 5 13 13 -1.14 1.6
 5 13 -13 1.39 2.49
 5 -13 13 -0.82 1.38
 5 13 14 4.2 3.05
 5 13 -14 0.28 0.61
 5 -13 14 3.37 1.41
 5 -13 15 2.9 2.63
 5 13 15 0.43 1.37
 5 13 -15 0.3 1.04
 5 -13 16 1.54 1.66
 5 13 16 2.49 2.59
 5 13 -16 -1.88 2.99
 5 13 -17 3.03 3.25
 5 13 17 -0.87 1.41
 5 13 18 1.57 2.11
 5 13 -18 0.26 0.43
 5 -13 18 1.5 0.91
 5 13 19 1.53 2.37
 5 -13 19 1.18 1.93
 5 -13 20 1.64 2.51
 5 14 0 -2.73 2.8
 5 14 1 18.32 6.55
 5 14 -1 18.49 7.05
 5 14 2 7.36 4.45
 5 14 -2 6.37 4.21
 5 14 3 27.69 8.18
 5 14 -3 27.32 8.51
 5 14 4 13.91 5.99
 5 14 -4 18.22 7.11
 5 14 5 -1.36 0.78
 5 14 -5 1.61 2.58
 5 14 6 20.46 7.42
 5 14 -6 13.45 6.08
 5 14 7 1.6 2.69
 5 14 -7 -3 2.74
 5 -14 7 -5.12 3.8
 5 14 8 10.46 5.58
 5 14 -8 9.72 5.09
 5 -14 8 14.82 5.64
 5 14 9 -2.16 2.31
 5 14 -9 -0.49 1.8
 5 -14 9 -0.18 1.2
 5 14 10 18.27 6.75
 5 14 -10 8.16 4.68
 5 -14 10 23.55 8
 5 14 11 -1.53 2.79
 5 14 -11 0.31 0.64
 5 -14 11 2.06 3
 5 14 12 0.39 0.59
 5 14 -12 0.05 0.77
 5 14 13 -0.67 0.84
 5 14 -13 0.65 1.2
 5 14 14 0.59 1.48
 5 14 -14 1.74 2.25
 5 -14 14 1.69 1.41
 5 14 15 5.25 3.63
 5 14 -15 1.76 2.16
 5 -14 15 1.65 0.4
 5 14 16 1.33 1.51
 5 14 -16 -0.46 1.78
 5 -14 17 0.08 2.29
 5 14 17 -0.09 1.08
 5 14 -17 -4.41 3.34
 5 14 -18 -0.22 1.16
 5 14 18 -0.11 0.5
 5 15 0 -2.4 3.16
 5 15 1 6.23 4.96
 5 15 -1 8.28 4.8
 5 15 2 -1.95 1.81
 5 15 -2 1.6 1.45
 5 15 3 -1.07 3.02
 5 15 -3 0.07 1.04
 5 15 4 -0.57 1.37
 5 15 -4 2.54 3.37
 5 15 5 2.4 2.38
 5 15 -5 5.52 4.35
 5 15 6 2.33 3.04
 5 15 -6 4.12 4.53
 5 -15 6 0.69 1.63
 5 15 7 3.74 4.23
 5 15 -7 0.2 1.44
 5 -15 7 6.51 4.01
 5 15 8 -1.48 1.96
 5 15 -8 0.2 1.15
 5 -15 8 3.53 2.81
 5 15 9 0.08 1.87
 5 15 -9 0.02 1.05
 5 -15 9 -0.27 0.91
 5 15 10 -4.74 3.53
 5 15 -10 0 1.47
 5 -15 10 3.3 3.87
 5 15 11 2.16 2.55
 5 15 -11 -0.55 1.2
 5 -15 11 5.32 3.38
 5 15 12 -1.28 2.04
 5 15 -12 -1.07 1.82
 5 -15 12 -1.22 1.83
 5 15 13 3.32 2.93
 5 15 -13 1.43 2.37
 5 -15 13 4.6 3.12
 5 15 14 2.62 2.8
 5 15 -14 0.08 0.46
 5 15 15 3.5 3.12
 5 15 -15 -1.34 1.87
 5 -15 15 0.89 1.98
 5 15 16 -0.25 1.34
 5 15 -16 -3.19 2.93
 5 15 17 0.15 1.31
 5 15 -17 0.36 0.94
 5 15 18 1.98 2.59
 5 16 0 4.23 4.63
 5 16 1 6.86 5.33
 5 16 -1 0.34 0.45
 5 16 2 5.03 3.96
 5 16 -2 2.23 3.44
 5 16 3 1.29 1.84
 5 16 -3 1.9 1.47
 5 16 4 1 0.94
 5 16 -4 3.8 4.13
 5 16 5 1.98 3.65
 5 16 -5 2.57 3.52
 5 16 6 -1.96 2.3
 5 16 -6 0.42 2.61
 5 -16 6 0.29 2.63
 5 16 7 -5.23 3.77
 5 16 -7 -0.15 0.64
 5 -16 7 -1.74 3.29
 5 16 8 3.34 3.02
 5 16 -8 -4.38 3.49
 5 -16 8 -5.64 4.44
 5 16 9 3.64 3.16
 5 16 -9 0 1.73
 5 -16 9 2.58 1.86
 5 16 10 5.91 4.04
 5 16 -10 2.43 2.63
 5 -16 10 2.39 2.04
 5 16 11 0 1.3
 5 16 -11 3.07 2.96
 5 -16 11 -2.17 2.47
 5 16 12 1.41 2.06
 5 16 -12 0 2.03
 5 -16 12 -1.77 2.25
 5 16 13 -3.84 3.46
 5 16 -13 -0.97 1.64
 5 -16 13 1.42 2.17
 5 16 14 -1.06 1.7
 5 16 -14 -0.27 0.88
 5 16 15 1.87 2.4
 5 16 -15 0 0.71
 5 16 16 -2.58 2.95
 5 16 -16 -2.47 2.78
 5 16 17 3.95 3.52
 5 16 -17 -0.05 0.72
 5 16 18 -3.08 2.9
 5 17 0 3.61 3.2
 5 17 1 2.53 4.4
 5 17 -1 -2.95 2.9
 5 17 2 0 1.52
 5 17 -2 0 1.62
 5 17 3 5 3.78
 5 17 -3 9.43 5.2
 5 17 4 0 0.67
 5 17 -4 0 2.51
 5 17 5 0 3.11
 5 17 -5 4.63 3.65
 5 17 6 4.87 3.73
 5 17 -6 2.81 2.85
 5 17 7 -3.14 3.01
 5 17 -7 0 1.53
 5 -17 7 -1.92 2.26
 5 17 8 -2.07 2.44
 5 17 -8 2.38 2.64
 5 -17 8 -0.86 1.58
 5 17 9 5.12 3.85
 5 17 -9 -3.68 3.29
 5 -17 9 1.83 1.83
 5 17 10 3.86 3.36
 5 17 -10 0 0.38
 5 -17 10 0.46 3.27
 5 17 11 0 0.77
 5 17 -11 0 3.13
 5 17 12 0 1.6
 5 17 -12 0 1.96
 5 17 13 0.52 2.9
 5 17 -13 0 2.23
 5 17 14 0.16 1.97
 5 17 -14 0.1 0.54
 5 17 15 -0.96 1.67
 5 17 -15 -3.31 3.13
 5 17 -16 -3.2 3.06
 5 17 -17 1.12 2.37
 5 18 0 3.34 3.17
 5 18 1 -9.52 5.36
 5 18 -1 6.69 4.49
 5 18 2 0.86 1.61
 5 18 -2 3.15 3.09
 5 18 3 0 2.57
 5 18 -3 0 3.04
 5 18 4 0 1.36
 5 18 -4 2.89 2.97
 5 18 5 2.96 2.99
 5 18 -5 0 2.86
 5 18 -6 7.98 4.94
 5 -18 6 -2.75 2.86
 5 18 -7 3.19 3.13
 5 -18 7 0 2.2
 6 0 0 252.15 21.99
 6 0 1 26.61 7.88
 6 0 -1 22.83 7.28
 6 0 2 76.65 11.92
 6 0 -2 66.77 11.28
 6 0 3 13.12 5.94
 6 0 -3 6.65 4.1
 6 0 4 86.97 12.84
 6 0 -4 82.23 12.37
 6 0 5 3.31 3.2
 6 0 -5 1.39 1.21
 6 0 6 -2.39 2.16
 6 0 -6 -1.13 2.13
 6 0 7 0.68 0.52
 6 0 -7 -1.17 2.31
 6 0 8 11.52 4.65
 6 0 -8 11.38 4.73
 6 0 9 -2.27 1.6
 6 0 -9 0.19 1.5
 6 0 10 17.43 5.63
 6 0 -10 18.42 6.08
 6 0 -11 -0.73 0.94
 6 0 11 -0.11 1
 6 0 12 5.43 3.19
 6 0 -12 9.12 3.71
 6 0 13 -0.82 2.15
 6 0 -13 -2.08 2.27
 -6 0 -13 0.55 1.39
 6 0 14 3.24 2.62
 6 0 -14 1.61 1.42
 -6 0 -14 3.95 2.64
 6 0 15 0.22 0.61
 6 0 -15 2.79 3.53
 -6 0 -15 0.68 0.63
 6 0 16 0.73 1.45
 -6 0 -16 0.62 0.72
 -6 0 -17 -4.7 3.79
 -6 0 -18 0.06 0.67
 -6 0 -19 -3.85 2.5
 -6 0 -20 11.07 5.16
 -6 0 -21 -0.37 1.13
 -6 0 -22 15.67 6.09
 -6 0 -23 -1.19 3.26
 -6 0 -24 15.65 6.76
 -6 0 -25 3.69 3.74
 6 1 0 943.85 41.19
 6 -1 0 984.76 42.55
 6 1 1 126.4 16.18
 6 1 -1 124.79 16.08
 6 -1 1 142.29 16.91
 6 -1 -1 125.51 16.46
 6 1 2 23.27 6.85
 6 1 -2 20.3 6.43
 6 -1 2 23.2 7.27
 6 -1 -2 22.94 6.85
 6 1 3 12.47 5.01
 6 1 -3 6.15 3.39
 6 -1 3 9.49 4.28
 6 -1 -3 6.74 3.66
 6 -1 4 2.82 2.95
 6 -1 -4 2.66 2.4
 6 1 4 2.96 2.93
 6 1 -4 2.12 2.25
 6 -1 5 34.47 7.85
 6 -1 -5 26.16 7.09
 6 1 5 27.95 6.91
 6 1 -5 22.81 6.49
 6 -1 6 2.49 2.14
 6 -1 -6 -0.16 1.3
 6 1 6 0.16 0.75
 6 1 -6 0.95 1.84
 6 -1 7 2.44 2.21
 6 -1 -7 -1.18 1.94
 6 1 7 -1.36 1.78
 6 1 -7 0.37 1.29
 6 -1 8 3.77 2.69
 6 -1 -8 2.34 2.16
 6 1 8 0.68 1.26
 6 1 -8 1.71 2.24
 6 -1 9 2.39 1.33
 6 -1 -9 -0.19 1.03
 6 1 9 0.84 0.7
 6 1 -9 0.4 1.47
 6 -1 10 3.38 2.21
 6 -1 -10 4.22 3.36
 6 1 10 0.78 0.88
 6 1 -10 2.62 1.97
 6 -1 11 -1.08 1.23
 6 -1 -11 -0.89 1.83
 6 1 11 0.07 1.07
 6 1 -11 1.19 1.34
 6 -1 12 32.98 7.95
 6 -1 -12 32.5 7.71
 -6 1 -12 34.52 8.1
 6 1 12 35.42 8.45
 6 1 -12 33.84 8.09
 6 -1 13 7.19 3.68
 -6 1 -13 6.08 3.23
 6 1 13 7.49 4.13
 6 1 -13 2.88 1.72
 -6 1 -14 14.58 5.27
 6 1 14 9.46 4.33
 6 1 -14 13.14 5.28
 6 1 -15 -1.41 2.87
 -6 1 -15 0.19 2.39
 -6 -1 -15 0.45 0.34
 6 1 15 1.24 1.12
 6 1 16 -0.19 1.41
 6 1 -16 -0.03 1.49
 -6 1 -16 1.07 0.62
 -6 -1 -16 -0.42 1.27
 6 1 17 -0.6 1.25
 6 1 -17 -1.99 2.58
 -6 1 -17 -2.28 2.82
 -6 -1 -17 4.22 3.92
 6 1 18 1.37 0.95
 6 1 -18 -0.51 1.84
 -6 1 -18 0.42 1.19
 -6 -1 -18 1.21 1.26
 6 1 19 1.83 2.57
 -6 1 -19 -0.73 0.28
 -6 -1 -19 0.01 2.44
 -6 1 -20 5.2 3.04
 -6 -1 -20 5.67 3.57
 -6 1 -21 4.68 4.14
 -6 -1 -21 -0.56 2.01
 -6 1 -22 -1.77 3.14
 -6 -1 -22 6.37 3.72
 -6 1 -23 5.64 4.34
 -6 -1 -23 9.93 4.98
 -6 1 -24 6.23 4.68
 -6 -1 -24 0.06 2.55
 -6 1 -25 4.64 4.11
 6 -2 0 54.62 11.21
 6 2 0 45.8 9.93
 6 -2 1 194.57 18.9
 6 -2 -1 189.69 18.83
 6 2 1 188.76 18.41
 6 2 -1 175.96 17.98
 6 -2 2 160.07 17.25
 6 -2 -2 142.76 16.96
 6 2 2 152.8 16.68
 6 2 -2 138.58 16.01
 6 -2 3 18.45 6.61
 6 -2 -3 16.98 5.5
 6 2 3 15.55 5.45
 6 2 -3 16.6 5.63
 6 -2 4 39.75 8.49
 6 -2 -4 33.13 8.32
 6 2 4 44.57 8.82
 6 2 -4 34.59 8.02
 6 -2 5 4.65 3.47
 6 -2 -5 6.39 3.47
 6 2 5 9.39 4.76
 6 2 -5 4.56 3.21
 6 -2 6 19.94 6
 6 -2 -6 14.57 5.17
 6 2 6 12.58 4.87
 6 2 -6 13.78 4.89
 6 -2 7 3.19 2.38
 6 -2 -7 3.84 2.31
 6 2 7 3.66 2.61
 6 2 -7 1.13 0.65
 6 -2 8 4.81 3.11
 6 2 8 4.41 3.04
 6 2 -8 4.05 2.34
 6 2 9 10.3 4.44
 6 2 -9 8.61 3.78
 -6 2 -10 6.57 3.15
 6 2 10 7.21 3.47
 6 2 -10 6.29 2.99
 -6 2 -11 1.08 1.24
 6 2 11 0.98 1.73
 6 2 -11 -1.47 2.29
 -6 2 -12 0.51 0.88
 6 2 12 0.08 0.63
 6 2 -12 -1.68 2.97
 -6 2 -13 0.97 1.25
 6 2 13 1.08 2.17
 6 2 -13 -0.24 2.12
 -6 2 -14 7.23 3.67
 6 2 14 5.69 3.22
 6 2 -14 8.41 4.99
 -6 2 -15 -1.3 2.19
 6 2 15 2.07 2.04
 6 2 -15 -0.65 1.71
 -6 2 -16 1.44 1.78
 -6 -2 -16 1.59 2.1
 6 2 16 2.08 2.55
 6 2 -16 0.52 0.21
 -6 2 -17 13.65 5.36
 -6 -2 -17 8.62 3.06
 6 2 17 12.66 4.74
 6 2 -17 2.94 2.67
 6 2 18 4.8 2.66
 6 2 -18 2.26 2.3
 -6 2 -18 3.09 2.39
 -6 -2 -18 5.87 3.97
 6 2 19 12.12 4.23
 6 2 -19 15.19 5.62
 -6 2 -19 15.5 5.83
 -6 -2 -19 15.85 6.03
 -6 2 -20 7.3 3.93
 -6 -2 -20 5.29 3.44
 -6 2 -21 2.35 2.88
 -6 -2 -21 -0.2 1.21
 -6 2 -22 16.02 6.85
 -6 -2 -22 9.86 4.63
 -6 2 -23 -3.61 3.67
 -6 -2 -23 -1.53 1.3
 -6 2 -24 -9.25 5.04
 -6 -2 -24 1.55 2.39
 6 3 0 28.63 7.67
 6 3 1 154.79 17.01
 6 3 -1 151.8 17.09
 6 3 2 15.33 5.99
 6 3 -2 16.8 6.28
 6 3 3 18.87 5.99
 6 3 -3 17.18 5.45
 6 3 4 12.75 5.34
 6 3 -4 12.16 5.02
 6 3 5 42.26 8.66
 6 3 -5 40.32 8.74
 6 3 6 4.27 2.9
 6 3 -6 4.48 2.8
 -6 3 -7 2.2 1.54
 6 3 7 0.7 0.6
 6 3 -7 2.46 2.27
 -6 3 -8 20.45 5.82
 6 3 8 16.65 5.36
 6 3 -8 16.03 5.39
 -6 3 -9 1.59 1.93
 6 3 9 1.82 2.08
 6 3 -9 0.86 1.8
 -6 3 -10 -1.01 1.46
 6 3 10 2.98 2.03
 -6 3 -11 -1.1 2.07
 6 3 11 1.61 2.13
 6 3 -11 -1.75 1.7
 -6 3 -12 16.52 5.6
 6 3 12 13.55 5.01
 6 3 -12 11.35 4.64
 -6 3 -13 66.03 11.15
 6 3 13 58.99 10.56
 6 3 -13 61.2 10.8
 -6 3 -14 3.11 2.42
 6 3 14 3.35 2.36
 6 3 -14 5.66 3.95
 -6 3 -15 0.05 0.17
 6 3 15 2.03 1.9
 6 3 -15 3.64 2.93
 -6 3 -16 -0.79 1.11
 6 3 16 1.49 1.69
 6 3 -16 0.03 0.91
 -6 3 -17 1.26 1.69
 -6 -3 -17 -0.29 1.03
 6 3 17 -0.1 1.27
 6 3 -17 0.21 1.11
 -6 3 -18 19.05 6.11
 -6 -3 -18 21.72 7.25
 6 3 18 20.08 6.07
 6 3 -18 14.62 5.62
 -6 3 -19 1.72 1.72
 -6 -3 -19 5.9 3.86
 6 3 19 3.48 2.43
 6 3 -19 3.2 2.76
 -6 3 -20 12.18 5.49
 -6 -3 -20 16.51 5.65
 -6 3 -21 2.41 1.5
 -6 -3 -21 2.17 1.66
 -6 3 -22 1.42 1.76
 -6 -3 -22 -0.61 2.17
 -6 3 -23 20.62 7.73
 -6 -3 -23 20.45 7.76
 -6 3 -24 0.15 0.77
 -6 -3 -24 2.3 2.14
 6 4 0 68.16 11.04
 6 4 1 6.97 3.69
 6 4 -1 3.97 3.05
 6 4 2 19.05 6.14
 6 4 -2 19.41 6.22
 6 4 3 12.09 4.77
 6 4 -3 11.35 4.4
 6 4 -4 56.16 10.18
 6 4 4 61.39 10.44
 6 4 5 2.35 2.71
 6 4 -5 4.49 2.71
 -6 4 -5 0.04 1.64
 6 4 6 3.74 2.62
 6 4 -6 2.78 2.49
 -6 4 -6 2.27 0.77
 6 4 7 4.04 2.69
 6 4 -7 4.49 2.98
 -6 4 -7 4.68 3.23
 6 4 8 38.97 8.23
 -6 4 -8 45.61 8.43
 6 4 -8 42.11 8.96
 -6 4 -9 3.09 1.65
 6 4 9 2.28 1.59
 6 4 -9 4.09 2.83
 -6 4 -10 32.72 7.31
 6 4 10 26.32 7.19
 6 4 -10 27.41 7.06
 -6 4 -11 -1.31 2.36
 6 4 11 2.71 2.23
 6 4 -11 4.02 2.26
 -6 4 -12 7.65 3.75
 6 4 12 11.25 4.81
 6 4 -12 13.34 5.26
 -6 4 -13 5.02 3.36
 6 4 13 6.38 3.37
 6 4 -13 7.73 3.66
 -6 4 -14 13.85 5.06
 6 4 14 12.54 4.91
 6 4 -14 17.7 6.09
 -6 4 -15 4.77 3.32
 6 4 15 8.97 4.3
 6 4 -15 11.63 5.33
 -6 4 -16 -0.34 1.25
 6 4 16 -1.25 1.89
 6 4 -16 0.77 1.32
 -6 4 -17 11.81 5.13
 6 4 17 16.15 5.39
 6 4 -17 7.78 4.28
 -6 4 -18 4.21 2.97
 -6 -4 -18 4.61 3.62
 6 4 18 1.9 1.74
 6 4 -18 -0.6 0.95
 -6 4 -19 1 1.57
 -6 -4 -19 6.48 4.45
 6 4 19 8.77 4
 6 4 -19 4.69 3.19
 -6 4 -20 5.68 3.72
 -6 -4 -20 6.77 4.4
 -6 4 -21 1.38 2.57
 -6 -4 -21 0.67 2.06
 -6 4 -22 2.67 2.19
 -6 -4 -22 -0.25 1.5
 -6 4 -23 0.56 2.08
 -6 -4 -23 0.43 1.9
 -6 4 -24 -3.62 3.12
 -6 -4 -24 -6.26 4.25
 6 5 0 64.9 11.14
 6 5 1 29.83 7.66
 6 5 -1 30.55 7.89
 -6 5 -1 33.45 6.4
 6 5 2 15.48 5.23
 6 5 -2 19.88 6.36
 -6 5 -2 21.25 5.05
 6 5 3 32.38 7.77
 6 5 -3 35.42 8.56
 -6 5 -3 33.65 6.69
 6 5 4 8.41 3.75
 6 5 -4 7.08 3.78
 -6 5 -4 8.68 2.67
 6 5 5 1.88 1.87
 6 5 -5 1.31 0.9
 -6 5 -5 3.37 2.56
 6 5 6 3.31 2.12
 6 5 -6 1.8 1.95
 -6 5 -6 4.91 3.28
 6 5 7 0.78 1.64
 6 5 -7 2.82 2.34
 -6 5 -7 2.71 2.11
 6 5 8 16.76 5.18
 6 5 -8 14.83 5.46
 -6 5 -8 14.24 4.42
 -6 5 -9 3.67 2.22
 6 5 9 1.71 0.84
 6 5 -9 5.69 3.42
 -6 5 -10 1.55 0.96
 6 5 10 0.68 1.31
 6 5 -10 -1.88 3.04
 -6 5 -11 6.02 3.33
 6 5 11 3.81 2.96
 6 5 -11 4.63 3.14
 -6 5 -12 1.16 1.05
 6 5 12 0.7 1.39
 6 5 -12 0.67 1.59
 -6 5 -13 8.04 3.97
 6 5 13 7.21 3.94
 6 5 -13 4.54 2.36
 -6 5 -14 5.37 3.12
 6 5 14 2.14 1.88
 6 5 -14 -0.1 1.9
 -6 5 -15 6.41 3.76
 6 5 15 1.46 0.99
 6 5 -15 4.01 3.03
 -6 5 -16 9.41 4.42
 6 5 16 8.11 3.92
 6 5 -16 2.78 2.43
 -6 5 -17 2.9 2.48
 6 5 17 4.97 2.93
 6 5 -17 2.27 1.57
 -6 5 -18 37.48 9.11
 6 5 -18 35.19 8.7
 6 5 18 44.66 8.95
 -6 5 -19 21.04 6.85
 -6 -5 -19 21.91 7.03
 6 5 19 20.17 5.92
 6 5 -19 14.15 5.36
 -6 5 -20 21.21 7.27
 -6 -5 -20 23.37 8.08
 -6 5 -21 -0.03 0.27
 -6 -5 -21 0.84 1.5
 -6 5 -22 12.05 5.85
 -6 -5 -22 4.28 3.69
 -6 5 -23 3.67 3.47
 -6 -5 -23 2.53 2.49
 -6 5 -24 -4.03 3.31
 -6 6 0 38.14 6.29
 6 6 0 26.26 7.36
 6 6 1 0.04 1.72
 6 6 -1 2.51 3.09
 -6 6 -1 -1.16 1.98
 -6 6 1 2.54 1.67
 6 6 2 0.83 0.74
 6 6 -2 0.16 1.13
 -6 6 -2 0.97 0.35
 -6 6 2 -0.12 1.04
 6 6 3 -0.63 0.82
 6 6 -3 -0.35 1.27
 -6 6 -3 1.03 0.53
 6 6 4 0.2 0.91
 6 6 -4 1.01 1.05
 6 6 5 21.92 6.45
 6 6 -5 19.62 6.54
 -6 6 -5 21.83 5.38
 6 6 6 7.2 3.7
 6 6 -6 2.91 2.33
 -6 6 -6 5.1 2.67
 6 6 7 4.88 3.03
 6 6 -7 9.63 4.61
 -6 6 -7 5.73 3.02
 6 6 8 1.59 1.56
 6 6 -8 3.09 2.69
 -6 6 -8 0.15 0.07
 6 6 9 9.57 4.1
 6 6 -9 11.87 4.96
 -6 6 -9 5.75 1.25
 -6 6 -10 -0.92 1.85
 6 6 10 3.65 2.85
 6 6 -10 2.05 2.16
 -6 6 -11 1.75 2.32
 6 6 11 2.45 2.09
 6 6 -11 0.84 0.82
 -6 6 -12 1.84 1.92
 6 6 12 4.41 3.58
 6 6 -12 1.81 2.03
 -6 6 -13 23.9 6.38
 6 6 13 22.05 6.79
 6 6 -13 17.86 5.58
 -6 6 -14 0.82 1.23
 6 6 14 2.09 2.8
 6 6 -14 1.48 2.48
 -6 6 -15 4.9 2.93
 6 6 15 1.89 1.71
 6 6 -15 2.98 2.53
 -6 6 -16 5.04 3.69
 6 6 16 0.95 1.66
 6 6 -16 0.5 0.85
 -6 6 -17 2.34 2.5
 6 6 17 1.5 1.45
 6 6 -17 0.84 0.71
 -6 6 -18 -0.56 1.11
 6 6 18 1.36 1.92
 6 6 -18 2.33 2.7
 -6 6 -19 -0.6 1.17
 6 6 19 1.74 1.59
 6 6 -19 0.05 0.96
 -6 6 -20 2.93 2.98
 -6 -6 -20 5.79 4.22
 -6 6 -21 -0.75 0.92
 -6 -6 -21 6.41 4.68
 -6 6 -22 6.26 4.67
 -6 -6 -22 -7.31 4.53
 -6 6 -23 -3.01 2.87
 -6 -6 -23 4.83 5.63
 -6 6 -24 8.04 5.58
 6 7 0 21.37 6.54
 -6 7 0 21.61 4.52
 6 7 1 -0.02 1.41
 6 7 -1 0.36 0.34
 -6 7 -1 1.35 1.43
 6 7 2 15.19 5.58
 6 7 -2 17.55 6.18
 -6 7 -2 16.02 3.9
 6 7 3 6.8 3.6
 6 7 -3 6.17 3.62
 -6 7 -3 10.94 3.58
 6 7 4 -1.27 2.39
 6 7 -4 3.21 2.45
 -6 7 -4 1.5 1.53
 6 7 5 19.08 6.27
 6 7 -5 12.72 5.55
 -6 7 -5 20.6 4.9
 6 7 6 14.94 5.83
 6 7 -6 7.27 4.1
 -6 7 -6 13.33 4.34
 6 7 7 1.36 1.94
 6 7 -7 2.23 2.6
 -6 7 -7 -0.75 1.77
 6 7 8 2.72 2.83
 6 7 -8 1.85 2.53
 -6 7 -8 2.72 1.9
 6 7 9 1.22 1.54
 -6 7 -9 1.24 2.42
 -6 7 -10 4.98 3.07
 6 7 10 2.99 2.36
 6 7 -10 2.79 2
 -6 7 -11 1.87 1.46
 6 7 11 5.13 3.7
 6 7 -11 4.87 3.77
 -6 7 -12 13 5.04
 6 7 12 15.58 5.78
 6 7 -12 10.61 4.55
 -6 7 -13 3.51 2.83
 6 7 13 6.73 4.09
 6 7 -13 3.13 2.66
 -6 7 -14 2.01 2.11
 6 7 14 2.85 2.41
 6 7 -14 1.73 2.27
 -6 7 -15 9.37 4.08
 6 7 15 15.51 5.58
 6 7 -15 5.37 3.54
 -6 7 -16 3.27 2.35
 6 7 16 2.37 1.28
 6 7 -16 3.33 2.77
 -6 7 -17 25.18 7.56
 6 7 17 33.68 8.18
 6 7 -17 22.49 7.22
 -6 7 -18 0 2.79
 6 7 18 1.66 1.79
 6 7 -18 -0.07 1.95
 -6 7 -19 30.66 9.25
 6 7 19 54.78 10.37
 -6 7 -20 0.85 1.46
 -6 7 -21 -0.54 1.18
 -6 -7 -21 5.59 4.73
 -6 7 -22 -0.04 0.34
 -6 -7 -22 2.57 3.96
 -6 7 -23 -1.37 1.93
 6 8 0 10.42 4.47
 6 8 1 1.79 1.88
 6 8 -1 2.89 2.44
 6 8 2 0.47 0.95
 6 8 -2 0.85 1.33
 6 8 3 1.91 2.26
 6 8 -3 4.35 3.11
 -6 8 -3 5.28 2.33
 6 8 4 19.15 6
 6 8 -4 13.87 5.74
 -6 8 -4 12.29 3.76
 6 8 5 0.87 1.44
 6 8 -5 1.53 1.76
 -6 8 -5 1.04 0.79
 6 8 6 1.48 2.14
 6 8 -6 1.15 1.74
 -6 8 -6 3.73 2.64
 6 8 7 5.19 3
 6 8 -7 0.75 1.67
 -6 8 -7 3.34 2.12
 6 8 8 1.41 1.49
 6 8 -8 2.38 1.17
 -6 8 -8 4.66 2.78
 6 8 9 1.54 2.06
 6 8 -9 1.9 1.61
 -6 8 -9 -0.66 1.8
 6 8 10 -2.71 2.7
 -6 8 -10 -2.91 2.58
 6 8 -10 0.16 0.78
 -6 8 -11 4.17 3.05
 6 8 11 -0.59 1.92
 6 8 -11 -0.07 1.69
 -6 8 -12 0.97 0.62
 6 8 12 1.17 1.67
 6 8 -12 0.37 0.71
 -6 8 -13 -3.04 2.61
 6 8 13 1.48 2.18
 6 8 -13 0.2 1.1
 -6 8 -14 2.1 1.68
 6 8 14 3.8 3.45
 6 8 -14 1.33 1.46
 -6 8 -15 4.8 3.56
 6 8 15 7.64 4.27
 6 8 -15 0.8 0.41
 -6 8 -16 2.64 2.37
 6 8 16 1.09 0.71
 6 8 -16 -1.66 2.12
 -6 8 -17 11.86 5.52
 6 8 17 5.68 3.01
 6 8 -17 2.69 2.67
 -6 8 -18 -2.12 2.22
 6 8 18 6.87 3.9
 6 8 -18 3.91 2.97
 -6 8 -19 1.97 2.64
 6 8 19 -2.22 2.27
 -6 8 -20 2.27 2.51
 -6 8 -21 -3.22 2.88
 -6 8 -22 -1.42 1.95
 -6 -8 -22 -0.22 1.21
 -6 8 -23 2.93 4.15
 6 9 0 -0.45 2.01
 6 9 1 -2.81 2.79
 6 9 -1 -1.97 2.59
 6 9 2 -0.04 1.56
 6 9 -2 2.1 2.62
 6 9 3 4.58 3.07
 6 9 -3 0.55 1.07
 6 9 4 23.49 7.16
 6 9 -4 21.34 6.88
 6 9 5 3.65 2.89
 6 9 -5 2.5 2.35
 -6 9 -5 4.65 2.48
 6 9 -6 1.39 2.6
 -6 9 -6 -0.08 0.3
 6 9 7 7.17 3.95
 6 9 -7 8.06 4.61
 -6 9 -7 9.45 3.24
 6 9 8 -0.16 1.85
 6 9 -8 0.19 1.54
 -6 9 -8 1.75 2.19
 6 9 9 -0.2 1.13
 6 9 -9 -1.72 1.69
 -6 9 -9 0.78 0.74
 6 9 10 -0.2 1.36
 -6 9 -10 -2.64 2.68
 6 9 -10 -1.07 1.72
 -6 9 -11 6.26 3.16
 6 9 11 5.54 3.12
 6 9 -11 6.75 3.89
 -6 9 -12 5.48 3.18
 6 9 12 1.1 1.9
 6 9 -12 0.05 1.93
 -6 9 -13 -2.21 2.08
 6 9 13 -0.32 0.65
 6 9 -13 -0.23 1.05
 -6 9 -14 -2.14 1.72
 6 9 14 1.34 1.58
 6 9 -14 4.31 3.97
 -6 9 -15 2.72 3.06
 6 9 15 2.71 2.82
 6 9 -15 -0.15 0.54
 -6 9 -16 1.02 1.2
 6 9 16 1.99 1.45
 6 9 -16 2.85 2.48
 -6 9 -17 8.49 5.6
 6 9 17 9.9 4.92
 6 9 -17 4.27 3.56
 -6 9 -18 4.45 5.15
 6 9 18 9.21 4.32
 6 9 -18 11.17 5.53
 -6 9 -19 -2.95 2.68
 6 9 19 0.84 1.26
 -6 9 -20 1.59 2.71
 -6 9 -21 -2.32 2.46
 -6 9 -22 1.92 4.14
 6 10 0 6.59 3.94
 6 10 1 1.78 2.2
 6 10 -1 0.17 1.36
 6 10 2 5.73 3.66
 6 10 -2 4.88 3.11
 6 10 3 11.36 4.93
 6 10 -3 7.31 4.43
 6 10 4 10.85 4.8
 6 10 -4 8.41 4.37
 6 10 5 4.76 3.21
 6 10 -5 4.63 3.53
 6 10 6 0.42 1.8
 6 10 -6 0.31 0.71
 6 10 7 1.03 1.66
 6 10 -7 -0.23 2.23
 6 10 8 1.01 1.96
 6 10 -8 0.28 1.62
 -6 10 -8 1.33 1.55
 6 10 9 -0.68 1.62
 6 10 -9 -0.27 0.06
 -6 10 -9 0.62 1.98
 6 10 10 -1.14 1.95
 -6 10 -10 1.24 1.97
 6 10 -10 -1.35 2.51
 6 10 11 -0.14 0.54
 6 10 -11 -0.01 1.71
 -6 10 -12 0 0.22
 6 10 12 -0.75 1.74
 6 10 -12 -1.38 1.76
 -6 10 -13 -1.45 1.63
 6 10 13 -0.52 1.28
 6 10 -13 1.9 2.67
 -6 10 -14 2 2.45
 6 10 14 -0.09 1.16
 6 10 -14 0.42 1.49
 -6 10 -15 13.52 5.97
 6 10 15 13.39 5.64
 6 10 -15 5.44 3.88
 -6 10 -16 1.93 2.72
 6 10 -16 0.08 1.48
 -6 10 -17 -0.75 1.31
 6 10 17 6.42 4.12
 6 10 -17 1.97 3.06
 -6 10 -18 0.09 0.45
 6 10 -18 2.82 2.71
 -6 10 -19 0 1.49
 6 10 19 1.5 1.9
 -6 10 -20 0.56 2.42
 -6 10 -21 0.77 2.54
 -6 10 -22 -2.48 2.5
 6 11 0 -1.23 2.33
 6 11 1 5.59 4.13
 6 11 -1 2.64 2.89
 6 11 2 4.5 3.8
 6 11 -2 3.8 3.39
 6 11 3 17.93 6.41
 6 11 -3 17.39 6.72
 6 11 4 18.49 6.89
 6 11 -4 28.92 8.26
 6 11 5 2.14 1.47
 6 11 -5 8.19 4.78
 6 11 6 2.52 1.78
 6 11 -6 1.04 1.02
 6 11 7 0.83 2.24
 6 11 -7 1.46 2.06
 6 11 8 3.5 3.56
 6 11 -8 3.29 3.99
 6 11 9 -2.77 2.53
 6 11 -9 -3.33 2.84
 6 11 10 -0.31 0.61
 6 11 -10 0.09 1.88
 -6 11 -11 4.71 2.68
 6 11 11 2.47 2.64
 6 11 -11 0.75 1.96
 6 11 12 -0.43 1.25
 6 11 -12 0.54 1.68
 -6 11 -13 2.05 2.36
 6 11 13 0.24 1.21
 6 11 -13 0.19 0.67
 -6 11 -14 1.74 2.12
 6 11 14 2.37 2.09
 6 11 -14 2.37 2.45
 -6 11 -15 1.19 1.57
 6 11 15 -1.43 2.26
 6 11 -15 0.97 2.51
 -6 11 -16 -0.4 0.91
 6 11 16 3.74 3.11
 6 11 -16 -1.64 2.85
 -6 11 -17 0.37 1.72
 6 11 17 -3.35 3.31
 6 11 -17 4.4 3.71
 -6 11 -18 0 0.56
 6 11 18 0.97 1.15
 6 11 -18 1.38 1.27
 -6 11 -19 0.01 1.69
 -6 11 -20 0 1.6
 6 12 0 12.41 5.78
 6 12 1 -0.54 1.66
 6 12 -1 -0.18 1.5
 6 12 2 3.64 3.18
 6 12 -2 5.71 2.96
 6 12 3 -1.01 1.95
 6 12 -3 2.68 3.19
 6 12 4 -2.38 3.12
 6 12 -4 0.9 0.6
 6 12 -5 0.72 1.97
 6 12 5 -4.12 3.16
 6 12 6 2.77 2.89
 6 12 -6 6.55 4.72
 6 12 7 5 4.14
 6 12 -7 4.29 4.2
 6 12 8 0.45 0.99
 6 12 -8 0.12 1.73
 6 12 9 1 2.88
 6 12 -9 0 1.6
 6 12 10 0.36 2.53
 6 12 -10 0.04 1.53
 6 12 11 -1.52 1.92
 6 12 -11 0.02 1.7
 6 12 12 0.53 1.63
 6 12 -12 -1.72 2.1
 6 12 13 -2.14 2.46
 6 12 -13 -0.46 1.08
 6 12 14 8.5 4.59
 6 12 -14 2.64 2.82
 6 12 15 -1.63 2.27
 6 12 -15 3.38 3.37
 6 12 16 -0.34 1.61
 6 12 -16 -6.5 4.02
 6 12 17 2.56 2.33
 6 12 -17 0.72 1.19
 6 12 18 1.54 1
 6 12 -18 1.83 2.44
 6 13 0 31.08 9.41
 6 13 1 1.78 2.53
 6 13 -1 1.87 2.96
 6 13 2 8.1 4.29
 6 13 -2 8.86 5.55
 6 13 3 14.52 6.77
 6 13 -3 19.61 7.81
 6 13 4 1.23 2.57
 6 13 -4 -2.09 2.31
 6 13 5 3.07 3.5
 6 13 -5 5.91 4.91
 6 13 6 0.84 2.4
 6 13 -6 1.56 2.93
 6 13 7 0.87 2.45
 6 13 -7 0.05 1.45
 6 13 -8 1.84 3.55
 6 13 8 5.13 4.49
 6 13 9 -2.87 2.71
 6 13 -9 0.01 2.07
 6 13 10 0.01 1.51
 6 13 -10 -1.34 1.89
 6 13 11 -1.19 1.75
 6 13 -11 3.56 3.09
 6 13 12 3.14 2.84
 6 13 -12 0 1.81
 6 13 13 0.94 1.71
 6 13 -13 0.26 1.81
 6 13 14 -1.16 1.72
 6 13 -14 -5.64 3.9
 6 13 15 -0.73 1.36
 6 13 -15 1.46 3.03
 6 13 16 3.39 3.38
 6 13 -16 -2.77 3.35
 6 13 17 1.33 2.04
 6 13 -17 0.83 1.65
 6 13 18 -1.42 2.4
 6 14 0 0.27 1.11
 6 14 1 -0.2 1.09
 6 14 -1 1.3 2.62
 6 14 2 -8.5 4.78
 6 14 -2 0.53 2.27
 6 14 3 -4.93 3.64
 6 14 -3 1.05 2.81
 6 14 4 -3.41 3.03
 6 14 -4 -2.77 2.75
 6 14 5 -4.34 3.41
 6 14 -5 1.04 3.2
 6 14 6 -2.1 2.37
 6 14 -6 0.58 3.05
 6 14 7 2.25 2.46
 6 14 -7 0 1.36
 6 14 8 -1.05 1.67
 6 14 -8 -3.54 3.09
 6 14 9 0 2.56
 6 14 -9 0 0.55
 6 14 10 0 2.41
 6 14 -10 -4.2 3.42
 6 14 11 0 0.95
 6 14 -11 0 1.33
 6 14 12 3.67 4.3
 6 14 -12 2.01 3.77
 6 14 13 0 0.71
 6 14 -13 -1.98 2.37
 6 14 14 -2.55 2.9
 6 14 -14 0 0.34
 6 14 15 1.28 2.28
 6 14 -15 -1.51 2.07
 6 14 16 -5.1 3.71
 6 14 -16 -4.31 3.49
 6 14 17 2.95 3.12
 6 14 -17 -0.78 1.99
 6 14 18 0.12 0.6
 6 15 0 9.02 6.29
 6 15 1 -0.14 2.62
 6 15 -1 4.72 4.81
 6 15 2 11.95 6.59
 6 15 -2 6.69 5.12
 6 15 3 0.02 2.08
 6 15 -3 1.09 2.79
 6 15 4 3.95 3.31
 6 15 -4 -0.63 1.33
 6 15 5 -0.27 3.12
 6 15 -5 -6.7 4.36
 6 15 6 -13.25 6.09
 6 15 -6 -4.59 3.64
 6 15 7 0 1.02
 6 15 -7 1.7 2.21
 6 15 8 -1.62 2.14
 6 15 -8 0 0.76
 6 15 9 0 2.4
 6 15 -9 2.99 2.93
 6 15 10 6.31 4.2
 6 15 -10 0 0.83
 6 15 11 -3.46 3.09
 6 15 -11 5.23 3.9
 6 15 -12 4.85 3.79
 6 15 12 2.49 4.83
 6 15 13 0 1.77
 6 15 -13 0 2.89
 6 15 14 0 1.37
 6 15 -14 4.06 3.47
 6 15 15 0.02 1.63
 6 15 -15 -1.97 2.41
 6 15 16 0.86 1.55
 6 15 -16 -2.08 2.49
 6 15 -17 -2.12 2.5
 6 16 0 0 2.36
 6 16 1 13.68 6.34
 6 16 -1 14.31 6.49
 6 16 2 2.04 2.45
 6 16 -2 0 1.11
 6 16 3 5.58 4.04
 6 16 -3 8.08 4.89
 6 16 4 5.69 4.08
 6 16 -4 0 0.56
 6 16 5 4.26 3.53
 6 16 -5 3.56 3.25
 6 16 6 6.87 4.48
 6 16 -6 5.79 4.15
 6 16 7 0 1.32
 6 16 -7 -3.27 3.13
 6 16 -8 -3.16 3.1
 6 16 -9 3.17 3.11
 7 0 0 -0.56 0.9
 7 0 1 -0.01 2.18
 7 0 -1 4.11 3.72
 7 0 2 26.2 7.63
 7 0 -2 26.11 7.85
 7 0 3 3.03 2.55
 7 0 -3 -1.36 2.31
 7 0 4 3.06 2.17
 7 0 -4 0.91 0.56
 7 0 5 -3.74 2.79
 7 0 -5 1.45 1.67
 7 0 -6 -2.87 2.5
 7 0 6 -3.85 2.83
 7 0 7 -2.69 2.63
 7 0 -7 -1 2.18
 7 0 8 -2.24 2.13
 7 0 -8 -3.86 2.9
 7 0 9 -0.26 0.53
 7 0 -9 -0.74 1.83
 7 0 10 10.59 4.73
 7 0 -10 8.01 4.79
 7 0 11 -0.63 1.45
 7 0 -11 -1.93 2.29
 7 0 12 36.57 8.97
 7 0 -12 22.07 7.06
 7 0 13 -1.87 1.8
 7 0 -13 1.37 2.25
 -7 0 -13 -3.35 2.75
 7 0 14 -2.12 2.65
 7 0 -14 3.19 3.51
 -7 0 -14 -1.59 2.58
 7 0 15 2.35 2.15
 -7 0 -15 0.61 2.36
 -7 0 -16 2.48 2.38
 -7 0 -17 -1.9 2.18
 -7 0 -18 -6.64 4.17
 -7 0 -19 2.43 3.44
 -7 0 -20 3.89 3.4
 -7 0 -21 -0.7 1.75
 7 -1 0 -1.51 1.91
 7 1 0 0.87 2.14
 7 -1 1 12.52 5.19
 7 -1 -1 14.79 5.46
 7 1 1 14.38 5.47
 7 1 -1 14.06 5.61
 7 -1 2 7.93 4.12
 7 -1 -2 6.03 3.86
 7 1 2 10.81 5.02
 7 1 -2 15.59 6.36
 7 -1 3 0.4 1.65
 7 -1 -3 2.79 1.98
 7 1 3 3.88 2.74
 7 1 -3 3.98 3.03
 7 -1 4 -1.84 1.95
 7 -1 -4 -2.61 2.79
 7 1 4 -0.49 1.66
 7 1 -4 -2.02 2.2
 7 -1 5 2.16 2.46
 7 -1 -5 1.8 2.25
 7 1 5 0.43 1.71
 7 1 -5 1.5 1.66
 7 -1 6 4.42 3.25
 7 -1 -6 3.55 3.51
 7 1 6 3.7 2.99
 7 1 -6 4.8 3.47
 7 -1 7 0.71 2.23
 7 -1 -7 -0.63 0.51
 7 1 7 -1.66 1.89
 7 1 -7 -0.74 2.99
 7 -1 8 2.69 2.33
 7 -1 -8 2.4 2.15
 7 1 8 2 1.72
 7 1 -8 0.54 1.08
 7 -1 9 -0.39 0.35
 7 -1 -9 -2.11 2.95
 7 1 9 -3.37 2.99
 7 1 -9 2.62 2.57
 7 -1 10 -1.37 1.22
 7 -1 -10 -0.31 1.58
 7 1 10 -1.21 1.52
 7 1 -10 2.81 3.51
 7 -1 11 -0.02 1.3
 -7 1 -11 2.03 2
 7 1 11 -2.59 2.53
 7 1 -11 2.13 1.58
 7 1 -12 2.38 2.98
 -7 1 -12 -4.13 3.41
 7 1 12 3 3.27
 7 1 13 0.52 0.8
 7 1 -13 0.71 1.64
 -7 1 -13 0.05 0.69
 7 1 14 0.71 1.01
 7 1 -14 3.38 3.48
 -7 1 -14 0.15 0.7
 7 1 15 -0.11 0.69
 7 1 -15 0.91 1.96
 -7 1 -15 -2.12 2.21
 -7 -1 -15 2.67 3.13
 7 1 16 1.01 1.77
 7 1 -16 2.65 3.03
 -7 1 -16 0.76 0.81
 -7 -1 -16 -0.22 0.79
 7 1 17 1.93 1.68
 7 1 -17 -0.83 2.09
 -7 1 -17 0.61 1.48
 -7 -1 -17 4.53 3.54
 -7 1 -18 8.65 5.07
 -7 -1 -18 6.24 4.34
 -7 1 -19 2.05 2.45
 -7 -1 -19 5.81 4.91
 -7 1 -20 3.18 3.09
 -7 -1 -20 1.71 3.21
 -7 1 -21 5.13 3.84
 -7 -1 -21 0.45 1.74
 7 -2 0 -5.29 3.4
 7 2 0 -2.18 2.35
 7 -2 1 35.29 8.73
 7 -2 -1 37.05 9.21
 7 2 1 32.32 8.21
 7 2 -1 34.21 8.42
 7 -2 2 27.08 7.71
 7 -2 -2 23.94 7.53
 7 2 2 26.34 7.5
 7 2 -2 23.15 7.04
 7 -2 3 5.61 3.74
 7 -2 -3 2.69 1.95
 7 2 3 1.6 1.77
 7 2 -3 3.53 2.93
 7 -2 4 -1 2.59
 7 -2 -4 -0.38 1.25
 7 2 4 0.94 1.51
 7 2 -4 -0.83 2.31
 7 -2 5 4.44 3.08
 7 2 5 4.72 3.42
 7 2 -5 3.24 2.66
 7 2 6 2.89 2.7
 7 2 -6 0.09 1.43
 7 2 7 5.36 3.1
 7 2 -7 2.59 2.55
 7 2 8 1.02 0.85
 7 2 -8 1.91 2.87
 -7 2 -9 0.32 2.08
 7 2 9 -0.98 1.39
 7 2 -9 -2.9 3.36
 -7 2 -10 0.6 0.75
 7 2 10 1.73 2.28
 7 2 -10 -1.34 1.76
 -7 2 -11 3.44 2.32
 7 2 11 4.29 2.94
 7 2 -11 3.8 2.74
 -7 2 -12 3.12 1.99
 7 2 12 4.17 3.3
 7 2 -12 4.7 3.84
 -7 2 -13 -1.99 2.07
 7 2 13 -0.14 1.62
 7 2 -13 -0.76 1.83
 -7 2 -14 1.32 2.07
 7 2 14 0.46 2.04
 7 2 -14 3.5 3.34
 7 2 -15 1.45 2.06
 -7 2 -15 -1.29 1.71
 7 2 15 3.21 2.78
 7 2 16 -0.55 0.99
 7 2 -16 1.6 2.94
 -7 2 -16 -0.9 1.48
 -7 -2 -16 -0.48 1.45
 7 2 17 1.65 1.8
 7 2 -17 -1.55 2.89
 -7 2 -17 3.7 3.17
 -7 -2 -17 -2.89 2.84
 7 2 18 -1.11 1.87
 7 2 -18 0.56 0.57
 -7 2 -18 -1.3 0.97
 -7 -2 -18 1.73 2.07
 7 2 19 0.06 1.23
 -7 2 -19 0.63 0.23
 -7 -2 -19 -1.05 2.28
 -7 2 -20 7.85 4.99
 -7 -2 -20 10.32 5.64
 -7 2 -21 3.26 2.84
 -7 -2 -21 4.13 4.04
 7 3 0 -5.55 3.42
 7 3 1 1.79 1.81
 7 3 -1 1.75 1.94
 7 3 2 1.63 1.93
 7 3 -2 -2.39 3.39
 7 3 3 22.49 6.97
 7 3 -3 19.45 6.54
 7 3 4 4.89 3.59
 7 3 -4 1 1.23
 7 3 5 9.65 4.63
 7 3 -5 6.28 3.82
 7 3 6 -1.72 2.55
 7 3 -6 2.99 2.92
 -7 3 -7 -2.17 2.02
 7 3 7 1.91 2.2
 7 3 -7 1.24 1.33
 -7 3 -8 1.42 1.67
 7 3 8 4.7 3.35
 7 3 -8 4.96 3.87
 -7 3 -9 -1.12 1.33
 7 3 9 -0.35 1.45
 7 3 -9 2.32 2.63
 -7 3 -10 9.41 4.51
 7 3 10 4.56 2.79
 7 3 -10 3.52 2.86
 -7 3 -11 0.38 1.36
 7 3 11 0.78 1.2
 7 3 -11 -0.07 1.58
 -7 3 -12 5.94 3.77
 7 3 12 11.05 5.01
 7 3 -12 6.09 4.09
 7 3 13 -0.74 0.88
 7 3 -13 0.56 0.43
 -7 3 -14 2.39 2.81
 7 3 14 1.98 2.13
 7 3 -14 2.41 2.99
 -7 3 -15 -1.1 1.56
 7 3 15 -0.12 1.13
 7 3 -15 -1.01 2.15
 -7 3 -16 -2.53 2.27
 7 3 16 0.24 0.89
 7 3 -16 1.03 1.18
 -7 3 -17 2.32 2.63
 -7 -3 -17 -0.96 1.94
 7 3 17 0.09 1.07
 7 3 -17 1.98 2.74
 7 3 -18 0.28 0.29
 -7 3 -18 1.87 2.41
 -7 -3 -18 2.6 3.2
 7 3 18 1.18 1.33
 7 3 19 1.45 1.9
 -7 3 -19 1.34 2.51
 -7 -3 -19 0.69 2.12
 -7 3 -20 7.94 4.77
 -7 -3 -20 8.11 4.56
 -7 3 -21 7.75 5.08
 7 4 0 0.94 1.48
 7 4 1 21.67 6.75
 7 4 -1 20.94 6.87
 7 4 2 3.86 2.36
 7 4 -2 1.3 1.96
 7 4 3 1.96 1.7
 7 4 -3 -2.08 2.18
 -7 4 -4 -2.28 2.13
 7 4 4 -0.86 2.01
 7 4 -4 -1 2.33
 -7 4 -5 -0.04 1.95
 7 4 -5 -0.12 0.5
 -7 4 -6 6.15 3.28
 7 4 6 6.45 3.87
 7 4 -6 5.46 3.7
 -7 4 -7 4.01 2.82
 7 4 7 3.14 2.82
 7 4 -7 5.52 3.88
 -7 4 -8 13.08 4.4
 7 4 8 16.17 6.04
 7 4 -8 11.9 5.49
 -7 4 -9 1.24 1.76
 7 4 9 -1.08 1.85
 7 4 -9 2.66 2.4
 -7 4 -10 2.96 2.45
 7 4 10 2.75 2.32
 7 4 -10 2.18 2.45
 -7 4 -11 2.46 1.06
 7 4 11 2.96 2.12
 7 4 -11 7.5 4.62
 -7 4 -12 6.81 4.37
 7 4 12 3.73 2.62
 7 4 -12 3.66 2.92
 -7 4 -13 -3.69 2.76
 7 4 13 -0.22 1.33
 -7 4 -14 5.17 3.64
 7 4 14 2.03 2.48
 7 4 -14 0.28 1.33
 -7 4 -15 3.82 4.13
 7 4 15 1.73 1.85
 7 4 -15 3.58 3.28
 7 4 16 1.72 2
 7 4 -16 1.27 2.15
 -7 4 -17 -1.74 2.04
 7 4 17 -0.15 1.4
 7 4 -17 1.46 2.51
 -7 4 -18 -2.06 2.9
 -7 -4 -18 4.14 3.55
 7 4 18 0.01 0.67
 7 4 -18 2.05 2.67
 -7 4 -19 1.68 2.09
 -7 -4 -19 5.12 4.23
 7 4 19 -0.37 1.2
 -7 4 -20 -6.89 4.33
 -7 -4 -20 2.09 0.65
 -7 4 -21 0.06 1.34
 7 5 0 2.99 3.13
 7 5 1 3.57 2.53
 7 5 -1 0.87 1.96
 -7 5 -1 4.96 2.7
 7 5 2 0.7 1.68
 7 5 -2 -1.02 1.81
 -7 5 -2 0.8 1.31
 7 5 3 10.58 5
 7 5 -3 12.7 5.74
 -7 5 -3 11.09 3.89
 -7 5 -4 8.43 3.35
 7 5 4 10.92 5.37
 7 5 -4 5.12 2.98
 -7 5 -5 17.13 5.01
 7 5 5 9.86 4.87
 7 5 -5 11.82 5.57
 -7 5 -6 7.02 3.65
 7 5 6 5.97 3.65
 7 5 -6 2.48 2.24
 -7 5 -7 10.31 3.81
 7 5 7 11.86 5.46
 7 5 -7 4.77 3.9
 -7 5 -8 6.12 3.63
 7 5 8 4.81 3.63
 7 5 -8 5.9 4.19
 -7 5 -9 -1.33 2.5
 7 5 9 0.04 1.3
 7 5 -9 3.89 3.44
 -7 5 -10 9.64 4.37
 7 5 10 7.47 3.86
 7 5 -10 2.44 1.47
 -7 5 -11 1.19 1.5
 7 5 11 0.08 1.37
 7 5 -11 2.07 2.08
 -7 5 -12 3.08 2.65
 7 5 12 9.05 4.42
 7 5 -12 2.42 2.27
 -7 5 -13 -2.3 2.66
 7 5 13 0.48 0.33
 7 5 -13 1.67 2.16
 -7 5 -14 -2.74 2.44
 7 5 14 1.79 2.31
 7 5 -14 -1.9 3
 -7 5 -15 1.11 2.42
 7 5 15 -1.47 2.18
 7 5 -15 -0.5 2.26
 -7 5 -16 2.49 3.12
 7 5 16 0.55 0.22
 7 5 -16 -2.63 3.15
 -7 5 -17 11.89 5.83
 7 5 17 7.95 3.9
 7 5 -17 8.88 5.08
 -7 5 -18 0 1.68
 7 5 18 1.84 2.38
 7 5 -18 2.2 2.33
 -7 5 -19 -3.42 2.95
 -7 -5 -19 2.22 3.12
 -7 5 -20 1.21 2.53
 -7 5 -21 6.72 4.88
 7 6 0 3.92 3.24
 7 6 1 2.58 2.67
 7 6 -1 3.33 2.35
 7 6 2 15.37 6.09
 7 6 -2 13.67 5.96
 7 6 3 1.16 1.34
 7 6 -3 2.2 2.47
 -7 6 -3 -0.03 0.47
 -7 6 -4 1.86 1.78
 7 6 4 1.74 2.24
 7 6 -4 0.33 0.5
 -7 6 -5 24.28 6.08
 7 6 5 20.27 6.93
 7 6 -5 17.16 6.41
 -7 6 -6 -0.59 1.26
 7 6 6 2.54 2.5
 7 6 -6 0.47 0.89
 -7 6 -7 1.56 0.58
 7 6 7 2.84 2.77
 7 6 -7 0.12 1.82
 7 6 8 0.22 0.75
 7 6 -8 0.02 0.22
 -7 6 -9 -0.39 1.23
 7 6 9 -0.74 1.99
 7 6 -9 -1.74 2.71
 -7 6 -10 5.8 3.55
 7 6 10 2.5 2.88
 7 6 -10 2.47 2.59
 -7 6 -11 -0.65 1.23
 7 6 11 -0.06 0.99
 7 6 -11 1.54 2.84
 -7 6 -12 -2.04 2.04
 7 6 12 1.89 2.48
 7 6 -12 1.74 1.8
 -7 6 -13 -1.82 1.97
 7 6 13 1.78 1.59
 7 6 -13 -0.52 0.98
 7 6 14 0.47 1.31
 7 6 -14 0.08 1.45
 -7 6 -15 6.14 4.74
 7 6 15 4.2 3.15
 7 6 -15 5.12 3.73
 -7 6 -16 1.4 2.7
 7 6 16 1.54 2.02
 7 6 -16 -2.76 3.51
 -7 6 -17 0.39 2.62
 7 6 17 7.25 3.95
 7 6 -17 12.75 6.29
 -7 6 -18 0 1.68
 7 6 18 -0.46 1.08
 7 6 -18 -1.73 2.67
 -7 6 -19 -1.26 1.77
 -7 6 -20 -3.28 2.93
 -7 6 -21 4.21 4.7
 7 7 0 -1.04 2.01
 7 7 1 16.39 6.33
 7 7 -1 21.56 7.33
 7 7 2 5.48 4.19
 7 7 -2 3.93 3.13
 7 7 3 3.74 3.21
 7 7 -3 1.78 2.42
 7 7 4 1.23 2.08
 7 7 -4 -0.3 1.2
 7 7 5 15.28 6.23
 7 7 -5 17.11 6.86
 -7 7 -6 11.46 4.28
 7 7 6 8.21 4.58
 7 7 -6 4.15 3.43
 -7 7 -7 2.05 2.16
 7 7 -7 0.18 0.84
 -7 7 -8 1.24 1.91
 7 7 8 0.81 2.26
 7 7 -8 -0.09 0.45
 -7 7 -9 1.13 1.13
 7 7 9 2.18 2.71
 7 7 -9 0.19 1.44
 -7 7 -10 3.08 3.45
 7 7 10 -1.87 2.04
 7 7 -10 -3.83 3.04
 -7 7 -11 -5.37 3.3
 7 7 11 1.79 2.7
 7 7 -11 -0.06 1.64
 -7 7 -12 0.25 1.26
 7 7 12 -0.93 1.32
 7 7 -12 1.72 2.41
 -7 7 -13 3.75 4.12
 7 7 13 0.5 1.07
 7 7 -13 -1.14 1.73
 -7 7 -14 -0.19 0.64
 7 7 14 5.72 3.5
 7 7 -14 5.15 3.79
 -7 7 -15 4.91 3.29
 7 7 15 1.07 1.25
 7 7 -15 2.44 1.95
 -7 7 -16 2.39 2.33
 7 7 16 -0.89 1.76
 7 7 -16 -2.8 2.86
 -7 7 -17 8.71 5.49
 7 7 17 23.88 7.38
 7 7 -17 13.89 6.02
 -7 7 -18 -1.03 1.6
 7 7 18 0.43 0.79
 7 7 -18 2.32 2.52
 -7 7 -19 0.1 0.52
 -7 7 -20 5.15 3.71
 7 8 0 -1.02 1.61
 7 8 1 4.59 3.87
 7 8 -1 -2 2.17
 7 8 2 1.73 2.13
 7 8 -2 3.28 3.58
 7 8 3 1.04 1.11
 7 8 -3 -0.49 0.43
 7 8 4 2.26 2.71
 7 8 -4 -1.58 2.01
 7 8 5 1 2.29
 7 8 -5 0.23 1.64
 7 8 6 5.12 4.17
 7 8 -6 4.1 3.6
 7 8 7 8.19 5.16
 7 8 -7 1.48 2.72
 7 8 8 0.61 1.86
 7 8 -8 -3.29 2.88
 -7 8 -9 14.7 5.03
 7 8 9 8.12 5.18
 7 8 -9 1.47 3.29
 -7 8 -10 3.82 2.87
 7 8 10 0.6 1.73
 7 8 -10 0.25 2.4
 -7 8 -11 2.39 2.81
 7 8 11 0.56 1.14
 7 8 -11 0.37 1.5
 -7 8 -12 1.34 2.33
 7 8 12 -0.17 1.03
 7 8 -12 1.61 2.32
 -7 8 -13 3.37 3.23
 7 8 13 -0.73 2.16
 7 8 -13 1.98 2.65
 -7 8 -14 1.52 2.88
 7 8 14 2.73 3.04
 7 8 -14 0 1.1
 -7 8 -15 -3.5 2.8
 7 8 15 -0.53 1.04
 7 8 -15 2.6 2.77
 -7 8 -16 0 2.11
 7 8 16 -2.96 2.93
 7 8 -16 -1.61 2.58
 -7 8 -17 0 1.91
 7 8 17 0 0.57
 7 8 -17 -2.08 2.75
 -7 8 -18 -2.66 2.62
 7 8 18 -5.11 4.29
 7 8 -18 0.9 1.96
 -7 8 -19 0.86 2.32
 -7 8 -20 -1.08 1.71
 7 9 0 0.07 0.46
 7 9 1 4.48 4.01
 7 9 -1 0.04 0.92
 7 9 2 8.75 5.18
 7 9 -2 7.9 4.95
 7 9 3 2.44 2.86
 7 9 -3 2.46 3.05
 7 9 4 -1.7 2.76
 7 9 -4 0.68 2.34
 7 9 5 14.29 6.84
 7 9 -5 13.15 6.67
 7 9 6 25.86 8.97
 7 9 -6 25.68 9.19
 7 9 7 -4.91 3.58
 7 9 -7 0.01 1.39
 7 9 8 2.53 3.63
 7 9 -8 2.24 4.22
 7 9 9 0 1.55
 7 9 -9 -2.42 2.56
 7 9 10 1.73 2.11
 7 9 -10 -2.61 2.65
 7 9 11 -2.99 2.73
 7 9 -11 0.01 1.92
 -7 9 -12 -2.44 2.23
 7 9 12 0 1.63
 7 9 -12 0 1.79
 -7 9 -13 1.5 2.64
 7 9 13 3 2.89
 7 9 -13 1.45 1.98
 -7 9 -14 0.83 2.45
 7 9 14 0.98 1.8
 7 9 -14 0.41 0.7
 -7 9 -15 -1.67 1.97
 7 9 15 3.64 3.35
 7 9 -15 5.66 3.92
 7 9 16 -1.72 2.13
 7 9 -16 -0.79 1.56
 -7 9 -17 9.45 4.82
 7 9 17 1.72 1.92
 7 9 -17 5.42 3.9
 -7 9 -18 4.39 3.35
 7 9 18 1.83 2.3
 7 9 -18 4.14 3.66
 -7 9 -19 0 1.28
 -7 9 -20 0 1.27
 7 10 0 -0.53 2.14
 7 10 1 -0.38 2.76
 7 10 -1 1.83 2.94
 7 10 2 0.35 1.04
 7 10 -2 0 1.27
 7 10 3 1.51 3.05
 7 10 -3 0 0.65
 7 10 4 -0.47 2.16
 7 10 -4 1.48 2.99
 7 10 5 3.62 4.36
 7 10 -5 3.29 4.38
 7 10 6 0.14 1.39
 7 10 -6 0.59 2.62
 7 10 7 1.61 3.21
 7 10 -7 1.05 3.56
 7 10 8 0.75 2.96
 7 10 -8 0.01 0.88
 7 10 9 7.2 4.47
 7 10 -9 -2.04 2.43
 7 10 10 0 0.22
 7 10 -10 0.03 1.66
 7 10 11 0 1.38
 7 10 -11 3.5 3.16
 7 10 12 -2.51 2.59
 7 10 -12 0 1.54
 7 10 13 0.38 1
 7 10 -13 0 2
 7 10 14 -1.16 1.73
 7 10 -14 0.01 1.85
 -7 10 -15 -3.58 2.89
 7 10 15 1.44 2.18
 7 10 -15 0.03 1.12
 -7 10 -16 0 2.88
 7 10 16 7.43 4.46
 7 10 -16 -2.37 3.38
 -7 10 -17 0 2.02
 7 10 17 -0.51 1.67
 7 10 -17 -1.86 2.23
 -7 10 -18 -2.68 2.63
 7 10 18 0.81 1.5
 -7 10 -19 -5.91 3.96
 7 11 0 -0.38 2.26
 7 11 1 12.59 6.71
 7 11 -1 6.81 5.38
 7 11 2 7.06 5.13
 7 11 -2 10.27 6.29
 7 11 3 6.58 5.35
 7 11 -3 6.92 5.13
 7 11 4 0.7 2.69
 7 11 -4 0.74 2.5
 7 11 5 12.14 6.65
 7 11 -5 8.35 5.96
 7 11 6 0.38 2.66
 7 11 -6 3.49 3.05
 7 11 7 5.78 3.87
 7 11 -7 0.18 3.44
 7 11 8 6.38 4.14
 7 11 -8 3.2 3.05
 7 11 9 0 1.63
 7 11 -9 0 0.23
 7 11 10 0.01 2.58
 7 11 -10 1.77 3.56
 7 11 11 0 2.45
 7 11 -11 0 1.53
 7 11 12 2.48 2.66
 7 11 -12 0 0.52
 7 11 13 0 1.28
 7 11 -13 -4.31 3.59
 7 11 14 1.8 2.18
 7 11 -14 2.27 2.6
 7 11 15 0.01 0.18
 7 11 -15 -1.54 2.12
 7 11 16 -3.73 3.16
 7 11 -16 -2.46 2.65
 7 11 17 0.65 1.56
 7 11 -17 -5.8 4.06
 7 11 18 4.19 3.8
 7 12 0 -0.47 1.13
 7 12 1 2.82 5.02
 7 12 -1 8.8 4.91
 7 12 2 12.42 5.81
 7 12 -2 12.29 5.78
 7 12 3 -0.54 1.21
 7 12 -3 -1.61 2.09
 7 12 4 0.11 1.67
 7 12 -4 4.85 3.65
 7 12 5 0.03 2.37
 7 12 -5 8.61 4.85
 7 12 6 -3.1 2.87
 7 12 -6 0 0.92
 7 12 7 7.83 4.54
 7 12 -7 0 0.65
 7 12 8 3.7 3.11
 7 12 -8 0 1.21
 7 12 9 -3.19 2.9
 7 12 -9 3.42 3.07
 7 12 10 3.09 4.68
 7 12 -10 -3.56 3.23
 7 12 11 0 0.82
 7 12 -11 3.85 3.43
 7 12 12 0 0.76
 7 12 -12 0 2.18
 7 12 13 0.52 3.39
 7 12 -13 2.93 3.06
 7 12 14 -3.11 3.05
 7 12 -14 -0.61 1.38
 7 12 15 -0.08 1.84
 7 12 -15 0 1.43
 7 12 16 0.83 2.21
 7 12 -16 0 0.84
 7 12 17 0 0.4
 7 12 -17 -2.62 2.79
 7 13 0 -3.83 3.32
 7 13 1 0 5.15
 7 13 -1 7.77 4.74
 7 13 2 7.39 4.61
 7 13 -2 2.26 2.56
 7 13 3 0 3.88
 7 13 -3 0.02 3.05
 7 13 4 4.18 3.46
 7 13 -4 3.45 3.16
 7 13 5 -5.59 3.99
 7 13 -5 0 3.15
 7 13 6 0 2.4
 7 13 -6 0 1.06
 7 13 7 4.84 3.7
 7 13 -7 -6.92 4.46
 7 13 8 0 2.21
 7 13 -8 4.22 3.48
 7 13 9 0 2.53
 7 13 -9 -1.68 2.19
 7 13 10 5.87 4.02
 7 13 -10 1.2 3.16
 7 13 11 4.88 3.65
 7 13 -11 -7.14 4.54
 7 13 -12 0 1.85
 7 13 -13 7.49 4.9
 8 0 0 27.21 8.83
 8 0 1 -1.61 3.33
 8 0 -1 2.07 1.4
 8 0 2 17.4 7.18
 8 0 -2 20.58 7.36
 8 0 3 -0.82 1.61
 8 0 -3 -1.38 1.87
 8 0 4 1.07 2.31
 8 0 -4 4.72 4
 8 0 5 -0.2 0.71
 8 0 -5 -1.24 2.85
 8 0 6 0.24 1.53
 8 0 -6 0.33 1.68
 8 0 7 0.7 2.03
 8 0 -7 0.07 1.24
 8 0 8 0.09 1.32
 8 0 -8 3.63 4.18
 8 0 9 -4.66 3.39
 8 0 -9 -0.01 0.64
 8 0 10 5.11 3.55
 8 0 -10 -1.48 2.01
 8 0 11 -1.99 2.22
 8 0 -11 0 1.43
 8 0 12 7.89 4.91
 -8 0 -12 4.6 4.07
 -8 0 -13 -1.46 2.56
 -8 0 -14 -3.19 2.91
 -8 0 -15 1.65 2.15
 -8 0 -16 -0.75 2.22
 -8 0 -17 -5.82 4.07
 8 -1 0 2.09 2.59
 8 1 0 1.35 2.14
 8 -1 1 12.24 6.13
 8 -1 -1 15.09 6.81
 8 1 1 9.04 5.59
 8 1 -1 9.97 5.51
 8 -1 2 -2.99 2.76
 8 -1 -2 2.48 3.26
 8 1 2 2.55 2.83
 8 1 -2 5.07 4.04
 8 -1 3 4.46 3.83
 8 -1 -3 5.49 4.46
 8 1 3 8.62 5.55
 8 1 -3 10.79 5.9
 8 -1 4 0.12 1.18
 8 1 4 1.63 2.57
 8 1 -4 0.09 2.15
 8 -1 5 1.39 2.14
 8 -1 -5 -1.68 3.39
 8 1 5 -6.33 3.96
 8 1 -5 -6.42 4.07
 8 1 -6 2.18 3.33
 8 -1 6 2.88 3.78
 8 -1 -6 -4.04 3.27
 8 1 6 -0.43 1.02
 8 1 7 1.3 2.65
 8 1 -7 -1.88 2.2
 8 -1 7 4.61 4.6
 8 1 8 1.12 2.63
 8 1 -8 1.86 3.61
 8 1 9 0.02 1.5
 8 1 -9 0.19 2.43
 8 1 10 3.19 2.77
 8 1 -10 -0.06 1.66
 -8 1 -10 3.35 3.74
 8 1 11 1.88 2.1
 8 1 -11 0 1.29
 -8 1 -11 0.91 2.42
 8 1 12 -3.9 3.08
 8 1 -12 -3.89 3.26
 -8 1 -12 5.59 4.41
 8 1 13 -0.08 0.45
 8 1 -13 1.4 3.09
 -8 1 -13 0 0.94
 8 1 14 -1.58 1.97
 8 1 -14 0.81 2.5
 -8 1 -14 -1.79 2.12
 8 1 15 0.4 0.97
 -8 1 -15 0.09 0.5
 -8 1 -16 0.82 2.66
 -8 -1 -16 5.08 4.59
 -8 1 -17 3.38 3.8
 -8 -1 -17 6.5 4.95
 8 2 0 72.48 14.37
 8 2 1 -4.02 3.23
 8 2 -1 0.93 1.56
 8 2 2 15.17 6.78
 8 2 -2 17.58 7.42
 8 2 3 -0.76 1.4
 8 2 -3 -3.42 3.01
 8 2 4 0 1.11
 8 2 -4 -1.83 3.17
 8 2 5 0.68 2.2
 8 2 -5 0.58 2.67
 8 2 6 1.12 2.84
 8 2 -6 1.51 2.29
 8 2 7 0 1.53
 8 2 -7 0 1.45
 -8 2 -8 4.6 3.59
 8 2 8 -1.27 1.79
 8 2 -8 1.69 3.82
 -8 2 -9 6.29 4.08
 8 2 9 2.42 2.46
 8 2 -9 0.09 2.28
 -8 2 -10 4.26 3.17
 8 2 10 0 1.43
 8 2 -10 -3.58 3.1
 8 2 -11 0 1.76
 -8 2 -11 0.56 2.57
 8 2 11 0 1.6
 8 2 12 0.58 1.19
 8 2 -12 1.79 2.18
 -8 2 -12 -0.99 1.52
 8 2 13 1.15 0.87
 8 2 -13 0 0.69
 8 2 14 3.74 3.36
 8 2 -14 1.04 1.94
 -8 2 -14 1.74 3.03
 8 2 15 2.05 2.38
 8 2 -15 1.86 2.53
 -8 2 -15 -2.14 2.37
 -8 -2 -15 4.03 4.22
 8 2 16 -0.12 1
 8 2 -16 -2.04 2.57
 -8 2 -16 0 1.17
 8 2 17 1.48 1.82
 8 2 -17 0.98 1.72
 -8 2 -17 0.38 1.72
 8 2 18 0.05 0.4
 8 3 0 7.89 5.02
 8 3 1 24.83 8.66
 8 3 -1 19.35 7.69
 8 3 2 2.8 3.42
 8 3 -2 2.18 3.04
 8 3 3 15.67 6.91
 8 3 -3 12.07 6.07
 8 3 4 2.9 3.45
 8 3 -4 4.53 4.26
 8 3 5 -1.85 2.15
 8 3 -5 0 1.2
 -8 3 -6 1.02 2.13
 8 3 6 1.45 3.24
 8 3 -6 0.45 2.32
 -8 3 -7 0.81 0.45
 8 3 7 0.22 0.96
 8 3 -7 2.03 3.52
 -8 3 -8 1 1.67
 8 3 8 0.6 2.76
 8 3 -8 0.83 3.27
 -8 3 -9 -4.08 2.96
 8 3 -9 0.04 1.39
 -8 3 -10 1.59 2.22
 8 3 10 4.87 3.53
 8 3 -10 0.01 1.25
 -8 3 -11 1.5 3.01
 8 3 11 0 0.8
 8 3 -11 0 1.59
 -8 3 -12 1.93 2.68
 8 3 12 0 0.73
 8 3 -12 -1.35 1.95
 -8 3 -13 0.27 0.81
 8 3 13 3.27 3.1
 8 3 -13 1.44 2.76
 -8 3 -14 -0.88 1.47
 8 3 14 2.89 3.33
 8 3 -14 3.22 3.23
 8 3 -15 6.32 4.54
 -8 3 -15 0 1.55
 8 3 15 6.81 4.45
 8 3 16 4.28 3.71
 8 3 -16 1.44 2.47
 -8 3 -16 0.76 2.09
 -8 -3 -16 5.18 3.39
 8 3 17 0.26 0.82
 8 3 -17 0.08 0.43
 -8 3 -17 2.76 3.77
 8 3 18 0.9 1.7
 8 3 -18 0.45 0.93
 8 4 0 43.76 11.11
 8 4 1 0.54 0.42
 8 4 -1 2.33 3.44
 8 4 2 0.77 2.62
 8 4 -2 1.69 2.57
 8 4 3 0.21 1.28
 8 4 -3 -0.29 2.47
 -8 4 -4 1.41 1.14
 8 4 4 0.67 1.59
 8 4 -4 -0.43 1.96
 -8 4 -5 -2.04 2
 8 4 5 1.86 2.52
 8 4 -5 1.7 3.13
 -8 4 -6 -4.33 2.92
 8 4 6 1.91 3.02
 8 4 -6 -5.33 3.73
 -8 4 -7 5.48 3.74
 8 4 7 -1.37 1.84
 8 4 -7 0.19 2.42
 -8 4 -8 5.41 3.7
 8 4 8 0.88 2.64
 8 4 -8 8.4 4.73
 -8 4 -9 -3.97 2.95
 8 4 9 0.32 2.58
 8 4 -9 -4.84 3.63
 -8 4 -10 -1.39 1.77
 8 4 10 0.03 2.44
 8 4 -10 0 1.27
 -8 4 -11 -1.34 1.76
 8 4 11 1.34 1.83
 8 4 -11 0 0.43
 -8 4 -12 1.32 1.74
 8 4 12 0 0.72
 8 4 -12 0 1.42
 -8 4 -13 0.76 2.26
 8 4 13 -0.67 0.73
 8 4 -13 -2.15 2.48
 -8 4 -14 0.29 1.68
 8 4 14 -2.38 2.47
 8 4 -14 -1.66 2.18
 -8 4 -15 -1.11 1.66
 8 4 15 0.19 0.38
 8 4 -15 0.01 0.95
 -8 4 -16 -4.04 3.23
 8 4 16 -0.38 0.99
 8 4 -16 -4.47 3.56
 8 4 -17 0.11 1.51
 -8 4 -17 -1.13 1.74
 8 4 17 1.16 1.81
 8 4 18 -1.47 2.21
 8 5 0 3.23 3.46
 8 5 1 1.14 2.28
 8 5 -1 7.29 5.09
 8 5 2 2.6 3.53
 8 5 -2 1.17 2.54
 8 5 3 -1.69 2.08
 8 5 -3 -1.46 1.95
 8 5 4 0.16 1.84
 8 5 -4 6.21 5.24
 8 5 5 3.51 4.59
 8 5 -5 0.06 1.43
 8 5 6 0 1.7
 8 5 -6 0.09 1
 -8 5 -7 0.91 1.42
 8 5 7 5.71 3.79
 8 5 -7 7.11 4.35
 -8 5 -8 1.45 2.01
 8 5 8 0 0.5
 -8 5 -9 0.52 0.53
 8 5 9 0.01 2.35
 8 5 -9 2.02 2.33
 -8 5 -10 0.84 2.55
 8 5 10 0.02 2.33
 8 5 -10 0 2.74
 -8 5 -11 -1.88 2
 8 5 11 2.46 2.48
 8 5 -11 0 2.44
 -8 5 -12 0 0.54
 8 5 12 -2.82 2.65
 8 5 -12 1.81 3.57
 -8 5 -13 -0.73 1.3
 8 5 13 4.84 3.95
 8 5 -13 3.2 4.21
 -8 5 -14 0.76 1.36
 8 5 14 1.13 2.28
 8 5 -14 0.45 1.52
 -8 5 -15 1.53 1.97
 8 5 15 6.64 4.33
 8 5 -15 2.82 3.37
 -8 5 -16 3.34 4.05
 8 5 16 5.72 4.25
 8 5 -16 5.98 4.92
 -8 5 -17 1.35 1.93
 8 5 17 -1.21 2.12
 8 5 -17 -0.87 1.92
 8 5 18 -5.22 3.66
 8 6 0 -0.52 2.75
 8 6 1 0.39 0.65
 8 6 -1 -2.93 2.82
 8 6 2 -1.85 2.22
 8 6 -2 -0.49 1.14
 8 6 3 4.27 4.4
 8 6 -3 9.34 6.68
 8 6 4 0.31 2.03
 8 6 -4 -0.14 1.22
 8 6 5 0.12 1.68
 8 6 -5 0.2 2.04
 8 6 6 0.32 1.58
 8 6 -6 -0.2 0.73
 8 6 7 0.07 0.89
 8 6 -7 3.71 3.17
 8 6 8 0.04 2.58
 8 6 -8 6.56 4.23
 8 6 9 0 2.6
 8 6 -9 0 1.11
 -8 6 -10 1.06 1.83
 8 6 10 0 1.14
 8 6 -10 2.15 2.43
 -8 6 -11 -1.47 1.8
 8 6 11 0 0.36
 8 6 -11 2.27 2.51
 -8 6 -12 1.52 2.67
 8 6 12 0 0.64
 8 6 -12 0 2.12
 -8 6 -13 -3.76 3
 8 6 13 1.64 2.04
 8 6 -13 -1.89 2.3
 -8 6 -14 3.46 2.94
 8 6 14 2.57 2.93
 8 6 -14 1.66 3.61
 -8 6 -15 2.18 2.38
 8 6 15 7.37 4.57
 8 6 -15 3.59 4.15
 -8 6 -16 0 2.38
 8 6 16 -4.04 3.22
 8 6 -16 1.82 2.29
 -8 6 -17 0 1.56
 8 6 17 4.19 3.82
 8 6 -17 -0.86 2.51
 8 6 18 -1.36 2.33
 8 7 0 0.48 2.7
 8 7 1 -3.3 3.07
 8 7 -1 0.15 2.79
 8 7 2 0.11 1.47
 8 7 -2 -2.04 2.43
 8 7 3 0.55 2.36
 8 7 -3 -2.3 2.58
 8 7 4 5.38 3.89
 8 7 -4 -0.92 1.63
 8 7 5 -4.38 3.5
 8 7 -5 3.41 3.13
 8 7 6 -0.79 1.48
 8 7 -6 -0.63 1.35
 8 7 7 0 1.18
 8 7 -7 0 1.22
 8 7 8 0.01 3.17
 8 7 -8 0.01 1.94
 8 7 9 0 2.02
 8 7 -9 -4.71 3.65
 8 7 10 0 1.89
 8 7 -10 0 1.8
 8 7 11 -5.45 3.8
 8 7 -11 2.28 2.54
 8 7 12 -2.16 2.38
 8 7 -12 0 1.49
 -8 7 -13 0.01 1.14
 8 7 13 1.43 2.85
 8 7 -13 0 0.61
 -8 7 -14 2.94 2.64
 8 7 14 0.33 2.01
 8 7 -14 0.42 3.09
 -8 7 -15 0 2.06
 8 7 15 2.54 2.72
 8 7 -15 2.03 3.44
 -8 7 -16 -2.88 2.69
 8 7 16 -3.44 2.98
 8 7 -16 1.48 2.93
 -8 7 -17 0.25 1.99
 8 7 17 0.8 1.17
 8 7 -17 1.36 2.06
 8 7 18 0.42 0.93
 8 8 0 -0.2 2.62
 8 8 1 1.14 1.76
 8 8 -1 4.7 3.59
 8 8 2 2.31 2.5
 8 8 -2 -0.27 0.86
 8 8 3 -0.01 2.47
 8 8 -3 3.58 3.15
 8 8 4 0.37 2.72
 8 8 -4 5.37 3.87
 8 8 5 0 1.84
 8 8 -5 0.37 2.68
 8 8 6 0 2.58
 8 8 -6 3.81 3.31
 8 8 7 0 3.62
 8 8 -7 0 2.13
 8 8 8 0 0.96
 8 8 -8 0.4 1.1
 8 8 9 0 1.76
 8 8 -9 2.18 2.57
 8 8 10 0 1.64
 8 8 -10 0 2.12
 8 8 11 3.33 3.06
 8 8 -11 0 1.92
 8 8 12 -3.16 2.95
 8 8 -12 1.33 1.98
 8 8 13 0 0.4
 8 8 -13 0 3.21
 8 8 14 -1.99 2.32
 8 8 -14 0 1.7
 8 8 15 12.63 6.42
 8 8 -15 1.66 2.2
 8 8 16 0.91 1.55
 8 8 -16 2.72 2.83
 -8 8 -17 -4.14 3.32
 8 8 -17 0.56 1.8
 8 9 0 7.53 4.63
 8 9 1 0 2.49
 8 9 -1 -3.18 3.01
 8 9 2 0.01 3.37
 8 9 -2 -3.69 3.25
 8 9 3 0 1.61
 8 9 -3 0 1.61
 8 9 4 14.27 6.34
 8 9 -4 8.16 4.84
 8 9 5 2.5 2.64
 8 9 -5 0 3.86
 8 9 6 0 2.99
 8 9 -6 0.02 3.01
 8 9 7 0 1.67
 8 9 -7 3.39 3.11
 8 9 8 2.24 2.47
 8 9 -8 -1.98 2.4
 8 9 9 0.58 2.28
 8 9 -9 -1.78 2.28
 8 9 10 0 2
 8 9 -10 3.47 3.23
 8 9 11 -1.9 2.31
 8 9 -11 -10.34 5.61
 8 9 12 0 1.5
 8 9 -12 0 3.13
 8 9 -13 0 2.65
 8 10 0 4.78 3.77
 8 10 1 0 2.35
 8 10 -1 -2.28 2.61
 8 10 2 0 2.38
 8 10 -2 0 0.45
 8 10 3 0 1.01
 8 10 -3 -3.58 3.27
 8 10 4 0 0.64
 8 10 -4 0 3.58
 8 10 5 2.59 2.75
 8 10 -5 0 0.55
 8 10 6 2.41 2.64
 8 10 -6 6.92 4.55
 8 10 -7 4.46 3.66
 9 0 0 -4.89 3.84
 9 0 1 -2.95 2.98
 9 0 -1 -4.46 3.67
 9 0 2 0.03 3.36
 9 0 -2 0 2.87
 9 0 3 0 0.48
 9 0 -3 0 1.24
 9 0 4 12.24 6.02
 9 0 -4 4.67 3.79
 9 0 5 -2.7 2.81
 9 0 -5 0 2.36
 9 0 6 6.88 4.47
 9 0 -6 7.16 4.7
 -9 0 -10 0.07 2.17
 -9 0 -11 -0.79 1.47
 9 1 0 -4.81 3.76
 9 1 1 0.15 3.52
 9 1 -1 -0.05 3.07
 9 1 2 0 1.1
 9 1 -2 0 0.71
 9 1 3 6.32 4.28
 9 1 -3 0 2.44
 9 1 4 0 3.12
 9 1 -4 0 1.27
 9 1 5 0 3.52
 9 1 -5 -2.17 2.57
 9 1 6 0 2.45
 9 1 -6 4.18 3.58
 9 1 7 -2.73 2.81
 9 1 -7 -2.89 2.99
 9 1 -8 4.96 3.93
 -9 1 -9 0.01 1.12
 -9 1 -10 -1.69 2.17
 -9 1 -11 -0.81 1.49
 -9 1 -12 6.76 4.28
 9 2 0 0.02 3.55
 9 2 1 5.36 3.97
 9 2 -1 6.91 4.52
 9 2 2 5.28 3.93
 9 2 -2 0 1.45
 9 2 3 0.01 3.43
 9 2 -3 10.68 5.62
 9 2 4 0 0.52
 9 2 -4 7.47 4.71
 9 2 5 9.75 5.28
 9 2 -5 11.85 5.92
 9 2 6 0 2.61
 9 2 -6 0 1.49
 9 2 -7 0 1.79
 -9 2 -7 1.58 1.95
 -9 2 -8 0 1.47
 -9 2 -9 0 1.51
 -9 2 -10 -3.85 3.13
 -9 2 -11 1.74 2.14
 -9 2 -12 -0.21 0.75
 9 3 0 0 1.42
 9 3 1 0 1.62
 9 3 -1 0 0.95
 9 3 2 3.51 3.27
 9 3 -2 5.29 6.62
 9 3 3 0 1.61
 9 3 -3 0 2.12
 9 3 4 -3.18 3.09
 9 3 -4 0 1.85
 -9 3 -9 0.35 2.62
 -9 3 -10 1.32 3.04
 -9 3 -11 0.52 2.9
 -9 3 -12 0 2.74
 -9 3 -13 0.64 3.14
 -9 4 -12 -5.66 3.78
 -9 4 -13 -3.44 2.98

_iucr_refine_instructions_details
;
TITL exp_145_a.res in Pbca
    exp_145.res
    created by SHELXL-2018/3 at 11:14:26 on 01-Sep-2022
REM Old TITL exp_145 in Pbca
REM SHELXT solution in Pbca: R1 0.222, Rweak 0.482, Alpha 0.035
REM <I/s> 0.616 for 412 systematic absences, Orientation as input
REM Formula found by SHELXT: C17 N2 O
CELL 0.71073 6.8084 16.2701 24.8393 90 90 90
ZERR 8 0.001 0.002 0.0022 0 0 0
LATT 1
SYMM 0.5-X,-Y,0.5+Z
SYMM -X,0.5+Y,0.5-Z
SYMM 0.5+X,0.5-Y,-Z
SFAC C H N O
UNIT 136 112 16 8

L.S. 10
PLAN  5
SIZE 0.46 0.34 0.25
TEMP 22(2)
CONF
list 4
fmap 2 53
MORE -1
BOND $H
HTAB
ACTA
OMIT 2 3 1
OMIT 4 1 1
OMIT 2 1 1
OMIT 4 2 0
OMIT 4 3 1
OMIT 6 1 1
OMIT 3 4 2
OMIT 4 2 2
OMIT 4 4 3
OMIT 3 1 3
REM <olex2.extras>
REM <HklSrc "%.\\exp_145.hkl">
REM </olex2.extras>

WGHT    0.103600
EXTI    0.002756
FVAR       0.47093
N1    3    0.457609    0.206610    0.335146    11.00000    0.05667    0.04311 =
         0.04538   -0.00580    0.00087    0.00252
O1    4    0.433175    0.235202    0.174498    11.00000    0.07464    0.09483 =
         0.04388   -0.00593   -0.00209   -0.00501
N2    3    0.474778    0.139368    0.303066    11.00000    0.05551    0.04848 =
         0.05241   -0.01203   -0.00011    0.00357
C13   1    0.462817    0.187804    0.391731    11.00000    0.05906    0.04042 =
         0.04461   -0.00214    0.00265   -0.00110
C6    1    0.430909    0.283864    0.315203    11.00000    0.04599    0.04449 =
         0.04601   -0.00043    0.00165   -0.00010
C3    1    0.463792    0.148556    0.251277    11.00000    0.04704    0.06731 =
         0.04979   -0.01076    0.00016   -0.00082
C5    1    0.418758    0.294978    0.261119    11.00000    0.05374    0.05390 =
         0.05147    0.00346    0.00034    0.00021
C4    1    0.436186    0.228598    0.224792    11.00000    0.04656    0.07692 =
         0.04366   -0.00523    0.00060   -0.00282
C14   1    0.296066    0.200429    0.422813    11.00000    0.05948    0.05028 =
         0.05663    0.00285    0.00674    0.00250
C7    1    0.424779    0.354328    0.353653    11.00000    0.06218    0.04271 =
         0.04458    0.00347    0.00174    0.00079
C18   1    0.632123    0.155220    0.413955    11.00000    0.06308    0.05578 =
         0.05211    0.00128    0.00236    0.00465
C12   1    0.592380    0.377703    0.381047    11.00000    0.07383    0.05052 =
         0.06417   -0.00656   -0.01035    0.00500
AFIX  43
H12   2    0.707515    0.347566    0.377019    11.00000   -1.20000
AFIX   0
C8    1    0.255092    0.399903    0.359539    11.00000    0.06191    0.05570 =
         0.06940   -0.00119    0.00698    0.00394
AFIX  43
H8    2    0.141946    0.385206    0.340903    11.00000   -1.20000
AFIX   0
C15   1    0.303234    0.180187    0.477074    11.00000    0.07220    0.05863 =
         0.05812   -0.00004    0.01462   -0.00223
C1    1    0.478574    0.072439    0.217516    11.00000    0.07867    0.07408 =
         0.06823   -0.02715   -0.00515    0.00699
AFIX 137
H1A   2    0.584627    0.078271    0.192335    11.00000   -1.50000
H1B   2    0.357798    0.064415    0.198276    11.00000   -1.50000
H1C   2    0.502764    0.025884    0.240317    11.00000   -1.50000
AFIX   0
C17   1    0.634727    0.134992    0.467915    11.00000    0.07370    0.06612 =
         0.05745    0.00813   -0.00856    0.00342
C9    1    0.254148    0.468102    0.393573    11.00000    0.08867    0.04801 =
         0.07904    0.00178    0.02304    0.01083
AFIX  43
H9    2    0.139706    0.498621    0.397842    11.00000   -1.20000
AFIX   0
C16   1    0.469994    0.148446    0.499502    11.00000    0.08699    0.06175 =
         0.04992    0.00282    0.00009   -0.00734
C11   1    0.589605    0.445843    0.414485    11.00000    0.10383    0.05290 =
         0.06932   -0.00865   -0.02451    0.00650
AFIX  43
H11   2    0.702748    0.461480    0.432791    11.00000   -1.20000
AFIX   0
C10   1    0.419842    0.490178    0.420546    11.00000    0.10688    0.04610 =
         0.06515   -0.00522    0.00303    0.00295
AFIX  43
H10   2    0.417929    0.535634    0.443240    11.00000   -1.20000
AFIX   0
H14   2    0.179373    0.220286    0.404881    11.00000    0.06091
H15   2    0.177601    0.185599    0.496579    11.00000    0.07107
H18   2    0.738189    0.148663    0.391449    11.00000    0.05314
H16   2    0.481175    0.136414    0.539509    11.00000    0.06574
H5    2    0.404278    0.354516    0.248698    11.00000    0.06984
H17   2    0.756602    0.111318    0.483412    11.00000    0.07523
HKLF 4


REM  exp_145_a.res in Pbca
REM wR2 = 0.2466, GooF = S = 1.010, Restrained GooF = 1.010 for all data
REM R1 = 0.0715 for 1754 Fo > 4sig(Fo) and 0.1451 for all 3788 data
REM 207 parameters refined using 0 restraints

END  
     
WGHT      0.1031      0.0000 

REM Instructions for potential hydrogen bonds
EQIV $1 x-1/2, y, -z+1/2
HTAB C14 O1_$1
EQIV $2 x+1/2, y, -z+1/2
HTAB C18 O1_$2

REM Highest difference peak  0.259,  deepest hole -0.196,  1-sigma level  0.049
Q1    1   0.4641  0.1590  0.1427  11.00000  0.05    0.18
Q2    1   0.4458  0.2187  0.2780  11.00000  0.05    0.18
Q3    1   0.6547  0.0418  0.2206  11.00000  0.05    0.16
Q4    1   0.5262  0.1245  0.1774  11.00000  0.05    0.15
Q5    1   0.4509  0.1763  0.1780  11.00000  0.05    0.15

  REM The information below was added by Olex2.
  REM
  REM R1 = 0.0715 for 1754 Fo > 4sig(Fo) and 0.1451 for all 11449 data
  REM 207 parameters refined using n/a restraints
  REM Highest difference peak 0.26, deepest hole -0.20
  REM Mean Shift 0, Max Shift 0.000.

  REM +++ Tabular Listing of Refinement Information +++
  REM R1_all = 0.1451
  REM R1_gt = 0.0715
  REM wR_ref = 0.2466
  REM GOOF = 1.010
  REM Shift_max = 0.000
  REM Shift_mean = 0
  REM Reflections_all = 11449
  REM Reflections_gt = 1754
  REM Parameters = 207
  REM Hole = -0.20
  REM Peak = 0.26
  REM Flack = n/a

  
;
_olex2_submission_special_instructions  'No special instructions were received'
_oxdiff_exptl_absorpt_empirical_details
;
Empirical correction (ABSPACK) includes:
- Absorption correction using spherical harmonics
- Frame scaling
;
