# Supplementary material for: Exploring Three Avenues: Chemo- and Regioselective Transformations of 1,2,4-Triketone Analogs into Pyrazoles and Pyridazinones
Source: Int J Mol Sci. 2023 Sep 18;24(18):14234. doi: 10.3390/ijms241814234 (PMC10531707; doi:10.3390/ijms241814234)
Supplement: Supplementary file 1 [file ijms-24-14234-s001.zip › ijms-2578992-supplementary/SI_ijms-2578992/15b.cif]

data_exp_345
_audit_creation_date               2023-04-21
_audit_creation_method
;
Olex2 1.3
(compiled 2020.11.12 svn.r5f609507 for OlexSys, GUI svn.r6408)
;
_shelx_SHELXL_version_number       '2018/3'
_audit_contact_author_address      ?
_audit_contact_author_email        ?
_audit_contact_author_name         ''
_audit_contact_author_phone        ?
_publ_contact_author_id_orcid      ?
_publ_section_references
;
Dolomanov, O.V., Bourhis, L.J., Gildea, R.J, Howard, J.A.K. & Puschmann, H.
 (2009), J. Appl. Cryst. 42, 339-341.

Sheldrick, G.M. (2015). Acta Cryst. A71, 3-8.

Sheldrick, G.M. (2015). Acta Cryst. C71, 3-8.
;
_chemical_name_common              ?
_chemical_name_systematic          ?
_chemical_formula_moiety           'C12 H12 N2 O'
_chemical_formula_sum              'C12 H12 N2 O'
_chemical_formula_weight           200.24
_chemical_melting_point            ?
loop_
  _atom_type_symbol
  _atom_type_description
  _atom_type_scat_dispersion_real
  _atom_type_scat_dispersion_imag
  _atom_type_scat_source
 'C' 'C' 0.0033 0.0016 'International Tables Vol C Tables 4.2.6.8 and 6.1.1.4'
 'H' 'H' 0.0000 0.0000 'International Tables Vol C Tables 4.2.6.8 and 6.1.1.4'
 'N' 'N' 0.0061 0.0033 'International Tables Vol C Tables 4.2.6.8 and 6.1.1.4'
 'O' 'O' 0.0106 0.0060 'International Tables Vol C Tables 4.2.6.8 and 6.1.1.4'

_shelx_space_group_comment
;
The symmetry employed for this shelxl refinement is uniquely defined
by the following loop, which should always be used as a source of
symmetry information in preference to the above space-group names.
They are only intended as comments.
;
_space_group_crystal_system        'orthorhombic'
_space_group_IT_number             61
_space_group_name_H-M_alt          'P b c a'
_space_group_name_Hall             '-P 2ac 2ab'
loop_
  _space_group_symop_operation_xyz
 'x, y, z'
 '-x+1/2, -y, z+1/2'
 '-x, y+1/2, -z+1/2'
 'x+1/2, -y+1/2, -z'
 '-x, -y, -z'
 'x-1/2, y, -z-1/2'
 'x, -y-1/2, z-1/2'
 '-x-1/2, y-1/2, z'

_cell_length_a                     17.093(2)
_cell_length_b                     6.9475(10)
_cell_length_c                     18.529(3)
_cell_angle_alpha                  90
_cell_angle_beta                   90
_cell_angle_gamma                  90
_cell_volume                       2200.4(5)
_cell_formula_units_Z              8
_cell_measurement_reflns_used      1027
_cell_measurement_temperature      295(2)
_cell_measurement_theta_max        21.6780
_cell_measurement_theta_min        3.8060
_shelx_estimated_absorpt_T_max     0.991
_shelx_estimated_absorpt_T_min     0.963
_exptl_absorpt_coefficient_mu      0.079
_exptl_absorpt_correction_T_max    1.00000
_exptl_absorpt_correction_T_min    0.26294
_exptl_absorpt_correction_type     multi-scan
_exptl_absorpt_process_details
;
CrysAlisPro 1.171.41.123a (Rigaku Oxford Diffraction, 2022)
Empirical absorption correction using spherical harmonics,
implemented in SCALE3 ABSPACK scaling algorithm.
;
_exptl_absorpt_special_details     ?
_exptl_crystal_colour              colourless
_exptl_crystal_colour_primary      colourless
_exptl_crystal_density_diffrn      1.209
_exptl_crystal_density_meas        ?
_exptl_crystal_density_method      ?
_exptl_crystal_description         prism
_exptl_crystal_F_000               848
_exptl_crystal_size_max            0.48
_exptl_crystal_size_mid            0.27
_exptl_crystal_size_min            0.12
_exptl_transmission_factor_max     ?
_exptl_transmission_factor_min     ?
_diffrn_reflns_av_R_equivalents    0.0703
_diffrn_reflns_av_unetI/netI       0.1195
_diffrn_reflns_Laue_measured_fraction_full  0.990
_diffrn_reflns_Laue_measured_fraction_max  0.898
_diffrn_reflns_limit_h_max         11
_diffrn_reflns_limit_h_min         -24
_diffrn_reflns_limit_k_max         9
_diffrn_reflns_limit_k_min         -6
_diffrn_reflns_limit_l_max         22
_diffrn_reflns_limit_l_min         -24
_diffrn_reflns_number              7770
_diffrn_reflns_point_group_measured_fraction_full  0.990
_diffrn_reflns_point_group_measured_fraction_max  0.898
_diffrn_reflns_theta_full          25.242
_diffrn_reflns_theta_max           30.491
_diffrn_reflns_theta_min           3.780
_diffrn_ambient_temperature        295(2)
_diffrn_detector_area_resol_mean   16.5253
_diffrn_detector_type              Sapphire3
_diffrn_measured_fraction_theta_full  0.990
_diffrn_measured_fraction_theta_max  0.898
_diffrn_measurement_details
;
List of Runs (angles in degrees, time in seconds):

  # Type    Start    End  Width  t~exp~   \w     \q     \k     \f   Frames
--------------------------------------------------------------------------
  1  \w      6.00  31.00   1.00  100.00    --   21.29-113.00   0.00   25
  2  \w    -52.00 -21.00   1.00  100.00    --  -22.70 -16.00 168.00   31
  3  \w    -20.00   6.00   1.00  100.00    --  -22.70 -77.00   0.00   26
  4  \w    -87.00  -1.00   1.00  100.00    --  -22.70 -38.00  60.00   86
;
_diffrn_measurement_device         'four-circle diffractometer'
_diffrn_measurement_device_type    'Xcalibur, Sapphire3'
_diffrn_measurement_method         '\w scans'
_diffrn_radiation_type             MoK\a
_diffrn_radiation_wavelength       0.71073
_diffrn_source                     ?
_reflns_Friedel_coverage           0.000
_reflns_Friedel_fraction_full      .
_reflns_Friedel_fraction_max       .
_reflns_number_gt                  1010
_reflns_number_total               3012
_reflns_special_details
;
 Reflections were merged by SHELXL according to the crystal
 class for the calculation of statistics and refinement.
 
 _reflns_Friedel_fraction is defined as the number of unique
 Friedel pairs measured divided by the number that would be
 possible theoretically, ignoring centric projections and
 systematic absences.
;
_reflns_threshold_expression       'I > 2\s(I)'
_computing_cell_refinement         'CrysAlisPro 1.171.41.123a (Rigaku OD, 2022)'
_computing_data_collection         'CrysAlisPro 1.171.41.123a (Rigaku OD, 2022)'
_computing_data_reduction          'CrysAlisPro 1.171.41.123a (Rigaku OD, 2022)'
_computing_molecular_graphics      'Olex2 1.3 (Dolomanov et al., 2009)'
_computing_publication_material    'Olex2 1.3 (Dolomanov et al., 2009)'
_computing_structure_refinement    'SHELXL 2018/3 (Sheldrick, 2015)'
_computing_structure_solution      'SHELXT 2018/2 (Sheldrick, 2018)'
_refine_diff_density_max           0.178
_refine_diff_density_min           -0.175
_refine_diff_density_rms           0.042
_refine_ls_extinction_coef         0.0076(18)
_refine_ls_extinction_expression  
 'Fc^*^=kFc[1+0.001xFc^2^\l^3^/sin(2\q)]^-1/4^'
_refine_ls_extinction_method       'SHELXL-2018/3 (Sheldrick 2018)'
_refine_ls_goodness_of_fit_ref     0.937
_refine_ls_hydrogen_treatment      mixed
_refine_ls_matrix_type             full
_refine_ls_number_parameters       143
_refine_ls_number_reflns           3012
_refine_ls_number_restraints       0
_refine_ls_R_factor_all            0.2021
_refine_ls_R_factor_gt             0.0662
_refine_ls_restrained_S_all        0.937
_refine_ls_shift/su_max            0.000
_refine_ls_shift/su_mean           0.000
_refine_ls_structure_factor_coef   Fsqd
_refine_ls_weighting_details      
 'w=1/[\s^2^(Fo^2^)+(0.0684P)^2^] where P=(Fo^2^+2Fc^2^)/3'
_refine_ls_weighting_scheme        calc
_refine_ls_wR_factor_gt            0.1510
_refine_ls_wR_factor_ref           0.2241
_refine_special_details            ?
_olex2_refinement_description
;
1. Fixed Uiso
 At 1.2 times of:
  All C(H) groups
 At 1.5 times of:
  All C(H,H,H) groups
2.a Aromatic/amide H refined with riding coordinates:
 C7(H7), C8(H8), C9(H9), C10(H10), C11(H11)
2.b Idealised Me refined as rotating group:
 C1(H1A,H1B,H1C), C12(H12A,H12B,H12C)
;
_atom_sites_solution_hydrogens     mixed
_atom_sites_solution_primary       dual
_atom_sites_solution_secondary     ?
loop_
  _atom_site_label
  _atom_site_type_symbol
  _atom_site_fract_x
  _atom_site_fract_y
  _atom_site_fract_z
  _atom_site_U_iso_or_equiv
  _atom_site_adp_type
  _atom_site_occupancy
  _atom_site_site_symmetry_order
  _atom_site_calc_flag
  _atom_site_refinement_flags_posn
  _atom_site_refinement_flags_adp
  _atom_site_refinement_flags_occupancy
  _atom_site_disorder_assembly
  _atom_site_disorder_group
 C1 C 0.8396(2) 0.7563(5) 0.5721(2) 0.0909(12) Uani 1 1 d . . . . .
 H1A H 0.815846 0.644339 0.593172 0.136 Uiso 1 1 calc R U . . .
 H1B H 0.807578 0.866972 0.581699 0.136 Uiso 1 1 calc R U . . .
 H1C H 0.890533 0.775292 0.592666 0.136 Uiso 1 1 calc R U . . .
 C2 C 0.84693(19) 0.7287(4) 0.4922(2) 0.0632(9) Uani 1 1 d . . . . .
 C3 C 0.77531(16) 0.7120(4) 0.44993(17) 0.0521(8) Uani 1 1 d . . . . .
 C4 C 0.76648(17) 0.6839(4) 0.37563(18) 0.0542(8) Uani 1 1 d . . . . .
 H4 H 0.8108(19) 0.674(4) 0.3457(15) 0.062(8) Uiso 1 1 d . . . . .
 C5 C 0.68754(17) 0.6807(3) 0.36298(15) 0.0490(7) Uani 1 1 d . . . . .
 C6 C 0.64434(18) 0.6575(4) 0.29524(15) 0.0533(8) Uani 1 1 d . . . . .
 C7 C 0.6681(2) 0.7599(4) 0.23412(17) 0.0676(9) Uani 1 1 d . . . . .
 H7 H 0.711823 0.839202 0.236308 0.081 Uiso 1 1 calc R U . . .
 C8 C 0.6267(3) 0.7433(5) 0.17057(19) 0.0814(11) Uani 1 1 d . . . . .
 H8 H 0.643099 0.810669 0.129937 0.098 Uiso 1 1 calc R U . . .
 C9 C 0.5618(2) 0.6292(5) 0.16663(19) 0.0821(11) Uani 1 1 d . . . . .
 H9 H 0.532969 0.622869 0.124120 0.099 Uiso 1 1 calc R U . . .
 C10 C 0.5393(2) 0.5235(5) 0.22602(17) 0.0764(10) Uani 1 1 d . . . . .
 H10 H 0.495828 0.443303 0.223120 0.092 Uiso 1 1 calc R U . . .
 C11 C 0.58044(19) 0.5357(4) 0.28935(15) 0.0633(9) Uani 1 1 d . . . . .
 H11 H 0.565351 0.461515 0.328738 0.076 Uiso 1 1 calc R U . . .
 C12 C 0.57075(17) 0.7252(5) 0.44657(16) 0.0648(9) Uani 1 1 d . . . . .
 H12A H 0.549081 0.601454 0.458059 0.097 Uiso 1 1 calc R U . . .
 H12B H 0.543517 0.778659 0.405932 0.097 Uiso 1 1 calc R U . . .
 H12C H 0.565200 0.809421 0.487327 0.097 Uiso 1 1 calc R U . . .
 N1 N 0.65312(13) 0.7041(3) 0.42902(13) 0.0513(6) Uani 1 1 d . . . . .
 N2 N 0.70552(14) 0.7239(3) 0.48243(13) 0.0565(7) Uani 1 1 d . . . . .
 O1 O 0.91049(14) 0.7240(4) 0.46251(14) 0.0936(9) Uani 1 1 d . . . . .

loop_
  _atom_site_aniso_label
  _atom_site_aniso_U_11
  _atom_site_aniso_U_22
  _atom_site_aniso_U_33
  _atom_site_aniso_U_23
  _atom_site_aniso_U_13
  _atom_site_aniso_U_12
 C1 0.071(3) 0.108(3) 0.094(3) -0.002(2) -0.035(2) 0.000(2)
 C2 0.0439(17) 0.0582(18) 0.088(3) 0.0033(15) -0.0117(18) -0.0028(14)
 C3 0.0395(16) 0.0478(16) 0.069(2) 0.0018(13) -0.0034(15) 0.0009(12)
 C4 0.0373(15) 0.0548(17) 0.070(2) 0.0025(14) 0.0083(15) -0.0013(12)
 C5 0.0440(15) 0.0512(15) 0.0517(17) -0.0006(12) 0.0042(14) -0.0017(12)
 C6 0.0542(18) 0.0547(16) 0.0510(17) -0.0038(13) 0.0021(15) 0.0008(14)
 C7 0.076(2) 0.0699(19) 0.057(2) 0.0032(14) 0.0072(19) -0.0151(17)
 C8 0.103(3) 0.084(2) 0.058(2) 0.0052(17) 0.005(2) -0.011(2)
 C9 0.098(3) 0.089(2) 0.059(2) -0.0049(19) -0.011(2) -0.002(2)
 C10 0.074(2) 0.080(2) 0.075(2) -0.0074(18) -0.008(2) -0.0151(18)
 C11 0.066(2) 0.0670(18) 0.0565(19) 0.0055(14) -0.0093(17) -0.0165(17)
 C12 0.0410(16) 0.090(2) 0.063(2) 0.0049(15) 0.0055(15) 0.0014(15)
 N1 0.0356(12) 0.0623(14) 0.0560(15) 0.0041(11) 0.0023(11) 0.0017(10)
 N2 0.0426(14) 0.0643(15) 0.0627(16) 0.0020(11) -0.0054(13) 0.0040(11)
 O1 0.0404(13) 0.1170(19) 0.123(2) 0.0007(16) -0.0039(15) -0.0045(13)

_geom_special_details
;
 All esds (except the esd in the dihedral angle between two l.s. planes)
 are estimated using the full covariance matrix.  The cell esds are taken
 into account individually in the estimation of esds in distances, angles
 and torsion angles; correlations between esds in cell parameters are only
 used when they are defined by crystal symmetry.  An approximate (isotropic)
 treatment of cell esds is used for estimating esds involving l.s. planes.
;
loop_
  _geom_bond_atom_site_label_1
  _geom_bond_atom_site_label_2
  _geom_bond_distance
  _geom_bond_site_symmetry_2
  _geom_bond_publ_flag
 C1 H1A 0.9600 . ?
 C1 H1B 0.9600 . ?
 C1 H1C 0.9600 . ?
 C1 C2 1.498(5) . ?
 C2 C3 1.458(4) . ?
 C2 O1 1.219(4) . ?
 C3 C4 1.399(4) . ?
 C3 N2 1.339(3) . ?
 C4 H4 0.94(3) . ?
 C4 C5 1.370(4) . ?
 C5 C6 1.465(4) . ?
 C5 N1 1.368(3) . ?
 C6 C7 1.397(4) . ?
 C6 C11 1.386(4) . ?
 C7 H7 0.9300 . ?
 C7 C8 1.379(5) . ?
 C8 H8 0.9300 . ?
 C8 C9 1.365(5) . ?
 C9 H9 0.9300 . ?
 C9 C10 1.378(4) . ?
 C10 H10 0.9300 . ?
 C10 C11 1.371(4) . ?
 C11 H11 0.9300 . ?
 C12 H12A 0.9600 . ?
 C12 H12B 0.9600 . ?
 C12 H12C 0.9600 . ?
 C12 N1 1.452(4) . ?
 N1 N2 1.342(3) . ?

loop_
  _geom_angle_atom_site_label_1
  _geom_angle_atom_site_label_2
  _geom_angle_atom_site_label_3
  _geom_angle
  _geom_angle_site_symmetry_1
  _geom_angle_site_symmetry_3
  _geom_angle_publ_flag
 H1A C1 H1B 109.5 . . ?
 H1A C1 H1C 109.5 . . ?
 H1B C1 H1C 109.5 . . ?
 C2 C1 H1A 109.5 . . ?
 C2 C1 H1B 109.5 . . ?
 C2 C1 H1C 109.5 . . ?
 C3 C2 C1 118.1(3) . . ?
 O1 C2 C1 121.7(3) . . ?
 O1 C2 C3 120.2(3) . . ?
 C4 C3 C2 129.1(3) . . ?
 N2 C3 C2 120.1(3) . . ?
 N2 C3 C4 110.8(3) . . ?
 C3 C4 H4 120.2(17) . . ?
 C5 C4 C3 106.1(3) . . ?
 C5 C4 H4 133.7(17) . . ?
 C4 C5 C6 130.2(3) . . ?
 N1 C5 C4 105.6(3) . . ?
 N1 C5 C6 124.3(3) . . ?
 C7 C6 C5 119.5(3) . . ?
 C11 C6 C5 122.1(3) . . ?
 C11 C6 C7 118.4(3) . . ?
 C6 C7 H7 120.0 . . ?
 C8 C7 C6 120.0(3) . . ?
 C8 C7 H7 120.0 . . ?
 C7 C8 H8 119.6 . . ?
 C9 C8 C7 120.7(3) . . ?
 C9 C8 H8 119.6 . . ?
 C8 C9 H9 120.2 . . ?
 C8 C9 C10 119.6(3) . . ?
 C10 C9 H9 120.2 . . ?
 C9 C10 H10 119.8 . . ?
 C11 C10 C9 120.5(3) . . ?
 C11 C10 H10 119.8 . . ?
 C6 C11 H11 119.7 . . ?
 C10 C11 C6 120.6(3) . . ?
 C10 C11 H11 119.7 . . ?
 H12A C12 H12B 109.5 . . ?
 H12A C12 H12C 109.5 . . ?
 H12B C12 H12C 109.5 . . ?
 N1 C12 H12A 109.5 . . ?
 N1 C12 H12B 109.5 . . ?
 N1 C12 H12C 109.5 . . ?
 C5 N1 C12 129.0(2) . . ?
 N2 N1 C5 112.6(2) . . ?
 N2 N1 C12 118.1(2) . . ?
 C3 N2 N1 104.9(2) . . ?

loop_
  _geom_torsion_atom_site_label_1
  _geom_torsion_atom_site_label_2
  _geom_torsion_atom_site_label_3
  _geom_torsion_atom_site_label_4
  _geom_torsion
  _geom_torsion_site_symmetry_1
  _geom_torsion_site_symmetry_2
  _geom_torsion_site_symmetry_3
  _geom_torsion_site_symmetry_4
  _geom_torsion_publ_flag
 C1 C2 C3 C4 -179.3(3) . . . . ?
 C1 C2 C3 N2 0.8(4) . . . . ?
 C2 C3 C4 C5 -179.3(3) . . . . ?
 C2 C3 N2 N1 179.7(2) . . . . ?
 C3 C4 C5 C6 179.4(2) . . . . ?
 C3 C4 C5 N1 -0.7(3) . . . . ?
 C4 C3 N2 N1 -0.2(3) . . . . ?
 C4 C5 C6 C7 -44.7(4) . . . . ?
 C4 C5 C6 C11 134.9(3) . . . . ?
 C4 C5 N1 C12 175.2(3) . . . . ?
 C4 C5 N1 N2 0.6(3) . . . . ?
 C5 C6 C7 C8 -178.2(3) . . . . ?
 C5 C6 C11 C10 177.2(3) . . . . ?
 C5 N1 N2 C3 -0.3(3) . . . . ?
 C6 C5 N1 C12 -4.9(4) . . . . ?
 C6 C5 N1 N2 -179.5(2) . . . . ?
 C6 C7 C8 C9 0.7(5) . . . . ?
 C7 C6 C11 C10 -3.2(4) . . . . ?
 C7 C8 C9 C10 -2.6(6) . . . . ?
 C8 C9 C10 C11 1.5(5) . . . . ?
 C9 C10 C11 C6 1.4(5) . . . . ?
 C11 C6 C7 C8 2.1(5) . . . . ?
 C12 N1 N2 C3 -175.5(2) . . . . ?
 N1 C5 C6 C7 135.4(3) . . . . ?
 N1 C5 C6 C11 -45.0(4) . . . . ?
 N2 C3 C4 C5 0.6(3) . . . . ?
 O1 C2 C3 C4 2.2(5) . . . . ?
 O1 C2 C3 N2 -177.7(3) . . . . ?

loop_
  _diffrn_refln_index_h
  _diffrn_refln_index_k
  _diffrn_refln_index_l
  _diffrn_refln_intensity_net
  _diffrn_refln_intensity_u
 0 0 -4 1063.45 21.29
 0 0 -4 1120.58 22.39
 0 0 -4 1136.98 15.69
 0 0 -5 9.98 3.55
 0 0 -5 -2 1.15
 0 0 -5 4.12 2.38
 0 0 -6 -0.19 0.61
 0 0 -6 1.33 0.67
 0 0 -7 5.89 3.15
 0 0 -8 150.11 10.96
 0 0 -9 17.73 5.45
 0 0 -10 148.51 13.16
 0 0 -11 2.12 4.62
 0 0 -12 24.51 6.2
 0 0 -13 -1.86 2.21
 0 0 -14 91.77 13.15
 0 0 -15 1.62 2.65
 0 0 -16 2.37 2.54
 0 0 -17 -1.12 1.26
 0 0 -18 22.27 7.2
 0 0 -19 -4.35 4.45
 0 0 -20 14.68 5.6
 0 0 -21 0.62 2.64
 0 0 -22 -3.24 3.52
 0 0 -23 1.61 2.96
 0 0 -24 3.25 4.64
 0 -1 -2 0.54 0.5
 0 1 2 0.57 0.54
 0 -1 -3 0.49 0.87
 0 1 3 3.66 1.4
 0 1 -3 -0.21 0.28
 0 -1 -3 1.47 0.83
 0 -1 -4 -0.66 0.61
 0 -1 -4 0.37 0.81
 0 1 -4 -0.3 0.13
 0 -1 -5 0.97 1.14
 0 1 5 -0.44 0.71
 0 1 -5 1.62 1.29
 0 1 5 -2.18 1.7
 0 -1 -5 -0.2 0.51
 0 1 6 1.66 1.57
 0 1 -6 3.68 1.85
 0 -1 -6 4.56 2.32
 0 1 6 0.83 0.64
 0 1 -7 -0.66 0.74
 0 1 -7 -0.99 1.43
 0 1 7 -1.11 0.56
 0 1 7 0.03 0.22
 0 1 7 0.41 0.75
 0 -1 -7 1.85 1.5
 0 1 8 0.04 0.14
 0 -1 -8 -2.67 2.36
 0 1 8 -0.29 0.83
 0 1 -8 -3.03 2.23
 0 1 -8 0.09 0.27
 0 1 8 -3.81 2.96
 0 1 9 3.57 2.32
 0 1 -9 -3.07 2.04
 0 1 -9 0.02 0.32
 0 1 -9 0.17 0.5
 0 1 9 -0.02 0.6
 0 1 9 -0.07 0.32
 0 -1 -9 3.57 1.99
 0 -1 -10 1.15 1.51
 0 1 10 -1.69 1.75
 0 1 -10 -2.29 1
 0 1 -10 -1.11 0.14
 0 1 11 1.96 1.61
 0 -1 -11 -3.87 2.63
 0 1 -11 -1.09 1.31
 0 -1 -12 0 1.95
 0 1 -12 -1.05 1.64
 0 1 -13 2.8 1.62
 0 -1 -13 -1.43 1.82
 0 -1 -14 0.96 2.35
 0 1 -14 -0.27 1
 0 1 -15 0.48 0.76
 0 -1 -15 -0.89 1.28
 0 1 -16 1.84 2.21
 0 -1 -16 1.38 2.19
 0 1 -17 -3.39 1.78
 0 -1 -17 -2.88 2.76
 0 -1 -18 2.92 0.92
 0 1 -18 -1.12 0.95
 0 1 -19 2.99 3.17
 0 -1 -19 -3.03 2.49
 0 -1 -20 -4.87 4.18
 0 1 -20 -3.82 3.44
 0 1 -21 4.24 3.41
 0 -1 -21 0.07 0.85
 0 1 -22 1.42 1.81
 0 -1 -22 -3.3 3.52
 0 -1 -23 -0.09 1.78
 0 1 -23 -0.74 1.57
 0 1 -24 5.97 4.6
 0 -1 -24 0 2.39
 0 2 0 9999 57.55
 0 2 1 2275.57 29.03
 0 -2 -1 2348.59 29.1
 0 2 -2 4200.15 30.5
 0 -2 -2 4284 29.77
 0 -2 -2 4493.86 43.83
 0 2 2 4291.05 43.14
 0 2 3 516.17 16.58
 0 2 -3 551.61 12.97
 0 -2 -3 545.35 16.54
 0 -2 -3 521.55 12.7
 0 -2 -4 44.4 5.02
 0 2 4 43.57 5.26
 0 -2 -4 42.96 4.2
 0 2 -4 42.19 4.39
 0 2 5 -0.48 1.14
 0 2 -5 0.21 0.75
 0 -2 -5 -1.64 1.03
 0 2 -6 22.94 3.79
 0 2 6 23.48 3.9
 0 -2 -6 24.87 4.05
 0 2 7 254.72 15.73
 0 2 7 255.86 15.59
 0 -2 -7 240.94 13.44
 0 2 -7 238.17 13.61
 0 -2 -8 23.45 5.21
 0 2 8 18.72 4.34
 0 2 -8 24.66 5.36
 0 2 8 16.36 4.33
 0 2 -9 6.49 3.68
 0 2 -9 3.1 1.37
 0 2 9 4.5 1.77
 0 2 9 6.95 3.07
 0 2 9 6.4 3.29
 0 -2 -9 4.59 3.22
 0 2 -10 191.9 12
 0 2 10 214.61 15.08
 0 2 -10 203.74 15.4
 0 2 10 207.8 11.09
 0 2 10 205.16 16.22
 0 -2 -10 198.6 14.96
 0 2 -11 12.24 5.57
 0 2 11 4.56 1.57
 0 2 -11 8.22 2.65
 0 2 11 8.25 2.54
 0 2 11 6.71 3.12
 0 -2 -11 10.37 4.64
 0 2 -12 19.32 5.58
 0 2 12 20.37 4.82
 0 2 12 14.66 5.06
 0 -2 -12 18.52 5.56
 0 2 -12 12.09 1.75
 0 2 -12 12.55 3.09
 0 2 12 7.11 1.89
 0 2 13 59.52 8.1
 0 -2 -13 59.78 9.65
 0 2 -13 65.14 10.12
 0 2 -14 -1.5 1.72
 0 -2 -14 -0.09 1.51
 0 2 14 0.4 0.16
 0 -2 -15 1.34 1.49
 0 2 -15 10.43 4.59
 0 2 -16 61.16 10.91
 0 -2 -16 48.94 9.84
 0 2 -17 -0.08 0.8
 0 -2 -17 4.04 2.06
 0 2 -18 1.53 1.05
 0 -2 -18 0.75 1.32
 0 -2 -19 1.37 3.1
 0 2 -19 0.47 0.33
 0 -2 -20 3.25 2.82
 0 2 -20 1.89 3.65
 0 2 -21 1.95 2.33
 0 -2 -21 1.27 1.26
 0 2 -22 1.8 2.24
 0 -2 -22 2.64 3.74
 0 2 -23 8.23 5.17
 0 -2 -23 0 2.64
 0 -2 -24 -1.82 2.58
 0 2 -24 -12.16 6.54
 0 3 0 -2.4 1.39
 0 3 1 -1.24 1.37
 0 -3 -1 1.03 0.6
 0 -3 -2 1.39 0.81
 0 3 2 1.34 0.93
 0 3 3 2.11 1.35
 0 3 -3 -0.56 0.52
 0 -3 -3 -0.4 0.68
 0 3 -4 -0.78 0.96
 0 3 4 1.13 1.49
 0 -3 -4 -1.41 1.05
 0 3 5 -0.06 0.73
 0 -3 -5 -0.33 0.68
 0 3 -5 -0.76 0.69
 0 -3 -6 0.51 0.66
 0 3 -6 -0.62 1
 0 3 6 -2.89 2.22
 0 3 7 0.08 0.41
 0 3 7 -0.4 1.58
 0 3 -8 1.1 1.99
 0 -3 -8 -0.14 0.99
 0 3 8 -0.3 1.32
 0 3 8 -0.16 0.97
 0 3 9 -0.57 1.13
 0 -3 -9 -0.63 1.08
 0 3 9 0.47 1.94
 0 3 -9 -1.29 1.14
 0 3 10 0.49 1.38
 0 3 10 0.06 1.5
 0 3 -10 -0.45 0.99
 0 -3 -10 0.66 0.47
 0 3 11 0.1 1.15
 0 -3 -11 0.87 1.35
 0 3 11 -0.74 0.98
 0 3 -11 0.97 1.52
 0 3 -12 -2.52 2.32
 0 3 12 1.11 0.99
 0 -3 -12 -0.85 1.03
 0 3 12 -1.19 1.03
 0 3 13 0.69 1.29
 0 -3 -13 0.31 1.27
 0 3 13 -0.07 2.06
 0 3 14 -2.56 2.73
 0 3 14 1.55 0.96
 0 -3 -14 1.99 2.26
 0 3 -14 -2.06 2.43
 0 -3 -15 -0.65 0.38
 0 3 15 0.78 0.84
 0 3 -15 1.38 0.26
 0 3 -16 1.75 3.19
 0 3 16 2 2.65
 0 -3 -16 0.64 0.8
 0 -3 -17 2.81 2.81
 0 3 -17 0.87 2.13
 0 3 -18 0.52 1.51
 0 -3 -18 -1.25 1.63
 0 -3 -19 0 2.15
 0 3 -19 -4.57 4.21
 0 -3 -20 0.06 0.38
 0 3 -20 -0.91 1.99
 0 3 -21 -2.21 2.5
 0 -3 -21 -7.77 4.49
 0 -3 -22 0 2.35
 0 3 -22 0 0.17
 0 -3 -23 5.79 4.27
 0 3 -23 -4.78 4
 0 4 0 1335.63 31.16
 0 4 1 196.63 12.24
 0 4 -1 186.61 11.27
 0 4 2 273.02 14.87
 0 4 -2 250.66 12.79
 0 4 3 796.26 26.77
 0 4 4 495.37 21.9
 0 4 5 13.19 3.82
 0 -4 -6 34.47 5
 0 4 6 27.08 5.58
 0 4 -6 24.1 4.02
 0 -4 -7 87.33 8.24
 0 4 -7 79.22 8.09
 0 4 7 87.27 10.67
 0 4 8 1.96 1.38
 0 4 -8 0.24 1.17
 0 4 8 0.28 1.17
 0 -4 -8 0 0.77
 0 4 9 42.33 8.55
 0 -4 -9 47.1 6.49
 0 4 -9 43.78 6.79
 0 4 9 45.39 8.34
 0 4 10 13.32 4.59
 0 4 -10 11.74 3.59
 0 -4 -10 11.61 3.32
 0 4 10 15.2 5.29
 0 4 11 1.27 1.19
 0 4 -11 -3.59 2.65
 0 -4 -11 2.04 1.73
 0 4 11 1.7 2.3
 0 4 -12 4.43 2.9
 0 -4 -12 3.27 1.32
 0 4 12 4.73 3
 0 4 12 3.87 2.96
 0 -4 -13 18.16 4.59
 0 4 -13 20.38 5.16
 0 4 13 21.7 7.14
 0 4 13 19.21 6.12
 0 4 14 1.04 0.95
 0 4 -14 1.06 1.11
 0 4 14 3.27 1.64
 0 -4 -14 0.65 0.79
 0 4 -15 2.29 2.28
 0 4 15 -2.66 3.35
 0 4 15 0.4 1
 0 -4 -15 2.56 1.5
 0 4 16 2.09 1.11
 0 4 -16 1.11 2.88
 0 -4 -16 -0.67 1.23
 0 4 17 18.42 5.88
 0 4 -17 11.88 5.32
 0 -4 -17 15.63 5.05
 0 -4 -18 5.92 3.18
 0 4 18 7.89 3.75
 0 4 -18 1.09 2.83
 0 -4 -19 0 1.25
 0 4 -19 -0.03 0.26
 0 4 -20 2.73 2.75
 0 -4 -20 0.64 1.18
 0 4 -21 -1.37 2.02
 0 5 0 -1.74 1.71
 0 5 1 -0.44 0.79
 0 5 -1 -1.14 1.89
 0 5 2 -0.78 1.06
 0 5 -2 -0.88 0.94
 0 5 -3 -0.07 0.61
 0 5 3 1.2 1.43
 0 5 4 1.2 1.56
 0 5 -4 0.49 0.39
 0 5 5 0.72 1.58
 0 5 6 0.42 1.16
 0 5 7 -1.29 1.63
 0 5 7 -0.77 1.49
 0 5 8 -2.46 3.18
 0 5 8 1.19 1.82
 0 5 9 -0.95 1.7
 0 5 9 1.16 1.1
 0 5 10 -3.39 3.04
 0 5 10 0.19 2.26
 0 5 11 -1.64 2.05
 0 5 11 0.32 1.15
 0 5 12 0.18 1.3
 0 5 12 -0.11 1.42
 0 5 13 -2.29 2.9
 0 5 13 0.98 1.05
 0 5 14 2.99 3.65
 0 5 14 3.1 3.7
 0 5 15 -0.59 0.35
 0 5 15 -1.79 2.5
 0 5 16 -7.42 4.58
 0 5 16 2.19 1.82
 0 5 17 0.17 0.79
 0 5 18 -2.89 2.2
 0 5 19 -1.58 2
 0 6 0 0.11 0.59
 0 6 1 41.8 7.12
 0 6 -1 46.67 7.32
 0 6 2 56.36 8.56
 0 6 -2 51.83 7.33
 0 6 -3 72.22 8.67
 0 6 3 88.45 11.14
 0 6 -4 43.69 6.57
 0 6 4 58.6 9.18
 0 6 -5 61.59 7.8
 0 6 5 76.38 11.16
 0 6 6 1.74 2.15
 0 6 -6 0.6 0.83
 0 6 6 0.11 1.43
 0 6 7 15.09 6.16
 0 6 7 8.34 2.99
 0 6 8 1.13 1.49
 0 6 8 6.92 3.13
 0 6 9 6.7 4.15
 0 6 9 7.53 4.54
 0 6 10 5.35 4.42
 0 6 10 -2.09 1.27
 0 6 11 0.98 0.37
 0 6 11 0.67 1.4
 0 6 12 31.15 8.69
 0 6 12 35.12 9.65
 0 6 13 13.37 6.4
 0 6 13 24.05 8.28
 0 6 14 9.83 5.76
 0 6 14 4.01 2.03
 0 6 15 5.45 3.96
 0 6 15 0.74 1.05
 0 6 16 2.37 2.73
 0 6 16 -0.07 2.69
 0 6 17 1.66 2.21
 0 6 18 2.73 3.47
 0 6 19 2.49 2.81
 0 7 3 -2.72 2.43
 0 7 3 0.48 1.56
 0 7 4 3.92 3.62
 0 7 4 -0.73 1.53
 0 7 5 -0.27 0.91
 0 7 5 0 1.98
 0 7 6 0.2 1.41
 0 7 6 0.44 1.41
 0 7 7 2.42 2.8
 0 7 7 1.06 1.18
 0 7 8 3.42 2.74
 0 7 8 0.09 1.91
 0 7 9 -1.2 2.26
 0 7 9 0.79 0.77
 0 7 10 -1.43 2.74
 0 7 10 -2.7 2.93
 0 7 11 1.84 3.38
 0 7 11 -1.92 3.44
 0 7 12 -5.67 5.18
 0 7 12 0.4 1.49
 0 7 13 12.22 6.38
 0 7 13 -0.18 1.29
 0 7 14 -15.16 7.31
 0 7 14 0.16 1.84
 0 7 15 17.84 8.18
 0 7 15 0 1.68
 0 7 16 0 0.29
 0 7 17 -6.9 4.93
 0 8 0 -5.7 3.83
 0 8 -1 2.02 3.37
 0 8 1 1.42 2.35
 0 8 -2 -0.18 0.4
 0 8 2 5.47 4.24
 0 8 -3 9.62 6.07
 0 8 3 32.02 10.22
 0 8 -4 2.72 2.7
 0 8 4 13.57 6.85
 0 8 5 1.37 2.53
 0 8 -5 -2.42 2.59
 0 8 6 1.7 3.42
 0 8 -6 -4.88 3.79
 0 8 7 6.82 4.97
 0 8 -7 5.5 6
 0 8 8 -1.7 3.8
 0 8 9 1.46 2.41
 0 8 10 -3.05 3.27
 0 8 11 2.31 2.9
 0 8 12 5.97 5.24
 0 9 0 0 0.31
 0 9 1 0 1.77
 0 9 -1 -0.43 1.17
 0 9 2 3.31 3.19
 0 9 -2 2.11 2.62
 0 9 3 -2.17 2.6
 0 9 -3 0 1.58
 0 9 4 -3.19 3.17
 0 9 -4 0 3.3
 0 9 -5 -6.63 5.01
 0 9 5 6.36 4.51
 0 9 6 0 3.03
 -1 0 -4 1185.42 22.23
 1 0 -4 1196.06 22.78
 1 0 4 1182.5 22.34
 -1 0 4 1188.02 22.51
 1 0 -5 -4.52 1.98
 -1 0 5 1.83 1.47
 1 0 5 -2.01 1.45
 -1 0 -5 -3.34 1.42
 -1 0 5 -0.74 0.58
 -1 0 -6 474.08 13.24
 -1 0 6 462.09 17.33
 -1 0 -6 443.26 17.3
 -1 0 6 474.76 10.67
 -1 0 -7 -0.7 0.56
 -1 0 7 0.52 0.6
 -1 0 -8 420.45 19.08
 1 0 -8 411.84 18.92
 -1 0 -8 401.19 14.71
 1 0 -9 -3.26 2.04
 -1 0 -9 -0.49 0.44
 -1 0 -10 471.8 23.48
 1 0 -10 486.75 23.87
 -1 0 -11 -0.38 0.45
 1 0 -11 -1.92 1.98
 -1 0 -12 14.08 4.95
 1 0 -12 10.81 3.79
 -1 0 -13 0.75 3.75
 1 0 -13 0.44 2.27
 1 0 -14 151.24 16.51
 -1 0 -14 152.76 16.71
 -1 0 -15 8.77 6.13
 1 0 -15 4.81 4.02
 -1 0 -16 149.27 17.46
 1 0 -16 125.48 16.62
 -1 0 -17 0.27 2.15
 1 0 -17 -2.06 2.19
 -1 0 -18 -3.71 3.12
 1 0 -18 0.49 0.86
 -1 0 -19 -0.12 2.73
 1 0 -19 0.26 1.78
 1 0 -20 6.5 3.87
 -1 0 -20 6.54 3.96
 -1 0 -21 -2.13 2.9
 1 0 -21 2.91 4.12
 1 0 -22 3.49 4.19
 -1 0 -22 2.72 2.69
 -1 0 -23 -1.5 3.62
 1 0 -23 2.95 3.45
 -1 0 -24 1.28 2.2
 1 0 -24 3.71 3.74
 1 1 -2 22.53 2.81
 1 -1 2 20.91 2.23
 1 1 2 20.05 2.66
 -1 1 2 20.82 2.72
 -1 -1 -2 19.33 2.76
 1 1 2 23.22 2.98
 -1 -1 -2 20.19 2.38
 1 1 2 20.69 2.28
 1 1 2 21.23 2.36
 1 -1 -2 21.8 2.77
 -1 -1 -3 0.76 0.55
 1 1 3 2.17 0.85
 -1 -1 -3 1.56 0.8
 1 1 3 1.86 0.94
 -1 1 -3 3.23 1.3
 1 -1 -3 1.05 0.68
 1 1 -3 1.01 0.65
 1 1 3 3.92 1.32
 -1 -1 -3 1.03 0.48
 1 -1 3 1.55 0.5
 1 1 3 2.37 0.96
 -1 1 3 0.21 0.2
 1 1 -4 739.22 16.48
 -1 -1 -4 746.85 19.17
 -1 1 4 705.77 19.75
 -1 -1 -4 741.49 18.15
 1 -1 4 733.07 17.61
 1 1 4 738.33 17.74
 -1 1 -4 709.11 18.18
 1 1 4 713.79 15.49
 1 1 4 703.06 18.39
 1 1 4 725.05 18.54
 -1 -1 -4 745.31 19.33
 1 -1 -4 737.84 19.47
 1 1 5 0.47 0.34
 -1 -1 -5 0.65 0.45
 -1 -1 -5 0.52 0.41
 -1 1 -5 0.72 0.28
 1 -1 5 0.86 1.01
 -1 -1 -5 1.23 0.98
 1 1 5 -1.3 1.49
 1 1 5 -0.29 0.6
 1 1 5 -3.8 2.01
 1 -1 -5 0.68 0.63
 -1 1 5 -0.82 1.57
 1 1 -5 1.48 0.94
 1 1 -5 2.46 1.43
 1 1 -6 15.92 2.53
 1 1 6 21.49 4.25
 1 1 6 13.21 2.17
 1 1 -6 23.16 3.76
 1 1 6 13.96 2.64
 -1 1 -6 17.38 3.72
 -1 -1 -6 20.05 3.8
 -1 1 6 18.65 3.65
 -1 1 7 51.76 6.74
 -1 -1 -7 67.14 7.26
 1 1 7 47.74 5.35
 -1 1 -7 61.88 7.16
 1 1 8 346.19 15.22
 -1 -1 -8 372.49 17.84
 -1 1 8 377.22 19.04
 -1 1 8 380.05 15.75
 -1 1 -8 360.42 17.96
 1 -1 -8 373.76 17.72
 1 1 -8 356.84 17.64
 1 1 -9 -2.42 1.81
 -1 -1 -9 15.39 5.85
 -1 1 9 1.22 1.38
 -1 1 9 1.33 2.18
 -1 1 -9 16.13 6.51
 1 -1 -9 3.92 2.11
 -1 1 10 20.01 2.29
 -1 -1 -10 23.33 4.6
 -1 1 10 23.19 3.92
 -1 1 -10 22.84 5.05
 -1 1 -10 10.99 1.69
 1 -1 -10 27.9 5.36
 -1 1 -10 13.12 2.54
 1 1 -10 25.21 5.13
 -1 1 10 21.98 4.87
 1 -1 -11 0.05 0.11
 -1 1 -11 0.26 0.17
 -1 1 -11 0.56 0.5
 -1 1 11 1.11 0.69
 -1 -1 -11 -1.11 0.96
 -1 1 11 0.83 0.39
 -1 1 -11 1.69 2.4
 1 1 -11 -1.29 1.41
 -1 1 11 -0.71 1.93
 1 -1 -12 36.13 6.91
 -1 1 -12 30.35 6.44
 1 1 -12 32.84 6.63
 -1 -1 -12 35.3 7.1
 -1 1 12 34.29 4.9
 -1 1 -12 14.06 2.89
 -1 1 -13 5.61 1.77
 1 1 -13 14.84 4.67
 1 -1 -13 16.23 5.67
 -1 -1 -13 15.18 5.36
 -1 1 13 15.69 3.5
 -1 1 -13 15.05 5.31
 -1 1 -14 62.64 10.8
 1 1 -14 65 10.55
 1 -1 -14 70.02 10.9
 -1 -1 -14 68.74 10.93
 -1 -1 -15 47.81 9.77
 -1 1 -15 46.62 9.71
 1 1 -15 39.96 8.56
 1 -1 -15 45.86 9.5
 -1 -1 -16 78.3 12.55
 -1 1 -16 73.66 12.3
 1 1 -16 69.88 12
 1 -1 -16 83.62 13.75
 -1 -1 -17 11.6 4.72
 -1 1 -17 11.88 5.2
 1 1 -17 13.64 5.37
 1 -1 -17 17.86 6.76
 1 -1 -18 1.9 1.71
 1 1 -18 0.86 2.3
 -1 -1 -18 -1.97 0.82
 1 -1 -19 1.74 2.79
 -1 -1 -19 0.03 1.67
 1 1 -19 2.61 1.21
 -1 1 -19 4.18 3.18
 -1 1 -20 2.79 2.59
 -1 -1 -20 1.12 3.17
 1 1 -20 -1.71 1.84
 1 -1 -20 -1.24 2.36
 -1 -1 -21 -3.52 3.15
 1 -1 -21 2.81 3.1
 -1 1 -21 2.87 3.12
 1 1 -21 3.11 3.89
 1 -1 -22 -0.95 2.11
 -1 -1 -22 4.51 4.25
 1 1 -22 2.27 4.81
 -1 1 -22 -2.45 2.01
 -1 -1 -23 0.69 2.11
 1 1 -23 0.68 0.89
 1 -1 -23 4 3.88
 -1 1 -23 1.46 1.71
 -1 1 -24 0.56 1.44
 1 -1 -24 2.85 3.3
 -1 2 0 -2.09 1.22
 1 2 0 0.44 0.38
 1 2 1 1159.87 13.71
 1 -2 -1 1164.92 22.74
 1 2 1 1178.71 18.48
 1 2 -1 1153.68 16.42
 -1 -2 -1 1177.93 18.24
 -1 2 1 1151.56 23.02
 1 -2 1 1179.62 13.98
 1 2 2 436.79 12.82
 1 -2 -2 457.44 14.79
 1 -2 2 461.21 10.51
 -1 2 2 420.46 14.53
 1 2 2 459.81 10.38
 -1 -2 -2 450.53 12.72
 1 2 3 17.81 2.4
 1 2 3 17.53 2.94
 1 -2 -3 17.63 3.07
 1 -2 3 18.01 2.45
 1 2 3 18.76 3.78
 -1 2 3 16.28 2.96
 -1 -2 -3 17.57 2.49
 1 2 -3 21.08 3.51
 1 2 4 1015.54 24.13
 1 2 4 1033.48 27.94
 -1 2 4 977.83 25.55
 -1 -2 -4 1020.48 23.7
 -1 2 -4 973.16 21.64
 1 2 4 1028.65 21.17
 -1 -2 -4 1056.04 22.05
 1 2 4 993.27 24.17
 1 2 -4 1056.88 25.21
 1 -2 4 1040.04 21.12
 -1 -2 -5 4.02 1.11
 -1 2 -5 5.4 1.79
 -1 2 5 2.13 0.12
 1 2 5 -0.47 1.38
 1 2 5 5.29 1.69
 1 2 5 6 1.78
 1 -2 5 4.91 1.61
 1 2 -5 2.54 1.01
 1 2 5 0.38 1.56
 -1 -2 -6 89.05 7.73
 1 2 -6 83.32 7.26
 1 2 6 90.08 8.37
 1 -2 -6 88.83 7.36
 -1 2 -6 79.14 7.57
 -1 2 6 84.95 8.56
 1 2 6 96.68 8.94
 1 2 6 96.65 7.46
 1 2 -6 57.24 6.11
 -1 2 -7 4.6 3.35
 -1 -2 -7 3.08 2.18
 1 -2 -7 2.83 1.36
 1 2 7 0.77 0.9
 1 2 -7 0.58 1.02
 1 2 7 3.2 1.23
 1 2 -7 2.41 1.15
 1 2 7 4.63 2.01
 -1 2 7 3.01 1.32
 1 2 8 343.69 14.22
 1 2 -8 314.55 16.85
 -1 2 -8 326.29 17.42
 1 2 8 340.63 18.29
 1 2 8 318.31 18.15
 -1 2 8 341.49 20.05
 -1 -2 -8 353.86 17.54
 1 -2 -8 331.56 16.83
 -1 2 9 37.34 6.86
 1 2 9 34.67 4.43
 -1 2 9 33.19 5.64
 -1 -2 -9 38.4 7.16
 1 2 -9 32.26 5.96
 1 -2 -9 34.99 5.7
 -1 2 -9 42.55 7.89
 1 2 9 32.38 5.56
 1 2 9 30.24 5.8
 1 2 -9 36.94 5.42
 1 -2 -10 154.24 13.24
 -1 2 10 173.59 13.64
 -1 2 10 150.08 14.56
 -1 2 -10 154.56 13.73
 -1 -2 -10 153.85 13.36
 1 2 10 168 15.21
 1 2 -10 144.23 13.06
 1 2 -10 151.39 10.65
 1 2 10 161.07 9.53
 1 2 10 147.48 12.23
 -1 -2 -11 80.39 10.25
 1 2 11 70.4 8.48
 -1 2 11 51.01 5.48
 -1 2 -11 52.35 5.91
 -1 2 11 74.41 10.06
 1 -2 -11 73.89 9.52
 1 2 -11 71.45 9.51
 -1 2 11 77.17 8.98
 -1 2 -11 81.3 10.43
 1 2 12 5.41 2.66
 -1 2 12 7.55 2.84
 -1 -2 -12 5.04 3.59
 -1 2 -12 6.99 2.34
 -1 2 12 1.84 0.86
 -1 2 -12 8.33 3.9
 1 -2 -12 1.6 0.35
 -1 2 12 2 0.61
 1 2 -12 4.86 2.64
 -1 2 13 8.43 3.79
 1 2 -13 3.55 2.25
 -1 2 13 2.65 1.14
 -1 2 -13 4.84 1.61
 -1 -2 -13 3.59 2.02
 -1 2 -13 6.08 3.57
 1 -2 -13 3.94 2.49
 -1 2 -13 0.5 0.42
 -1 2 13 7.16 2.94
 -1 2 14 28.47 7.4
 1 2 -14 26.75 6.76
 -1 2 -14 31.76 7.62
 -1 -2 -14 32.78 7.55
 1 -2 -14 32.7 7.71
 -1 2 14 33.7 5.95
 1 2 -15 51.3 9.73
 -1 -2 -15 45.97 9.44
 1 -2 -15 47.12 9.33
 -1 2 -15 45.92 9.44
 -1 2 15 52.23 7.63
 -1 2 -16 37.84 8.55
 -1 2 16 30.82 6.17
 1 2 -16 34.67 8.58
 -1 -2 -16 35.42 8.52
 1 -2 -16 32.42 8.03
 1 2 -17 4.76 4.09
 -1 2 -17 2.19 3.21
 1 -2 -17 2.2 3.6
 -1 -2 -17 0.48 1.65
 -1 2 -18 3.61 3
 1 2 -18 1.17 2.36
 1 -2 -18 6.03 4.44
 -1 -2 -18 -1.36 1.76
 -1 -2 -19 0 1.93
 -1 2 -19 -1.74 2.53
 1 -2 -19 2.32 3.64
 1 2 -19 -3.92 3.57
 -1 -2 -20 0.4 0.89
 1 2 -20 4.65 4.15
 -1 2 -20 3.03 2.78
 1 -2 -20 4.17 3.85
 -1 -2 -21 -1.85 3.27
 1 -2 -21 1.05 1.3
 1 2 -21 1.65 0.95
 -1 2 -21 0.26 1.67
 -1 -2 -22 0.34 0.68
 1 2 -22 -1.06 2.78
 1 -2 -22 4.82 4.46
 -1 2 -22 0.77 2.13
 1 -2 -23 -6.83 4.87
 1 2 -23 0 3.76
 1 -2 -24 0 2.13
 1 2 -24 0 2.02
 -1 3 0 -3.35 1.83
 1 3 0 -1.31 1.09
 -1 3 -1 -0.41 0.94
 -1 3 1 -0.31 0.74
 -1 -3 -1 -0.63 0.73
 1 3 1 -0.09 0.37
 1 3 -1 -3.28 1.75
 -1 -3 -2 13.29 2.54
 1 3 -2 14.72 1.71
 -1 3 2 16.82 3.32
 1 -3 -2 16.57 1.7
 1 3 2 16.55 3
 1 -3 -3 0.02 0.29
 -1 3 3 0.66 0.82
 1 3 3 2.4 1.54
 -1 -3 -3 0.98 0.82
 1 3 -3 -1.5 0.99
 1 3 -4 85.63 5.86
 -1 3 4 87.8 8.26
 1 3 4 80.3 9.26
 1 3 4 85.64 8.03
 1 -3 -4 74.34 5.29
 1 3 5 8.2 2.3
 -1 3 5 8.43 2.59
 1 3 5 9.92 2.27
 1 3 -5 11.28 2.41
 1 -3 -5 10.65 2.27
 1 3 6 31.15 6.11
 1 3 -6 30.77 4.39
 1 -3 -6 27.79 4.05
 -1 -3 -6 38.96 5.32
 -1 3 -6 33 4.89
 1 3 6 27.8 5.13
 -1 3 6 30.59 5.65
 1 3 7 103.56 11.53
 1 3 7 90.43 9.95
 1 3 -7 98.14 8.61
 -1 3 -7 105.6 9.23
 -1 3 7 94.89 10.33
 -1 -3 -7 99.38 8.71
 1 -3 -7 93.87 7.97
 -1 3 -8 3.34 1.59
 -1 3 8 1.87 1.06
 1 3 8 0.98 1.47
 1 3 8 0.74 0.49
 1 -3 -8 0.35 0.74
 1 3 -8 2.02 1.44
 -1 -3 -8 1.13 1.03
 1 3 9 15.9 4.56
 -1 3 9 13.79 4.29
 1 3 -9 16.11 4.06
 -1 3 -9 20.2 4.6
 1 3 9 14.31 4.07
 -1 -3 -9 19.59 4.3
 1 -3 -9 15.13 3.67
 -1 3 -10 51.8 7.8
 1 -3 -10 41.6 6.42
 -1 3 10 42.56 8.04
 1 3 -10 45.6 6.93
 -1 3 10 47.13 8.35
 -1 -3 -10 48.26 7.17
 1 3 10 42.78 7.62
 1 3 10 40.55 7.59
 1 3 -11 22.76 5.18
 -1 3 -11 20.06 5.3
 1 3 11 19.64 5.22
 1 -3 -11 18.76 4.51
 -1 -3 -11 16.93 4.35
 -1 3 11 17.52 5.21
 1 3 11 20.05 5.38
 -1 3 11 21.78 5.72
 -1 -3 -12 14.57 4.25
 1 3 12 12.11 4.53
 -1 3 -12 10.37 2.98
 1 -3 -12 11.1 3.76
 -1 3 12 14.31 4.37
 1 3 -12 8.38 2.45
 -1 3 12 13.4 5.05
 1 3 12 11.83 3.67
 1 3 -13 4.67 1.65
 1 3 13 3.1 1.26
 1 -3 -13 5.37 1.8
 -1 3 -13 0.81 1.95
 -1 3 13 5.94 3.42
 -1 -3 -13 6.5 3.27
 -1 3 13 10.66 4.12
 1 3 -14 0.1 1.42
 -1 3 14 0.77 1.54
 -1 -3 -14 2.16 2.12
 -1 3 14 2.11 3.03
 1 3 14 1.71 2.22
 -1 3 -14 0.48 2.35
 1 -3 -14 0.27 1.15
 -1 -3 -15 8.14 3.43
 -1 3 15 11.03 5.45
 -1 3 15 11.17 4.07
 1 -3 -15 7.54 3.55
 1 3 15 10.85 4.42
 -1 3 -15 17.46 5.29
 1 3 -15 10.14 4.81
 -1 -3 -16 0.59 1.27
 -1 3 16 5.63 3.44
 1 -3 -16 0.75 0.98
 -1 3 16 -0.78 1.6
 -1 3 -16 2.38 2.31
 1 3 -16 4.14 1.84
 -1 3 -17 -3.08 2.46
 1 3 -17 -3.84 3.22
 -1 -3 -17 -0.05 0.63
 1 -3 -17 -0.39 1.47
 -1 3 17 0.09 0.78
 -1 3 -18 2.19 2.28
 -1 3 18 0.94 1.66
 -1 -3 -18 1.32 2.01
 1 -3 -18 0.23 1.18
 -1 3 -19 -1.37 2.92
 1 3 -19 -1.07 2.59
 1 -3 -19 1.8 1.87
 -1 -3 -19 0.19 1.47
 1 -3 -20 0 2.24
 -1 -3 -20 0 1.25
 1 3 -20 -1.19 2.52
 -1 3 -20 -0.83 2.01
 1 3 -21 0.23 2.43
 1 -3 -21 0.36 3.27
 1 3 -22 0 2.15
 1 -3 -22 -3.15 3.04
 1 -3 -23 0 0.65
 1 3 -23 -11.13 6.02
 1 -3 -24 0 1.79
 1 3 -24 3.05 3.25
 -1 4 0 0.44 1.09
 1 4 0 -0.86 1.08
 -1 4 -1 760.08 24.67
 1 4 1 761.05 22.3
 -1 4 1 772.26 26.31
 1 4 -1 723.25 20.53
 1 4 2 0.04 0.76
 -1 4 2 0.83 1.43
 1 4 -2 -0.48 0.15
 -1 4 -2 1.05 1.56
 1 4 -3 2.86 1.33
 1 4 -3 1.87 0.92
 1 4 3 2.61 1.68
 -1 4 3 1.61 1.56
 -1 4 4 174.22 13.62
 1 4 4 190.3 12.99
 1 -4 -4 201.76 9.4
 1 4 -4 175.51 8.57
 1 4 -5 -0.96 1.18
 1 4 5 1.18 0.77
 -1 4 5 1.31 1.09
 1 4 5 0.73 2.25
 1 -4 -5 0.26 0.77
 1 4 -6 28.77 4.22
 1 -4 -6 30.51 4.17
 1 4 6 31.76 5.98
 -1 4 6 28.36 6.12
 1 4 6 33.43 7.51
 1 4 7 4.58 2.39
 1 -4 -7 4.88 1.69
 1 4 -7 4.63 1.83
 -1 4 7 6.75 3.3
 1 4 7 6.79 2.94
 1 4 8 84.62 12.21
 1 -4 -8 75.58 7.56
 -1 4 8 90.59 11.01
 1 4 -8 82.63 8.45
 1 4 8 77.64 10.09
 1 4 9 0.4 1.3
 1 4 -9 -0.78 0.52
 1 4 9 -0.06 1.62
 -1 4 9 -0.01 0.78
 1 -4 -9 0.72 0.58
 1 -4 -10 5.79 2.49
 1 4 10 6 3.52
 -1 4 10 4.9 2.97
 -1 4 10 8.36 3.83
 1 4 -10 3.09 1.26
 -1 4 -10 3.31 1.63
 1 4 10 5.37 2.49
 -1 4 11 47.67 9.45
 1 4 -11 43.39 7.02
 -1 -4 -11 46.12 7.3
 -1 4 -11 47.65 7.65
 -1 4 11 50.77 9
 1 -4 -11 42.34 6.43
 1 4 11 42.79 7.6
 1 4 11 48.86 9.58
 1 4 -12 9.44 2.92
 -1 -4 -12 12.37 3.56
 -1 4 -12 11.39 3.55
 -1 4 12 12.68 5.01
 1 4 12 9.59 4.07
 1 4 12 6.16 2.76
 1 -4 -12 8.31 2.42
 -1 4 12 9.55 3.92
 -1 -4 -13 -0.74 0.54
 1 4 13 -1.1 1.28
 -1 4 13 4.15 3.79
 1 4 -13 1.95 2.27
 1 4 13 -4.75 3.78
 -1 4 13 -0.68 1.84
 1 -4 -13 -0.49 1.08
 -1 4 -13 -0.11 0.6
 1 4 -14 -0.53 2.2
 1 -4 -14 4.68 2.9
 -1 -4 -14 2.66 2.04
 -1 4 14 0.05 0.82
 -1 4 14 1.94 0.11
 1 4 14 2.39 2.57
 -1 4 -14 2.43 2.95
 1 4 -15 20.76 5.83
 1 4 15 19.95 5.81
 1 -4 -15 23.09 5.47
 -1 4 -15 21.83 6.31
 -1 -4 -15 22.16 5.42
 -1 4 15 20.66 6.79
 -1 4 15 29.37 7.61
 1 -4 -16 2.17 2.33
 -1 4 -16 1.31 2.58
 -1 4 16 1.72 1.91
 -1 4 16 1.79 2.5
 1 4 16 3.5 2.16
 1 4 -16 -0.29 1.8
 -1 4 17 2.62 2.91
 -1 4 17 3.37 4.23
 1 4 -17 0.49 1.64
 1 4 17 3.64 2.72
 1 -4 -17 2.04 1.46
 1 -4 -18 1.63 2.21
 -1 4 18 0.84 1.94
 1 4 -18 0.13 0.77
 -1 4 19 -0.83 2.56
 1 -4 -19 2.43 2.32
 1 4 -19 0 0.71
 1 -4 -20 4.29 3.42
 1 4 -20 0 1.15
 1 4 -21 -3.88 3.32
 1 -4 -21 -1.41 1.77
 1 4 -22 2.85 2.96
 1 -4 -22 0 2.19
 1 4 -23 0 2.3
 1 -4 -23 0 1.49
 -1 5 0 -0.54 1.49
 1 5 0 1.35 1.83
 -1 5 -1 7.65 2.71
 1 5 1 7.49 2.44
 -1 5 1 7.13 2.47
 1 5 -1 7.87 2.62
 -1 5 -2 -0.97 1.29
 1 5 2 0.09 0.2
 -1 5 2 0.87 0.83
 1 5 -2 0.7 1.01
 1 5 3 14.13 3.46
 1 5 -3 13.3 3.21
 -1 5 -3 12.88 3.21
 -1 5 3 16.15 4.04
 -1 5 -4 6.46 2.15
 1 5 4 6.97 3.01
 1 5 -4 7.58 2.3
 -1 5 4 12.3 3.95
 1 5 4 8.39 2.67
 -1 5 5 2.76 2.06
 1 5 5 2.72 1.27
 1 5 5 5.23 2.86
 1 5 6 1.82 0.85
 -1 5 6 3.19 1.68
 1 5 6 -0.9 2.74
 1 5 7 2.44 1.51
 1 5 -7 4.63 2.03
 1 -5 -7 5.68 2.01
 -1 5 7 4.23 2.77
 1 5 7 5.45 2.07
 1 5 8 -0.66 1.32
 1 -5 -8 0.42 0.95
 -1 5 8 1.81 2.25
 1 5 -8 -0.44 0.9
 1 5 8 0.65 2.26
 -1 5 9 8.97 5.11
 -1 5 9 6.47 3.84
 1 5 9 7.73 4.35
 1 -5 -9 6.77 2.17
 1 5 -9 6.73 2.47
 1 5 9 7.4 3.03
 1 -5 -10 7.28 2.73
 1 5 -10 6.02 2.86
 1 5 10 5.54 3.91
 -1 5 10 11.56 5.26
 -1 5 10 6.49 4.1
 1 5 10 7.31 4.03
 1 5 11 -0.22 0.52
 -1 5 11 1.33 2.46
 1 -5 -11 -0.2 0.66
 -1 5 11 -0.95 1.4
 1 5 11 -2.72 2.94
 1 5 -11 1.12 2.09
 -1 5 12 0.57 2.6
 1 5 12 -1.02 1.78
 1 5 12 -0.47 0.68
 1 5 -12 0.24 0.62
 1 -5 -12 -1.01 0.38
 -1 5 12 0.89 2.01
 -1 5 13 -0.96 2.95
 -1 5 13 0.9 0.3
 1 5 13 -2.28 3.72
 1 5 -13 6.42 3.73
 1 5 13 1.15 1.31
 1 -5 -13 0.33 1
 1 5 14 -0.58 2.2
 1 5 -14 0.93 1.89
 -1 5 14 1.8 1.62
 1 -5 -14 1.44 1
 1 5 14 2.91 2.53
 1 5 15 3.41 1.25
 1 -5 -15 2.07 1.24
 -1 5 15 4.61 2.94
 -1 5 15 2.05 1.29
 1 5 -15 5.36 3.56
 1 5 -16 0 1.68
 1 5 16 0.84 1.48
 -1 5 16 -0.56 1.24
 -1 5 16 0.54 1.72
 1 -5 -16 -0.33 0.64
 -1 5 17 -2.71 2.89
 1 5 17 -0.79 1.4
 -1 5 17 2.95 3.03
 1 -5 -17 -0.82 1.06
 1 5 -17 -5.44 3.43
 1 5 -18 5.37 3.57
 -1 5 18 -0.92 2.68
 1 5 18 2.59 2.95
 1 -5 -18 1.3 1.4
 -1 5 19 1.73 2.12
 1 5 -19 -0.65 1.3
 1 -5 -19 0.46 1.62
 -1 5 20 1.09 2.48
 1 6 0 1.16 0.48
 -1 6 0 -0.03 1.17
 -1 6 1 151.3 14.27
 1 6 -1 153.47 12.24
 -1 6 -1 152.75 13.71
 1 6 1 154.03 13
 -1 6 2 51.22 8.61
 -1 6 -2 51.29 7.82
 1 6 -2 59.58 7.5
 1 6 2 56.33 8.01
 1 6 2 52.07 9.78
 1 6 3 9.69 4.53
 -1 6 3 11.7 4
 1 6 -3 13.4 3.62
 1 6 3 12.12 3.67
 -1 6 -3 14.48 3.99
 1 6 4 20.99 6.86
 -1 6 4 25.72 6.14
 -1 6 -4 23.85 5.07
 1 6 -4 20.75 4.2
 1 6 4 25.08 5.4
 1 6 5 -0.75 1.05
 -1 6 5 1.62 2.97
 1 6 -5 0.54 0.47
 -1 6 -5 -0.95 1.46
 1 6 5 2.07 1.66
 1 6 6 3.95 2.85
 1 6 6 7.24 3.03
 1 6 -6 5.81 2
 -1 6 -6 5.92 2.33
 -1 6 6 6.64 3.42
 -1 6 7 1.38 3.08
 1 6 7 -3.44 2.33
 1 6 7 1.71 2.25
 1 6 8 8.27 3.53
 -1 6 8 7.13 3.36
 1 6 8 8.44 5.01
 -1 6 8 6.16 4.84
 1 6 9 -0.5 2.48
 1 6 9 0.85 0.82
 -1 6 9 -4.53 3.37
 -1 6 9 -1.42 2.5
 1 6 -9 0.18 1.13
 1 6 10 -1.49 1
 1 6 10 -0.5 2.58
 -1 6 10 1.09 2.33
 -1 6 10 3.66 3.27
 1 6 11 14.44 6.33
 -1 6 11 8.25 4.41
 -1 6 11 11.16 5.86
 1 6 11 3.9 2
 1 6 12 13.29 5.9
 -1 6 12 5.23 2.11
 1 6 12 3.84 0.86
 -1 6 12 7.25 4.72
 -1 6 13 -0.88 0.27
 1 6 13 -0.01 1.73
 -1 6 13 -1.81 3.29
 1 6 13 -5.82 4.33
 1 6 14 2.9 3.03
 1 6 14 3.78 3.46
 -1 6 14 -0.24 0.79
 -1 6 14 4.02 4.01
 -1 6 15 -2.23 2.6
 -1 6 15 0.2 1.96
 1 6 15 1.84 2.39
 -1 6 16 0 0.94
 -1 6 16 -1.93 2.43
 1 6 16 -4.74 3.68
 -1 6 17 3.2 4.17
 -1 6 17 2.16 2.72
 1 6 17 7.72 4.76
 1 6 18 3.04 3.07
 -1 6 18 -3.6 3.3
 -1 6 19 10.99 5.78
 -1 6 20 -2.99 3.1
 -1 6 21 1.94 3.39
 1 7 0 0.92 2.56
 -1 7 0 0.72 0.77
 -1 7 -1 0.95 1.08
 -1 7 1 -0.52 1.22
 1 7 1 -8.71 5.22
 1 7 -1 -5.49 4.09
 -1 7 2 6.56 3.13
 1 7 -2 7.3 3.76
 1 7 2 5.2 3.42
 -1 7 3 2.05 1.83
 1 7 3 -4.75 3.77
 1 7 -3 -0.53 2.73
 1 7 -4 3.14 3.48
 -1 7 4 8.51 3.81
 1 7 4 7.94 4.01
 1 7 -5 -0.49 0.93
 -1 7 5 1.91 1.81
 -1 7 6 0.89 2.46
 1 7 -6 3.86 4.37
 -1 7 6 2.4 1.09
 1 7 6 0.86 3.03
 -1 7 7 -3.25 5.09
 1 7 7 3.04 2.18
 1 7 7 1.76 1.86
 -1 7 7 -1.17 2.54
 1 7 -7 0 0.95
 -1 7 8 -1.29 2.36
 1 7 8 -2.23 2.34
 -1 7 8 -3.46 2.6
 1 7 8 -0.08 0.91
 1 7 -8 0.67 1.22
 -1 7 9 1.98 2.07
 1 7 9 4.77 3.24
 1 7 9 0.06 3.03
 1 7 10 1.92 3.02
 -1 7 10 0.54 1.5
 -1 7 10 0.85 2.49
 1 7 10 0.38 2.03
 1 7 11 -0.67 2.2
 -1 7 11 -2.09 2.79
 1 7 11 1.19 1.23
 -1 7 11 1.39 1.32
 -1 7 12 -3.7 4.21
 1 7 12 1.33 3.4
 -1 7 12 -1.43 3.25
 1 7 12 0.98 1.88
 -1 7 13 2.68 3.56
 -1 7 13 -1.75 2.46
 1 7 13 0.65 1.42
 1 7 13 5.64 5.09
 1 7 14 0.26 0.92
 -1 7 14 -0.66 0.78
 -1 7 14 0.28 3.1
 1 7 15 -3.3 3.33
 -1 7 15 0 1.82
 -1 7 15 -4.43 3.75
 -1 7 16 -2.93 3.23
 1 7 16 0 1.29
 -1 7 16 -7.45 5.1
 -1 7 17 3.77 3.69
 -1 7 17 9.71 6.06
 1 8 0 -4.45 3.48
 1 8 1 0.96 1.22
 1 8 -1 4.53 3.72
 1 8 -2 9.15 6.03
 1 8 2 13.5 6.27
 1 8 -3 12.95 5.99
 1 8 3 24.24 8.62
 -1 8 3 23.34 8.33
 -1 8 4 0.64 0.74
 1 8 4 -0.4 1.38
 1 8 5 3.23 4.39
 1 8 -5 9.6 5.26
 -1 8 5 6.24 4.25
 1 8 -6 -4.58 3.68
 -1 8 6 3.48 3.54
 1 8 6 2.38 2.99
 1 8 7 4.36 3.85
 -1 8 7 -1.51 2.48
 1 8 -7 0 1.3
 1 8 8 -1.67 3.68
 -1 8 8 -0.8 2.84
 -1 8 9 5.45 4.71
 1 8 9 -5.58 4.33
 1 8 10 -10.62 6.11
 -1 8 10 -7.3 5.08
 -1 8 11 0 3.88
 1 8 11 8.65 5.52
 -1 8 12 8.12 6.77
 1 8 12 4.29 4.45
 -1 9 0 2.93 2.91
 1 9 0 0 0.98
 1 9 -1 -2.37 2.74
 -1 9 1 1.75 2.26
 -1 9 -1 0 1.08
 1 9 1 0 2.31
 1 9 -2 -2.64 2.92
 -1 9 -2 0 0.5
 -1 9 2 -2.33 2.62
 1 9 2 0 3.04
 -1 9 3 0 1.19
 1 9 -3 3.69 6.02
 -1 9 -3 0 0.38
 1 9 3 4.09 3.58
 -1 9 -4 -4.13 3.71
 1 9 4 2.07 2.57
 1 9 -4 3.55 3.51
 -1 9 4 -5.01 3.95
 1 9 5 0 2
 -1 9 5 2.15 2.62
 -1 9 -5 -3.48 3.52
 1 9 -5 0 1.96
 1 9 6 -2.88 3.1
 -1 9 -6 -4.69 4.27
 -1 9 6 0 2.05
 2 0 -3 -0.45 0.42
 -2 0 3 -0.8 0.98
 2 0 -4 176.88 9.01
 -2 0 4 175.33 9.09
 2 0 4 167.4 8.59
 2 0 5 -0.17 0.85
 -2 0 5 -7.63 2.86
 2 0 -5 -3.18 1.74
 -2 0 -5 -7.28 2.99
 -2 0 -6 1.38 1.09
 -2 0 6 -0.53 0.96
 -2 0 -7 0.93 2.07
 -2 0 7 3.57 2.47
 -2 0 8 314.65 16.81
 -2 0 -8 327.29 17.28
 -2 0 -8 328.72 13.85
 -2 0 8 333.46 10.27
 -2 0 9 -0.03 0.31
 -2 0 -9 -0.46 0.67
 -2 0 9 2.84 1.66
 -2 0 -9 1.91 0.82
 -2 0 10 0.06 0.62
 -2 0 -10 0.29 0.89
 -2 0 10 -0.47 1.65
 -2 0 -11 2.89 2.06
 2 0 -11 -0.32 1.63
 -2 0 -12 2.2 1.24
 2 0 -12 0.23 0.57
 2 0 -13 -0.29 2.16
 -2 0 -13 0.13 1.62
 -2 0 -14 15.55 5.9
 2 0 -14 12.63 5.21
 -2 0 -15 0.1 2.05
 2 0 -15 -1.51 1.6
 -2 0 -16 52.56 10.49
 2 0 -16 51.53 10.6
 2 0 -17 -0.56 1.37
 -2 0 -17 -0.02 2.25
 -2 0 -18 21.68 7
 2 0 -18 31.57 8.92
 2 0 -19 -0.22 2.18
 -2 0 -19 -2.33 3.31
 2 0 -20 0.58 1.38
 -2 0 -20 3.31 3.21
 2 0 -21 -0.5 2.7
 -2 0 -21 2.22 3.54
 2 0 -22 0.56 2.06
 2 0 -23 3.38 4.36
 2 0 -24 -2.82 3.26
 2 1 0 1817.03 24.27
 -2 -1 0 1829.04 24.37
 -2 -1 -1 1190.82 21.05
 2 1 -1 1168.8 17.89
 -2 -1 1 1141.56 18.35
 -2 -1 -1 1171.43 14.7
 2 -1 -1 1191.93 20.6
 -2 -1 1 1156.55 20.53
 2 1 -1 1157.16 20.56
 -2 1 1 1183.42 20.53
 2 1 1 1178.69 20.67
 -2 -1 -1 1166.4 20.85
 2 1 1 1190.73 20.74
 -2 -1 -2 2314.15 31.25
 -2 -1 -2 2379.39 25.37
 -2 -1 2 2226.59 28.37
 2 -1 -2 2317.26 31.19
 -2 -1 2 2165.8 22.95
 2 1 2 2185.83 30.71
 -2 -1 -2 2231.77 28.59
 2 1 -2 2252.3 19.25
 -2 1 2 2256.54 30.8
 -2 -1 -3 169.3 7.98
 2 1 -3 169.7 6.8
 2 -1 -3 167.44 8.95
 -2 -1 -3 169.29 9.04
 -2 -1 -3 156.44 7.61
 -2 -1 3 175.06 5.67
 -2 1 3 159.02 8.69
 2 -1 3 158.36 7.6
 -2 -1 3 172.85 7.91
 2 1 3 159.98 7.71
 2 1 3 172.8 9.51
 -2 -1 -4 53.45 4.95
 2 1 4 48.01 4.93
 -2 -1 -4 49.52 4.25
 -2 -1 -4 56.57 5.42
 -2 1 4 48.36 4.91
 2 -1 -4 53.44 5.32
 2 -1 4 52.08 4.98
 2 1 -4 57.23 4.54
 2 1 4 53.89 4.97
 -2 -1 4 48.66 4.13
 -2 -1 -5 1.83 1.04
 2 1 5 1.47 0.97
 -2 -1 -5 -1.09 0.83
 2 1 -5 0.35 0.44
 -2 1 5 -2.05 1.19
 -2 -1 5 1.94 1.37
 2 -1 5 0.84 0.77
 -2 -1 -5 1.59 1.02
 -2 1 6 4.74 2.08
 -2 -1 -6 7.7 1.85
 -2 -1 -6 8.45 2.75
 -2 -1 6 6.68 1.46
 -2 1 -6 4.1 1.92
 2 1 -6 7.56 2.1
 -2 1 7 30.87 5.16
 -2 -1 -7 32.75 4.86
 -2 1 -7 30.21 4.91
 -2 -1 -8 60.3 7.28
 -2 1 -8 57.57 7.25
 -2 1 8 62.61 7.81
 -2 1 9 59.3 8.82
 -2 1 -9 54.83 7.88
 -2 -1 -9 59.87 8.05
 -2 1 -10 21.29 5.46
 -2 1 10 20.06 3.7
 -2 -1 -10 26.01 5.51
 -2 1 10 15.8 3.59
 -2 1 11 5.51 1.93
 2 -1 -11 5.51 2.38
 -2 -1 -11 7.21 3.17
 2 1 -11 8.07 3.21
 -2 1 -11 11.33 4.85
 -2 1 11 10.19 4.04
 -2 1 12 10.77 2.74
 -2 1 -12 1.79 0.56
 -2 -1 -12 8.33 3.56
 -2 1 -12 4.89 1.72
 -2 1 -12 9.32 3.95
 2 -1 -12 10.69 3.71
 2 1 -12 5.26 2.39
 -2 1 12 7.08 3.19
 2 -1 -13 31.26 6.99
 2 1 -13 25.23 6.14
 -2 1 13 25.99 4.36
 -2 1 -13 28.54 6.82
 -2 1 13 26.22 6.77
 -2 1 -13 25.14 4.56
 -2 -1 -13 28.58 6.49
 -2 1 14 10.9 2.91
 -2 -1 -14 13.76 5.35
 -2 1 -14 12.09 5.05
 2 1 -14 11.29 4.68
 2 -1 -14 14.68 5.33
 -2 1 -15 15.73 5.64
 -2 -1 -15 19.16 6.32
 2 1 -15 14.14 5.15
 2 -1 -15 14.68 5.23
 -2 -1 -16 0.97 2.99
 2 -1 -16 6.04 3.52
 2 1 -16 1.46 2.53
 -2 1 -16 4.75 3.77
 2 1 -17 1.58 1.83
 2 -1 -17 0.93 2.31
 -2 1 -17 3.19 3.14
 -2 -1 -17 1.94 1.16
 2 1 -18 3.25 2.78
 -2 1 -18 2.7 2.35
 -2 -1 -18 4.83 3.97
 2 -1 -18 2.23 2.36
 2 -1 -19 0.14 1.48
 -2 1 -19 0.72 1.93
 -2 -1 -19 1.31 1.89
 2 1 -19 -1.21 1.29
 2 -1 -20 6.24 4.39
 2 1 -20 4.48 2.93
 -2 -1 -20 4.28 3.36
 -2 1 -20 2.19 2.24
 2 -1 -21 6.33 4.63
 -2 -1 -21 1.61 2.99
 2 1 -21 3.24 2.88
 -2 1 -21 8.32 5.27
 2 -1 -22 7.65 5.23
 2 1 -22 13.49 7.18
 2 1 -23 5.01 4.41
 2 -1 -23 -3.96 3.83
 2 -1 -24 0 2.04
 2 1 -24 3.68 3.66
 -2 -2 0 3111.2 21.88
 -2 2 0 3096.85 39.91
 2 2 0 3199.49 21.84
 2 2 0 3027.95 42.38
 2 -2 -1 6.42 2.04
 2 2 1 4.74 1.04
 2 2 -1 5 1.38
 2 2 -1 17.71 4.45
 -2 -2 -1 5.96 1.21
 2 2 1 5.06 0.97
 2 2 1 15.46 6.9
 -2 2 1 4.17 1.4
 -2 2 2 38.62 4.87
 2 2 2 37.34 5.24
 -2 -2 -2 41.42 3.64
 2 2 -2 50.43 5.33
 2 2 2 46.34 5.22
 2 2 -2 49.39 5.46
 2 2 2 43.06 3.65
 2 -2 -2 40.59 4.65
 -2 -2 -3 265.28 10.51
 2 2 -3 300.7 14.12
 2 2 3 262.27 13.64
 2 2 3 250.82 10.58
 2 2 3 282.09 13.03
 2 -2 3 276.47 10.59
 2 2 3 276.43 10.4
 2 2 -3 268.2 10.89
 -2 2 3 248.44 12.66
 2 2 4 136.51 10.26
 -2 2 4 129.11 9.73
 2 2 4 122.81 8.22
 2 -2 4 148.86 8.61
 2 2 -4 142.37 7.15
 2 2 4 151.29 8.6
 -2 -2 -4 143.84 8.69
 2 2 -4 167.31 10.77
 2 2 4 145.58 9.62
 2 2 -5 8.28 1.56
 2 2 5 6.87 1.74
 -2 2 5 -0.66 1.79
 2 2 -5 6.98 1.92
 2 2 -5 8.95 2.72
 2 2 5 6.33 1.61
 2 -2 5 7.39 2.19
 2 2 5 3.93 0.81
 2 2 5 3.65 0.94
 2 2 -6 9.81 2.26
 2 2 -6 11.82 1.66
 2 2 -6 9.02 2.53
 2 2 6 7.79 1.59
 2 2 6 7.82 2.33
 -2 2 6 6.7 1.91
 2 2 6 11.52 2.65
 2 2 7 12.4 3.63
 2 2 7 9.95 2.93
 2 2 -7 12.38 1.29
 2 2 7 11.6 2.68
 -2 2 -7 10.12 2.77
 -2 2 7 12.7 3.75
 -2 -2 -7 13.88 3.44
 2 2 -7 10.05 2.65
 -2 2 -8 99.54 10.06
 -2 2 8 103.48 10.98
 2 2 -8 83.22 7.73
 2 2 8 113.49 8.4
 2 2 8 102.9 10.08
 -2 -2 -8 113.81 10.16
 2 2 9 22.07 4.3
 -2 2 -9 22.72 4.98
 -2 2 9 23.61 5.13
 -2 -2 -9 24.85 5.03
 2 -2 -10 2.34 2.25
 2 2 -10 2.79 1.51
 2 2 10 2.96 2.29
 -2 2 -10 3.51 2.64
 -2 -2 -10 3.32 2.7
 -2 2 10 2.84 2.63
 2 2 -11 13.17 3.82
 -2 2 11 12.8 4.35
 -2 2 11 16.65 4.12
 2 -2 -11 18.61 5.09
 -2 2 -11 13.85 4.59
 -2 -2 -11 16.67 4.99
 -2 2 12 5.76 2.5
 2 -2 -12 0.89 1.14
 -2 -2 -12 3.79 2.98
 2 2 -12 5.16 2.43
 -2 2 12 5.59 3.05
 -2 2 -12 5.91 3.26
 -2 2 -13 16.73 5.32
 -2 2 13 20.82 6.05
 -2 2 -13 9.54 2.45
 -2 2 13 19.54 4.51
 2 2 -13 15.77 4.76
 2 -2 -13 18.71 5.67
 -2 -2 -13 17.9 5.25
 -2 2 14 32.97 6.08
 -2 -2 -14 25.57 6.5
 2 2 -14 26.42 6.48
 -2 2 -14 32.3 7.34
 2 -2 -14 26.32 6.7
 -2 2 14 26.45 6.77
 -2 2 -15 0.35 2.5
 -2 2 15 0.25 0.98
 -2 -2 -15 0.43 0.52
 -2 2 15 -0.05 3.02
 2 2 -15 2.23 2.07
 2 -2 -15 -6.17 4.19
 2 -2 -16 1.98 3.05
 -2 -2 -16 0 1.15
 -2 2 -16 2.87 2.37
 -2 2 16 0.06 1.22
 2 2 -16 3.56 2.63
 2 -2 -17 19.09 6.8
 -2 2 17 17.72 4.76
 -2 2 -17 12.34 4.49
 -2 -2 -17 19.41 6.36
 2 2 -17 17.37 5.87
 2 -2 -18 -3.09 2.71
 2 2 -18 2.35 2.89
 -2 2 -18 2.64 2.65
 2 -2 -19 -0.31 0.9
 2 2 -19 0.94 2.76
 -2 2 -19 -1.45 2.79
 -2 -2 -19 -4.9 3.48
 2 2 -20 8.73 5.29
 2 -2 -20 10.04 5.71
 2 2 -21 -1.35 1.58
 2 -2 -21 -2.77 4.01
 2 -2 -22 -5.04 4.13
 2 2 -22 -4.45 3.76
 2 2 -23 -2.38 2.81
 2 -2 -23 0 1.37
 2 2 -24 -6.33 4.7
 2 -2 -24 0 2.01
 2 3 0 4.78 1.16
 -2 3 0 3.85 1.31
 2 3 0 1.51 2.01
 2 3 -1 17.52 3.16
 2 3 -1 24.95 2.77
 2 3 1 22.56 4.05
 -2 3 -1 24.6 3.79
 -2 -3 -1 10.8 2.06
 -2 3 1 28.45 4.45
 2 3 1 25.78 3.15
 2 -3 2 62.79 4.67
 2 3 2 80.71 4.89
 2 3 -2 90.66 5.26
 2 3 -2 82.43 7.44
 2 3 2 95.29 9.78
 -2 -3 -2 59.02 5.31
 2 3 2 92.63 6.61
 -2 3 2 94.82 8.55
 2 3 3 84.16 9.6
 -2 -3 -3 54.49 5.34
 2 3 3 45.87 4.36
 2 3 3 68.55 6.28
 2 -3 3 41.23 4.31
 -2 3 3 65.43 7.29
 -2 -3 -4 35.52 4.62
 2 3 4 34.75 5.08
 -2 3 4 36.37 5.64
 2 3 4 34.5 4.21
 2 3 4 38.58 6.74
 2 -3 4 29.36 4.02
 2 -3 5 47.34 5.6
 2 3 -5 56.15 5.48
 2 3 5 39.89 4.94
 2 3 5 49.72 7.05
 2 3 5 48.3 5.95
 -2 3 5 46.48 6.71
 -2 3 6 13.71 4.05
 2 3 6 12.87 3.4
 2 3 -6 18.05 2.81
 2 3 6 15.32 4.28
 -2 3 7 16.23 4.21
 2 3 7 20.11 5.06
 2 3 -7 18.29 2.93
 2 3 7 13.2 3.67
 2 -3 -7 14.95 2.97
 2 3 8 -2.54 2.32
 2 3 -8 -1.41 0.99
 -2 3 8 -1.8 0.73
 2 3 -8 -1.44 1.47
 2 -3 -8 0.27 0.47
 2 3 8 -2.27 2.39
 2 3 -9 20.33 4.5
 2 3 9 18.5 5.04
 2 3 9 22.14 5.37
 -2 3 9 18.3 5.06
 2 3 -9 22.11 2.81
 2 -3 -9 18.33 4.07
 2 3 -10 38.93 6.56
 2 3 10 33.59 6.77
 2 3 -10 38.26 3.33
 -2 3 10 31.1 6.77
 2 3 10 30.45 6.76
 2 -3 -10 33.44 5.77
 -2 3 11 13.89 4.61
 -2 3 -11 18.45 4.86
 2 -3 -11 18.15 4.6
 -2 3 11 15.01 5.19
 2 3 -11 20.02 4.92
 2 3 11 13.19 4.08
 -2 3 12 30.52 6.66
 -2 -3 -12 28.19 6.26
 2 3 12 24.8 5.64
 2 -3 -12 24.05 5.58
 -2 3 -12 19.52 4.18
 -2 3 12 21.61 6.15
 2 3 -12 20.52 4.84
 -2 3 13 6.38 3.16
 2 3 13 1.12 1.48
 -2 3 -13 -4.48 4.33
 -2 -3 -13 2.67 1.75
 -2 3 13 4.94 3.18
 2 3 -13 1.06 2.33
 2 -3 -13 3.19 1.97
 2 3 -14 1.41 1.33
 2 -3 -14 2.06 1.27
 -2 3 -14 2.18 2.08
 -2 -3 -14 1.41 1.07
 -2 3 14 5.37 3.2
 -2 3 14 0.08 2.53
 2 3 -15 6.81 4.26
 2 -3 -15 2.95 2.46
 -2 3 15 3.99 2.15
 -2 3 15 6.68 3.78
 -2 -3 -15 -0.28 1.58
 -2 3 -15 1.01 1.19
 2 3 -16 2.79 1.85
 2 -3 -16 0.72 1.44
 -2 3 16 1.73 0.98
 -2 3 16 -0.27 1.34
 -2 3 17 8.44 5.25
 2 -3 -17 4.45 2.4
 2 3 -17 5.19 2.06
 -2 3 17 7.66 3.51
 2 3 -18 0.34 2.48
 2 -3 -18 1.82 2.37
 -2 3 18 0.79 1.76
 2 3 -19 -3.71 2.75
 -2 3 19 -3.13 2.46
 2 -3 -19 0.36 2.26
 2 -3 -20 1.24 1.78
 2 3 -20 -2.37 2.52
 2 3 -21 0.7 2.54
 2 -3 -21 0.27 3.62
 2 3 -22 0 1.78
 2 -3 -22 -1.72 2.26
 2 3 -23 -9.73 5.66
 2 -3 -23 0 1.18
 2 -3 -24 4.24 3.85
 2 3 -24 2.25 6.09
 2 4 0 36.68 4.22
 -2 4 0 33.78 5.59
 2 4 0 38.57 7.25
 -2 4 1 178.72 13.16
 -2 4 -1 180.13 12.59
 2 4 -1 174.4 9.06
 2 4 -1 177.77 13.78
 2 4 1 175.07 14.51
 2 4 1 168.24 9.48
 -2 -4 -2 57.87 5.88
 2 4 2 72.92 6.37
 2 4 2 71.23 9.89
 2 -4 -2 67.49 3.36
 -2 4 2 70.24 8.65
 2 4 -2 69.03 3.79
 2 4 -2 68.31 5.63
 -2 4 -2 74.72 8.05
 2 4 3 58.76 6.13
 -2 4 3 57.49 7.93
 2 4 3 65.27 9.24
 2 -4 -3 52.57 3.72
 2 4 -3 56.3 4.32
 2 4 -3 55.17 4.95
 2 4 -4 3.2 0.66
 -2 4 4 3.69 1.77
 2 -4 -4 3.87 1.14
 2 4 4 4.1 0.99
 2 4 4 4.51 1.68
 -2 4 5 2.48 1.54
 2 4 -5 -1.13 1.47
 2 4 5 0.07 0.08
 2 4 5 4.08 2.41
 2 -4 -5 0.61 0.64
 -2 4 6 21.97 5.51
 2 4 6 19.74 4.67
 2 -4 -6 18.73 3.18
 2 4 -6 22.21 3.94
 2 4 -6 21.05 3.55
 2 4 6 22.49 4.12
 -2 4 7 -0.15 1.13
 2 4 -7 -1.01 1.35
 2 4 7 -3.03 2.33
 2 -4 -7 -0.52 0.38
 2 4 7 -0.31 1.95
 2 4 -7 0.5 0.59
 2 4 -8 0.95 0.82
 2 4 8 0.44 0.52
 -2 4 8 -1.88 1.83
 2 -4 -8 1.66 1.39
 2 4 -8 0.81 0.15
 -2 4 9 17.55 5.37
 2 4 -9 19.03 3.54
 2 -4 -9 12.18 3.08
 2 4 9 17.85 5.6
 2 4 -9 16.64 3.96
 2 4 9 12.74 3.57
 2 4 10 1.03 2.22
 2 4 -10 1.31 0.88
 2 4 10 -1.06 1.29
 2 -4 -10 1.5 1.44
 -2 4 10 -0.07 1.01
 2 4 -10 0.54 0.54
 2 4 -11 21.52 3.52
 2 -4 -11 18.54 4.09
 2 4 11 17.05 5.02
 2 4 11 19.28 5.98
 2 4 -11 18.7 4.51
 -2 4 11 19.34 5.92
 2 4 -12 24.22 5.3
 -2 4 12 22.63 6.53
 2 4 12 24.33 6.34
 2 -4 -12 23.26 5.06
 -2 4 12 22.71 7.02
 -2 4 13 18.47 5.66
 2 4 13 21.84 6
 2 4 -13 26.72 6.2
 -2 4 13 16.89 5.4
 2 -4 -13 21.03 4.81
 -2 4 14 2.14 3.38
 2 -4 -14 1.39 0.32
 -2 4 14 5.31 4.1
 2 4 -14 2.91 1.9
 2 4 14 -0.51 2.29
 -2 4 15 2.48 2.61
 2 4 -15 -0.88 1.89
 2 4 15 2.47 1.62
 -2 4 15 -2.81 2.45
 2 -4 -15 2.92 2.49
 2 4 -16 0 1.46
 -2 4 16 1.16 1.84
 2 -4 -16 -1.24 1.2
 -2 4 16 -0.99 1.88
 2 4 -17 5.41 4.59
 -2 4 17 -0.77 3.11
 -2 4 17 4.03 3.17
 2 -4 -17 3.8 2.48
 -2 4 18 0.52 1.13
 2 -4 -18 -0.91 1.32
 2 4 -18 -0.22 0.45
 -2 4 18 -1.54 3.45
 -2 4 19 0.11 1.72
 2 4 -19 0.02 2.22
 2 -4 -19 0.17 1.46
 2 -4 -20 0.28 0.64
 2 4 -20 0 0.21
 2 4 -21 -1.2 1.88
 2 -4 -21 -1.55 1.92
 2 4 -22 0 1.35
 2 -4 -22 0 2.74
 2 4 -23 -6.88 4.7
 2 -4 -23 0 2.38
 2 5 0 1.73 1.29
 2 5 0 2.48 0.83
 -2 5 0 5.53 2.52
 2 5 -1 16.97 3.34
 -2 5 1 17.04 4.27
 2 5 -1 14.57 4.28
 2 5 1 15.36 3.46
 2 5 1 16.86 5.12
 -2 5 -1 15.6 4.04
 -2 5 -2 34.07 5.74
 2 5 -2 40.77 7.13
 2 5 -2 37.45 5.04
 2 5 2 37.23 5.5
 -2 5 2 38.76 6.38
 2 5 2 37.32 8.2
 2 5 -3 0.16 1.76
 -2 5 3 2.85 1.56
 2 5 -3 1.64 0.69
 2 5 3 1.87 1.8
 -2 5 -3 2.96 1.56
 2 5 3 2.5 1.74
 2 5 4 4.43 2.17
 -2 5 -4 3.26 1.6
 2 5 -4 2.35 0.85
 2 5 4 2.32 2.4
 2 5 -4 2.86 1.38
 -2 5 4 2.98 2.38
 2 5 -4 2.38 1.06
 2 5 5 2.64 2.01
 2 5 -5 2.1 1.2
 2 5 -5 1.34 0.61
 -2 5 5 3.44 1.89
 2 5 5 5.45 3.92
 2 5 -5 1.2 0.52
 2 -5 -5 1.87 0.88
 2 5 -6 10.67 2.69
 2 5 6 10.56 4.41
 -2 5 6 10.56 3.7
 2 -5 -6 11.09 2.4
 2 5 -6 11.13 3.54
 2 5 6 9.62 3.49
 2 5 -7 0.52 0.54
 2 5 7 -3.84 3.27
 2 -5 -7 0.08 0.17
 2 5 -7 2.17 1.72
 -2 5 7 3.63 3.45
 2 5 7 -0.21 1.18
 2 -5 -8 0.18 0.39
 2 5 -8 2.18 1.27
 2 5 8 0.14 1.01
 2 5 -8 -0.85 1.67
 -2 5 8 2.91 2.28
 2 5 8 1.3 1.09
 2 5 9 15 5.72
 2 5 -9 4.72 2.15
 -2 5 9 8.81 4.26
 2 5 9 5.86 2.54
 2 5 -9 4.83 1.75
 2 -5 -9 4.25 1.7
 2 5 10 3.51 3.11
 2 5 -10 1.74 0.87
 2 -5 -10 2.16 1.29
 2 5 10 -0.55 1.81
 -2 5 10 7.01 4.03
 2 5 -10 2.14 1.62
 2 5 11 -4.64 3.58
 -2 5 11 4.79 3.58
 2 5 -11 1.46 1.7
 2 -5 -11 0.04 0.6
 -2 5 11 2.36 2.32
 2 5 11 1.34 3.07
 2 5 12 1.7 1.62
 -2 5 12 5.28 3.55
 2 -5 -12 -0.06 1.1
 2 5 -12 2.19 2.18
 -2 5 12 3.46 3.58
 2 5 12 -0.01 1.98
 2 -5 -13 7.69 2.8
 -2 5 13 16.45 6.48
 2 5 -13 15.56 5.36
 -2 5 13 12.09 5.02
 2 5 13 12.05 5.24
 2 5 14 2.59 0.67
 2 -5 -14 3.44 1.67
 2 5 -14 3.79 2.38
 -2 5 14 9.03 5.64
 -2 5 14 6.34 3.76
 2 -5 -15 3.63 1.98
 -2 5 15 2.22 2.56
 -2 5 15 6.97 4.73
 2 5 -15 0.1 0.44
 2 5 15 6.13 3.86
 2 5 -16 3.39 2.63
 2 -5 -16 -1.73 1.51
 -2 5 16 2.75 3.49
 -2 5 16 0.03 1.57
 2 5 16 -2.91 2.33
 -2 5 17 0.94 2.39
 2 -5 -17 1.53 1.66
 -2 5 17 0.23 0.83
 2 5 -17 -1.96 2.09
 -2 5 18 -3.15 3.18
 -2 5 18 2.58 1.94
 2 5 -18 5.05 3.48
 2 -5 -18 2.28 2.03
 2 -5 -19 1.24 1.89
 -2 5 19 4.72 4.25
 2 5 -19 -5.37 3.7
 2 -5 -20 1.38 1.53
 -2 5 20 3.38 3.11
 2 5 -20 -4.02 3.29
 2 5 -21 -2.09 2.47
 2 -5 -21 -7.66 3.76
 2 -5 -22 -4.04 2.86
 2 5 -22 -3.83 3.5
 2 6 0 -0.44 1.07
 2 6 0 1.21 2
 -2 6 0 1.48 1.71
 2 6 -1 2.27 1.11
 2 6 -1 0.58 1.57
 2 6 1 1.53 0.39
 -2 6 -1 0.07 2.13
 -2 6 1 0.92 0.57
 2 6 1 1.61 2.08
 2 6 2 -4.83 3.53
 2 6 -2 -0.09 0.57
 -2 6 2 -2.05 2.18
 -2 6 -2 0.69 1.54
 2 6 2 1.34 1.37
 2 6 -2 1.39 2.14
 -2 6 3 47.84 8.58
 -2 6 -3 42.99 7.28
 2 6 3 48.34 10.13
 2 6 -3 54.45 6.41
 2 6 -3 58.75 9.73
 2 6 3 51.62 7.4
 2 6 4 41.66 6.94
 2 6 -4 48.45 8.57
 -2 6 -4 38.15 6.82
 -2 6 4 38.16 7.5
 2 6 4 44.6 9.94
 2 6 5 -1.06 1.65
 2 6 5 2.99 2.36
 -2 6 5 -0.97 1.71
 -2 6 -5 1.03 1.7
 2 6 -5 -1.13 1.96
 -2 6 -6 1.17 1.49
 2 6 6 1.52 2.98
 2 6 -6 1.21 1.92
 2 6 6 1.15 0.22
 -2 6 6 -1.34 2.72
 -2 6 7 6.34 4
 2 6 7 4.9 3.95
 2 6 7 4.9 2.87
 2 6 -7 3.35 2.05
 2 6 8 8.09 4.65
 2 6 8 4.73 3.58
 2 6 -8 1.08 0.96
 -2 6 8 -0.81 2.81
 -2 6 9 9.63 4.97
 2 6 9 5.65 2.83
 2 6 -9 6.98 3.24
 2 6 9 7.25 3.58
 2 6 10 1.95 2.91
 2 6 10 1.78 2.75
 -2 6 10 -1.79 0.6
 -2 6 10 0.78 1.29
 2 6 11 -3.77 3.74
 2 6 11 -3.64 4.96
 -2 6 11 -0.33 2.99
 -2 6 11 -4.86 5.03
 2 6 12 13.32 6.19
 -2 6 12 12.28 5.63
 -2 6 12 4.82 4.63
 2 6 12 1.4 2.63
 2 6 13 2.39 2.84
 -2 6 13 -0.14 0.62
 -2 6 13 5.23 4.71
 2 6 14 1.66 1.66
 -2 6 14 0.08 0.25
 -2 6 14 0.48 1.05
 -2 6 15 -0.22 1.22
 2 6 15 -1.65 2.53
 -2 6 15 0.01 1.13
 -2 6 16 4.24 3.65
 -2 6 16 0.01 2.7
 2 6 16 0.2 0.48
 -2 6 17 0 1.27
 2 6 17 2.99 3.03
 -2 6 17 0 2.3
 -2 6 18 -2.43 2.73
 -2 6 18 0 1.71
 -2 6 19 0 3.1
 -2 6 20 4.39 4.59
 -2 7 0 12.28 4.47
 2 7 0 9.34 3.8
 -2 7 -1 4.84 3.05
 2 7 -1 2.92 2.36
 -2 7 1 2.45 0.41
 2 7 1 6.12 2.73
 2 7 -2 0.87 1.82
 -2 7 2 -0.94 1.19
 -2 7 -2 0.69 0.55
 -2 7 -3 5.97 2.95
 2 7 -3 8.79 4.33
 -2 7 3 9.1 4.71
 2 7 3 9.64 5.04
 2 7 -4 -0.19 1.37
 -2 7 4 0.9 1.33
 -2 7 -4 -0.75 1.55
 2 7 4 -3.83 2.45
 2 7 5 -1.78 2.19
 -2 7 -5 0.35 0.57
 -2 7 5 -1.27 2.51
 2 7 -5 -2.52 2.31
 2 7 6 -1.51 2.48
 -2 7 6 4.21 4.27
 2 7 -7 0 1.79
 -2 7 7 3 3.27
 2 7 7 4.21 4.3
 2 7 -8 0.36 0.85
 2 7 8 3.25 3.07
 -2 7 8 -0.49 1.75
 2 7 9 -0.07 3.11
 -2 7 9 -5.27 4.09
 -2 7 9 3.31 4.82
 -2 7 10 4.24 3.79
 2 7 10 7.18 5.13
 -2 7 10 3.25 2.92
 -2 7 11 5.22 4.09
 -2 7 11 7.18 5.33
 2 7 11 -0.09 2.22
 -2 7 12 6.25 4.6
 -2 7 12 3.13 3.81
 2 7 12 7.15 5.31
 -2 7 13 -7.02 6.23
 -2 7 13 -0.36 1.65
 2 7 13 -5.8 4.28
 -2 7 14 6.42 5.24
 -2 7 14 6.75 4.93
 2 7 14 5.38 4.17
 -2 7 15 6.18 4.76
 2 7 15 -4.23 3.76
 -2 7 15 4.73 5.23
 2 7 16 0 1.92
 -2 7 16 5.38 4.29
 -2 7 16 -5.24 4.44
 -2 7 17 -0.25 0.95
 2 7 17 5.19 4.36
 -2 7 17 0 4.49
 -2 7 18 4.31 4.2
 2 8 0 1.13 1.19
 2 8 -1 0.02 2.45
 2 8 1 -5.87 3.97
 2 8 2 0.36 1.67
 2 8 -2 -1.43 1.95
 2 8 -3 0 3.01
 2 8 3 0.75 1.44
 2 8 -4 7.78 4.57
 2 8 4 9.25 5.22
 2 8 -5 3.04 2.87
 2 8 5 5.58 4.66
 -2 8 6 -4.47 4.05
 2 8 -6 0 2.35
 2 8 6 1.6 1.35
 2 8 7 -0.44 2.57
 -2 8 7 4.82 3.27
 -2 8 8 -2.37 3.03
 2 8 8 0.55 2.35
 -2 8 9 -3.64 3.51
 2 8 9 5.38 4.21
 -2 8 10 3.92 4.45
 2 8 10 0 3.2
 -2 8 11 -1.98 2.72
 2 8 11 -1.29 2.12
 2 8 12 2.64 2.89
 -2 8 12 0 1.15
 2 9 0 0 0.63
 2 9 -1 0 0.59
 -2 9 1 0 0.66
 2 9 2 2.48 2.81
 2 9 -2 4.38 3.77
 -2 9 2 1.92 2.29
 -2 9 3 0 0.44
 2 9 3 0 1.3
 2 9 4 -2.06 2.59
 -2 9 4 3.15 3.02
 2 9 -5 0 1.64
 2 9 5 0 2.73
 -2 9 5 0 1.71
 -2 9 6 0 1.44
 2 9 6 0 3.08
 3 0 -1 3.45 1.59
 -3 0 1 -1.75 0.91
 3 0 -2 368.77 11.13
 -3 0 2 369.68 11.19
 3 0 -3 -0.53 0.06
 -3 0 3 2.65 1.29
 3 0 -4 549.43 16.37
 -3 0 4 542.23 16.48
 -3 0 5 -1.82 1.36
 3 0 -5 -0.92 0.88
 -3 0 6 1281.42 29.78
 -3 0 7 2.25 2
 -3 0 8 195.45 13.04
 -3 0 9 -1.16 1.5
 -3 0 10 -0.73 0.8
 -3 0 -10 0.64 1.33
 -3 0 10 -2.16 2.45
 -3 0 11 -0.63 0.49
 -3 0 -11 1.74 1.03
 -3 0 11 0.03 0.23
 -3 0 11 -1.12 1.32
 -3 0 12 -2.81 0.72
 -3 0 12 0.02 0.43
 -3 0 12 0.96 0.45
 -3 0 -12 2.85 2.22
 3 0 -13 -1.82 1.72
 -3 0 -13 2.36 3.34
 -3 0 -14 41.37 8.82
 3 0 -14 41.92 8.97
 3 0 -15 -3.19 2.78
 -3 0 -15 -1.55 1.57
 3 0 -16 20.6 6.49
 -3 0 -16 20.37 7
 -3 0 -17 5.59 4.07
 3 0 -17 1.73 1.44
 3 0 -18 33.69 9.03
 3 0 -19 2.42 1.32
 3 0 -20 1.12 2.93
 3 0 -21 -1 1.14
 3 0 -22 2.38 3.47
 3 0 -23 1.2 2.61
 3 0 -24 2.33 2.95
 3 -1 -1 107.58 7.17
 -3 -1 -1 109.69 7.08
 -3 1 1 101.6 6.86
 3 -1 -2 491.02 15.63
 -3 -1 2 489.74 9.44
 -3 -1 -2 505.36 15.79
 -3 1 2 467.69 15.15
 3 1 -2 464.65 9.67
 -3 -1 -3 244.37 11.21
 -3 1 3 221.12 11.09
 3 -1 -3 250.36 11.62
 -3 -1 3 239.11 8.26
 3 1 -3 229.68 8.07
 -3 1 4 260.15 12.79
 -3 -1 4 281.75 10.51
 3 1 -4 290.23 10.45
 -3 -1 -4 287.67 12.8
 -3 -1 -4 276.01 10.71
 -3 -1 4 280.07 10.84
 3 1 -5 66.96 5.61
 -3 -1 5 66.84 5.69
 -3 -1 5 64.86 3.03
 -3 1 5 58.5 6.52
 -3 -1 -5 63.27 5.2
 -3 -1 5 69.02 5.31
 3 1 -6 -0.43 0.96
 -3 -1 -6 1.84 1.42
 -3 -1 6 -0.04 0.55
 -3 -1 6 -0.62 1.05
 -3 1 7 78.25 8.25
 -3 -1 7 77.68 7.43
 -3 -1 7 81.66 5.81
 -3 -1 -7 80.37 5.7
 -3 -1 -8 53.99 4.86
 -3 1 8 51.04 7.34
 -3 -1 8 52.97 4.65
 -3 -1 -9 31.28 3.86
 -3 -1 9 34.39 3.79
 -3 1 9 40.92 7.03
 -3 1 10 52.1 8.06
 -3 -1 -11 22.64 6.28
 -3 1 -11 25.69 6.27
 -3 1 11 18.6 5.31
 -3 1 11 17.12 3.42
 -3 1 12 4.11 1.96
 -3 1 -12 2.59 2.79
 -3 -1 -12 3.07 3.21
 -3 1 12 3.47 1.91
 -3 1 13 14.12 3.43
 -3 -1 -13 9.88 3.67
 -3 1 -13 12.93 4.42
 3 1 -13 15.11 5.27
 3 -1 -13 9.37 3.95
 -3 1 13 11.67 4.45
 -3 1 -14 9.88 4.32
 -3 1 14 7.99 2.54
 -3 -1 -14 5.27 3.04
 -3 1 14 7.44 4
 3 1 -14 7.88 3.79
 3 -1 -14 7.96 4.47
 -3 1 15 1.41 1.19
 -3 -1 -15 2.64 4.49
 -3 1 15 2.75 1.19
 -3 1 -15 2.36 4.46
 3 1 -15 0.53 1.31
 3 -1 -15 2.45 3.04
 3 1 -16 146.52 17.74
 -3 1 -16 153.36 18.06
 3 -1 -16 172.84 19.41
 3 1 -17 1.43 1.96
 3 -1 -17 0.29 1.21
 3 1 -18 0.94 2.26
 3 -1 -18 2.68 3.15
 3 1 -19 0.32 0.9
 3 -1 -19 0.28 2.06
 3 -1 -20 5.02 3.53
 3 1 -20 5.26 4.08
 3 1 -21 3.29 2.92
 3 -1 -21 0.96 1.31
 3 1 -22 6.39 5.63
 3 -1 -22 2.91 2.71
 3 1 -23 -9.05 5.52
 3 -1 -23 0.01 2.25
 3 -1 -24 -5.31 4.54
 3 1 -24 -0.7 1.58
 -3 2 0 1.1 2.63
 3 2 0 16.16 4.26
 -3 -2 0 11.01 4.21
 -3 2 1 73.66 6.77
 -3 -2 1 83.9 7.71
 3 2 -1 78.7 7.32
 -3 -2 -1 75.58 3.8
 3 2 1 80.42 7.59
 -3 -2 -1 83.58 7.96
 -3 -2 1 78.2 6.6
 -3 -2 -2 128.1 6.51
 3 2 -2 137.83 8.61
 -3 2 2 127.32 9.26
 -3 -2 -2 141.75 10.07
 3 2 2 124.96 9.49
 -3 -2 2 127.52 9.53
 -3 -2 -3 197.15 9.07
 3 2 3 177.97 11.41
 -3 -2 -3 192.07 11.69
 3 2 -3 194.72 6.44
 -3 2 3 189.82 11.63
 3 2 -3 201.75 9.54
 -3 -2 3 189.48 11.16
 3 2 -4 311.21 10.34
 3 2 4 329.99 15.98
 -3 -2 -4 353.41 13.68
 3 2 -4 370.48 12.59
 -3 2 4 334.14 16.33
 3 -2 4 349.48 13.59
 3 2 4 357.66 13.66
 -3 -2 4 324.17 14.59
 -3 -2 -4 333.45 15.21
 3 2 5 32.8 5.35
 -3 2 5 35.53 5.04
 3 2 -5 31.88 3.66
 -3 -2 -5 32.75 4.83
 -3 -2 5 33.79 4.69
 3 2 -6 121.76 8.35
 3 2 6 117.39 10.35
 -3 2 6 118.61 10.78
 3 2 7 224.05 15.09
 -3 2 7 237.44 16.08
 -3 2 8 7.99 3.59
 -3 2 9 6.8 2.95
 -3 2 10 2.81 2
 -3 2 11 -0.59 1.62
 3 2 -12 10.48 3.64
 -3 2 12 15.86 4
 3 -2 -12 12.94 4.44
 -3 2 12 14.79 5.01
 -3 2 13 3.43 2.34
 3 2 -13 -0.87 0.81
 3 -2 -13 3.32 1.31
 -3 2 13 5.38 3.57
 -3 2 14 -0.91 1.25
 -3 2 14 2.7 2.65
 3 2 -14 -2.28 1.94
 3 -2 -14 0.28 0.97
 3 -2 -15 6 3.42
 3 2 -15 7.9 4.4
 -3 2 15 6.82 3.13
 -3 2 15 6.68 3.77
 -3 2 16 7.24 3.67
 3 2 -16 3.71 2.92
 3 -2 -16 1.73 1.89
 -3 2 16 4.61 1.86
 -3 2 17 6.33 3.99
 -3 2 17 6.48 3.24
 3 2 -17 8.24 4.17
 3 -2 -17 4.82 3.08
 3 2 -18 -0.48 1.69
 3 -2 -18 -3.05 2.72
 3 -2 -19 4.22 3.23
 3 2 -19 2.3 2.29
 3 2 -20 0.2 0.91
 3 -2 -20 1.63 1.77
 3 -2 -21 1.1 1.07
 3 2 -21 2.5 3.64
 3 2 -22 0.94 2.17
 3 -2 -22 1.6 3.53
 3 2 -23 0.02 2.26
 3 -2 -23 0 1.14
 3 -2 -24 -3.12 3.53
 3 2 -24 -4.87 4.19
 -3 3 0 0.51 1.28
 3 3 0 -0.79 0.54
 -3 -3 -1 47.82 3.93
 -3 3 -1 101.15 8.83
 -3 3 1 104.69 9.21
 3 3 1 100.88 9.34
 3 3 1 97.87 5.53
 3 3 -1 86.61 8.18
 -3 3 2 2.39 1.66
 -3 -3 -2 0.26 0.22
 3 3 -2 -3.19 1.93
 3 3 2 1.71 1
 3 3 -2 -0.17 0.51
 -3 -3 -3 69.18 5.76
 3 3 3 100.33 11.06
 -3 3 3 88.64 8.92
 3 3 3 94.01 6.85
 3 -3 3 72.05 6.54
 3 3 3 79.51 6.13
 3 3 -3 92.86 8.13
 3 3 -4 282.32 13.75
 -3 3 4 259.97 15.87
 3 3 4 274.67 16.91
 -3 -3 -4 223.58 11.37
 3 3 4 260.95 12.34
 3 3 4 252.97 12.61
 -3 3 5 1.67 1.08
 3 3 -5 0.56 0.66
 3 3 5 1.4 1.85
 3 3 5 0.33 0.7
 3 3 -5 1.63 0.74
 3 3 -6 11.72 2.39
 3 3 6 11.8 4.34
 -3 3 6 7.88 2.57
 3 3 6 9.64 3.29
 3 3 -6 3.53 1.41
 3 3 -7 9.34 2.22
 3 3 -7 4.1 1.61
 -3 3 7 3.88 1.49
 3 3 8 -1.23 2.17
 -3 3 8 -0.04 0.55
 3 3 9 3.64 2.75
 -3 3 9 3.03 1.98
 3 3 10 16.81 5.05
 -3 3 10 19.4 5.74
 3 3 -11 -0.44 0.79
 -3 3 11 -1.42 0.89
 3 3 11 -0.87 2.13
 3 -3 -11 0.14 0.29
 3 3 -12 -2.49 2.05
 3 -3 -12 0.67 1.49
 -3 3 12 0.69 0.69
 -3 3 13 1.57 1.88
 3 3 -13 0.34 1.61
 3 -3 -13 0.29 0.27
 -3 3 13 2.86 2.26
 -3 3 14 2.95 1.31
 3 3 -14 2.55 0.78
 -3 3 14 8.21 4.32
 3 -3 -14 1.83 0.85
 -3 3 15 33.77 7.26
 3 3 -15 30.93 7.44
 -3 3 15 24.11 7.3
 3 -3 -15 27.08 6.56
 3 -3 -16 46.87 9.24
 -3 3 16 58.09 9.55
 -3 3 16 49.06 10.57
 3 3 -16 42.27 8.84
 -3 3 17 11.55 4.28
 -3 3 17 11.09 5.57
 3 -3 -17 7.47 3.85
 3 3 -17 7.82 3.96
 -3 3 18 1.59 1.37
 3 3 -18 2.39 2.63
 3 -3 -18 0.28 3.07
 -3 3 18 3.27 3.19
 3 3 -19 -4.07 4.1
 3 -3 -19 0.48 3.14
 3 3 -20 -3.04 2.86
 3 -3 -20 0 2.5
 3 -3 -21 -5.89 4.06
 3 3 -21 0.28 2.76
 3 -3 -22 1 1.76
 3 3 -22 0 0.72
 3 3 -23 -14.94 7.09
 3 -3 -23 0 2.42
 3 -3 -24 3.88 3.71
 3 4 0 0.43 0.73
 -3 4 0 -2.27 2.34
 -3 4 1 19.39 4.56
 3 4 1 26.91 5.72
 3 4 1 14.5 2.11
 -3 4 -1 19.75 4.45
 3 4 1 22.33 3.06
 3 4 -1 24.4 2.72
 3 -4 1 13.16 2.4
 3 4 -1 29.5 5.94
 -3 4 -2 14.64 3.81
 -3 4 2 12.9 3.78
 3 4 2 11.16 3.35
 3 -4 2 9 2.07
 3 4 -2 15.89 2.2
 -3 -4 -2 8.72 2.18
 3 4 -2 21.09 5.46
 3 4 2 15.35 2.74
 3 4 2 7 1.56
 -3 -4 -3 28.07 4.08
 3 4 3 13.55 2.36
 3 4 -3 41.1 6.3
 3 4 3 36.1 4.63
 -3 4 3 32.48 5.98
 3 4 3 29 5.84
 3 4 -3 33.14 3.26
 3 -4 3 19.5 3.27
 -3 4 4 1.91 1.29
 3 4 -4 1.2 0.43
 3 -4 4 2.22 1.1
 3 4 4 3.75 2.34
 3 4 4 0.88 0.65
 3 4 4 3.25 0.98
 3 -4 5 3 1.51
 3 4 -5 0.87 1.22
 -3 4 5 4.94 2.51
 3 4 5 2.97 1.39
 3 4 5 4.2 2.44
 3 4 5 2.19 1.49
 3 4 -6 4.13 2.17
 3 4 6 0.78 2.12
 -3 4 6 1.4 1.34
 3 4 6 -2.07 1.5
 3 4 -7 28.58 4.41
 3 4 7 28.02 6.77
 -3 4 7 29.17 6.41
 3 4 7 28.68 5.36
 3 4 8 5.67 2.46
 3 4 -8 4.29 1.62
 3 4 8 1.39 0.84
 -3 4 8 3.59 1.66
 3 4 -8 5.15 2.29
 3 -4 -8 3.27 1.16
 3 4 9 10.04 3.92
 3 4 -9 16.19 3.18
 3 -4 -9 11.5 3.14
 -3 4 9 12.37 4.31
 3 4 -9 12.27 3.53
 3 4 -10 0.08 0.88
 3 4 10 2.09 2.48
 -3 4 10 2.63 2.69
 3 4 -10 -0.06 1.34
 3 -4 -10 0.63 1.05
 -3 4 11 7.78 4.02
 3 4 11 6.42 2.26
 3 -4 -11 9.25 2.71
 3 4 -11 10.18 3.43
 3 4 12 0.28 0.87
 -3 4 12 -2.1 2.49
 3 4 -12 3.25 2.23
 3 -4 -12 2.02 1.15
 -3 4 13 7.78 4.38
 -3 4 13 3.4 0.94
 3 4 13 1.52 1.79
 3 4 -13 3.55 2.41
 3 -4 -13 4.09 2.31
 3 4 -14 0.49 0.94
 3 -4 -14 0.98 0.8
 -3 4 14 3.02 2.05
 -3 4 14 3.32 3.43
 3 -4 -15 1.4 1.62
 -3 4 15 4.31 2.8
 3 4 -15 3.31 2.39
 -3 4 15 3.25 3.52
 -3 4 16 3.18 2.86
 -3 4 16 0.69 1.92
 3 -4 -16 -2.38 2.58
 3 4 -16 -2.83 3.79
 3 4 -17 1.41 2.29
 -3 4 17 0.03 1.36
 3 -4 -17 -2.62 2.15
 -3 4 17 0.89 2
 3 -4 -18 1.02 1.08
 3 4 -18 0.24 1.97
 -3 4 18 2.62 2.85
 -3 4 18 2.36 1.78
 3 4 -19 0 2.16
 3 -4 -19 -0.32 0.81
 -3 4 19 -2.24 2.16
 -3 4 19 -1 1.9
 3 -4 -20 -1.45 1.8
 3 4 -20 0 1.38
 3 4 -21 0 3.71
 3 -4 -21 0 1.04
 3 -4 -22 -1.69 2.09
 3 4 -22 2.6 2.83
 3 -4 -23 0 2.25
 3 4 -23 4.73 3.96
 -3 5 0 0.31 1.79
 3 5 0 -0.89 1.62
 3 5 0 -0.53 0.64
 -3 5 -1 9.56 3.18
 3 5 1 9.51 3.56
 3 5 -1 11.43 3.42
 -3 5 1 12.42 3.28
 3 5 1 11.65 2.67
 3 5 -1 11.78 2.33
 3 5 2 18.49 3.54
 -3 5 2 17.21 4.22
 3 5 2 16.35 5.04
 -3 5 -2 18.05 4.64
 3 5 -2 21.27 4.69
 3 5 -2 18.75 2.99
 -3 5 -3 4.5 2.52
 -3 5 3 1.23 1.05
 3 5 -3 0.92 1.99
 3 5 3 7.11 3.81
 3 5 3 4.21 1.82
 3 5 -3 3.32 0.79
 3 -5 -3 5.24 1.03
 3 5 -3 4.84 1.62
 3 5 4 59.28 9.87
 3 5 4 55.81 7.16
 3 5 -4 52.11 4.64
 3 -5 -4 51 3.91
 3 5 -4 55.59 5.2
 3 5 -4 60.14 8.46
 -3 5 4 55.78 8.31
 3 5 5 2.67 2.65
 3 5 -5 1.7 0.89
 3 5 -5 1.28 0.5
 -3 5 5 -2.55 3.74
 3 5 5 3.25 1.81
 3 5 -5 1.77 1.12
 3 -5 -5 2.63 0.99
 3 5 -6 2.1 1.72
 -3 5 6 1.89 2.55
 3 5 -6 3.55 1.59
 3 5 6 3.56 1.98
 3 -5 -6 3.97 1.31
 3 5 6 4.28 3.08
 3 5 -7 15.72 3.79
 3 5 7 12.16 4.71
 -3 5 7 10.36 3.23
 3 5 7 10.62 3.91
 3 5 -7 9.7 2.74
 3 -5 -7 9.49 2.19
 3 5 -8 0.34 1.11
 3 5 8 1.12 0.35
 -3 5 8 -1.14 2.54
 3 5 -8 -0.64 1.25
 3 5 8 2.11 1.8
 3 -5 -8 -0.45 0.88
 3 -5 -9 3.08 1.48
 3 5 -9 6.9 2.5
 3 5 9 3.36 3.14
 -3 5 9 -3.56 3.85
 3 5 -9 2.38 0.85
 3 5 9 2.23 2.1
 3 5 -10 2.33 1.75
 3 5 -10 3.39 1.91
 3 5 10 1.96 1.48
 -3 5 10 -1.47 1.86
 3 -5 -10 2.47 1.44
 3 5 -11 5.36 2.68
 3 -5 -11 2.69 1.57
 3 5 11 6.48 4.16
 -3 5 11 1.25 3.09
 3 5 -12 2.19 1.96
 3 -5 -12 0.54 0.26
 3 5 12 1.14 0.59
 -3 5 12 0.39 1.33
 3 -5 -13 6.27 2.33
 3 5 -13 11.07 4.28
 3 5 13 6.62 3.95
 -3 5 13 10.69 4.03
 -3 5 13 14.61 6.19
 3 5 -14 6.57 3.89
 -3 5 14 -2.18 3.54
 3 5 14 -0.18 1.15
 -3 5 14 3.56 3.47
 3 -5 -14 -0.05 0.38
 3 5 -15 0 1.47
 3 -5 -15 2.74 1.77
 -3 5 15 4.41 3.06
 3 5 15 4.35 3.73
 -3 5 15 -3.42 3.03
 3 5 -16 3.87 2.8
 -3 5 16 1.67 3.76
 3 -5 -16 2.41 2.17
 -3 5 16 0 0.96
 -3 5 17 2.82 2.73
 3 -5 -17 -2.76 2.01
 3 5 -17 -2.81 2.51
 -3 5 17 1.8 2.68
 -3 5 18 -0.19 1.02
 3 -5 -18 0 0.5
 -3 5 19 7.94 4.55
 -3 5 19 0 2.7
 3 -5 -19 5.01 3.07
 -3 5 20 0.2 1.63
 3 -5 -20 0.19 1.18
 3 5 -21 -4.99 3.84
 3 -5 -21 -2.47 2.17
 3 5 -22 -7.31 4.78
 3 -5 -22 -1.42 1.68
 3 6 0 1.52 0.5
 -3 6 0 0.46 0.33
 3 6 1 0.05 1.16
 -3 6 1 0.14 1.52
 -3 6 -1 -0.13 1.27
 3 6 -1 0.93 1.85
 3 6 1 1.2 0.79
 -3 6 -2 4.63 2.72
 3 6 -2 10.4 4.23
 -3 6 2 2.87 2.51
 3 6 2 5.7 1.91
 3 6 2 -1.34 3.14
 3 6 3 -1.98 3.2
 -3 6 -3 1.2 0.83
 3 6 -3 5.64 2.91
 3 6 3 2.02 1.27
 -3 6 3 0.93 1.86
 3 6 -4 8.51 3.93
 -3 6 4 3.55 2.17
 3 6 4 0.72 0.65
 3 6 4 4.56 2.06
 -3 6 -4 4.83 3.02
 -3 6 5 3.63 2.76
 3 6 -5 5.98 2.91
 3 6 5 2.56 2.45
 3 6 5 0.17 1.64
 -3 6 -5 2.81 2.1
 3 6 -6 8.28 3.24
 3 6 6 6.84 3.68
 -3 6 6 7.85 3.64
 3 6 6 7.78 2.93
 3 6 7 5.88 3.55
 3 6 -7 4.98 2.68
 -3 6 7 7.6 3.47
 3 6 7 4.6 2.7
 3 6 -8 -0.87 0.59
 3 6 8 -0.61 1.68
 -3 6 8 0.8 1.44
 3 6 8 2.11 2.57
 3 6 9 0.18 2.68
 3 6 -9 1.92 1.55
 -3 6 9 3.21 2.59
 3 6 9 -1.26 2.28
 3 6 10 7.14 4.37
 -3 6 10 1.01 0.81
 3 6 11 4.9 3.63
 -3 6 11 -0.14 3.27
 3 6 12 6 3.7
 -3 6 12 8.75 5.41
 -3 6 12 4.9 4.2
 3 6 13 -0.55 2.51
 -3 6 13 -0.39 2.38
 -3 6 13 1.17 1.88
 -3 6 14 2.63 3.2
 3 6 14 0.64 1.91
 -3 6 14 1.11 1.53
 -3 6 15 0.4 1.92
 3 6 15 0.27 1.61
 -3 6 15 -1.53 2.15
 -3 6 16 0.19 0.78
 -3 6 16 0 1.05
 -3 6 17 -1.57 2.25
 -3 6 17 0 1.38
 -3 6 18 4.28 3.73
 -3 6 18 2.61 3.02
 -3 6 19 -12.77 7.01
 -3 6 19 6.17 4.4
 -3 6 20 0 2.87
 3 7 0 -4.12 3.36
 -3 7 0 2.69 2.61
 3 7 -1 1.25 1.62
 3 7 1 3.25 3.15
 -3 7 1 0.65 0.65
 -3 7 -1 0.38 0.94
 -3 7 -2 5.11 2.8
 3 7 2 6.37 4.05
 -3 7 2 5.01 2.85
 3 7 -2 5.56 3.69
 3 7 3 0.2 1.76
 -3 7 -3 1.75 1.89
 3 7 -3 4.51 3.66
 -3 7 3 2.98 2.8
 -3 7 4 3.82 2.97
 -3 7 -4 6.55 3.28
 3 7 -4 2.66 2.52
 3 7 4 5.14 2.96
 -3 7 -5 6.67 3.24
 3 7 -5 10.77 5.59
 3 7 5 4.1 3.18
 -3 7 5 1.75 1.62
 3 7 6 3.41 2.81
 -3 7 6 -0.81 3.8
 3 7 -6 3.7 3.92
 -3 7 -7 0.64 0.73
 3 7 7 0.04 2.16
 -3 7 7 0.68 1.19
 3 7 -7 -2.71 2.86
 -3 7 -8 -0.85 1.64
 3 7 8 -0.86 1.95
 3 7 9 -0.81 0.25
 -3 7 9 3.94 3.41
 3 7 10 5.09 4.18
 -3 7 10 2.64 3.73
 -3 7 11 -2.05 3.22
 3 7 11 0.29 1.23
 -3 7 11 2.59 2.63
 3 7 12 2.04 1.38
 -3 7 12 5.24 5.4
 -3 7 12 11.93 6.9
 -3 7 13 -3.79 3.72
 3 7 13 3.97 4.72
 -3 7 13 1.72 3.16
 3 7 14 3.89 5.33
 -3 7 14 -0.43 1.18
 -3 7 14 4.38 4.02
 -3 7 15 -4.81 4.25
 3 7 15 0 1.39
 -3 7 15 0 2.69
 -3 7 16 3.62 3.72
 3 7 16 0 1.66
 -3 7 16 0 3.34
 -3 7 17 0 4.07
 -3 7 17 3.84 3.77
 3 8 0 -0.06 1.2
 3 8 -1 0 0.29
 3 8 1 -0.42 1.83
 3 8 2 0.21 1.7
 3 8 -2 -1.47 1.96
 3 8 -3 0 3.25
 3 8 3 -1.96 3.27
 3 8 4 2.62 4.14
 3 8 -4 -4.93 3.59
 3 8 5 3.74 3.52
 3 8 -5 3.69 3.1
 3 8 -6 0 1.31
 3 8 6 -1.12 2.84
 3 8 7 3.2 2.99
 3 8 8 -0.64 0.88
 -3 8 8 -0.64 1.39
 -3 8 9 0.81 1.07
 3 8 9 -0.09 1.7
 -3 8 9 0.88 1.13
 3 8 10 0.55 2.46
 -3 8 10 0.04 3.59
 -3 8 10 -2.5 3.89
 -3 8 11 1.52 2.31
 3 8 11 3.74 3.58
 -3 8 11 0 2.23
 -3 8 12 0 1.15
 3 8 12 4.73 4.1
 -3 8 13 4.84 4.51
 -3 8 14 -7.78 5.26
 -3 8 15 3.94 3.82
 3 9 0 -4.29 3.64
 3 9 -1 -3.84 3.46
 3 9 1 0 1.81
 3 9 -2 9.87 5.57
 3 9 2 -5.82 4.25
 3 9 -3 -4.17 3.65
 3 9 3 -5.88 4.29
 3 9 4 3.02 3.1
 3 9 -4 0 2.02
 3 9 5 -2.93 3.08
 -3 9 5 -13.59 6.22
 3 9 6 4.02 3.65
 -4 0 1 -2.68 1.25
 4 0 -2 13.14 2.82
 -4 0 2 6.24 1.49
 4 0 -3 -2.47 1.23
 -4 0 3 -2.5 1.06
 -4 0 4 164.42 9.38
 4 0 -4 167.43 9.6
 -4 0 5 1.08 0.85
 -4 0 6 11.91 3.21
 -4 0 7 -1.08 1.7
 -4 0 8 537.96 22.82
 -4 0 9 0.94 0.98
 -4 0 10 15.05 3.91
 -4 0 11 -0.45 0.82
 -4 0 11 -2.94 2.1
 -4 0 12 61.34 5.04
 -4 0 12 60.55 9.14
 -4 0 13 -1.02 0.63
 -4 0 -13 1.05 0.97
 -4 0 13 0.34 0.53
 -4 0 14 29.63 7.47
 4 0 -15 0.47 1.52
 4 0 -16 3.03 3.14
 4 0 -17 -0.77 2.55
 4 0 -18 1.31 1.27
 4 0 -19 -4.17 3.75
 4 0 -20 2.99 3.52
 4 0 -21 0.68 2.91
 4 0 -22 13.54 6.26
 4 0 -23 -4.19 3.83
 4 0 -24 -1.44 2.33
 -4 1 1 601.35 18.05
 -4 -1 1 614.19 11.19
 -4 -1 2 86.74 4.78
 -4 1 2 88.46 7.05
 4 -1 -2 97.81 7.33
 4 1 -2 96.1 4.97
 -4 -1 3 250.25 9.16
 -4 1 3 239.47 12.55
 4 1 -3 248.83 9.05
 4 1 -4 269.58 10.49
 -4 -1 4 259.9 10.49
 -4 1 4 253.6 13.33
 -4 1 5 10.68 3.11
 -4 -1 5 9.07 2.12
 4 1 -5 10.23 2.27
 -4 -1 6 2.12 0.19
 -4 1 6 2.83 0.48
 4 1 -6 4.82 1.75
 -4 -1 -7 2.48 1.07
 -4 1 7 1.87 0.61
 -4 -1 7 4.27 1.37
 -4 -1 7 3.49 1.47
 -4 1 8 244.95 16.73
 -4 -1 8 222.67 13.73
 -4 -1 -8 198.77 10.16
 -4 -1 8 217.95 10.8
 -4 -1 -9 5.65 1.44
 -4 -1 9 5.44 1.47
 -4 -1 9 4.25 1.41
 -4 1 9 4.79 2.38
 -4 -1 -10 0.18 0.91
 -4 -1 10 -0.91 0.83
 -4 1 10 -2 2.55
 -4 -1 -11 -1.29 1.45
 -4 -1 11 0.02 0.42
 -4 1 11 0.61 0.82
 -4 1 12 7.73 3.16
 -4 1 13 2.46 1.28
 -4 1 13 3.41 2.24
 -4 1 14 2.66 1.49
 -4 1 14 0.75 0.54
 -4 1 15 1.4 1.34
 4 1 -15 0.1 0.55
 4 -1 -15 1.81 2.32
 -4 1 15 3.65 3.04
 -4 1 16 1.79 1.34
 4 -1 -16 5.36 4.02
 4 1 -16 4.97 3.84
 -4 1 16 0.78 3.03
 4 -1 -17 24.86 7.09
 4 1 -17 18.79 6.28
 4 1 -18 46.57 10.6
 4 -1 -18 47.29 10.37
 4 1 -19 5 3.69
 4 -1 -19 3.36 3.76
 4 1 -20 5.31 3.27
 4 -1 -20 7.29 4.47
 4 -1 -21 -5.71 5.14
 4 1 -21 11.32 6.24
 4 -1 -22 -8.35 5.33
 4 1 -22 5.14 4.48
 4 -1 -23 0.49 2.88
 4 1 -23 0.3 0.41
 4 1 -24 3.81 3.69
 4 -1 -24 6.15 7.44
 -4 2 0 1012.66 27.04
 -4 -2 0 1042.02 27.81
 -4 -2 -1 20.37 2.1
 -4 -2 1 17.37 3.02
 -4 2 1 14.98 3.08
 -4 -2 1 30.53 6.97
 -4 2 2 -3.82 2.23
 -4 -2 2 -0.44 0.51
 -4 -2 -2 0.83 0.72
 -4 -2 2 -5.09 2.71
 -4 -2 -3 29.58 3.61
 -4 2 3 40.69 5.63
 -4 -2 3 37.83 5.05
 -4 -2 3 41.52 4.88
 -4 -2 -3 46.76 5.91
 4 2 -3 39.39 2.75
 -4 -2 -4 99.58 7.48
 4 2 -4 97.02 5.43
 -4 -2 -4 110.01 9.18
 -4 -2 4 115.88 8.87
 -4 -2 4 69.11 5.85
 -4 2 4 107.18 9.53
 4 2 -5 46.83 4.51
 -4 2 5 59.15 7.38
 -4 -2 -5 53.67 6.48
 -4 -2 5 62.81 6.81
 -4 2 6 4.86 2.04
 -4 -2 -6 5.17 1.94
 4 2 -6 4.51 1.48
 -4 -2 6 5.42 1.92
 -4 2 7 35.2 6.45
 -4 -2 -7 34.77 5.37
 -4 -2 7 35.54 5.16
 -4 2 8 72.76 9.38
 -4 -2 8 73 7.29
 -4 -2 -8 63.23 6.76
 -4 2 9 88.81 11.08
 -4 2 10 5.1 2.36
 -4 2 11 -2.13 2.9
 -4 2 12 81.62 11.72
 -4 2 13 0.94 0.83
 -4 2 14 7.12 3.04
 4 2 -14 1.87 1.96
 4 -2 -14 4.54 2.97
 -4 2 14 0.36 0.36
 -4 2 15 14.37 4.38
 4 2 -15 12.05 4.68
 4 -2 -15 14.41 5.4
 -4 2 15 10.81 4.88
 -4 2 16 0.56 0.4
 4 2 -16 0 1.15
 4 -2 -16 0 2.01
 -4 2 16 0.27 1.53
 -4 2 17 0.89 1.13
 4 2 -17 -1.86 2.6
 4 -2 -17 1.1 2.76
 -4 2 17 1.92 2.44
 4 2 -18 -0.82 2.59
 4 -2 -18 7.28 5.09
 -4 2 18 4.44 2.46
 4 2 -19 -4.09 3.81
 4 -2 -19 2.61 2.59
 4 2 -20 2.97 3.57
 4 -2 -20 0.54 0.9
 4 -2 -21 -0.83 2.61
 4 2 -21 2.03 1.94
 4 -2 -22 -6.22 4.6
 4 2 -22 -9.54 5.41
 4 -2 -23 0 1.47
 4 2 -23 -6.57 4.65
 4 -2 -24 -4.95 4.36
 4 2 -24 -5.02 4.13
 4 3 0 260.99 15.06
 -4 3 0 261.86 15.2
 4 3 -1 108.72 9.61
 -4 3 1 119.49 10.42
 4 3 1 124.42 11.07
 -4 3 -1 111.4 10.05
 4 3 -2 109.06 9.43
 4 3 2 120.72 10.95
 -4 3 2 120.67 10.55
 -4 3 3 18.59 4.28
 4 3 3 15.98 4.18
 -4 -3 -3 8.21 1.87
 4 3 -3 15.53 3.48
 4 3 -4 37.47 2.89
 4 3 -4 81.5 7.56
 4 3 4 74.53 8.99
 4 3 4 69.15 6.6
 -4 3 4 74.95 8.66
 -4 -3 -4 57.67 5.71
 4 3 -5 14.28 2.31
 -4 3 5 20.99 4.77
 4 3 5 29.34 5.95
 4 3 -5 32.98 4.71
 -4 3 6 9.85 3.6
 4 3 6 13.97 4.78
 4 3 -6 3.26 1.14
 4 3 7 -0.9 1.83
 -4 3 7 -0.68 1.4
 4 3 -7 0.43 0.55
 -4 3 8 26.97 6.28
 4 3 8 23.79 5.62
 -4 3 9 -1.53 2.19
 -4 3 10 -0.85 0.61
 -4 3 11 36.61 7.73
 -4 3 12 0.05 0.22
 4 -3 -13 21.95 5.7
 4 3 -13 19.36 4.91
 -4 3 13 18.52 6.07
 4 -3 -14 0.08 0.97
 -4 3 14 -0.57 1.48
 4 3 -14 2.19 2.62
 -4 3 14 -0.75 1.46
 -4 3 15 42.91 9.75
 -4 3 15 41.29 8.46
 4 -3 -15 36.54 7.98
 4 3 -15 40.43 8.49
 -4 3 16 14.18 5
 4 3 -16 9.78 3.98
 4 -3 -16 9.65 3.96
 -4 3 16 7.52 3.87
 -4 3 17 8.11 3.48
 4 3 -17 5.82 3.66
 4 -3 -17 6.48 3.66
 -4 3 17 5.66 4.25
 4 -3 -18 0 0.51
 -4 3 18 1.61 1.92
 -4 3 18 -0.91 2.71
 4 3 -18 -3.68 2.9
 4 -3 -19 1.54 1.96
 -4 3 19 -2.11 2.96
 4 3 -19 -2.21 2.85
 4 3 -20 -0.18 0.99
 4 -3 -20 3.38 3.08
 4 3 -21 0 1.31
 4 -3 -21 0 1.18
 4 3 -22 0 2.15
 4 -3 -22 5.19 4.07
 4 3 -23 -6.51 4.55
 4 -3 -23 3.42 3.38
 4 4 0 93.21 4.32
 4 4 0 98.31 10.55
 -4 4 0 91.15 10.15
 -4 4 1 -0.36 1.76
 4 4 -1 3.43 2.47
 4 4 1 -0.76 1.09
 -4 4 -1 -0.75 1.37
 4 4 1 0.57 0.22
 -4 4 -2 10.07 3.55
 -4 -4 -2 4.57 1.54
 4 4 2 11.36 2.28
 -4 4 2 9.7 3.06
 4 4 -2 12.63 3.61
 4 4 2 8.17 2.63
 4 4 3 1.27 0.84
 -4 4 3 4.66 2.42
 4 4 -3 4.92 2.06
 4 4 3 -0.09 2.5
 4 -4 3 3.45 1.81
 -4 -4 -3 1.85 0.93
 4 -4 4 1.21 1.2
 4 4 -4 0.2 0.13
 -4 4 4 0.57 0.58
 4 4 -4 0.92 1.22
 4 4 4 -1.24 2.07
 4 4 -4 0.24 0.26
 4 4 4 0.4 0.52
 4 4 5 19.51 4.93
 4 4 -5 23.9 4.37
 4 4 -5 9.36 1.82
 -4 4 5 21.73 5.61
 4 4 -6 0.99 0.65
 4 4 -6 0.29 1.17
 4 4 6 0.94 1.18
 -4 4 6 -0.51 1.39
 4 4 7 5.31 2.77
 4 4 -7 12.18 3
 -4 4 7 6.42 2.83
 4 4 -7 5.04 1.67
 4 4 8 3.77 1.43
 4 4 -8 0.18 1.02
 -4 4 8 1.64 1.61
 4 4 9 30.08 7.18
 -4 4 9 35.16 7.52
 4 4 10 3.39 1.93
 -4 4 10 2.54 2.07
 4 4 -10 1.29 1.36
 4 -4 -10 3.15 1.44
 4 4 11 8 3.8
 -4 4 11 10.33 4.09
 4 4 -11 9.93 3.38
 4 -4 -11 5.02 2.2
 -4 4 12 18.06 6.06
 4 4 -12 18.49 4.87
 4 -4 -12 21.5 4.93
 -4 4 13 2.79 3.47
 4 4 -13 1.71 1.79
 4 -4 -13 0.02 0.38
 -4 4 14 -2.05 2.12
 -4 4 14 -2.4 3.57
 4 4 -14 -2.71 2.58
 4 -4 -14 0.52 0.33
 -4 4 15 8.2 4.53
 -4 4 15 9.02 4.9
 4 4 -15 6.85 3.46
 4 -4 -15 5.38 2.61
 4 4 -16 -0.23 0.4
 4 -4 -16 0.07 1.21
 4 -4 -17 1.26 1.3
 -4 4 17 -0.41 0.64
 -4 4 17 -4.2 3.61
 4 4 -17 1.15 2.51
 4 -4 -18 2.64 1.94
 4 4 -18 0.3 0.9
 -4 4 18 2.26 2.21
 -4 4 18 1.48 1.83
 4 4 -19 0.06 2.59
 -4 4 19 2.49 2.24
 4 -4 -19 1.44 1.88
 -4 4 19 -0.55 1.98
 4 4 -20 3.13 2.93
 4 -4 -20 -0.58 1.17
 -4 4 20 3.65 3.96
 4 -4 -21 3.72 3.02
 4 4 -21 2.47 2.65
 4 -4 -22 0 1.55
 4 4 -22 -2.82 2.96
 4 -4 -23 4.1 3.45
 4 4 -23 0 2.64
 4 5 0 10.83 1.84
 -4 5 0 12 3.2
 4 -5 0 23.95 3.69
 4 5 0 10.35 2.43
 4 5 1 -0.63 0.47
 -4 5 1 -0.27 0.61
 4 -5 1 0.54 0.51
 4 5 -1 0.6 0.33
 -4 5 -1 -0.88 0.88
 4 5 1 0.53 0.49
 4 5 2 0.57 1.31
 -4 5 -2 0.73 0.51
 -4 5 2 0.67 2
 4 5 -2 -1.34 2.74
 4 5 -2 1.28 0.44
 4 -5 2 2.13 0.94
 4 5 2 1.08 0.49
 4 5 2 2 0.99
 4 5 3 19.14 3.48
 -4 5 -3 15.02 4
 4 5 3 20.71 5.58
 -4 -5 -3 14.82 3.21
 -4 5 3 17.74 4.41
 4 5 3 12.58 2.25
 4 5 -3 17.15 3.9
 4 5 -3 14.31 1.69
 4 5 -4 -2.03 1.72
 4 5 4 2.03 3.22
 -4 5 4 -0.29 0.73
 4 5 -4 -0.29 0.49
 4 5 4 -0.61 0.23
 4 5 5 13.81 3.58
 4 5 -5 18.27 4.07
 4 5 5 15.4 4.96
 -4 5 5 14.69 4.46
 4 5 -5 16.43 2.46
 4 5 -6 7.3 3.21
 -4 5 6 3.58 2.72
 4 5 6 6.16 2.81
 4 5 -6 3.13 1.67
 4 -5 -6 4.14 1.31
 4 5 -7 7.02 3.05
 4 5 7 7.35 4.29
 -4 5 7 7.14 3.34
 4 5 -7 5.46 1.93
 4 -5 -7 5.29 1.6
 4 5 -8 10.01 2.85
 4 5 8 5.38 3.31
 -4 5 8 9.63 4.07
 4 5 -8 7.07 2.58
 4 -5 -8 7.33 2.15
 4 5 9 -0.5 1.73
 4 5 -9 1.13 0.42
 -4 5 9 0.8 1.7
 4 5 -9 -0.68 1.95
 4 -5 -9 1.61 0.59
 4 5 10 7.91 3.76
 -4 5 10 4.35 2.01
 4 5 -10 3.59 1.63
 4 -5 -10 5.96 2.21
 -4 5 11 -3.34 3.33
 4 5 11 -1.34 2.66
 4 5 -11 1.11 1.59
 4 -5 -11 0.11 0.94
 4 5 12 17.46 5.76
 -4 5 12 19.35 6.42
 4 5 -12 15.21 4.69
 4 -5 -12 13.77 3.43
 4 5 13 1.64 2.46
 4 5 -13 4.71 2.53
 -4 5 13 0.48 1.46
 4 -5 -13 2.03 1.39
 4 5 -14 18.92 6.21
 4 -5 -14 14.03 3.73
 -4 5 14 21.04 7.32
 -4 5 14 19.3 7.26
 4 5 -15 -4.9 3.07
 -4 5 15 3.91 3.03
 4 -5 -15 4.84 2.22
 -4 5 15 3.51 2.16
 4 -5 -16 -1.74 1.06
 4 5 -16 2.53 2.29
 -4 5 16 0.73 2.84
 -4 5 16 5.35 4.5
 4 5 -17 0 0.99
 4 -5 -17 3.6 2.69
 -4 5 17 10.25 5.53
 -4 5 17 6.34 4.7
 4 -5 -18 -1.77 1.66
 -4 5 18 -1.8 2.2
 4 5 -18 3.99 5.07
 -4 5 18 3.74 4.26
 -4 5 19 -3.9 3.2
 4 -5 -19 0.18 0.55
 -4 5 19 0 2.4
 4 5 -20 -2.77 2.82
 4 -5 -20 0.64 1.1
 -4 5 20 -2.52 3.05
 4 5 -21 -6.8 4.51
 4 -5 -21 0 0.47
 4 5 -22 0 2.15
 4 -5 -22 1.95 2.04
 -4 6 0 12.34 4.03
 4 6 0 14.56 4.69
 -4 6 -1 0.1 1.07
 4 6 -1 6.72 3.74
 4 6 1 0.29 1.61
 -4 6 1 2.6 2.83
 -4 6 -2 2.54 1.6
 4 6 -2 4.75 3.02
 4 6 2 2.27 1.74
 -4 6 2 2.92 1.33
 4 6 3 7.21 4.3
 4 6 -3 2.09 2.11
 -4 6 3 3.09 2.43
 -4 6 -3 2.16 1.99
 4 6 4 2.47 2.46
 4 6 -4 5.86 3.22
 -4 6 -4 1.7 1.83
 -4 6 4 0.6 1.19
 4 6 -5 1.43 2.22
 4 6 5 -2.84 3.04
 -4 6 5 0.86 0.2
 -4 6 -5 0.44 0.42
 4 6 5 -1.09 1.4
 4 6 -6 -0.84 1.03
 -4 6 6 0.84 0.24
 4 6 -7 -1.42 2.52
 4 6 7 -0.17 1.87
 -4 6 7 -0.67 1.32
 4 6 -8 9.53 3.49
 4 6 8 4.34 0.56
 -4 6 8 6.07 3.4
 4 6 9 9.11 4.52
 -4 6 9 7.92 3.31
 4 6 10 3.52 1.68
 -4 6 10 9.08 4.72
 4 6 11 4.48 3.15
 -4 6 11 5.83 4.57
 4 6 12 7.96 4.62
 -4 6 12 2.38 3.6
 -4 6 13 3.56 4.05
 4 6 13 0.11 0.84
 -4 6 13 -1.51 4.03
 -4 6 14 -1.74 2.6
 4 6 14 -0.63 2.03
 -4 6 14 0.87 2.62
 -4 6 15 6.22 5.24
 -4 6 15 5.33 4.07
 -4 6 16 6.76 4.7
 -4 6 16 -1.37 2.12
 -4 6 17 3.3 3.29
 -4 6 17 -2.37 2.84
 -4 6 18 3.26 3.28
 -4 6 18 -7.2 5.02
 -4 6 19 -6.64 4.7
 -4 6 19 3.58 4.97
 -4 6 20 -0.66 1.45
 4 7 0 -3.98 3.1
 -4 7 0 2.76 3.07
 -4 7 -1 2.2 2.73
 4 7 1 -2.97 2.95
 -4 7 1 2.54 2.42
 4 7 -1 0.29 1.64
 -4 7 -2 3.4 2.53
 4 7 -2 5.89 3.36
 4 7 2 6.27 4.1
 -4 7 2 3.27 1.26
 4 7 3 -0.47 1.79
 -4 7 3 2.67 2.6
 4 7 -3 -1.43 1.54
 -4 7 -3 -1.56 2.41
 -4 7 -4 6.91 2.92
 4 7 -4 7.58 5.21
 4 7 4 15.02 6.07
 -4 7 4 14.12 5.34
 -4 7 -5 1.43 1.58
 4 7 -5 1.25 2.55
 4 7 5 1.51 2
 -4 7 5 3.55 3.7
 4 7 -6 3.61 3.4
 -4 7 -6 2.09 2.14
 4 7 6 3.81 3.26
 -4 7 6 1.2 2.19
 -4 7 -7 -1.01 1.95
 4 7 -7 0 1.87
 4 7 7 3.35 2.85
 -4 7 7 -3.39 3.95
 -4 7 -8 -0.06 0.94
 4 7 8 0.75 2.03
 -4 7 8 -1.56 2.42
 4 7 9 -1.16 2.17
 -4 7 9 2.12 3.06
 4 7 10 -1.15 1.89
 -4 7 10 2.99 3.07
 4 7 11 0.12 1.42
 -4 7 11 6.31 5.66
 4 7 12 -0.28 1.34
 -4 7 12 -1.46 1.97
 -4 7 12 0 0.79
 -4 7 13 -3.46 3.51
 4 7 13 3.91 3.15
 -4 7 13 0 1.53
 4 7 14 0 1.19
 -4 7 14 -2.32 2.79
 -4 7 15 -4.83 4.32
 -4 7 15 -2.27 2.82
 -4 7 16 0 3.29
 -4 7 16 0 3.19
 -4 7 17 0 0.37
 -4 7 17 0 3.86
 4 8 0 0.05 1.51
 4 8 -1 0.67 2.89
 4 8 1 -1.49 1.96
 4 8 2 -4.34 3.37
 4 8 -2 0 2.76
 4 8 3 -0.11 2.31
 4 8 -3 0 1.08
 -4 8 3 2.14 2.39
 4 8 -4 5.91 3.79
 4 8 4 -0.47 3.11
 -4 8 4 0.2 1.15
 4 8 -5 0 2.44
 4 8 5 -0.24 0.92
 -4 8 5 2.02 2.07
 4 8 6 3.47 4.52
 4 8 -6 -3.41 2.84
 -4 8 6 -0.21 2.07
 4 8 7 1.82 2.45
 -4 8 7 -0.42 1.04
 4 8 8 0.4 2.28
 -4 8 8 -1.1 2.75
 4 8 9 -10.03 5.65
 -4 8 9 2 3.15
 -4 8 10 1.19 2.96
 -4 8 10 -3.14 3.35
 -4 8 11 -0.22 0.9
 4 8 11 3.71 4.79
 -4 8 11 1.61 2.42
 -4 8 12 -9.17 5.94
 -4 8 12 -4.85 4
 -4 8 13 6.06 4.62
 -4 8 14 -6.95 5.06
 4 9 0 0 3.22
 4 9 -1 0 1.43
 4 9 1 0 1.78
 4 9 2 0 0.95
 4 9 -2 9.86 5.51
 4 9 -3 9.66 5.46
 4 9 3 2.29 2.67
 4 9 4 3.82 3.47
 4 9 -4 0 2.66
 4 9 5 -8.06 5.1
 -5 0 1 -4.19 1.65
 -5 0 2 208.7 10.08
 5 0 -2 237.22 11.09
 5 0 -3 0.96 0.81
 -5 0 3 -0.86 0.44
 5 0 -4 718.75 20.73
 -5 0 4 684.47 20.62
 -5 0 5 1.29 1.71
 -5 0 6 21.75 4.06
 -5 0 7 0.51 0.45
 -5 0 8 78.34 8.94
 -5 0 9 0.05 1.06
 -5 0 10 21.66 5.14
 -5 0 11 1.62 1.92
 -5 0 12 2.83 2.46
 -5 0 13 -0.01 0.22
 -5 0 13 5.89 3.52
 -5 0 14 28.56 3.38
 -5 0 -14 29.2 3.57
 -5 0 14 29.63 3.46
 -5 0 14 25.35 6.71
 -5 0 15 -1.39 1.59
 5 0 -17 -1.35 2.81
 5 0 -18 2.82 2.48
 5 0 -19 0.59 1.94
 5 0 -20 7.18 4.95
 5 0 -21 -5.66 4.17
 5 0 -22 -3.9 4.54
 5 0 -23 -3.39 3.43
 5 0 -24 0 1.26
 -5 1 1 1.26 0.38
 -5 -1 1 2.67 1.15
 -5 1 2 168.21 10.42
 -5 -1 2 179.69 7.8
 -5 1 3 62.61 6.68
 -5 -1 3 58.52 4.77
 5 1 -3 64.69 4.96
 -5 1 4 11.53 3.13
 -5 -1 4 12.62 2.27
 5 1 -4 14.35 2.57
 -5 -1 5 46.04 4.89
 -5 1 5 40.68 5.88
 5 1 -5 40.39 4.57
 -5 1 6 -2.35 2.49
 -5 -1 6 -1.35 0.96
 -5 1 7 157.25 12.84
 -5 -1 7 153.13 10.87
 -5 1 8 346.84 19.88
 -5 -1 8 339.03 17.36
 -5 -1 9 39.32 6.08
 -5 1 9 39.45 6.76
 -5 -1 -9 32.56 4.39
 -5 -1 9 37.39 4.64
 -5 -1 10 3.24 1.27
 -5 1 10 0.83 1.26
 -5 -1 -10 2.17 0.71
 -5 -1 10 1.53 0.56
 -5 -1 -11 5.12 1.28
 -5 -1 11 7.4 2.03
 -5 1 11 5.86 2.93
 -5 -1 11 8.25 3.3
 -5 1 12 59.76 9.8
 -5 -1 -12 62.55 6.65
 -5 -1 12 66.34 6.12
 -5 -1 13 2.12 1.16
 -5 1 13 1.67 2.05
 -5 -1 -13 0.84 1.34
 -5 1 14 65.44 7.33
 -5 1 14 54.96 10.35
 -5 1 15 2.67 1.63
 -5 1 15 -0.71 0.75
 5 1 -16 24.94 7.37
 5 -1 -16 29.71 8.18
 -5 1 16 30.85 8.35
 -5 1 17 -2.97 3.55
 5 1 -17 0.38 1.26
 5 -1 -17 -5.44 3.53
 5 1 -18 0.63 1.86
 5 -1 -18 -1.41 3.09
 5 1 -19 -0.85 2.02
 5 -1 -19 2.16 2.34
 5 1 -20 2.44 2.44
 5 -1 -20 1.57 1.68
 5 1 -21 0.69 2.22
 5 -1 -21 -1.13 0.27
 5 -1 -22 1.85 2.19
 5 1 -22 4 2.38
 5 1 -23 -2.92 3.13
 5 -1 -23 0.02 3.67
 5 -1 -24 -1.7 2.58
 5 1 -24 0 1.05
 -5 2 0 0.64 4.83
 -5 -2 0 -8.88 4.16
 -5 2 1 24.64 4.27
 -5 -2 -1 18.44 4.08
 -5 -2 1 11.24 1.99
 -5 -2 -2 207.81 12.88
 -5 -2 2 209.67 12.74
 -5 2 2 206.49 12.99
 -5 -2 3 173.77 5.83
 -5 2 3 165.23 11.92
 -5 -2 3 149.83 9.73
 -5 -2 -3 180 12.13
 -5 -2 3 178.38 12.11
 5 2 -3 142.84 5.68
 -5 -2 -3 110.46 7.52
 -5 -2 4 55.54 5.51
 -5 -2 4 72.14 4.72
 -5 -2 -4 66.67 6.34
 5 2 -4 49.92 3.96
 -5 -2 -4 68.51 7.71
 -5 -2 4 66.81 7.46
 -5 2 4 62.51 7.54
 -5 -2 5 60.71 5.64
 5 2 -5 67.55 5.46
 -5 -2 -5 79.01 7.97
 -5 -2 5 82.68 8.17
 -5 2 5 79.72 9.03
 -5 -2 6 23.97 3.19
 -5 2 6 66.01 8.12
 -5 -2 -6 56.31 6.97
 -5 -2 6 62.39 7.25
 5 2 -6 45.03 4.9
 -5 2 7 12.01 3.73
 -5 -2 -7 11.98 3.35
 -5 -2 7 12.52 3.25
 -5 -2 -8 7.27 0.95
 -5 -2 8 11.39 3.17
 -5 2 8 9.76 3.09
 -5 -2 -9 1.08 1.44
 -5 -2 9 0.32 1.08
 -5 2 9 -1.75 1.34
 -5 -2 -10 23.92 4.52
 -5 2 10 27.34 5.98
 -5 -2 10 28.75 4.91
 -5 2 11 22.18 5.6
 -5 2 12 31.7 7.05
 -5 2 13 31.65 7.85
 -5 2 14 0.26 1.37
 -5 2 15 0.65 1.65
 -5 2 15 3.13 2.75
 -5 2 16 99.49 11.2
 -5 2 16 83.24 13.66
 5 2 -16 80.55 12.44
 5 -2 -16 94.16 14.43
 -5 2 17 2.67 1.7
 5 -2 -17 -0.5 2.65
 5 2 -17 -1.54 2.58
 -5 2 17 1.29 2.61
 -5 2 18 1.62 0.8
 5 2 -18 4.68 2.96
 5 -2 -18 5.54 4.54
 -5 2 19 1.07 0.91
 5 2 -19 1.59 1.33
 5 -2 -19 -1.47 2.3
 5 2 -20 2.2 1.85
 5 -2 -20 2.9 3.35
 5 -2 -21 7.07 5.6
 5 2 -21 2.49 3.49
 5 2 -22 0.2 0.77
 5 -2 -22 -4.93 4.1
 5 2 -23 -1.85 2.46
 5 -2 -23 -3.43 3.57
 -5 3 0 -0.43 0.24
 -5 -3 0 1.49 2.84
 -5 -3 -1 43.89 6.9
 -5 -3 1 42.67 7.04
 -5 3 -1 41.94 6.61
 5 3 1 30.48 4.94
 -5 -3 -1 16.36 1.79
 -5 3 1 47.49 6.9
 -5 -3 -2 26.23 5.36
 -5 3 2 30.56 5.51
 -5 -3 2 32.91 6.2
 5 3 2 19.61 4.09
 -5 -3 -2 12.43 1.91
 -5 -3 3 6.04 3.5
 -5 3 3 4.08 1.94
 -5 -3 -3 2.38 0.88
 -5 -3 -3 2.76 0.82
 -5 -3 -4 0.38 1.41
 -5 -3 4 0.46 1.53
 5 3 -4 0.48 0.31
 -5 3 4 0.38 0.35
 -5 -3 -4 1.28 0.83
 -5 -3 -5 53.61 7.53
 -5 -3 5 57.63 7.62
 -5 3 5 55.76 8.3
 5 3 -5 30.45 3.16
 -5 3 6 28.87 5.99
 5 3 -6 8.52 1.92
 -5 3 7 9.46 3.37
 5 3 -7 3.54 1.4
 -5 3 8 17.72 4.7
 -5 3 9 8.04 3.72
 -5 3 10 13.51 4.67
 -5 3 11 10.01 4.45
 -5 3 12 25.29 6.94
 -5 3 13 8.71 4.74
 5 -3 -14 13.31 4.86
 -5 3 14 14.25 5.33
 -5 3 15 0.72 2.14
 5 3 -15 2.37 2.59
 5 -3 -15 0.57 1.4
 -5 3 15 -1.53 1.95
 -5 3 16 25.45 6.6
 5 3 -16 19.6 6.1
 5 -3 -16 18.2 6.32
 -5 3 16 17.97 6.7
 -5 3 17 7.2 3.23
 5 3 -17 5.09 3.96
 -5 3 17 7.79 4.15
 -5 3 18 2.24 2.61
 5 3 -18 -5.13 3.45
 5 -3 -18 -0.83 1.42
 -5 3 18 1.91 2.24
 5 3 -19 1.04 2.38
 5 -3 -19 0.21 0.77
 -5 3 19 1.75 1.83
 5 3 -20 -2.15 2.38
 5 -3 -20 2.6 2.69
 -5 3 20 -0.89 3.41
 5 3 -21 0 1.82
 5 -3 -21 0 1.93
 5 3 -22 1.57 2.19
 5 -3 -22 3.59 3.42
 5 3 -23 0 1.21
 5 -3 -23 2.95 3.22
 -5 4 0 -0.41 1.21
 5 4 0 2.91 1.66
 -5 4 -1 -0.15 0.86
 -5 4 1 0.86 1.3
 5 4 1 1.66 1.92
 5 4 -1 1.45 1.79
 5 4 2 116.37 12.27
 5 4 -2 140.76 12.2
 -5 4 -2 114.86 11.56
 -5 -4 -2 76.01 5.43
 -5 4 2 130.71 12.78
 -5 -4 -3 2.28 1.11
 -5 4 3 3.37 1.73
 5 4 -3 4.45 1.93
 5 4 3 4.99 3.18
 -5 4 4 15.45 4.53
 -5 -4 -4 8.99 2.31
 5 4 4 10.72 3.3
 5 4 -4 16.91 3.48
 5 4 5 15.09 4.46
 5 4 -5 20.6 4.86
 -5 4 5 19.45 5.31
 5 4 -5 9.32 1.36
 5 4 -6 38.24 3.64
 -5 4 6 50.55 8.72
 5 4 6 51.61 8.96
 -5 4 7 13.64 4.64
 5 4 7 12.36 3.34
 5 4 -7 6.58 1.78
 -5 4 8 4.19 2.34
 5 4 8 6.51 3.72
 5 4 -8 4.91 1.64
 -5 4 9 6.41 3.84
 -5 4 10 7.1 3.56
 -5 4 11 16.45 5.8
 -5 4 12 1.35 1.52
 5 4 -13 12.97 3.94
 5 -4 -13 14.76 4.21
 -5 4 13 14.43 4.97
 5 -4 -14 -1.36 2.41
 -5 4 14 2.36 2.19
 5 4 -14 2 2.74
 -5 4 15 12.33 5.4
 5 4 -15 7.24 3.99
 5 -4 -15 9.97 3.95
 -5 4 16 3.59 2.54
 -5 4 16 5.54 3.69
 5 4 -16 2.83 2.7
 5 -4 -16 5.69 3.51
 -5 4 17 10.13 4.87
 -5 4 17 7.24 4.54
 5 4 -17 2.74 3.2
 5 -4 -17 4.64 2.79
 -5 4 18 1.64 0.66
 -5 4 18 4.36 4.11
 5 4 -18 0.08 0.84
 5 -4 -18 0 1.67
 5 4 -19 0 1.06
 5 -4 -19 0 0.47
 -5 4 19 -1 1.66
 5 4 -20 0 1.46
 -5 4 20 1.19 1.52
 5 -4 -20 -1.47 1.88
 5 -4 -21 0 1.2
 5 4 -21 0 0.91
 -5 4 21 2.31 3.84
 5 4 -22 0 2.41
 5 -4 -22 0 1.1
 5 -4 -23 0 3.27
 5 4 -23 -5.88 4.35
 -5 5 0 -0.6 1.74
 5 5 0 -0.96 2.09
 -5 5 1 4.87 2.94
 5 5 -1 1.17 0.55
 -5 5 -1 3.65 1.38
 5 5 1 -2.1 2.5
 -5 5 2 2.01 2.19
 5 5 -2 -3.92 3.2
 5 5 2 1.65 0.93
 -5 5 -2 -1.77 2.64
 -5 5 -3 0.2 1.98
 5 5 3 5.8 3.54
 -5 5 3 4.45 2.64
 5 5 -3 11.47 4
 -5 5 4 8.03 3.58
 5 5 4 6.52 3.67
 5 5 -4 11.85 3.84
 -5 5 5 5.06 3.23
 5 5 5 2.01 2.4
 5 5 -5 1.27 1.41
 -5 5 6 1.75 2.67
 5 5 6 0.17 2.01
 5 5 -6 0.35 0.62
 5 5 7 26.71 7.23
 -5 5 7 28.88 7.33
 5 5 -7 31.69 6.05
 5 5 8 7.2 2.93
 -5 5 8 7.99 3.61
 5 5 9 -1.69 2.83
 -5 5 9 0.04 0.34
 5 5 10 1.35 0.65
 -5 5 10 1.55 0.82
 5 5 -10 1.6 0.77
 5 -5 -10 2.53 1.49
 -5 5 11 -0.7 1.76
 5 5 -11 1.1 0.9
 5 -5 -11 1.81 1.15
 5 -5 -12 17.64 4.06
 -5 5 12 25.94 7.4
 5 5 -12 19.81 5.74
 -5 5 13 0.67 2.06
 5 5 -13 -0.75 1.66
 5 -5 -13 1.87 1.33
 -5 5 14 5.79 4.7
 5 5 -14 5.66 3.18
 5 -5 -14 -0.17 0.98
 -5 5 15 -0.84 2.27
 -5 5 15 -3.57 3.78
 5 5 -15 -4.98 3.09
 5 -5 -15 -1 1.51
 -5 5 16 -1.6 3.95
 5 -5 -16 2.09 2.27
 -5 5 16 2.83 1.35
 5 5 -16 0 1.9
 5 5 -17 0 1.24
 -5 5 17 3.02 3.43
 -5 5 17 -0.64 1.76
 5 -5 -17 3.44 2.72
 5 5 -18 0 2.12
 5 -5 -18 -1.28 1.46
 -5 5 18 2.49 3.48
 -5 5 18 0.39 1.01
 5 -5 -19 1.37 1.57
 -5 5 19 0 1.97
 5 5 -20 0 1.55
 5 -5 -20 3.44 2.86
 -5 5 20 0 1.11
 5 5 -21 -1.74 2.27
 5 -5 -21 0 1.29
 5 5 -22 0 2
 -5 6 0 0.44 0.54
 5 6 0 5.84 3.82
 -5 6 -1 3.65 1.96
 -5 6 1 2.62 2.59
 5 6 -1 10.53 4.63
 5 6 1 5.44 3.96
 -5 6 -2 10.79 4.47
 -5 6 2 11.8 4.34
 5 6 -2 20.79 6.01
 5 6 2 14.64 5.55
 -5 6 -3 6.1 3.06
 -5 6 3 4.08 2.38
 5 6 3 10.75 4.69
 -5 6 -4 3.4 2.2
 -5 6 4 1.44 1.63
 5 6 4 3.58 2.8
 5 6 -4 4.71 2.3
 5 6 5 0.42 1.55
 5 6 -5 -0.26 1.29
 -5 6 5 4.3 3.98
 -5 6 -5 0.77 0.37
 5 6 6 26.05 7.23
 5 6 -6 32.08 6.5
 -5 6 6 31.78 7.5
 5 6 7 -1.17 1.81
 5 6 -7 -4.48 2.29
 -5 6 7 -0.1 1.89
 5 6 8 1.42 3.36
 5 6 -8 1.8 1.47
 -5 6 8 5.3 4.29
 5 6 9 10.47 5.04
 -5 6 9 10.08 5.52
 5 6 10 3.95 3.72
 -5 6 10 -0.39 1.72
 5 6 11 5.64 2.89
 -5 6 11 1.06 1.75
 -5 6 12 4.43 3.82
 -5 6 13 3.66 4.41
 -5 6 14 0.8 2.27
 -5 6 15 -0.01 1.38
 -5 6 15 4.39 3.76
 -5 6 16 -3.65 3.52
 -5 6 16 3.38 3.36
 -5 6 17 -9.42 5.65
 -5 6 17 3.9 3.7
 -5 6 18 1.25 3.54
 -5 6 18 0.99 1.9
 -5 6 19 3.58 4.28
 -5 7 0 0.15 1.72
 5 7 0 -4.01 3.97
 -5 7 1 0.26 1.08
 5 7 -1 -2.94 2.62
 5 7 1 4.79 4.02
 -5 7 -1 2.17 2
 5 7 -2 -1.95 3.01
 -5 7 2 1.54 0.9
 5 7 2 0.65 1.83
 -5 7 -2 3.31 3.54
 -5 7 -3 -0.6 0.61
 -5 7 3 -1.46 3.04
 5 7 -3 -0.21 2.22
 5 7 3 -1.58 3.31
 5 7 4 -2.87 1.74
 5 7 -4 0.3 1.69
 -5 7 4 0.46 2.26
 -5 7 -4 -3.62 3.14
 -5 7 -5 4.31 3.36
 5 7 -5 -1.93 1.87
 -5 7 5 5.26 3.83
 5 7 5 -1.95 2.51
 -5 7 -6 4.91 3.19
 5 7 6 5.23 2.35
 5 7 -6 2.17 1.77
 -5 7 6 2.55 1.12
 -5 7 -7 0.41 1.5
 5 7 7 0.72 1.54
 5 7 -7 1.38 2.31
 -5 7 7 1.41 1.67
 -5 7 -8 2.55 2.84
 5 7 8 0.36 0.18
 -5 7 8 -1.6 2.26
 5 7 9 2.07 2.82
 -5 7 9 2.61 1.72
 5 7 10 -2.37 2.79
 -5 7 10 -2.54 2.71
 5 7 11 3.68 4.28
 -5 7 11 0 4.37
 5 7 12 6.83 5.39
 -5 7 12 0 0.79
 -5 7 13 0 1.96
 -5 7 13 0 1
 -5 7 14 6.32 4.84
 -5 7 14 0 2.01
 -5 7 15 -1.6 2.5
 -5 7 15 0 3.09
 -5 7 16 0 2.43
 -5 7 16 0 3.91
 -5 7 17 0.53 4
 -5 7 17 0 3.79
 -5 8 0 0.78 1.49
 5 8 0 -0.01 1.14
 -5 8 -1 -1.12 1.55
 -5 8 1 1.49 2.07
 5 8 1 -0.23 1.61
 5 8 -1 -2.15 2.29
 -5 8 2 1.53 2.53
 5 8 2 0.03 1.18
 5 8 -2 0.01 2.86
 5 8 3 -4.12 3.29
 5 8 -3 -5.93 3.75
 -5 8 3 3.18 3.04
 5 8 4 0.21 1.89
 5 8 -4 0 1.74
 -5 8 4 -0.97 1.57
 5 8 5 2.91 3.64
 5 8 -5 -3.32 2.77
 -5 8 5 -2.35 3.59
 -5 8 6 0.91 1.6
 5 8 6 1.77 3.14
 5 8 7 -0.16 0.38
 -5 8 7 5.33 4.49
 5 8 8 -6.51 4.51
 -5 8 8 -16.15 8.47
 5 8 9 3.99 3.59
 -5 8 9 7.52 5.4
 5 8 10 0 4.02
 -5 8 10 1.18 2.54
 5 8 11 6.57 4.85
 -5 8 11 7.64 6.08
 -5 8 12 -2.37 2.86
 -5 8 13 -10.88 6.32
 -5 8 14 0.01 3.92
 5 9 0 10.95 5.76
 5 9 1 4.74 3.8
 5 9 -1 -7.3 4.7
 5 9 2 10.55 7.57
 5 9 -2 -12.23 6.09
 5 9 3 12.27 6.2
 5 9 -3 0 0.73
 5 9 4 0 0.36
 5 9 -4 0 1.83
 5 9 5 4.12 3.67
 -6 0 1 1.2 1.22
 -6 0 2 110.23 7.96
 -6 0 3 2.27 1.49
 -6 0 4 1.26 0.42
 -6 0 5 -1.28 1.65
 -6 0 6 182.36 12.38
 -6 0 7 1.43 0.92
 -6 0 8 81.4 9.12
 -6 0 9 -1.38 1.96
 -6 0 10 62.88 8.77
 -6 0 11 -0.61 0.83
 -6 0 12 216.03 18.42
 -6 0 13 0.22 1.61
 -6 0 14 106.28 7.12
 -6 0 14 86.78 12.44
 -6 0 15 -0.73 1.95
 -6 0 16 18.3 6.77
 6 0 -18 21.05 7.06
 6 0 -19 3.41 3.7
 6 0 -20 5.48 3.74
 6 0 -21 -2.26 2.13
 6 0 -22 1.53 2.24
 6 0 -23 -0.1 2.21
 -6 1 1 101.44 8.58
 -6 -1 1 94.04 5.98
 -6 1 2 385.12 17.14
 -6 -1 2 386.97 12.82
 -6 1 3 25.47 4.34
 6 1 -3 26.27 3.5
 -6 -1 3 25.61 3.29
 -6 -1 4 285.85 12.32
 6 1 -4 279.3 12.21
 -6 1 4 275.05 15.52
 6 1 -5 0.37 0.58
 -6 1 5 -2.39 2.64
 -6 -1 5 0.81 0.32
 -6 -1 6 115.43 9.07
 -6 1 6 112.99 10.62
 -6 1 7 1.55 1.82
 -6 -1 7 -2.12 1.56
 -6 1 8 251.06 17.39
 -6 -1 8 257.46 15.41
 -6 1 9 20.51 5.36
 -6 -1 9 22.66 4.71
 -6 1 10 -0.8 2.1
 -6 -1 10 0.85 0.58
 -6 -1 -11 -0.13 0.99
 -6 -1 11 0.8 1.21
 -6 1 11 1.48 1.07
 -6 -1 11 1.67 1.78
 -6 -1 -12 4.82 1.55
 -6 -1 12 5.32 3.08
 -6 -1 12 4.91 1.84
 -6 1 12 6.08 3.08
 -6 -1 -13 2.95 1.74
 -6 1 13 -0.28 1.9
 -6 -1 13 1.76 1.03
 -6 -1 13 2.69 1.67
 -6 -1 -14 1.02 0.37
 -6 1 14 0.88 1.54
 -6 -1 14 1.4 0.69
 -6 1 15 4.07 2.26
 -6 1 15 5.95 4.07
 -6 1 16 -1.44 2.78
 -6 1 17 -1.71 3.74
 6 1 -18 2.1 2.94
 6 -1 -18 0.46 2.6
 -6 1 18 -2.56 4.14
 6 1 -19 3 3.39
 6 -1 -19 3.93 3.35
 6 1 -20 1.6 3.45
 6 -1 -20 -5.81 4.69
 6 1 -21 4.21 3.79
 6 -1 -21 2.52 4.33
 6 1 -22 0.06 1.93
 6 -1 -22 1.24 2.18
 6 -1 -23 2.17 2.81
 6 1 -23 6.07 4.49
 -6 -2 0 250.69 15.05
 -6 2 0 256.15 15.49
 -6 2 1 1.74 0.79
 -6 -2 1 5.92 4.59
 -6 -2 1 3.52 0.86
 -6 2 2 267.27 15.84
 -6 -2 -2 278.9 16.03
 -6 -2 2 268.18 15.5
 -6 -2 2 267.2 7.5
 -6 2 3 1.09 0.7
 -6 -2 3 2.84 0.78
 -6 -2 3 -0.29 2
 -6 -2 4 21.02 2.7
 -6 -2 4 21.62 3.69
 -6 -2 -4 20.29 4.14
 -6 2 4 21.44 4.63
 6 2 -4 18.21 2.7
 -6 -2 4 22.43 4.22
 -6 -2 5 1.02 1.68
 -6 2 5 0.61 1.65
 -6 -2 5 0.43 0.3
 -6 -2 -5 -0.23 0.77
 6 2 -5 0.28 0.11
 -6 -2 5 1.34 0.72
 -6 -2 6 13.4 2.59
 -6 -2 6 20.86 3.34
 6 2 -6 9.39 2.25
 -6 2 6 19.57 4.62
 -6 -2 -6 20.19 4.08
 -6 -2 6 20.91 4.41
 -6 -2 7 3.85 1.31
 -6 -2 7 9.2 2.46
 -6 -2 7 5.27 1.73
 -6 2 7 6.54 2.31
 -6 -2 -7 6.47 2.33
 -6 -2 8 7.12 2.68
 -6 -2 8 3.85 1.27
 -6 2 8 5.59 2.69
 -6 -2 -8 7.04 2.83
 -6 2 9 20.15 5.15
 -6 -2 -9 18.97 4.26
 -6 -2 9 19.86 4.08
 -6 2 10 93.88 12.24
 -6 -2 -10 97.21 10.05
 -6 -2 10 96.17 9.32
 -6 -2 -11 0.81 1.99
 -6 -2 11 -0.83 1.46
 -6 2 11 1.71 1.42
 -6 2 12 78.95 11.83
 -6 -2 -12 84.36 9.6
 -6 -2 12 74.29 8.23
 -6 2 13 1.27 1.77
 -6 2 14 96.71 14.41
 -6 2 15 11.23 4.83
 -6 2 16 0.5 1.6
 -6 2 16 -0.34 1.69
 6 2 -17 9.53 4.1
 6 -2 -17 15.68 6.31
 -6 2 17 13.77 6.27
 6 2 -18 1.6 1.81
 6 -2 -18 2.98 2.84
 -6 2 18 5.13 3.68
 -6 2 19 -0.77 3.09
 6 2 -19 0.92 1.72
 6 -2 -19 -0.24 1.25
 6 2 -20 6.45 4.52
 6 -2 -20 4.18 3.68
 -6 2 20 6.34 3.44
 6 2 -21 -2.4 2.62
 6 -2 -21 1.21 2.66
 6 2 -22 4.52 4.62
 6 -2 -22 6.19 4.63
 6 2 -23 -7.07 4.79
 6 -2 -23 -6.22 4.8
 -6 3 0 4.57 2.08
 -6 -3 0 4.57 3.77
 -6 -3 -1 68.72 9.64
 -6 -3 1 73.23 10.12
 -6 3 -1 67.62 8.9
 -6 3 1 70.02 9.03
 -6 -3 -2 186.93 14.78
 -6 -3 2 198.36 15.63
 -6 3 2 182.29 14.5
 -6 -3 -3 11.78 2.33
 -6 3 3 20.08 4.86
 -6 -3 -3 22.02 5.41
 -6 -3 3 20.35 5.71
 -6 -3 -4 78.41 6.7
 -6 -3 -4 84.79 10.09
 -6 -3 4 101.38 10.62
 -6 3 4 91.22 10.67
 -6 -3 -5 52 7.98
 -6 -3 5 57.74 8.13
 6 3 -5 20.7 2.57
 -6 3 5 59.26 8.53
 -6 -3 -6 10.78 3.27
 -6 -3 6 10.01 3.48
 6 3 -6 3.94 1.26
 -6 3 6 8.98 3.16
 -6 -3 7 9.41 3.36
 6 3 -7 4.65 1.61
 -6 -3 -7 12.73 3.68
 -6 3 7 10.71 3.71
 -6 3 8 62.17 9.83
 -6 -3 -8 68.88 9.18
 -6 -3 8 65.68 8.75
 -6 3 9 45.82 8.56
 -6 3 10 18.12 5.78
 -6 3 11 -0.09 2.44
 -6 3 12 3.22 2.92
 -6 3 13 19.36 6.58
 -6 3 14 4.88 2.97
 -6 3 15 0.18 2.56
 -6 3 16 1.92 2.08
 6 3 -16 -1.49 2.55
 6 -3 -16 2.23 3.5
 -6 3 16 4 3.42
 -6 3 17 3.84 2.14
 6 3 -17 0.86 2.8
 6 -3 -17 1.51 1.87
 -6 3 17 2.37 2.62
 6 3 -18 2.89 2.94
 6 -3 -18 10.38 5.29
 -6 3 18 8.92 5.37
 6 3 -19 -0.4 0.92
 6 -3 -19 1.38 4.24
 -6 3 19 0.96 1.79
 6 3 -20 0.06 0.77
 6 -3 -20 0.08 2.85
 -6 3 20 1.99 2.08
 -6 3 21 -0.36 1.14
 6 -3 -21 0 1.93
 6 3 -21 0 1.76
 6 -3 -22 7.51 4.98
 6 3 -22 -5.26 3.98
 6 -3 -23 9.43 5.83
 6 3 -23 6.98 4.77
 -6 4 0 0.03 1
 -6 4 1 13.93 4.5
 -6 4 -1 13.45 3.67
 -6 4 -2 0.16 0.58
 -6 4 2 0.83 1.52
 -6 -4 -2 0.51 0.39
 -6 4 3 13.32 4.51
 -6 -4 -3 8.23 1.88
 -6 4 4 1.07 1.64
 -6 -4 -4 0.25 0.38
 -6 4 5 2.98 2.55
 6 4 -6 0.35 0.24
 -6 4 6 1.58 1.11
 6 4 -7 0.14 0.31
 -6 4 7 -1.36 1.2
 -6 4 8 25.99 6.93
 -6 4 9 38.47 8.36
 -6 4 10 0.81 0.6
 -6 4 11 -0.2 0.73
 -6 4 12 81.63 13.46
 -6 4 13 1.11 1.85
 6 4 -14 1.72 1.83
 6 -4 -14 1.86 1.59
 -6 4 14 2.78 3.68
 6 4 -15 14.45 4.9
 6 -4 -15 27.58 6.69
 -6 4 15 32.59 8.96
 6 4 -16 2.23 2.84
 6 -4 -16 1.77 2.33
 -6 4 16 0.6 1.16
 -6 4 17 2.43 1.39
 6 4 -17 0.21 1.84
 -6 4 18 0.1 1.14
 -6 4 18 2.05 2.79
 6 4 -18 1.41 1.83
 6 -4 -18 1.08 1.37
 -6 4 19 3.65 2.42
 6 4 -19 5.17 3.62
 6 -4 -19 -1.23 1.7
 -6 4 20 13.12 6.76
 6 4 -20 2.14 2.4
 6 -4 -20 6.42 4.01
 6 4 -21 0 1.21
 6 -4 -21 0 2.51
 6 4 -22 3.82 3.44
 6 -4 -22 0 2.43
 6 -4 -23 0 1.24
 -6 5 0 22.94 5.84
 6 5 0 25.01 5.66
 -6 5 -1 0.65 0.74
 -6 5 1 0.76 0.98
 6 5 1 -1.13 1.88
 6 5 -1 0.16 1.23
 -6 5 -2 6 3.3
 -6 5 2 4.99 2.82
 6 5 2 3.45 2.52
 6 5 -2 3.65 1.93
 -6 5 -3 6.89 2.73
 -6 5 3 15.44 4.99
 6 5 3 9.22 4.13
 6 5 -3 15.52 5.12
 -6 5 4 51.43 9.01
 6 5 4 46.1 9.1
 -6 5 5 -0.24 0.99
 6 5 5 3.91 3.32
 -6 5 6 3.48 3.2
 6 5 6 4.75 3.69
 -6 5 7 0.36 0.9
 6 5 7 -0.85 1.33
 -6 5 8 4.31 3.11
 -6 5 9 19.86 6.71
 -6 5 10 22.94 6.96
 -6 5 11 4.86 3.02
 -6 5 12 7.63 4.98
 6 5 -12 8.18 3.6
 6 -5 -12 3.52 1.98
 -6 5 13 -1.68 1.07
 6 -5 -13 0.21 0.16
 6 5 -14 0 0.9
 6 -5 -14 3.45 2.01
 -6 5 15 6.49 3.85
 6 5 -15 4.74 3.81
 6 -5 -15 4.63 2.51
 -6 5 16 -2.26 2.77
 -6 5 16 0.91 2.4
 6 5 -16 0 0.78
 6 -5 -16 1.52 1.8
 -6 5 17 -3.35 2.91
 6 -5 -17 0.81 1.21
 -6 5 17 5.76 4.68
 6 5 -17 4.05 3.02
 -6 5 18 1.98 2.35
 -6 5 18 4.26 5.89
 6 -5 -18 0 0.75
 6 5 -19 -6.67 4.19
 6 -5 -19 -0.65 1.1
 -6 5 19 -4.52 3.57
 -6 5 19 0 1.15
 6 5 -20 -1.62 2.13
 6 -5 -20 -1.15 1.52
 -6 5 20 3.32 3.48
 6 5 -21 0 3.76
 6 -5 -21 -3.89 2.89
 -6 6 0 -0.5 1.58
 6 6 0 0.19 1.53
 -6 6 -1 2.77 2.21
 -6 6 1 2.21 0.66
 6 6 1 3.85 1.62
 6 6 -1 7.28 3.83
 -6 6 -2 0.29 1.46
 -6 6 2 -1.74 2.68
 6 6 2 1.5 3.26
 6 6 -2 6.19 3.12
 -6 6 -3 1.19 1.63
 -6 6 3 1.68 2.79
 6 6 3 5.31 3.73
 6 6 -3 5.81 2.86
 -6 6 -4 2.58 2.31
 6 6 -4 2.03 1.38
 -6 6 4 1.61 1.61
 6 6 4 5.84 3.58
 -6 6 -5 7.5 3.11
 -6 6 5 10.28 4.45
 6 6 5 9.37 5.01
 6 6 -5 7.9 2.92
 -6 6 6 -1.96 3.55
 6 6 6 3.52 3.63
 6 6 7 7.34 4.1
 -6 6 7 0.95 0.85
 -6 6 8 9.7 4.4
 6 6 8 10.87 5.25
 -6 6 9 -1.17 0.55
 -6 6 10 3.73 3.1
 -6 6 11 5.4 4.17
 -6 6 12 -6.84 4.41
 -6 6 13 -0.27 0.9
 -6 6 14 0.2 1.56
 -6 6 15 1.23 2.01
 -6 6 16 0 1.16
 -6 6 16 0 2.68
 -6 6 17 4.41 3.92
 -6 6 17 2.42 2.94
 -6 6 18 5.3 5.02
 -6 6 18 -2.88 3.29
 -6 6 19 2.29 3.77
 -6 7 0 0.7 2.43
 6 7 0 1.15 2.35
 -6 7 -1 1.29 0.44
 -6 7 1 -0.57 2.57
 6 7 1 0.93 3.14
 6 7 -1 -2.3 2.82
 -6 7 -2 4.23 2.46
 -6 7 2 4.07 3.28
 6 7 2 2.68 1.15
 6 7 -2 3.88 3.11
 -6 7 -3 3.36 2.39
 -6 7 3 2.69 2.99
 6 7 3 4.3 2.96
 6 7 -3 1.9 2.45
 -6 7 -4 3.84 3.45
 -6 7 4 5.21 4.72
 6 7 4 2.78 4.11
 6 7 -4 1.73 2.84
 -6 7 -5 1.23 2.15
 -6 7 5 -1.76 1.28
 6 7 5 0.97 2.08
 6 7 -5 2.71 2.31
 -6 7 6 -1.87 2.73
 6 7 6 -0.72 2.65
 -6 7 -6 -2.65 3.44
 -6 7 -7 -2.99 2.27
 -6 7 7 1.64 2.24
 6 7 7 3.17 3.67
 6 7 8 -2.42 2.33
 -6 7 8 -0.32 0.92
 -6 7 -8 -0.07 1.24
 6 7 9 -0.29 2.71
 -6 7 9 5.54 3.94
 -6 7 10 3.88 3.38
 -6 7 11 0 4.64
 -6 7 12 0 1.31
 -6 7 13 0 2.46
 -6 7 14 -3.58 3.62
 -6 7 14 0 1.51
 -6 7 15 5.37 4.55
 -6 7 15 0 3.53
 -6 7 16 0 2.18
 -6 7 16 0 2.68
 -6 8 0 -0.58 0.73
 6 8 0 0.05 1.92
 -6 8 -1 1.77 1.66
 -6 8 1 -1.13 1.54
 6 8 1 0.46 2.64
 6 8 -1 0 1.99
 -6 8 -2 -1.44 2.33
 6 8 2 -2.17 2.39
 -6 8 -3 0.25 0.78
 -6 8 3 1.54 1.84
 6 8 -3 0 2.23
 -6 8 -4 2.81 2.69
 -6 8 4 6.42 4.18
 6 8 4 6.35 5.3
 6 8 -4 8.05 4.42
 -6 8 5 -6.58 5.11
 6 8 5 1.24 3.24
 6 8 -5 0 1.34
 -6 8 6 3.96 3.86
 6 8 6 0.42 2.72
 6 8 7 -0.51 1.27
 -6 8 7 10.11 6.39
 6 8 8 6.4 4.54
 -6 8 8 -3.89 4.64
 -6 8 9 -2.42 2.75
 -6 8 10 -8.18 6.28
 -6 8 11 -3.2 3.32
 -6 8 12 6.9 4.95
 -6 8 13 0 3.74
 -6 8 14 0 0.84
 6 9 0 7.07 4.73
 6 9 1 0 2.74
 6 9 -1 13.4 6.5
 6 9 2 9.94 8.12
 6 9 -2 -6.21 4.41
 6 9 3 0 1.79
 6 9 -3 -6.98 4.66
 6 9 4 -1.85 2.49
 -7 0 1 0.54 1.1
 -7 0 2 41.69 5.28
 -7 0 3 0.76 1.13
 -7 0 4 11.97 3
 -7 0 5 0.32 0.52
 -7 0 6 272.44 15.94
 -7 0 7 -0.83 1.97
 -7 0 8 102.94 10.73
 -7 0 9 -2.27 1.57
 -7 0 10 97.13 11.47
 -7 0 11 0.64 1.4
 -7 0 12 18.8 5.72
 -7 0 13 -1.67 1.27
 -7 0 14 -0.81 1.66
 -7 0 15 0.08 1.4
 -7 0 16 26.77 7.53
 -7 0 17 -0.94 1.98
 7 0 -19 2.9 2.76
 7 0 -20 -3.35 3.11
 7 0 -21 -0.62 1.15
 7 0 -22 3.41 3.5
 7 0 -23 3.08 4.15
 -7 1 1 23.65 4.8
 -7 -1 1 17.49 2.93
 -7 1 2 214.55 13.64
 -7 -1 2 219.7 10.57
 -7 1 3 6.6 1.69
 -7 -1 3 8.29 2.1
 7 1 -4 104.58 8.06
 -7 1 4 100.98 9.73
 -7 -1 4 104.66 7.94
 -7 1 5 17.82 4.38
 -7 -1 5 15.92 3.1
 -7 -1 6 32.54 4.91
 -7 1 6 30.26 5.53
 -7 1 7 -1.38 0.6
 -7 -1 7 2.2 1.77
 -7 -1 8 52.15 6.93
 -7 1 8 49.24 7.69
 -7 1 9 25.97 6.21
 -7 -1 9 24.4 5.1
 -7 1 10 97.01 12.08
 -7 -1 10 92.75 10.43
 -7 1 11 0.49 1.43
 -7 -1 11 2.31 0.99
 -7 1 12 38.76 7.78
 -7 -1 -12 37.51 5.32
 -7 -1 12 38.93 5.67
 -7 -1 12 36.12 7.31
 -7 -1 -13 1.74 1.22
 -7 -1 13 -0.55 0.59
 -7 -1 13 1.82 1.7
 -7 -1 14 52.88 9.69
 -7 1 14 53.38 10.25
 -7 -1 -14 48.14 6.77
 -7 -1 14 53.37 6.55
 -7 1 15 -2.96 3.16
 -7 1 16 1.77 1.94
 -7 1 17 0.64 1.35
 -7 1 18 5.9 3.7
 7 1 -19 -0.59 1.37
 7 -1 -19 2.31 0.68
 7 1 -20 -3.52 3.4
 7 -1 -20 -1.57 1.41
 7 1 -21 -0.66 0.49
 7 -1 -21 -0.74 2.62
 7 1 -22 0.37 1.12
 7 -1 -22 9.01 6.63
 7 1 -23 6.42 4.65
 7 -1 -23 0 3.99
 -7 2 0 0.66 3.26
 -7 2 1 -0.46 1.11
 -7 -2 1 0.01 0.33
 -7 2 2 1.94 2.26
 -7 -2 2 2.69 0.88
 -7 2 3 2.89 2.4
 -7 -2 3 1.5 0.7
 -7 -2 4 159.47 8.3
 -7 -2 -4 166.25 12.7
 -7 -2 4 171.84 13.2
 7 2 -4 153.45 8.46
 -7 2 4 169.2 13.87
 7 2 -5 0.38 0.31
 -7 2 5 2.59 1.92
 -7 -2 -5 1.03 0.68
 -7 -2 5 6.35 2.82
 -7 -2 5 2.37 1.17
 7 2 -6 1.97 1.08
 -7 2 6 3.81 2.05
 -7 -2 6 3.17 1.44
 -7 -2 -6 5.19 1.81
 -7 -2 6 3.59 1.59
 -7 -2 6 4.17 1.45
 -7 -2 -7 8.01 3.08
 -7 -2 7 6.73 2.29
 -7 -2 7 4.19 1.48
 -7 2 7 8.74 3.86
 -7 -2 7 7.3 2.11
 -7 -2 8 1.78 0.95
 -7 2 8 0.28 1.22
 -7 -2 -8 5.28 2.01
 -7 -2 8 3.27 1.71
 -7 -2 8 4.05 1.64
 -7 -2 -9 -0.23 0.64
 -7 -2 9 0.3 0.43
 -7 -2 9 -0.5 0.97
 -7 2 9 -0.62 2.1
 -7 -2 9 2.17 1.65
 -7 2 10 -2.47 2.14
 -7 -2 -10 1.16 0.45
 -7 -2 10 0.46 0.41
 -7 2 11 1.05 0.95
 -7 -2 -11 1.32 0.8
 -7 -2 11 -0.68 1.49
 -7 -2 -12 1.06 1.6
 -7 -2 12 0.41 0.65
 -7 -2 -13 5.62 2.24
 -7 -2 13 5.91 2.41
 -7 2 13 6.86 4.28
 -7 2 14 3.52 2.09
 -7 2 15 2.35 1.63
 -7 2 16 7.63 4.21
 -7 2 17 2.39 2.57
 7 2 -18 -3.29 3.16
 7 -2 -18 -0.82 0.9
 -7 2 18 1.07 2.18
 7 2 -19 2.2 1.17
 7 -2 -19 3.89 3.72
 -7 2 19 -2.06 3.27
 7 2 -20 4.96 4.44
 7 -2 -20 -3.96 4.13
 -7 2 20 7.44 4.99
 7 2 -21 -0.48 1.91
 7 -2 -21 4.53 4.7
 -7 2 21 -1.73 4.61
 7 2 -22 6.33 4.41
 7 -2 -22 -4.62 4.06
 7 2 -23 -14.08 6.78
 7 -2 -23 4.16 3.98
 -7 3 0 2.05 1.97
 -7 -3 0 1.41 3.24
 -7 -3 -1 84.86 10.16
 -7 -3 1 84.36 10.33
 -7 3 -1 81.09 10.1
 -7 3 1 80.52 10.14
 -7 3 2 -0.14 0.63
 -7 -3 -2 0.6 0.5
 -7 -3 -2 1.7 3.04
 -7 -3 2 2.04 3.18
 -7 -3 -3 75.57 6.19
 -7 -3 -3 98.42 11.21
 -7 -3 3 114.19 12.17
 -7 3 3 104.85 11.72
 -7 -3 -4 97.93 7.8
 -7 -3 -4 107.93 11.69
 -7 -3 4 113.4 11.84
 -7 3 4 107.51 12.03
 -7 3 5 3.05 1.94
 -7 -3 -5 1.98 1.63
 -7 -3 5 1.56 1.24
 7 3 -6 0.54 0.51
 -7 3 6 1.02 1.22
 -7 -3 -6 2.14 1.81
 -7 -3 6 2.16 0.08
 -7 -3 -7 136.56 13.1
 -7 -3 7 127.33 12.87
 7 3 -7 103.61 7.78
 -7 3 7 129.99 14.25
 -7 -3 -8 41.69 7.19
 -7 3 8 38.62 8.01
 -7 -3 8 40.4 7.02
 -7 -3 9 4.41 2.03
 -7 -3 -9 2.23 1.05
 -7 3 9 3.47 1.19
 -7 -3 -10 5.14 2.7
 -7 3 10 6.71 3.62
 -7 -3 10 5.49 2.07
 -7 3 11 1.5 1.18
 -7 3 12 21.09 6.73
 -7 3 13 2.55 3.06
 -7 3 14 36.3 9.32
 -7 3 15 2.12 1.98
 -7 3 16 3.63 2.64
 -7 3 17 1.15 1.55
 7 3 -17 -5.02 3.32
 7 -3 -17 0 3.41
 -7 3 17 4.21 3.53
 7 3 -18 2.84 2.58
 7 -3 -18 5.48 3.78
 -7 3 18 0.88 2.05
 7 3 -19 0.85 2.34
 7 -3 -19 5.28 3.8
 -7 3 19 5.92 4.13
 7 3 -20 0 1.07
 7 -3 -20 0 1.22
 -7 3 20 2.83 1.6
 -7 3 21 6.41 5.22
 7 3 -21 3.77 3.29
 7 -3 -21 3.88 3.53
 -7 3 22 3.18 3.85
 7 -3 -22 4.15 3.78
 7 3 -23 1.9 4.97
 7 -3 -23 -1.87 2.62
 -7 -4 0 -1.23 1.59
 -7 4 0 0.09 1.31
 -7 4 -1 1.58 1.35
 -7 -4 -1 -0.51 1.78
 -7 -4 1 0.18 0.23
 -7 4 2 0.84 0.82
 -7 -4 -2 1.34 0.6
 -7 4 -2 1.28 0.92
 -7 -4 -2 0.09 2.18
 -7 -4 2 0.11 0.29
 -7 4 3 10.43 3.84
 -7 -4 -3 5.21 1.46
 -7 -4 -3 10.19 3.51
 -7 -4 3 10.24 4.04
 -7 4 4 4.79 2.93
 -7 -4 -4 3.76 1.41
 -7 4 5 7.59 3.63
 -7 4 6 26.33 6.49
 -7 4 7 -1.33 1.74
 -7 4 8 20.42 6.17
 -7 4 9 4.33 2.25
 -7 4 10 26.05 7.26
 -7 4 11 -1.71 1.97
 -7 4 12 19.36 6.64
 -7 4 13 14.47 5.91
 -7 4 14 0.32 1.33
 -7 4 15 -1.94 2.73
 7 4 -16 -3.82 2.83
 7 -4 -16 0.47 1.21
 -7 4 16 -2.48 3.38
 -7 4 17 -3.44 3.24
 7 4 -17 0.01 0.71
 7 -4 -17 5.81 3.87
 -7 4 17 3.65 4.2
 7 4 -18 0 1.52
 7 -4 -18 2.81 2.99
 -7 4 18 1.12 1.41
 7 4 -19 0 1.65
 7 -4 -19 -3.34 2.87
 -7 4 19 1.58 1.4
 -7 4 20 3.65 5.16
 7 4 -20 0 2.9
 7 -4 -20 2.12 2.36
 7 4 -21 1.51 2.09
 7 -4 -21 -6.05 4.11
 7 4 -22 -5.24 4.01
 7 -4 -22 0 1.65
 -7 5 0 0.47 1.22
 -7 5 -1 3.61 2.45
 -7 5 1 5.68 2.74
 -7 5 -2 20.4 5.51
 -7 5 2 22.67 6.13
 -7 5 -3 1.41 2.05
 -7 5 3 4.08 3.09
 -7 5 -4 47.73 8.47
 -7 5 4 59.62 10.26
 -7 5 5 33.84 7.87
 -7 5 6 27.31 7.23
 -7 5 7 49.5 9.61
 -7 5 8 4.62 3.29
 -7 5 9 4.03 2.82
 -7 5 10 4.72 2.64
 -7 5 11 5.88 3.39
 -7 5 12 4.45 2.87
 7 5 -13 1.94 2.81
 7 -5 -13 -0.68 1.26
 -7 5 13 1.49 1.82
 7 5 -14 -2.64 2.22
 7 -5 -14 -1.32 1.58
 -7 5 14 1.83 1.83
 -7 5 15 0.81 1.5
 7 5 -15 0 1.27
 7 -5 -15 0.5 1.07
 -7 5 16 5.03 3.75
 7 -5 -16 1.55 1.82
 -7 5 17 3.35 3.56
 -7 5 17 0.96 1.56
 7 5 -17 2.81 4.18
 7 -5 -17 -2.4 2.03
 -7 5 18 2.33 3.71
 -7 5 18 5.25 5.63
 -7 5 19 1.04 1.93
 7 5 -19 0 1.86
 7 -5 -19 2.23 2.09
 7 5 -20 -2.5 2.64
 7 -5 -20 5.54 3.43
 7 -5 -21 1.83 2.04
 7 5 -21 0 1.35
 -7 6 0 -0.5 2.22
 -7 6 -1 0.57 0.15
 -7 6 1 -1.2 2.09
 -7 6 -2 0.5 0.84
 -7 6 2 -1.84 2.44
 -7 6 -3 -0.33 1.53
 -7 6 3 -0.81 2.35
 -7 6 -4 0.19 0.91
 -7 6 4 2.78 3.47
 -7 6 -5 -0.12 0.67
 -7 6 5 -3.19 1.93
 -7 6 -6 -1.47 1.06
 -7 6 6 0.26 0.81
 -7 6 7 5.26 2.07
 -7 6 8 1.98 3.97
 -7 6 9 -3.15 3.36
 -7 6 10 3.92 4.41
 -7 6 11 2.66 3.31
 -7 6 12 2.16 2.33
 -7 6 13 1.94 2.75
 -7 6 14 -5.05 4
 -7 6 15 0 1.54
 -7 6 16 -2.67 3.1
 -7 6 17 0 3.4
 -7 6 17 3.27 3.46
 -7 6 18 0 1.41
 -7 6 19 2.93 3.78
 -7 7 0 1.07 1.79
 -7 7 -1 3.26 3.2
 -7 7 1 1.89 1.98
 -7 7 2 1.79 0.41
 7 7 2 2.52 1.75
 -7 7 -2 3.08 2.95
 -7 7 -3 -0.76 1.75
 -7 7 3 3.08 3.2
 -7 7 4 3.54 3.45
 -7 7 -4 1.05 0.61
 -7 7 -5 8.93 4.32
 -7 7 5 10.91 5.28
 -7 7 -6 1.78 2.53
 -7 7 6 0.58 1.92
 -7 7 -7 4.43 3.43
 -7 7 7 1.98 2.32
 -7 7 -8 -2.8 3.15
 -7 7 8 -0.03 1.19
 -7 7 9 3.93 3.37
 -7 7 10 0 1.77
 -7 7 11 0 1.84
 -7 7 12 0 1.57
 -7 7 13 -5.82 4.48
 -7 7 14 0 0.75
 -7 7 15 -4.73 4.25
 -7 7 15 6.53 7.26
 -7 7 16 0 1.9
 -7 8 0 4.29 3.51
 -7 8 -1 3.56 3.02
 -7 8 1 0.47 0.73
 -7 8 -2 1.91 1.71
 -7 8 2 -2.47 2.99
 -7 8 -3 -0.68 1.9
 -7 8 3 -1.33 1.76
 -7 8 -4 -2.47 2.81
 -7 8 4 2.77 2.78
 -7 8 -5 0.48 0.96
 -7 8 5 -7.6 4.88
 -7 8 -6 1.67 1.95
 -7 8 6 -11 6.45
 -7 8 -7 -2.7 2.77
 -7 8 7 -6.82 4.4
 -7 8 8 0 1.46
 -7 8 9 3.35 4.88
 -7 8 10 8.68 5.44
 -7 8 11 0 3.59
 -7 8 12 0 2.05
 -7 8 13 0 2.85
 -8 0 1 -0.69 0.99
 -8 0 2 27.38 4.63
 -8 0 3 -2.09 0.91
 -8 0 4 68.62 7.62
 -8 0 5 1.67 1.44
 -8 0 6 1.1 1.09
 -8 0 7 0.44 0.92
 -8 0 8 5.41 2.34
 -8 0 9 -0.13 1.01
 -8 0 10 38.42 7.27
 -8 0 11 2.61 2.57
 -8 0 12 0.98 1.06
 -8 0 13 0.09 0.25
 -8 0 14 8.95 3.91
 -8 0 15 1.1 1.45
 -8 0 16 5.12 3.4
 -8 0 17 -0.17 1.64
 -8 0 18 -3.16 2.85
 8 0 -20 1.97 1.1
 8 0 -21 -0.56 0.43
 8 0 -22 -5.32 4.23
 8 0 -23 0 0.98
 -8 -1 1 62.03 5.88
 -8 1 1 62.65 7.63
 -8 1 2 61.5 8.46
 -8 -1 2 53.54 5.64
 -8 1 3 11.46 3.35
 -8 -1 3 10.86 2.7
 -8 -1 4 37.86 4.98
 -8 1 4 38.98 6.19
 -8 1 5 20.68 4.29
 -8 -1 5 23.57 4.15
 -8 -1 6 241.6 14.29
 -8 1 6 227.89 16.11
 -8 1 7 1.26 1.62
 -8 -1 7 -0.03 1.35
 -8 -1 8 95.35 9.73
 -8 1 8 86.67 10.82
 -8 1 9 -1.12 2.03
 -8 -1 9 -0.86 0.85
 -8 1 10 54.8 9.16
 -8 -1 10 58.92 8.48
 -8 1 11 3.69 2
 -8 -1 11 3.48 2.15
 -8 -1 12 63.34 9.69
 -8 1 12 54.61 9.7
 -8 -1 -13 0.32 1.21
 -8 1 13 3.15 3.11
 -8 -1 13 1.19 1.09
 -8 -1 13 0.89 0.2
 -8 -1 -14 3.23 1.61
 -8 1 14 3.71 1.4
 -8 -1 14 4.32 1.5
 -8 -1 14 7.4 3.76
 -8 1 15 1.77 0.22
 -8 -1 15 -0.58 1.99
 -8 1 16 1.3 1.58
 -8 1 17 0.18 2.04
 -8 1 18 -2.01 2.09
 -8 1 19 0.1 2.34
 8 1 -20 1.4 2.62
 8 -1 -20 -3.55 4.02
 -8 1 20 2.61 3.03
 8 1 -21 -9.01 5.18
 8 -1 -21 0.64 1.07
 8 1 -22 1.35 3.75
 8 -1 -22 5.04 4.23
 8 1 -23 5.06 5.81
 8 -1 -23 -4.97 4.32
 -8 -2 0 8.03 1.79
 -8 2 0 6.87 2.27
 -8 2 1 26.39 5.63
 -8 -2 1 28.15 3.37
 -8 2 2 164.57 13.85
 -8 -2 2 169.2 8.5
 -8 2 3 1.91 0.16
 -8 -2 3 3.87 1.32
 -8 -2 4 21.71 3.16
 -8 2 4 24.1 5.69
 8 2 -5 6.5 1.95
 -8 2 5 19.62 5.08
 -8 -2 5 19.04 3.07
 -8 -2 -6 4.76 1.98
 -8 2 6 4.6 2.22
 -8 -2 6 5.76 1.83
 -8 -2 -7 20.39 4.8
 -8 2 7 17.87 4.97
 -8 -2 7 16.02 4.09
 -8 -2 7 20.39 3.68
 -8 2 8 21.91 5.4
 -8 -2 -8 25.03 5.3
 -8 -2 8 23.13 5.17
 -8 -2 8 15.53 3.04
 -8 -2 8 25.85 4.63
 -8 -2 -9 10.75 2.66
 -8 -2 9 15.44 4.23
 -8 -2 9 8.34 2.13
 -8 2 9 15.12 5.02
 -8 -2 9 14.97 3.72
 -8 -2 10 12.84 2.41
 -8 -2 -10 26.5 5.36
 -8 2 10 22.37 5.84
 -8 -2 10 22.01 4.78
 -8 -2 10 22.01 4.61
 -8 -2 -11 8.07 2.97
 -8 -2 11 9.63 3.05
 -8 2 11 9.61 4.27
 -8 -2 11 11.83 3.61
 -8 2 12 -0.49 1.1
 -8 -2 -12 -0.44 1.48
 -8 -2 12 1.27 0.5
 -8 -2 -13 -0.1 1
 -8 -2 13 1.85 1.63
 -8 2 13 -1.91 2.14
 -8 -2 14 -0.15 0.75
 -8 -2 -14 -0.33 0.57
 -8 2 14 2.88 3.64
 -8 2 15 0.77 2.05
 -8 2 16 -1.2 0.66
 -8 2 17 0.07 1.91
 -8 2 18 5.08 3.49
 8 2 -19 -0.06 3.03
 8 -2 -19 0.01 3.01
 -8 2 19 3.96 3.55
 8 2 -20 -2.72 4.09
 8 -2 -20 3.51 4.41
 -8 2 20 -3.49 3.52
 8 2 -21 7.52 4.75
 8 -2 -21 -1.23 2.08
 -8 2 21 1.65 2.93
 8 2 -22 0 1.73
 8 -2 -22 0 1.84
 -8 3 0 12.18 3.76
 -8 -3 0 17.44 6.01
 -8 -3 0 5.49 0.92
 -8 -3 0 14.98 1.7
 -8 -3 -1 52.74 4.07
 -8 -3 -1 97.27 11.38
 -8 -3 1 101.74 11.77
 -8 3 -1 90.57 11.33
 -8 3 1 91.81 11.28
 -8 3 2 22.42 6.21
 -8 -3 -2 20.77 6.09
 -8 -3 2 21.32 5.7
 -8 -3 -2 6.92 1.65
 -8 -3 -3 38.1 4.68
 -8 -3 -3 65.2 9.41
 -8 -3 3 64.23 9.23
 -8 3 3 66.45 9.8
 -8 -3 -4 11.73 4.03
 -8 -3 4 8.37 2.94
 -8 3 4 8.25 3.27
 -8 -3 5 6.49 2.81
 -8 3 5 7.85 3.38
 -8 -3 -5 7.63 3.49
 -8 -3 -6 68.51 9.58
 -8 -3 6 67.85 9.67
 8 3 -6 43.02 4.6
 -8 3 6 66.36 10.21
 8 3 -7 3.82 1.44
 -8 3 7 7.26 2.47
 -8 -3 -7 7.1 3.11
 -8 -3 7 7.22 2.49
 -8 3 8 19.7 5.6
 -8 -3 -8 25.64 5.91
 -8 -3 8 24.02 5.37
 -8 -3 -9 27.48 5.99
 -8 -3 9 30.55 6.18
 -8 3 9 28.07 7.06
 -8 -3 -10 40.6 7.4
 -8 3 10 32.54 7.9
 -8 -3 10 40.79 7.18
 -8 -3 -11 -0.96 1.87
 -8 -3 11 1.57 2.2
 -8 3 11 -0.95 2.44
 -8 3 12 17.48 6.11
 -8 -3 12 18.54 4.58
 -8 3 13 36.6 8.98
 -8 3 14 3.66 3.28
 -8 3 15 2.32 2.42
 -8 3 16 -2.98 2.67
 -8 3 17 -7.53 5.45
 8 3 -18 -1.33 1.45
 8 -3 -18 -2.75 2.73
 -8 3 18 3.62 3.98
 8 3 -19 -0.73 1.36
 8 -3 -19 0 1
 -8 3 19 0.12 1.75
 8 3 -20 -0.61 1.31
 8 -3 -20 0 1.27
 -8 3 20 -0.43 1.02
 8 3 -21 -2.15 2.5
 8 -3 -21 0 2.33
 -8 3 21 -2.61 3
 8 3 -22 -9.35 5.37
 8 -3 -22 4.35 3.92
 -8 4 0 12.94 4.43
 -8 -4 0 11.97 4.42
 -8 4 -1 5.96 3.12
 -8 4 1 2.75 1.75
 -8 -4 1 7.16 3.37
 -8 -4 -1 3.09 1.98
 -8 4 -2 -1.77 2.17
 -8 -4 -2 -0.33 2.03
 -8 -4 2 2.19 2.13
 -8 4 2 -1.54 1.85
 -8 -4 -2 0.97 0.48
 -8 -4 -3 16.77 5.67
 -8 -4 3 17.66 5.34
 -8 4 3 13.91 4.58
 -8 -4 -3 9.07 1.85
 -8 -4 -4 51.59 9.05
 -8 -4 4 55.48 9.19
 -8 4 4 64.07 10.35
 -8 -4 -4 41.82 4.8
 -8 -4 -5 2.46 1.48
 -8 -4 5 2.21 2.02
 -8 4 5 1.92 0.44
 -8 4 6 30.31 7.33
 -8 -4 -6 29.43 6.86
 -8 -4 6 27.3 6.65
 -8 4 7 -1.1 2.29
 -8 -4 7 3.5 2.7
 -8 4 8 0.85 1.33
 -8 4 9 20.45 6.62
 -8 4 10 2.97 2.32
 -8 4 11 6.88 3.5
 -8 4 12 10.73 4.76
 -8 4 13 -0.71 1.62
 -8 4 14 7.6 4.48
 -8 4 15 0.29 2.4
 -8 4 16 1.25 1.36
 8 4 -17 3.8 2.94
 8 -4 -17 -1.08 1.56
 -8 4 17 0.32 1.73
 8 4 -18 0 0.74
 8 -4 -18 1.26 2.48
 -8 4 18 -3.32 4.06
 8 4 -19 0 2.6
 8 -4 -19 0 1.01
 -8 4 19 -2.11 1.87
 8 4 -20 -2.14 2.44
 8 -4 -20 0 1.59
 -8 4 20 0.16 2.07
 8 4 -21 6.47 4.36
 8 -4 -21 0 3.14
 8 -4 -22 0 2.54
 8 4 -22 0 1.97
 -8 5 0 24.92 6.44
 -8 5 1 14.32 4.78
 -8 5 -1 16.67 5.45
 -8 5 -2 7.13 3.45
 -8 5 2 6.49 3.26
 -8 5 -3 28.74 6.84
 -8 5 3 35.6 8.09
 -8 5 -4 3.77 2.52
 -8 5 4 -0.53 1.13
 -8 5 5 7.79 4.38
 -8 5 6 16.52 5.72
 -8 5 7 3.23 3.1
 -8 5 8 -1.4 1.97
 -8 5 9 3.24 1.37
 -8 5 10 28.67 7.88
 -8 5 11 5.21 3.32
 -8 5 12 -4.99 3.99
 -8 5 13 13.02 6.2
 -8 5 14 4.35 4.17
 8 5 -15 0 0.53
 -8 5 15 -0.3 1.57
 8 -5 -16 0.07 0.34
 -8 5 16 0.52 0.27
 8 5 -17 -3.74 2.98
 -8 5 17 -1.47 2.25
 8 -5 -17 0.32 1.56
 -8 5 18 2.59 3.76
 -8 5 18 -5.88 4.55
 8 5 -18 -6.95 4.19
 8 -5 -18 -2.15 2.06
 8 5 -19 0 1.67
 8 -5 -19 0.68 1.2
 8 5 -20 -2.96 2.89
 8 -5 -20 0 1.33
 8 5 -21 3.29 3.14
 -8 6 0 1.62 2.06
 -8 6 -1 1.31 1.68
 -8 6 1 -3.81 3.19
 -8 6 -2 -0.03 1.22
 -8 6 2 -2.47 2.94
 -8 6 -3 1.03 0.85
 -8 6 3 -0.07 2.08
 -8 6 -4 3.85 2.28
 -8 6 4 3.16 1.85
 -8 6 -5 1.27 0.36
 -8 6 5 0.53 1.34
 -8 6 -6 4.72 3.34
 -8 6 6 1.49 0.79
 -8 6 7 -0.49 0.53
 -8 6 8 -2.06 2.26
 -8 6 9 -3.19 2.88
 -8 6 10 -0.32 0.94
 -8 6 11 5.21 4.23
 -8 6 12 0.34 1.19
 -8 6 13 1.85 4.28
 -8 6 14 0.64 1.22
 -8 6 15 0.11 2.06
 -8 6 16 -2.52 3.02
 -8 6 17 0 1.04
 -8 6 17 -13.54 7.17
 -8 6 18 1.65 3.02
 -8 7 0 12.51 5.6
 -8 7 -1 0.99 0.97
 -8 7 1 4.4 3.68
 -8 7 -2 1.41 0.61
 -8 7 2 5.46 4.01
 -8 7 -3 5.21 3.23
 -8 7 3 6.96 4.19
 -8 7 -4 0.1 1.14
 -8 7 4 4.19 3.7
 -8 7 -5 0.84 0.47
 -8 7 5 -0.24 2.2
 -8 7 -6 -0.58 0.82
 -8 7 6 -2.81 2.7
 -8 7 -7 -0.82 2.47
 -8 7 7 2.81 3.68
 -8 7 -8 -1.85 2.92
 -8 7 8 0 2.79
 -8 7 -9 1.96 2.56
 -8 7 9 -1.77 2.29
 -8 7 10 0 1.95
 -8 7 11 8.91 5.36
 -8 7 12 0 2.16
 -8 7 13 6.47 4.8
 -8 7 15 0 3.21
 -8 8 0 2.01 2.58
 -8 8 1 -2.15 2.87
 -8 8 -1 6.25 4.37
 -8 8 -2 3.99 3.96
 -8 8 2 -5.07 4.28
 -8 8 -3 -0.04 1.54
 -8 8 3 -7.04 4.27
 -8 8 -4 -5.73 3.99
 -8 8 4 4.25 4.21
 -8 8 -5 -5.01 4.54
 -8 8 5 4.65 5.17
 -8 8 -6 0.28 0.67
 -8 8 6 4.71 4.61
 -8 8 -7 0.1 0.4
 -8 8 7 -3.85 3.4
 -8 8 -8 0.2 1.51
 -8 8 8 0 0.74
 -8 8 -9 -1.95 3.4
 -8 8 9 0 3.45
 -8 8 10 6.26 4.63
 -8 8 11 0 2.95
 -8 8 12 0 1.16
 -9 0 1 0.26 0.72
 -9 0 2 92.31 9.04
 -9 0 3 0.84 0.64
 -9 0 4 2.67 1.87
 -9 0 5 2.23 1.86
 -9 0 6 147.96 12.69
 -9 0 7 -1.33 1.83
 -9 0 8 137.99 13.3
 -9 0 9 -1.55 1.92
 -9 0 10 87.41 11.62
 -9 0 11 1.46 1.87
 -9 0 12 6.04 3.61
 -9 0 13 3.95 3.66
 -9 0 14 0.44 0.2
 -9 0 15 2.45 2.26
 -9 0 16 4.22 2.71
 -9 0 17 -0.43 0.33
 -9 0 18 2.94 3.26
 -9 0 19 1.67 2.94
 9 0 -21 0.3 1.82
 9 0 -22 5.82 5.61
 -9 1 0 1.9 3.02
 -9 1 1 15.84 4.13
 -9 -1 1 16.41 3.16
 -9 1 2 468.54 22.18
 -9 -1 2 460.55 17.59
 -9 1 3 0.34 1.05
 -9 -1 3 1.23 0.95
 -9 1 4 391.76 20.9
 -9 -1 4 407.58 18.08
 -9 1 5 14.91 4.32
 -9 -1 5 18.9 3.8
 -9 1 6 25.42 5.4
 -9 -1 6 29.18 5.14
 -9 1 7 2.86 1.79
 -9 -1 7 3.82 1.96
 -9 1 8 1.15 0.46
 -9 -1 8 3.71 2.28
 -9 1 9 1.33 1.08
 -9 -1 9 1.01 0.87
 -9 -1 10 51.78 8.11
 -9 1 10 46.07 8.61
 -9 1 11 3.94 2.92
 -9 -1 11 6.64 3.06
 -9 1 12 34.99 8.48
 -9 -1 12 40.91 8.19
 -9 1 13 4.94 3.94
 -9 -1 13 5.16 3
 -9 1 14 95.83 14.21
 -9 -1 14 79.33 11.5
 -9 -1 -14 72.67 8.97
 -9 -1 14 92.61 9.71
 -9 1 15 9.29 4.72
 -9 -1 15 8.09 4.48
 -9 1 16 1.53 2.64
 -9 -1 16 -0.47 1.67
 -9 1 17 -3.72 4.08
 -9 1 18 0.74 1.39
 -9 1 19 0.59 1.13
 -9 1 20 3.24 2.95
 9 1 -21 -2.36 2.67
 9 -1 -21 -2.08 2.63
 -9 1 21 1.61 3.4
 9 1 -22 -4.66 3.87
 9 -1 -22 -4.17 3.85
 -9 -2 0 0.17 0.6
 -9 2 0 -1.9 1.16
 -9 2 1 3.76 3.35
 -9 -2 1 1.31 0.37
 -9 2 2 10.48 4.74
 -9 -2 2 7.17 1.83
 -9 2 3 7.64 3.43
 -9 -2 3 5.32 1.57
 -9 2 4 90.61 10.97
 -9 -2 4 101.9 7.54
 -9 2 5 -0.86 1.68
 -9 -2 5 -0.25 0.72
 -9 2 6 -2.02 2.53
 -9 -2 6 1.19 0.66
 -9 2 7 16.71 5.01
 -9 -2 7 20.35 3.97
 -9 -2 8 284.16 15.99
 -9 -2 -8 279.18 19.01
 -9 -2 8 264.51 17.59
 -9 2 8 267.98 20.95
 -9 2 9 2.16 3.3
 -9 -2 -9 -1.87 2.75
 -9 -2 9 -0.35 0.28
 -9 -2 9 -0.47 1.06
 -9 -2 -10 3.91 2.85
 -9 -2 10 2.2 2.3
 -9 2 10 -2.06 3.36
 -9 -2 10 -0.89 1.32
 -9 2 11 9.81 3.63
 -9 -2 -11 11.14 3.51
 -9 -2 11 15.84 4.54
 -9 -2 11 14.07 3.85
 -9 -2 -12 5.11 2.31
 -9 -2 12 5.2 2.46
 -9 2 12 3.87 2.64
 -9 -2 12 4.87 2.66
 -9 -2 -13 0.8 1.49
 -9 -2 13 -0.42 1.72
 -9 -2 -14 -1.12 2.01
 -9 -2 14 1.58 2.12
 -9 2 14 -3.57 2.83
 -9 2 15 4.77 4.06
 -9 2 16 6.51 4.14
 -9 2 17 -2.18 1.23
 -9 2 18 -1.08 2.69
 -9 2 19 5.97 5.22
 9 2 -20 0.31 0.58
 9 -2 -20 -0.15 1.84
 -9 2 20 -4.04 4.56
 9 2 -21 2.36 2.63
 9 -2 -21 -4.38 3.9
 -9 2 21 1.56 3.51
 9 2 -22 -7.81 5.02
 9 -2 -22 -6.5 4.92
 -9 2 22 6.69 5.87
 -9 3 0 -1.98 1.32
 -9 -3 0 -0.17 0.19
 -9 -3 0 2.38 2.68
 -9 -3 -1 74.27 11.09
 -9 -3 1 76.71 10.92
 -9 3 -1 70.72 10.42
 -9 3 1 70.94 10.2
 -9 -3 1 75.15 4.07
 -9 -3 2 137.28 4.76
 -9 -3 -2 156.48 15.59
 -9 -3 2 156.73 15.55
 -9 3 2 141.22 14.4
 -9 3 3 5.6 3.84
 -9 -3 -3 7.43 4.34
 -9 -3 3 4.89 3.5
 -9 -3 3 3.33 0.78
 -9 -3 -3 2.84 1.38
 -9 -3 4 58.89 3.96
 -9 -3 4 57.57 8.88
 -9 -3 -4 64.99 9.96
 -9 3 4 55.56 9.29
 -9 -3 -5 29.65 6.6
 -9 3 5 28.61 6.79
 -9 -3 5 24.39 5.6
 -9 -3 -6 5.14 2.27
 -9 3 6 6.28 2.91
 -9 -3 6 5.1 2.92
 -9 3 7 35.55 7.7
 9 3 -7 32.12 4.44
 -9 -3 -7 39.3 7.45
 -9 -3 7 36.41 7.34
 -9 3 8 10.85 3.94
 -9 -3 -8 14.37 4.46
 -9 -3 8 10.69 3.66
 -9 3 9 -1.31 1.58
 -9 -3 -9 1.35 0.99
 -9 -3 9 0.11 1
 -9 3 10 54.55 10.49
 -9 -3 -10 58.22 9.47
 -9 -3 10 62.56 9.28
 -9 -3 -11 35.16 6.68
 -9 -3 11 36.91 6.91
 -9 3 11 46.34 9.81
 -9 -3 -12 16.86 5.06
 -9 -3 12 13.96 4.22
 -9 3 12 9.81 5.28
 -9 3 13 3.11 3.21
 -9 -3 -13 -0.34 1.7
 -9 -3 13 -0.44 1.4
 -9 3 14 12.93 5.69
 -9 3 15 3.53 2.49
 -9 3 16 0.89 2.57
 -9 3 17 4.44 3.67
 -9 3 18 2.18 4.22
 9 3 -19 2.96 4.03
 9 -3 -19 4.49 3.67
 -9 3 19 4.51 4.44
 9 3 -20 0 2.23
 9 -3 -20 2.67 2.92
 -9 3 20 0.93 1.4
 9 -3 -21 -3.17 3.33
 -9 3 21 2.15 2.75
 9 3 -22 6.29 6.52
 9 -3 -22 3.32 3.48
 -9 4 0 3.5 2.76
 -9 -4 0 -0.22 1.96
 -9 4 1 -1.82 2.03
 -9 4 -1 -0.67 1.54
 -9 -4 -1 1.82 0.65
 -9 -4 1 0.89 0.94
 -9 4 2 24.59 6.15
 -9 -4 -2 33.54 7.48
 -9 -4 2 36.31 7.54
 -9 4 -2 27.92 6.72
 -9 4 3 15.05 5.1
 -9 -4 -3 19 5.74
 -9 -4 3 15.88 5.39
 -9 4 4 4.91 2.95
 -9 -4 -4 5.55 2.76
 -9 -4 4 7.83 4.09
 -9 -4 -5 5.08 2.3
 -9 -4 5 5.8 3.6
 -9 4 5 3.31 2.73
 -9 -4 -6 71.17 10.91
 -9 -4 6 75.68 11.6
 -9 4 6 77.72 12.03
 -9 4 7 65.14 11.09
 -9 -4 -7 58.61 9.74
 -9 -4 7 54.6 9.71
 -9 -4 -8 1.39 1.46
 -9 4 8 -1.7 2.16
 -9 -4 8 1.9 1.64
 -9 4 9 13.79 5.21
 -9 -4 -9 14.91 4.29
 -9 -4 9 16.28 4.66
 -9 4 10 3.51 2.74
 -9 4 11 1.21 1.21
 -9 4 12 0.45 2.55
 -9 4 13 -2.67 2.21
 -9 4 14 -3.27 2.72
 -9 4 15 -4.19 3.55
 -9 4 16 2.31 3.38
 -9 4 17 2.07 3.29
 9 4 -18 0 0.59
 9 -4 -18 1.04 2.61
 -9 4 18 1.7 1.5
 9 4 -19 1.11 1.71
 9 -4 -19 0 0.97
 -9 4 19 4.13 4.48
 9 4 -20 2.72 2.77
 9 -4 -20 3.4 3.14
 -9 4 20 2.1 3.5
 9 4 -21 0 1.73
 9 -4 -21 0 1.13
 -9 5 0 -0.86 2.11
 -9 5 -1 37.03 7.84
 -9 5 1 38.66 8.2
 -9 5 -2 -0.34 1.45
 -9 5 2 2.95 2.08
 -9 5 -3 2.75 1.76
 -9 5 3 10.83 4.54
 -9 5 4 11.74 4.94
 -9 5 -4 6.34 3
 -9 5 5 26.86 7.34
 -9 5 6 1 2.09
 -9 5 7 10.76 4.93
 -9 5 8 6.79 4.34
 -9 5 9 24.03 7.51
 -9 5 10 27.53 8.2
 -9 5 11 9.84 4.81
 -9 5 12 -0.52 1.34
 -9 5 13 4.37 3.45
 -9 5 14 -2.64 3.07
 -9 5 15 -1.62 2.46
 9 5 -16 10.03 4.74
 9 -5 -16 0.87 1.33
 -9 5 16 9.42 5.92
 9 -5 -17 0.3 1.2
 -9 5 17 2.25 3.68
 9 5 -18 0 0.78
 9 -5 -18 0.14 0.85
 9 5 -19 -3.44 3.06
 9 -5 -19 -0.02 0.21
 9 5 -20 -1.02 1.71
 9 -5 -20 2.87 2.61
 -9 6 0 -1.32 2.41
 -9 6 -1 -1.11 2.73
 -9 6 1 4.59 3.34
 -9 6 -2 0.82 0.5
 -9 6 2 -0.71 1.76
 -9 6 -3 2.48 2.61
 -9 6 3 -1.58 2.31
 -9 6 -4 -0.51 0.99
 -9 6 4 0.09 0.8
 -9 6 -5 8.12 3.63
 -9 6 5 15.78 6.27
 -9 6 -6 5.32 3.48
 -9 6 6 11.68 5.61
 -9 6 7 -0.16 1.51
 -9 6 8 0.28 1.77
 -9 6 9 -3.77 3.57
 -9 6 10 0.63 2.64
 -9 6 11 4.2 4.07
 -9 6 12 0.82 1.2
 -9 6 13 1.21 3.31
 -9 6 14 0.1 1.31
 -9 6 15 0 1.69
 -9 6 16 -3.29 3.46
 -9 6 18 -2.3 2.86
 -9 7 0 -0.18 1.48
 -9 7 -1 1.53 1.9
 -9 7 1 2.13 2.45
 -9 7 -2 2.02 2.61
 -9 7 2 1.21 1.76
 -9 7 -3 1.34 2.51
 -9 7 3 -2.58 2.48
 -9 7 -4 0.1 0.7
 -9 7 4 1 1
 -9 7 -5 1.71 2.24
 -9 7 5 -4.46 3.41
 -9 7 -6 -0.41 0.95
 -9 7 6 0.59 1.26
 -9 7 -7 4.48 3.54
 -9 7 7 1.23 3.03
 -9 7 -8 0 0.66
 -9 7 8 -1.16 1.83
 -9 7 -9 -0.06 0.39
 -9 7 9 -3.45 3.23
 -9 7 10 -2.97 3.08
 -9 7 11 1.97 2.56
 -9 7 12 -7.89 5.24
 -9 7 13 -2.28 2.89
 -9 7 14 0.88 1.83
 -9 8 0 3.47 4.05
 -9 8 -1 -7.41 4.25
 -9 8 1 9.93 6.15
 -9 8 -2 -14.29 6.37
 -9 8 2 3.89 3.16
 -9 8 -3 -4.93 3.73
 -9 8 3 0 1.55
 -9 8 -4 -9.02 5.36
 -9 8 4 -3.11 2.94
 -9 8 -5 -1.31 1.79
 -9 8 5 -2.01 2.4
 -9 8 -6 0.17 0.75
 -9 8 6 -0.92 1.65
 -9 8 -7 -1.8 2.15
 -9 8 7 -1.88 2.41
 -9 8 -8 0.69 0.83
 -9 8 8 0 1.21
 -9 8 -9 -6.22 4.24
 -9 8 9 4.18 3.77
 -9 8 -10 2.06 2.55
 -9 8 10 0 2.15
 -9 8 -11 -4.81 4.13
 -9 8 11 0 3.71
 -9 9 4 -3.06 3.03
 -9 9 5 1.29 3.69
 -10 0 0 263.63 16.41
 -10 0 1 0.18 1.17
 -10 0 2 57.65 7.5
 -10 0 3 0.55 0.56
 -10 0 4 4.41 2.28
 -10 0 5 -2.33 1.95
 -10 0 6 102.91 11.14
 -10 0 7 -0.86 1.76
 -10 0 8 94.12 11.34
 -10 0 9 1.03 0.29
 -10 0 10 4.8 3.09
 -10 0 11 0.12 1.6
 -10 0 12 18.07 5.87
 -10 0 13 -0.34 2.16
 -10 0 14 31.2 7.77
 -10 0 15 0.01 2.01
 -10 0 16 8.3 4.36
 -10 0 17 -1.63 1.73
 -10 0 18 8.67 4.64
 -10 0 19 -1.72 1.42
 10 0 -22 1.27 2.08
 -10 -1 0 95.58 8.73
 -10 1 0 95.76 10.63
 -10 1 1 30.9 6.16
 -10 -1 1 31.74 4.83
 -10 1 2 7.48 4.87
 -10 -1 2 1.36 1.5
 -10 1 3 11.44 3.69
 -10 -1 3 12.92 3.4
 -10 1 4 27.46 6.25
 -10 -1 4 26.99 4.81
 -10 1 5 14.27 4.24
 -10 -1 5 13.71 3.59
 -10 1 6 53.22 8.25
 -10 -1 6 61.99 7.86
 -10 1 7 1.02 0.26
 -10 -1 7 2.44 0.2
 -10 1 8 5.37 2.77
 -10 -1 8 7.04 3.12
 -10 1 9 1.75 2.11
 -10 -1 9 0.13 0.39
 -10 1 10 64.47 10.71
 -10 -1 10 71.52 9.71
 -10 1 11 0.65 1.36
 -10 -1 11 -1.37 1.95
 -10 1 12 33.55 8
 -10 -1 12 35.41 7.33
 -10 1 13 8.08 4.16
 -10 -1 13 4.54 2.98
 -10 -1 -14 1.11 0.9
 -10 -1 14 -0.38 0.51
 -10 1 15 -1.52 2.42
 -10 -1 15 -2.96 2.66
 -10 1 16 11.66 5.52
 -10 -1 16 13.67 5.26
 -10 1 17 -1.79 2.18
 -10 -1 17 -1.06 1.98
 -10 1 18 4.85 3.61
 -10 1 19 3.72 3.89
 -10 1 20 1.05 1.96
 -10 1 21 0.67 3.5
 10 1 -22 10.93 7.43
 10 -1 -22 -4.9 4.2
 -10 -2 0 24.33 3.7
 -10 2 0 21.38 5.24
 -10 2 1 44.82 8.04
 -10 -2 1 48.82 5.38
 -10 2 2 0.37 1.78
 -10 -2 2 0.59 0.45
 -10 -2 3 1.7 1.22
 -10 2 3 3.02 2.13
 -10 2 4 9.04 3.49
 -10 -2 4 11.51 2.61
 -10 2 5 2.42 1.82
 -10 -2 5 1.98 1.26
 -10 -2 6 61.18 6.97
 -10 2 6 56.39 9.5
 -10 2 7 3.61 3.01
 -10 -2 7 1.78 1.43
 -10 -2 8 39.94 6.1
 -10 2 8 34.19 7.73
 -10 -2 9 43.7 6.59
 -10 -2 -9 48.13 7.89
 -10 2 9 43.19 8.87
 -10 -2 9 38.94 6.97
 -10 2 10 -0.51 2.27
 -10 -2 -10 7.8 3.24
 -10 -2 10 3.38 1.91
 -10 -2 10 4.34 1.56
 -10 -2 -11 -0.17 0.99
 -10 -2 11 2.14 2.35
 -10 2 11 2.17 2.14
 -10 -2 11 1.38 1.45
 -10 2 12 8.48 3.93
 -10 -2 -12 10.39 3.83
 -10 -2 12 5.42 2.05
 -10 -2 12 7.68 3.4
 -10 -2 -13 1.56 1.91
 -10 -2 13 0.82 0.92
 -10 2 13 2.29 1.06
 -10 -2 13 -0.11 0.94
 -10 2 14 21.19 7.09
 -10 -2 -14 22.81 5.19
 -10 -2 14 20.48 5.43
 -10 2 15 4.99 4
 -10 2 16 9.75 4.92
 -10 2 17 1.97 1.02
 -10 2 18 6.01 4.72
 -10 2 19 2.34 2.7
 -10 2 20 -0.19 1.96
 10 2 -21 0 2.59
 10 -2 -21 -3.98 3.74
 -10 2 21 1.47 2.25
 10 2 -22 3.93 3.53
 10 -2 -22 3.28 3.5
 -10 3 0 -0.86 2.12
 -10 -3 0 2.66 1.12
 -10 -3 0 1.56 1.86
 -10 3 -1 17.93 5.51
 -10 3 1 18.15 5.72
 -10 -3 -1 17.61 4.82
 -10 -3 1 13.63 4.46
 -10 -3 1 19.48 2.7
 -10 -3 -2 0.31 2.15
 -10 -3 2 -0.18 1.35
 -10 3 2 2.54 2.89
 -10 -3 2 0.85 0.53
 -10 -3 3 67.84 4.57
 -10 -3 -3 69.22 10.32
 -10 -3 3 69.2 10.34
 -10 3 3 69.25 10.25
 -10 3 4 1.68 2.1
 -10 -3 4 0.6 0.64
 -10 -3 -4 -2.91 2.81
 -10 -3 4 -2.27 2.38
 -10 3 5 2.21 0.32
 -10 -3 -5 1.45 1.78
 -10 -3 5 4.52 1.33
 -10 -3 5 5.7 3.12
 -10 -3 6 56.71 5.55
 -10 3 6 49.13 9.32
 -10 -3 -6 52.92 9.23
 -10 -3 6 56.13 9.43
 -10 -3 -7 2.75 0.43
 -10 -3 7 4.06 2.17
 -10 3 7 4.33 3.66
 -10 -3 7 5.08 1.84
 -10 -3 8 1.27 0.33
 -10 3 8 -1.04 1.92
 -10 -3 -8 2.67 2.34
 -10 3 9 20.18 6.3
 -10 -3 -9 25.21 6.31
 -10 -3 9 23.57 6.08
 -10 3 10 26.25 7.44
 -10 -3 -10 33.26 6.98
 -10 -3 10 25.04 5.99
 -10 -3 -11 9.58 3.71
 -10 3 11 11.02 4.88
 -10 -3 11 11.68 4.26
 -10 -3 -12 11.25 3.58
 -10 -3 12 14.43 4.72
 -10 3 12 16.14 6.14
 -10 -3 -13 4.73 1.74
 -10 -3 13 6.84 2.89
 -10 3 13 4.95 4.38
 -10 -3 14 0.25 1.04
 -10 3 14 -1.92 1.3
 -10 -3 -14 2.53 2.33
 -10 3 15 3.84 2.84
 -10 3 16 6.6 4.12
 -10 3 17 7.72 5.52
 -10 3 18 -1.74 3.18
 -10 3 19 -1.23 2.02
 10 3 -20 -3.24 3.01
 10 -3 -20 0 1.15
 -10 3 20 0.05 1.72
 10 3 -21 -0.4 1.09
 10 -3 -21 0 1.57
 -10 4 0 0.13 0.57
 -10 -4 0 -1.6 2.76
 -10 4 -1 1.78 0.43
 -10 4 1 3.57 2.46
 -10 -4 -1 5.1 3.38
 -10 -4 1 1.62 1.85
 -10 4 -2 0.7 0.82
 -10 4 2 -0.69 0.26
 -10 -4 -2 0.78 1.34
 -10 -4 2 -0.79 1.73
 -10 4 -3 -1.8 2.47
 -10 4 3 5.12 3.52
 -10 -4 -3 4.74 3.41
 -10 -4 3 3.37 2.87
 -10 4 4 0.22 2.04
 -10 -4 -4 -1.63 2
 -10 -4 4 2.95 3.35
 -10 4 5 0.91 1.05
 -10 -4 -5 1.96 1.08
 -10 -4 5 1.56 1.42
 -10 -4 -6 24.94 6.65
 -10 4 6 24.45 7.1
 -10 -4 6 25.23 7.17
 -10 -4 -7 0.51 0.32
 -10 4 7 0 0.27
 -10 -4 -8 1.49 1.61
 -10 -4 8 0.2 1.18
 -10 4 8 0.96 1.92
 -10 -4 -9 33.74 7.19
 -10 -4 9 32.16 7.53
 -10 4 9 33.27 8.55
 -10 -4 -10 0.64 1.66
 -10 4 10 8.53 4.7
 -10 -4 10 4.81 3.03
 -10 4 11 7.39 3.95
 -10 4 12 9.04 4.96
 -10 4 13 1.72 0.9
 -10 4 14 7.03 4.61
 -10 4 15 -2.26 2.36
 -10 4 16 3.27 3.43
 -10 4 17 3.38 5
 -10 4 18 3.55 3.46
 10 4 -19 -2.22 2.44
 10 -4 -19 -3.52 3.15
 -10 4 19 0.4 3.47
 10 4 -20 0.7 1.41
 10 -4 -20 0 0.76
 10 4 -21 0 2.05
 10 -4 -21 0 3.68
 -10 5 0 3.05 1.65
 -10 -5 0 1.02 1.65
 -10 5 1 7.62 3.73
 -10 5 -1 7.86 3.47
 -10 -5 -1 9.35 4.37
 -10 -5 1 6.92 3.93
 -10 5 2 6.72 3.31
 -10 5 -2 5.32 2.69
 -10 -5 2 7.4 4.23
 -10 5 -3 29.5 7.37
 -10 5 3 33.52 8.37
 -10 5 -4 19.25 5.98
 -10 5 4 20.2 6.61
 -10 5 5 0.4 1.76
 -10 5 6 12.2 5.39
 -10 5 7 3.81 3.25
 -10 5 8 6.2 3.64
 -10 5 9 1.68 1.63
 -10 5 10 0.13 1.34
 -10 5 11 -1.14 1.66
 -10 5 12 6.92 4.08
 -10 5 13 31.24 9.19
 -10 5 14 0.63 2.52
 -10 5 15 -1.45 2.88
 -10 5 16 -0.17 2.85
 10 -5 -17 0 1.47
 -10 5 17 -0.83 1.73
 10 5 -18 -1.19 1.76
 10 -5 -18 -1.35 1.73
 10 5 -19 0 1.15
 10 -5 -19 -1.53 1.91
 10 5 -20 2.9 2.92
 -10 6 0 0.28 1.2
 -10 6 -1 -2.96 2.45
 -10 6 1 1.16 2.13
 -10 6 -2 0.81 0.43
 -10 6 2 2.99 2.82
 -10 6 -3 3.47 2.36
 -10 6 3 0.96 1.18
 -10 6 -4 4.15 3.77
 -10 6 4 -4.3 3.16
 -10 6 -5 -1.34 1.68
 -10 6 5 3.64 2.66
 -10 6 -6 -0.78 1.09
 -10 6 6 1.95 2.79
 -10 6 7 -2.02 2.75
 -10 6 8 3.5 2.79
 -10 6 9 0.59 2.26
 -10 6 10 3.81 3.81
 -10 6 11 5.11 4.75
 -10 6 12 -2.1 3.41
 -10 6 13 0.21 2.43
 -10 6 14 3.75 3.61
 -10 6 15 0 1.64
 -10 7 0 2.93 3.49
 -10 7 -1 0.19 1.94
 -10 7 1 -1.58 1.94
 -10 7 -2 0.7 1.81
 -10 7 2 0.1 0.51
 -10 7 -3 0.4 2.03
 -10 7 3 -2.08 2.28
 -10 7 -4 2.26 2.29
 -10 7 4 0.29 2.15
 -10 7 -5 0 1.24
 -10 7 5 0.57 3.02
 -10 7 -6 1.28 1.75
 -10 7 6 0.13 1.89
 -10 7 -7 2.33 2.41
 -10 7 7 0.22 3.45
 -10 7 -8 -3.92 3.26
 -10 7 8 -1.15 1.86
 -10 7 -9 -4.35 3.57
 -10 7 9 0 2.1
 -10 7 10 -1.66 2.33
 -10 7 11 -0.68 1.52
 -10 7 12 4.36 3.93
 -10 7 13 -8.67 5.7
 -10 8 0 -3.3 2.94
 -10 8 -1 0 0.83
 -10 8 1 2.97 2.81
 -10 8 -2 7.41 4.36
 -10 8 2 2.59 2.64
 -10 8 -3 2.16 4.22
 -10 8 3 2.47 2.62
 -10 8 -4 0 2.04
 -10 8 4 0 2.09
 -10 8 -5 -5.71 3.85
 -10 8 5 -2.43 2.68
 -10 8 -6 -2.84 2.77
 -10 8 6 0 1.55
 -10 8 -7 -7.4 4.59
 -10 8 7 -3.51 3.34
 -10 8 -8 -3.15 3.06
 -10 8 8 0 2.1
 -10 8 -9 -3.54 3.33
 -10 8 9 0 1
 -10 8 -10 -1.01 1.85
 -10 8 -11 -2.97 3.35
 -10 9 1 0 3.92
 -10 9 2 -2.05 2.47
 -11 0 0 0.18 0.43
 -11 0 1 0.39 1.12
 -11 0 2 37.97 6.47
 -11 0 3 -0.44 0.54
 -11 0 4 4.79 2.2
 -11 0 5 -1.19 1.46
 -11 0 6 38.44 7.14
 -11 0 7 0.06 0.47
 -11 0 8 31.98 6.59
 -11 0 9 0.33 1.27
 -11 0 10 10.43 4.28
 -11 0 11 0.12 1.11
 -11 0 12 10.07 4.63
 -11 0 13 0.25 1.45
 -11 0 14 34.35 8.81
 -11 0 15 1.75 2.4
 -11 0 16 -1.95 1.88
 -11 0 17 0.97 1.31
 -11 0 18 0.64 1.96
 -11 0 19 -1.32 1.87
 -11 0 20 -1.83 3.04
 -11 -1 0 -0.7 1.52
 -11 1 0 -0.16 1.06
 -11 1 1 8.12 3.19
 -11 -1 1 7.25 2.24
 -11 1 2 54.18 8.08
 -11 -1 2 56.64 7.07
 -11 1 3 28.03 5.87
 -11 -1 3 35.41 5.75
 -11 1 4 14.18 4.57
 -11 -1 4 9.5 2.97
 -11 1 5 1.74 2.07
 -11 -1 5 1.84 0.99
 -11 1 6 103.56 12.31
 -11 -1 6 118.02 11.7
 -11 1 7 0.2 1.76
 -11 -1 7 0.49 0.68
 -11 1 8 10.54 3.96
 -11 -1 8 15.23 4.42
 -11 1 9 7.55 3.32
 -11 -1 9 9.81 3.81
 -11 1 10 -0.02 2.72
 -11 -1 10 0.37 0.89
 -11 1 11 15.35 5.9
 -11 -1 11 13.42 4.81
 -11 1 12 -2.25 2.85
 -11 -1 12 -0.03 1.3
 -11 1 13 3.02 3.38
 -11 -1 13 1.9 2.33
 -11 1 14 2.92 2.35
 -11 -1 14 2.73 1.99
 -11 1 15 0.02 2.17
 -11 -1 15 0.71 1.21
 -11 1 16 1.09 1.84
 -11 -1 16 2.78 2.98
 -11 1 17 2.41 1.43
 -11 -1 17 0.01 0.86
 -11 1 18 4.31 3.11
 -11 1 19 3.09 3.44
 -11 1 20 0.33 1.85
 -11 1 21 -3.13 3.28
 -11 1 22 1.04 1.2
 -11 -2 0 0.09 0.42
 -11 2 0 -3.1 1.88
 -11 2 1 7.28 3.36
 -11 -2 1 6.15 2.11
 -11 2 -1 8.31 3.68
 -11 2 2 3.83 3.12
 -11 -2 2 5.09 1.8
 -11 2 3 -1.48 1.85
 -11 -2 3 -0.84 1.27
 -11 2 4 27.68 6.83
 -11 -2 4 28.03 4.81
 -11 2 5 2.14 1.72
 -11 -2 5 0.12 0.62
 -11 2 6 2.34 2.75
 -11 -2 6 2.21 1
 -11 -2 7 55.61 7.3
 -11 2 7 49.16 9.05
 -11 2 8 1.23 1.74
 -11 -2 8 4.77 2.16
 -11 2 9 3.98 3.61
 -11 -2 9 3.88 1.62
 -11 -2 10 46.02 7.38
 -11 -2 10 45.09 7.58
 -11 2 10 42.14 9.33
 -11 -2 -10 42.47 7.67
 -11 2 11 -1.77 2.72
 -11 -2 -11 -1.56 2.88
 -11 -2 11 -0.6 1.94
 -11 -2 11 1.05 1.57
 -11 -2 -12 -0.44 1.78
 -11 -2 12 -0.88 1.95
 -11 2 12 1.23 1.92
 -11 -2 12 0.24 1.25
 -11 -2 -13 -0.33 0.86
 -11 2 13 0.58 1.94
 -11 -2 13 -0.37 0.74
 -11 -2 13 -0.03 0.95
 -11 -2 -14 15.91 4.94
 -11 -2 14 21.49 5.3
 -11 2 14 19.62 6.72
 -11 -2 14 20.4 6.05
 -11 2 15 4.57 2.98
 -11 2 16 0.77 0.7
 -11 2 17 3.24 1.76
 -11 2 18 2.76 3.12
 -11 2 19 -1.34 0.58
 -11 2 20 0.8 1.64
 -11 2 21 -4.79 4.07
 -11 3 0 1.48 1.96
 -11 -3 0 0.04 0.32
 -11 -3 0 2.29 2.65
 -11 -3 -1 8.42 2.25
 -11 3 -1 8.7 3.38
 -11 3 1 10.13 3.74
 -11 -3 1 9.45 2.29
 -11 -3 -1 10.72 4.35
 -11 -3 1 12.35 4.95
 -11 3 -2 1.2 1.76
 -11 3 2 3.65 1.89
 -11 -3 2 1.88 1
 -11 -3 -2 0.61 1.06
 -11 -3 2 4.67 2.91
 -11 3 3 3.27 3.14
 -11 -3 -3 -2.02 1.99
 -11 -3 3 2.67 2.24
 -11 -3 3 2.16 0.93
 -11 3 4 -1.6 1
 -11 -3 -4 -2.93 2.59
 -11 -3 4 -3.66 2.46
 -11 -3 4 -0.06 0.82
 -11 -3 5 65.57 5.78
 -11 -3 -5 63.4 10.61
 -11 -3 5 59.94 10.36
 -11 3 5 62.61 10.58
 -11 -3 6 16.4 3.04
 -11 3 6 17.85 5.58
 -11 -3 -6 12.68 4.31
 -11 -3 6 14.98 5.09
 -11 -3 7 104.64 8.18
 -11 -3 -7 94.22 12.66
 -11 -3 7 87.27 12.22
 -11 3 7 94.52 13.53
 -11 -3 -8 5.11 3.17
 -11 3 8 3.33 2.45
 -11 -3 8 5.31 2.88
 -11 -3 8 5.76 2.3
 -11 -3 -9 9.13 3.88
 -11 -3 9 6.62 3.35
 -11 3 9 8.69 4.39
 -11 3 10 1.22 1.81
 -11 -3 -10 5.41 3
 -11 -3 10 2.94 2.71
 -11 3 11 1.49 1.13
 -11 -3 -11 4.86 2.67
 -11 -3 11 2.56 2.67
 -11 -3 -12 1.7 1.29
 -11 3 12 2.4 2.92
 -11 -3 12 1.48 1.03
 -11 -3 -13 1.27 1.45
 -11 -3 13 -0.52 1.75
 -11 3 13 2.59 1.89
 -11 -3 -14 4 2.97
 -11 -3 14 1.55 0.33
 -11 3 14 3.74 2.62
 -11 3 15 2.42 2.65
 -11 3 16 2.7 1.5
 -11 3 17 7.49 4.43
 -11 3 18 0.97 1.83
 -11 3 19 2.17 3.74
 -11 3 20 0.25 0.94
 11 3 -21 2.68 4.26
 11 -3 -21 -6.72 4.9
 -11 4 0 -3.65 3.23
 -11 -4 0 -3.04 2.23
 -11 4 -1 8.91 4.24
 -11 4 1 7.98 3.62
 -11 -4 -1 8.77 3.89
 -11 -4 1 6.1 1.93
 -11 4 -2 4.24 2.7
 -11 4 2 8.8 3.73
 -11 -4 -2 2.65 2.49
 -11 -4 2 2.42 1.37
 -11 4 -3 0.8 1.19
 -11 4 3 2.61 2.3
 -11 -4 -3 -0.83 2.61
 -11 -4 3 0.68 1.23
 -11 4 4 2.97 3.26
 -11 -4 -4 2.5 1.47
 -11 -4 4 -1.38 2.46
 -11 4 5 10.17 4.27
 -11 -4 -5 7.52 4.16
 -11 -4 5 8.88 3.4
 -11 4 6 -2.57 2.99
 -11 -4 -6 -0.24 1.55
 -11 -4 6 -2.79 2.87
 -11 4 7 8.44 4.04
 -11 -4 -7 8.5 4.25
 -11 -4 7 8.18 3.85
 -11 -4 -8 4.06 2.9
 -11 -4 8 2.53 1.24
 -11 4 8 1.72 1.9
 -11 -4 -9 3.64 0.97
 -11 -4 9 2.84 1.56
 -11 4 9 3.69 2.93
 -11 -4 -10 7.53 3.35
 -11 -4 10 6.78 3.47
 -11 4 10 9.39 4.66
 -11 -4 -11 0.13 0.69
 -11 -4 11 -0.01 1.15
 -11 4 11 -2.82 3.46
 -11 4 12 6.12 4.03
 -11 -4 12 3.63 2.7
 -11 4 13 -1.33 3.45
 -11 4 14 1.16 1.46
 -11 4 15 -0.36 2.29
 -11 4 16 3.06 2.71
 -11 4 17 2.77 1.19
 -11 4 18 -4.16 3.86
 11 4 -20 -2.68 2.78
 11 -4 -20 0 2.93
 -11 -5 0 0.26 1.96
 -11 5 0 1.01 0.95
 -11 -5 -1 12.51 4.82
 -11 -5 1 9.9 4.2
 -11 5 -1 13.21 5.49
 -11 5 1 8.72 4.44
 -11 -5 -2 -3.54 2.85
 -11 -5 2 -0.23 1.48
 -11 5 -2 2.62 2.66
 -11 5 2 3.53 2.96
 -11 -5 -3 6.53 3.87
 -11 -5 3 6.97 3.65
 -11 5 -3 5.74 3.33
 -11 5 3 8.76 3.75
 -11 5 -4 7.86 4.35
 -11 5 4 8.19 3.93
 -11 -5 -4 4.46 2.78
 -11 -5 4 6.13 3.23
 -11 5 5 -2.15 2.23
 -11 -5 -5 1.05 2.28
 -11 -5 5 -0.72 1.56
 -11 5 6 20.93 6.74
 -11 5 7 6.22 3.99
 -11 5 8 6.67 4.3
 -11 5 9 1.77 2.59
 -11 5 10 0.52 1.57
 -11 5 11 19.12 7.28
 -11 5 12 0.39 2
 -11 5 13 -0.58 1.35
 -11 5 14 -1.55 2.53
 -11 5 15 2.05 3.03
 -11 5 16 0.66 3.79
 -11 5 17 -4.1 3.85
 11 5 -18 -1.73 2.15
 11 -5 -18 -1.05 1.57
 11 5 -19 0 0.99
 11 -5 -19 -0.88 1.48
 -11 6 0 0.16 0.83
 -11 6 -1 1.37 1.4
 -11 6 1 8.4 4.63
 -11 6 -2 2.33 2.8
 -11 6 2 3.35 2.86
 -11 6 -3 -0.07 1.63
 -11 6 3 1.74 2.74
 -11 6 -4 2.67 2.59
 -11 6 4 2.5 2.62
 -11 6 -5 0.71 1.98
 -11 6 5 -2.31 1.35
 -11 6 -6 0.08 1.29
 -11 6 6 1.58 0.48
 -11 6 -7 2.71 2.42
 -11 6 7 2.96 3.78
 -11 6 8 2.19 2.32
 -11 6 9 -0.71 2.22
 -11 6 10 0.83 1.08
 -11 6 11 1.91 2.14
 -11 6 12 1.7 3.5
 -11 6 13 6.22 4.59
 -11 6 14 3.92 4.6
 -11 7 0 -1.56 1.96
 -11 7 -1 0.33 2.14
 -11 7 1 -0.94 1.53
 -11 7 -2 6.07 3.79
 -11 7 2 0.49 2.55
 -11 7 -3 0 0.61
 -11 7 3 0.12 2.08
 -11 7 -4 0 1.41
 -11 7 4 -1.39 1.93
 -11 7 -5 0 0.46
 -11 7 5 0.27 0.86
 -11 7 -6 0 0.91
 -11 7 6 0.04 2.18
 -11 7 -7 1.91 2.24
 -11 7 7 -3.4 3.19
 -11 7 -8 -3.72 3.25
 -11 7 8 0 1.07
 -11 7 -9 1.66 2.27
 -11 7 9 -5.14 4.06
 -11 7 -10 4.23 3.76
 -11 7 10 7.53 6.37
 -11 7 11 0 3.17
 -11 7 12 -2.56 3.06
 -11 8 0 0 0.97
 -11 8 -1 -4.09 3.32
 -11 8 1 6.13 4.14
 -11 8 -2 0 1.44
 -11 8 2 0 2.04
 -11 8 -3 -5.04 3.69
 -11 8 3 0 1.41
 -11 8 -4 0 1.67
 -11 8 4 0 2.3
 -11 8 -5 6.25 4.15
 -11 8 5 -3.57 3.3
 -11 8 -6 0 0.88
 -11 8 6 0 1.96
 -11 8 -7 -6.77 4.53
 -11 8 7 -3.29 3.3
 -11 8 -8 6.79 4.63
 -11 8 8 0 1.46
 -11 8 -9 0 2.4
 -11 8 -10 0 5.48
 -12 0 0 113.78 11.66
 -12 0 1 1.32 0.48
 -12 0 2 26.45 5.54
 -12 0 3 0.48 1.18
 -12 0 4 2.48 1.57
 -12 0 5 0.62 0.98
 -12 0 6 71.83 9.96
 -12 0 7 1.8 2.52
 -12 0 8 16.68 4.83
 -12 0 9 0.74 0.66
 -12 0 10 9.61 4.34
 -12 0 11 -0.62 1.96
 -12 0 12 5.45 4.28
 -12 0 13 -0.41 1.42
 -12 0 14 7.14 3.31
 -12 0 15 -1.07 0.88
 -12 0 16 7.07 4.76
 -12 0 17 1.51 2.63
 -12 0 18 -0.9 2.27
 -12 0 19 2.53 2.4
 -12 0 20 -0.44 2.19
 -12 -1 0 0.15 1.14
 -12 1 0 -0.78 1.21
 -12 1 1 3.47 2.3
 -12 -1 1 2.74 1.13
 -12 1 2 7.2 2.76
 -12 -1 2 10.22 3.12
 -12 1 3 5.44 3.48
 -12 -1 3 5.87 2.35
 -12 1 4 9.31 4.01
 -12 -1 4 9.48 3.32
 -12 1 5 3.07 2.83
 -12 -1 5 2.7 1.72
 -12 1 6 15.92 4.83
 -12 -1 6 18.53 4.89
 -12 1 7 15.24 5
 -12 -1 7 17.82 4.66
 -12 -1 8 175.55 15.65
 -12 1 8 158.62 16.47
 -12 1 9 18.97 5.86
 -12 -1 9 26.93 6.49
 -12 1 10 1.54 2.02
 -12 -1 10 -0.41 1.68
 -12 1 11 0.3 1.23
 -12 -1 11 0.54 1.46
 -12 1 12 6.95 4.26
 -12 -1 12 1.42 1.14
 -12 1 13 1.16 1.68
 -12 -1 13 -1.47 1.61
 -12 1 14 -2.36 3.25
 -12 -1 14 0.25 1.57
 -12 1 15 2.42 2.85
 -12 -1 15 2.22 3.13
 -12 1 16 10.33 6
 -12 -1 16 7.68 3.94
 -12 1 17 -2.43 2.79
 -12 -1 17 2.16 2.28
 -12 1 18 3.53 2.77
 -12 -1 18 -1.42 2.13
 -12 1 19 2.14 3.1
 -12 1 20 3.99 3.92
 -12 1 21 4.81 5.21
 -12 2 0 76.76 11.28
 -12 -2 0 77.35 8.09
 -12 -2 -1 0.7 1.11
 -12 2 -1 2.65 2.97
 -12 2 1 1.69 2.55
 -12 2 2 9.84 3.67
 -12 -2 2 16.11 3.97
 -12 2 3 8.6 3.97
 -12 -2 3 8.47 2.79
 -12 2 4 7.92 4.01
 -12 -2 4 8.78 2.9
 -12 2 5 3.09 2.41
 -12 -2 5 1.37 1.17
 -12 -2 6 97.3 10.16
 -12 2 6 77.97 11.82
 -12 2 7 -1.45 2.5
 -12 -2 7 0.6 0.99
 -12 2 8 3.91 2.15
 -12 -2 8 1.01 0.61
 -12 2 9 1.54 1.84
 -12 -2 9 0.42 0.52
 -12 2 10 26.5 7.51
 -12 -2 10 27.9 5.92
 -12 -2 -11 1.82 1.4
 -12 2 11 0.14 1.56
 -12 -2 11 0.21 0.49
 -12 -2 11 -0.76 1.73
 -12 -2 12 -1.22 0.4
 -12 2 12 -1.63 2.6
 -12 -2 12 -0.16 1.72
 -12 -2 13 3.55 2.2
 -12 2 13 1.94 2.46
 -12 -2 13 4.36 2.6
 -12 -2 -13 -0.58 0.51
 -12 -2 -14 0.57 0.82
 -12 -2 14 1.27 1.2
 -12 2 14 0.64 1.78
 -12 -2 14 2.71 3.27
 -12 2 15 -0.73 1.6
 -12 -2 15 4.3 3.42
 -12 2 16 2.31 2.92
 -12 2 17 -1.61 2.13
 -12 2 18 -5.27 4.28
 -12 2 19 -8.31 5.11
 -12 2 20 0 0.56
 -12 3 0 14.47 5.07
 -12 -3 0 16.24 5.84
 -12 -3 0 17.7 3.66
 -12 -3 -1 0.07 0.57
 -12 3 -1 -3.26 3.07
 -12 3 1 0.28 1.9
 -12 -3 1 0.32 0.72
 -12 -3 -1 -0.69 2.37
 -12 -3 1 2.6 2.36
 -12 3 -2 0.34 1.05
 -12 -3 -2 1.86 2.29
 -12 -3 2 0.13 3.41
 -12 3 2 1.55 1.22
 -12 -3 2 0.51 0.82
 -12 3 3 19.63 5.85
 -12 -3 -3 12.35 4.61
 -12 -3 3 12.64 4.57
 -12 -3 3 15.06 2.97
 -12 3 4 0.89 2.66
 -12 -3 4 0.89 0.87
 -12 -3 -4 -0.85 2.42
 -12 -3 4 4.24 2.61
 -12 -3 5 22.97 3.67
 -12 3 5 20.87 6.18
 -12 -3 -5 22.44 6.41
 -12 -3 5 21.05 6.33
 -12 -3 -6 19.88 6.03
 -12 -3 6 16.68 5.18
 -12 3 6 20 6.23
 -12 -3 -7 10.12 4.13
 -12 -3 7 13.93 5.11
 -12 3 7 14.33 5.92
 -12 3 8 7.5 3.11
 -12 -3 -8 11.9 4.59
 -12 -3 8 13.13 4.51
 -12 -3 -9 45.03 8.55
 -12 3 9 48.41 10.33
 -12 -3 9 45.42 9.08
 -12 -3 -10 1.75 1.67
 -12 -3 10 2.08 1.61
 -12 3 10 3.62 2.49
 -12 3 11 6.74 4.43
 -12 -3 -11 8.56 3.79
 -12 -3 11 6.78 3
 -12 3 12 2.13 3.11
 -12 -3 -12 -0.5 2.03
 -12 -3 12 0.3 1.72
 -12 -3 -13 2.94 2.76
 -12 -3 13 3.52 2.16
 -12 3 13 0.29 1.72
 -12 -3 -14 -1.94 0.51
 -12 -3 14 -1.76 1.62
 -12 3 14 -1.93 3.31
 -12 3 15 1.81 2.2
 -12 3 16 0.45 0.68
 -12 3 17 6.66 5.38
 -12 3 18 -0.17 1.16
 -12 3 19 -5.9 5.45
 -12 4 0 20.9 6.63
 -12 -4 0 26.43 7.51
 -12 4 -1 0.8 2.3
 -12 4 1 -2.2 1
 -12 -4 -1 4.29 2.8
 -12 -4 1 -1.72 2.65
 -12 4 -2 2.27 3.21
 -12 4 2 1.71 1.8
 -12 -4 -2 1.46 1.81
 -12 -4 2 2.39 2.91
 -12 4 -3 9.02 4.56
 -12 4 3 11.52 4.8
 -12 -4 -3 8.08 3.6
 -12 -4 3 12.74 5.16
 -12 4 4 2.37 1.68
 -12 -4 -4 1.81 0.47
 -12 -4 4 2.39 2.11
 -12 4 5 3.2 2.51
 -12 -4 -5 5.05 3.54
 -12 -4 5 -1.37 3.06
 -12 4 6 11.66 4.61
 -12 -4 -6 11.16 4.8
 -12 -4 6 11.07 4.55
 -12 4 7 -3.56 2.83
 -12 -4 -7 -1.06 1.96
 -12 -4 7 -0.64 2.02
 -12 4 8 2.6 2.22
 -12 -4 -8 8.03 4.48
 -12 -4 8 1.46 1.16
 -12 -4 -9 -1.31 1.8
 -12 -4 9 -0.07 1.32
 -12 4 9 3.52 3.56
 -12 -4 -10 1.83 1.93
 -12 -4 10 -0.78 1.39
 -12 4 10 -0.16 1.16
 -12 -4 -11 5.25 3.7
 -12 -4 11 4.25 2.51
 -12 4 11 4.02 3.47
 -12 -4 -12 -0.59 1.11
 -12 4 12 0.02 0.83
 -12 4 13 -2.71 3.86
 -12 -4 13 0.24 0.67
 -12 4 14 -1.7 1.29
 -12 4 15 -0.26 1.62
 -12 4 16 -1.99 3.28
 -12 4 17 7.31 6.77
 -12 4 18 -6.35 5.27
 -12 5 0 0.76 2.16
 -12 -5 0 5.24 3.85
 -12 5 -1 9.72 5.15
 -12 -5 -1 8.04 3.77
 -12 -5 1 4.96 3.22
 -12 5 1 5.16 3.18
 -12 5 -2 -0.78 1.73
 -12 -5 -2 -1.12 2.16
 -12 -5 2 1.92 3.52
 -12 5 2 0.64 1.37
 -12 5 -3 8.37 4.34
 -12 -5 -3 2.72 2.81
 -12 -5 3 1.92 2.48
 -12 5 3 0.9 1.36
 -12 5 -4 15.01 5.79
 -12 -5 -4 19.09 6.7
 -12 -5 4 20.18 6.67
 -12 5 4 15.74 5.96
 -12 5 -5 13.16 5.27
 -12 -5 -5 7.17 3.94
 -12 -5 5 6.92 4.25
 -12 5 5 5.67 3.42
 -12 -5 -6 2.79 2.86
 -12 -5 6 0.2 2.04
 -12 5 6 1.12 2.1
 -12 5 7 -0.34 2.04
 -12 -5 -7 0.76 2
 -12 -5 7 2.26 2.8
 -12 5 8 3.31 2.65
 -12 5 9 26.42 8.38
 -12 5 10 4.69 3.34
 -12 5 11 6.93 4.49
 -12 5 12 2.12 2.88
 -12 5 13 2.65 2.05
 -12 5 14 2.01 1.88
 -12 5 15 -0.25 1.11
 -12 5 16 4.89 4.02
 -12 6 0 3.1 2.57
 -12 6 -1 0.68 1.04
 -12 6 1 0.6 1.13
 -12 6 -2 0.22 1.09
 -12 6 2 -1.81 2.67
 -12 6 -3 1.95 2.51
 -12 6 3 0.98 1.83
 -12 6 -4 -1.43 1.41
 -12 6 4 3.35 2.98
 -12 6 -5 0.22 0.73
 -12 6 5 -1.38 2.29
 -12 6 -6 1.81 2.04
 -12 6 6 3.83 3.1
 -12 6 -7 -1.52 3.43
 -12 6 7 -0.37 1.88
 -12 6 8 -0.19 1.24
 -12 6 9 6.83 5.95
 -12 6 10 -0.9 1.67
 -12 6 11 -3.65 3.45
 -12 6 12 0.19 2.76
 -12 6 13 7.96 6.17
 -12 7 0 0.01 0.85
 -12 7 -1 0.03 1.6
 -12 7 1 4 3.24
 -12 7 -2 -1.66 2.04
 -12 7 2 -1.93 2.29
 -12 7 -3 0 1.9
 -12 7 3 -0.38 1.02
 -12 7 -4 3.9 3.2
 -12 7 4 6.4 4.22
 -12 7 -5 0 0.64
 -12 7 5 -3.15 3.02
 -12 7 -6 0 0.78
 -12 7 6 3.91 3.43
 -12 7 -7 1.84 2.26
 -12 7 7 5.26 4.03
 -12 7 -8 0 2.33
 -12 7 8 2.09 2.59
 -12 7 -9 0 2.57
 -12 7 9 3.9 4.47
 -12 7 -10 1.81 2.53
 -12 7 10 -9.83 5.83
 -12 8 0 -2.58 2.73
 -12 8 -1 -2.96 2.89
 -12 8 1 0 0.89
 -12 8 -2 0 1.58
 -12 8 2 0 2.24
 -12 8 -3 0 1.84
 -12 8 3 0 1.5
 -12 8 -4 0 1.14
 -12 8 4 0 2.28
 -12 8 -5 0 3.25
 -12 8 5 2.92 3.04
 -12 8 -6 0 1.65
 -12 8 6 0 3.34
 -12 8 -7 -6.84 4.69
 -12 8 -8 -3.87 3.6
 -13 0 0 0.19 1.48
 -13 0 -1 -0.21 1.41
 -13 0 1 1.17 1.1
 -13 0 2 -0.07 0.89
 -13 0 3 -0.43 0.71
 -13 0 4 23.67 5.68
 -13 0 5 0.88 2.14
 -13 0 6 38.76 7.41
 -13 0 7 2.01 1.55
 -13 0 8 26.52 6.46
 -13 0 9 -1.71 2.18
 -13 0 10 3.07 1.57
 -13 0 11 0.21 2.42
 -13 0 12 -2.47 2.46
 -13 0 13 -0.2 0.15
 -13 0 14 -0.33 2.39
 -13 0 15 0.63 2.75
 -13 0 16 1.63 1.05
 -13 0 17 0.89 0.87
 -13 0 18 3.19 3.64
 -13 0 19 -0.61 1.35
 -13 0 20 -1.38 1.77
 -13 0 21 2.87 3.96
 -13 1 0 -0.81 1.72
 -13 -1 0 -0.1 0.4
 -13 -1 -1 1.42 1.63
 -13 1 -1 0.43 1.44
 -13 1 1 2.8 2.21
 -13 -1 1 2.3 1.82
 -13 1 2 2.06 1.65
 -13 -1 2 2.02 1.71
 -13 1 3 7.64 3.21
 -13 -1 3 10.75 3.89
 -13 1 4 0.56 0.69
 -13 -1 4 1.1 1.27
 -13 1 5 22.56 6.15
 -13 -1 5 24.99 5.67
 -13 1 6 38.5 7.85
 -13 -1 6 48.49 8.12
 -13 1 7 64.49 10.65
 -13 -1 7 79.11 10.8
 -13 1 8 44.18 8.85
 -13 -1 8 54.84 9.04
 -13 1 9 6.1 3.44
 -13 -1 9 6.27 3.03
 -13 -1 10 137.84 15.34
 -13 1 10 131.5 16.36
 -13 1 11 0.34 1.16
 -13 -1 11 -1.91 1.18
 -13 1 12 12.26 5.47
 -13 -1 12 11.3 4.53
 -13 1 13 1.83 1.92
 -13 -1 13 0.3 1.59
 -13 1 14 2.62 2.82
 -13 -1 14 -1.14 1.38
 -13 1 15 1.91 2.17
 -13 -1 15 -0.43 1.19
 -13 1 16 1.35 3.12
 -13 -1 16 -3.28 3.38
 -13 1 17 2.27 3.28
 -13 -1 17 0.07 0.19
 -13 1 18 -0.42 1.15
 -13 -1 18 2.09 3.19
 -13 1 19 -0.88 1.71
 -13 1 20 1.62 3.02
 -13 1 21 -0.35 1.13
 -13 2 0 -2.23 1.96
 -13 -2 0 -0.44 1.03
 -13 -2 -1 -0.95 1.76
 -13 2 -1 -1.87 2.26
 -13 2 1 1.26 2.35
 -13 -2 1 0.37 0.39
 -13 2 2 -0.03 0.87
 -13 -2 2 0.25 0.23
 -13 2 3 6.19 3.44
 -13 -2 3 6.9 2.8
 -13 2 4 4.77 2.99
 -13 -2 4 5.97 2.57
 -13 2 5 -0.9 1.24
 -13 -2 5 3.14 2.42
 -13 2 6 22.33 6.39
 -13 -2 6 34.29 6.43
 -13 2 7 16.67 6.26
 -13 -2 7 14.99 4.26
 -13 2 8 9.88 4.48
 -13 -2 8 16.88 4.82
 -13 2 9 3.26 2.88
 -13 -2 9 4.93 2.56
 -13 2 10 4.81 3.72
 -13 -2 10 2.23 1.5
 -13 2 11 -0.46 2.57
 -13 -2 -11 3.05 2.09
 -13 -2 11 -1.06 1.03
 -13 -2 12 -0.61 1.51
 -13 2 12 -0.02 0.92
 -13 -2 12 3.08 2.82
 -13 -2 -12 1.1 2.23
 -13 -2 -13 4.03 3.52
 -13 -2 13 1.29 2.47
 -13 2 13 -1.42 2.32
 -13 -2 13 1.65 1.18
 -13 2 14 1.67 2.27
 -13 -2 -14 3.68 2.81
 -13 -2 14 5.91 3.3
 -13 -2 14 2.27 1.36
 -13 2 15 0.81 1.09
 -13 -2 15 3.38 3.4
 -13 2 16 3.38 1.79
 -13 2 17 -0.31 1.66
 -13 2 18 0 1.38
 -13 2 19 5.78 5.32
 -13 2 20 0 2.1
 -13 3 0 -1.22 0.81
 -13 -3 0 0.1 1.04
 -13 -3 0 -1.22 1.54
 -13 -3 -1 21.7 5.69
 -13 3 -1 23.84 7.43
 -13 -3 1 17.19 5.05
 -13 3 1 24.6 6.86
 -13 -3 -1 30.02 5.24
 -13 -3 1 29.69 4.91
 -13 3 -2 0.58 2.64
 -13 3 2 4.06 3.31
 -13 -3 -2 2.81 2.68
 -13 -3 2 -5.35 4.17
 -13 3 3 3.85 2.63
 -13 -3 -3 1.82 1.05
 -13 -3 3 1.63 0.5
 -13 -3 -4 8.84 4.6
 -13 -3 4 9.4 3.72
 -13 3 4 7.34 3.97
 -13 3 5 2.45 2.71
 -13 -3 -5 1.84 1.99
 -13 -3 5 -0.5 2.85
 -13 -3 -6 1.81 1.42
 -13 -3 6 -0.9 1.89
 -13 -3 -7 40.18 8.69
 -13 -3 7 34.67 8.08
 -13 3 7 30.63 8.24
 -13 -3 -8 -2.15 2.9
 -13 -3 8 -0.41 1.96
 -13 3 8 -0.02 2.03
 -13 3 9 13.28 5.28
 -13 -3 -9 13.18 4.49
 -13 -3 9 15.14 4.87
 -13 -3 -10 59.03 10.46
 -13 -3 10 56.38 10.24
 -13 3 10 61.01 11.9
 -13 -3 -11 18.26 5.74
 -13 -3 11 18.72 5.48
 -13 3 11 20.35 7.29
 -13 3 12 11.68 5.1
 -13 -3 -12 8.53 3.45
 -13 -3 12 5.49 2.99
 -13 3 13 2.45 2.48
 -13 -3 -13 4.54 4.1
 -13 -3 13 0.77 1.24
 -13 -3 -14 0.48 1.93
 -13 -3 14 -3.69 3.02
 -13 3 14 -0.23 1.27
 -13 3 15 0.52 2.46
 -13 3 16 2.02 3.81
 -13 3 17 2.68 3.09
 -13 3 18 2.33 3.81
 -13 -4 0 -1.33 1.03
 -13 4 0 0.45 1.79
 -13 -4 -1 3.55 2.36
 -13 -4 1 0.82 1.14
 -13 4 -1 0.98 2.23
 -13 4 1 -0.51 0.79
 -13 -4 -2 -1.93 2.7
 -13 -4 2 0.35 0.77
 -13 4 -2 0.88 1.56
 -13 4 2 0.49 0.54
 -13 -4 -3 4.72 3.5
 -13 -4 3 4.91 3.83
 -13 4 -3 3.5 1.75
 -13 4 3 6.18 4.29
 -13 4 -4 1.87 1.75
 -13 4 4 5.35 3.97
 -13 -4 -4 7.54 4.4
 -13 -4 4 4.47 2.66
 -13 4 5 1.93 1.21
 -13 -4 -5 4.44 3.3
 -13 -4 5 3.34 3.04
 -13 4 6 -1.41 2.82
 -13 -4 -6 -1.67 2.31
 -13 -4 6 -0.82 0.9
 -13 4 7 6.34 3.96
 -13 -4 -7 8.73 4.71
 -13 -4 7 3.15 2.42
 -13 4 8 1.31 1.51
 -13 -4 -8 0.34 1.59
 -13 -4 8 1.2 1.41
 -13 4 9 -0.79 0.95
 -13 -4 -9 1.86 2.12
 -13 -4 9 0.19 0.33
 -13 -4 -10 -1.06 1.55
 -13 -4 10 -0.41 0.8
 -13 -4 -11 -2.5 2.34
 -13 -4 11 2.9 2.01
 -13 4 11 3.6 3.52
 -13 -4 -12 1.67 1.45
 -13 -4 12 3.36 2.17
 -13 4 12 1.95 2.77
 -13 -4 -13 0.24 1.23
 -13 -4 13 2.48 2.42
 -13 4 13 0.43 1.78
 -13 4 14 8.54 5.04
 -13 -4 14 8.39 4.15
 -13 4 15 -2.18 2.76
 -13 4 16 -1.23 2.04
 -13 4 17 1.53 2.32
 -13 5 0 0.9 2.49
 -13 -5 0 -1.12 1.56
 -13 5 -1 9.47 4.68
 -13 5 1 4.87 3.19
 -13 -5 -1 10.27 4.92
 -13 -5 1 11.43 5.82
 -13 5 -2 9.82 4.28
 -13 5 2 10.82 5.06
 -13 -5 -2 9.15 5.31
 -13 -5 2 11.55 4.9
 -13 5 -3 0.53 2.13
 -13 -5 -3 6.68 4.88
 -13 5 3 1.44 1.63
 -13 5 -4 -1.49 1.01
 -13 -5 -4 -1.6 1.93
 -13 -5 4 -0.76 1.61
 -13 5 4 0.11 0.6
 -13 5 -5 0.98 2.73
 -13 -5 -5 -2.24 2.77
 -13 -5 5 -4.26 3.34
 -13 5 5 -1.39 1.83
 -13 -5 -6 0.45 2.17
 -13 -5 6 2.61 3.28
 -13 5 6 1.47 0.37
 -13 -5 -7 45.54 10.49
 -13 -5 7 33.16 8.47
 -13 5 7 40.22 10.06
 -13 -5 8 0.46 1.78
 -13 5 8 0.17 1.85
 -13 -5 -8 -0.15 1.89
 -13 5 9 1.55 2.86
 -13 -5 -9 0.1 1.4
 -13 -5 9 2.76 2.95
 -13 5 10 -6.6 5.59
 -13 5 11 -0.25 2.91
 -13 5 12 8.18 5.51
 -13 5 13 12 6.97
 -13 5 14 -0.55 1.37
 -13 5 15 2.51 3.78
 -13 6 0 -0.56 0.96
 -13 6 -1 4.23 3.13
 -13 6 1 2.33 1.73
 -13 6 -2 -2.12 1.6
 -13 6 2 1.89 0.86
 -13 6 -3 4.95 3.46
 -13 6 3 2.67 2.17
 -13 6 -4 -0.73 1.98
 -13 6 4 -5.21 4.13
 -13 6 -5 -5.98 3.91
 -13 6 5 0 0.96
 -13 6 -6 1.32 2.36
 -13 6 6 2.58 2.44
 -13 6 -7 0.78 2.97
 -13 6 7 0.97 2.09
 -13 6 -8 0.15 1.26
 -13 6 8 -2.14 2.57
 -13 6 9 -0.39 1.26
 -13 6 10 3.19 3.83
 -13 6 11 10.8 6.02
 -13 6 12 -1.35 2.18
 -13 7 0 0 0.45
 -13 7 -1 -1.94 2.3
 -13 7 1 2.22 2.48
 -13 7 -2 0 1.72
 -13 7 2 2.85 2.85
 -13 7 -3 0.04 1.63
 -13 7 3 0 1.52
 -13 7 -4 0 2.04
 -13 7 4 -3.99 3.42
 -13 7 -5 2.56 2.71
 -13 7 5 1.38 2.99
 -13 7 -6 6.68 4.41
 -13 7 6 4.71 3.84
 -13 7 -7 6.69 6.05
 -13 7 7 2.2 2.65
 -13 7 -8 4.88 5.44
 -13 7 8 2.31 2.77
 -13 7 -9 4.78 5.63
 -13 7 9 0 1.78
 -13 7 -10 3.67 5.43
 -13 8 0 0 2.83
 -13 8 -1 -3.9 3.41
 -13 8 1 3.92 3.47
 -13 8 -2 -2.77 2.89
 -13 8 2 0 2.39
 -13 8 -3 0 1.82
 -13 8 -4 0 2.86
 -14 0 0 158.34 14.85
 -14 0 -1 0.78 1.59
 -14 0 1 1.85 2.28
 -14 0 2 83.23 10.61
 -14 0 3 -0.65 0.97
 -14 0 4 44.16 8.21
 -14 0 5 0.45 0.57
 -14 0 6 3.89 2.37
 -14 0 7 1.88 2.31
 -14 0 8 84.42 12.28
 -14 0 9 0.19 1.68
 -14 0 10 1.78 2.69
 -14 0 11 -0.83 2.19
 -14 0 12 2.15 0.99
 -14 0 13 -0.65 2.18
 -14 0 14 3.4 3.38
 -14 0 15 0.36 2.93
 -14 0 16 2.11 2.16
 -14 0 17 -3.34 3.51
 -14 0 18 5.85 4.71
 -14 0 19 3.9 3.98
 -14 0 20 0.01 1.94
 -14 0 21 6.23 5.79
 -14 1 0 289.68 21.72
 -14 -1 0 299.46 18.88
 -14 -1 -1 2.95 2.04
 -14 1 -1 1.8 0.88
 -14 1 1 5.02 3.02
 -14 -1 1 1.78 1.33
 -14 1 2 143.26 15.1
 -14 -1 2 161.36 14.16
 -14 1 3 2.81 1.63
 -14 -1 3 6.68 2.56
 -14 1 4 1.82 1.43
 -14 -1 4 3.87 2.83
 -14 1 5 2.34 1.15
 -14 -1 5 2.78 2.36
 -14 1 6 67.4 10.73
 -14 -1 6 76.18 10.59
 -14 1 7 -1.35 1.7
 -14 -1 7 1.04 2.7
 -14 1 8 6.54 3.46
 -14 -1 8 14.35 4.91
 -14 1 9 12.73 5.57
 -14 -1 9 16.47 5.29
 -14 1 10 0.52 2.29
 -14 -1 10 5.03 3.04
 -14 1 11 1.82 2.77
 -14 -1 11 -0.43 0.34
 -14 1 12 3.81 2.55
 -14 -1 12 3.78 3.01
 -14 1 13 0.77 1.56
 -14 -1 13 -2.73 3.02
 -14 1 14 1.89 3.05
 -14 -1 14 0.47 1.75
 -14 1 15 0.59 0.23
 -14 -1 15 -2.1 2.03
 -14 1 16 3.3 3.13
 -14 -1 16 2.91 3.63
 -14 1 17 1.08 1.75
 -14 -1 17 -5.51 4.11
 -14 1 18 -0.58 1.6
 -14 -1 18 -2.72 3.16
 -14 1 19 1.71 1.86
 -14 -1 19 5.18 4.7
 -14 1 20 -1.19 2.07
 -14 2 0 88.18 12.91
 -14 -2 0 91.67 9.99
 -14 -2 -1 9.43 3.47
 -14 2 -1 5.95 3.58
 -14 2 1 9.69 4.63
 -14 -2 1 9.33 3.19
 -14 2 -2 76.8 12.97
 -14 2 2 70.79 11.45
 -14 -2 2 91.64 10.6
 -14 2 3 1.07 1.94
 -14 -2 3 2.8 2.17
 -14 2 4 37.12 8.47
 -14 -2 4 48.75 7.98
 -14 2 5 15.38 5.55
 -14 -2 5 19.7 4.85
 -14 2 6 -1.79 2.11
 -14 -2 6 0.66 0.31
 -14 2 7 12.94 5.38
 -14 -2 7 17.66 5.07
 -14 2 8 19.91 6.69
 -14 -2 8 21.52 5.74
 -14 2 9 9.42 4.37
 -14 -2 9 12.69 4.19
 -14 2 10 4.41 2.28
 -14 -2 10 0.97 1.35
 -14 2 11 1.74 1.11
 -14 -2 11 -0.33 0.67
 -14 2 12 2.1 2.81
 -14 -2 -12 1.24 0.15
 -14 -2 12 -1.1 1.7
 -14 -2 12 0.56 1.73
 -14 -2 -13 -1.19 1.22
 -14 2 13 -4.84 4.54
 -14 -2 13 0.7 1.75
 -14 -2 14 3.32 2.75
 -14 2 14 -1.17 1.35
 -14 -2 -14 6.16 3.92
 -14 2 15 0.47 0.88
 -14 2 16 3.07 3.58
 -14 2 17 0.51 1.52
 -14 2 18 0 1.31
 -14 2 19 -1.7 2.54
 -14 -3 0 87.14 12.67
 -14 3 0 91.14 14.06
 -14 -3 1 18.66 5.95
 -14 3 -1 21.86 6.76
 -14 3 1 19.2 6.14
 -14 -3 -1 22.78 6.6
 -14 -3 2 65.29 10.96
 -14 3 2 59.17 10.97
 -14 -3 -2 66.72 10.9
 -14 -3 -2 73 8.87
 -14 3 -2 65.44 12.44
 -14 3 -3 9.99 5.29
 -14 3 3 6.92 3.91
 -14 -3 -3 6.81 3.35
 -14 -3 3 6.14 3.06
 -14 3 4 11.27 4.54
 -14 -3 -4 6.72 3.44
 -14 -3 4 4.01 2.05
 -14 -3 -5 -0.05 1.28
 -14 3 5 -0.16 1.58
 -14 -3 5 -2.02 2.43
 -14 3 6 11.53 4.5
 -14 -3 -6 14.36 5.11
 -14 -3 6 15.26 5.18
 -14 3 7 -0.31 1.24
 -14 -3 -7 -1.18 1.75
 -14 -3 7 0.33 1.22
 -14 -3 -8 3.26 2.51
 -14 -3 8 -0.03 1.53
 -14 3 8 -1.95 2.83
 -14 3 9 23.13 7.38
 -14 -3 -9 24.2 6.78
 -14 -3 9 22.19 6.42
 -14 3 10 1.59 2.34
 -14 -3 10 0.15 0.99
 -14 -3 -11 8.69 4.02
 -14 -3 11 8.07 3.59
 -14 3 11 5.75 3.17
 -14 -3 -12 -0.71 1.2
 -14 -3 12 -1.32 2.67
 -14 3 12 1.57 2.79
 -14 3 13 3.74 4.19
 -14 -3 -13 -2.63 3.36
 -14 -3 13 3.08 3.06
 -14 3 14 7.22 5.07
 -14 -3 -14 -5.35 3.79
 -14 -3 14 1.63 2.38
 -14 3 15 3.32 3.24
 -14 3 16 0.71 0.89
 -14 3 17 2.33 2.8
 -14 3 18 -1.99 3.05
 -14 4 0 6.97 4.35
 -14 -4 0 9.12 4.12
 -14 4 -1 2.65 2.89
 -14 4 1 1.37 1.7
 -14 -4 -1 4.24 3.98
 -14 -4 1 2.92 2.43
 -14 4 -2 50.55 10.94
 -14 4 2 53.45 10.84
 -14 -4 -2 59.8 11.64
 -14 -4 2 60.5 11.56
 -14 4 -3 11.15 5.16
 -14 -4 -3 4.33 1.9
 -14 -4 3 4.43 3.32
 -14 4 3 1.28 1.25
 -14 4 -4 3.54 2.77
 -14 -4 -4 1.09 2.1
 -14 -4 4 0.51 1.77
 -14 4 4 -0.45 2.69
 -14 -4 5 31.41 8.43
 -14 4 5 32.8 8.82
 -14 -4 -5 33.59 9.09
 -14 4 6 2.86 0.67
 -14 -4 -6 3.72 3.3
 -14 -4 6 1.82 2.24
 -14 4 7 8.19 5.23
 -14 -4 -7 11.03 5.4
 -14 -4 7 8.78 4.77
 -14 4 8 2.2 3.1
 -14 -4 -8 3.89 3.66
 -14 -4 8 1.03 1.43
 -14 4 9 6.58 4.8
 -14 -4 -9 4.09 3.21
 -14 -4 9 2.89 2.95
 -14 4 10 1.17 2.22
 -14 -4 -10 -1.36 1.83
 -14 -4 10 3.79 3.18
 -14 -4 -11 -2.03 2.22
 -14 -4 11 -3.43 2.61
 -14 4 11 1.06 0.61
 -14 -4 -12 1.54 2.21
 -14 -4 12 3.66 3.04
 -14 4 12 -1.11 1.72
 -14 -4 -13 -3.42 2.81
 -14 -4 13 2.9 2.25
 -14 4 13 -1.45 1.77
 -14 -4 14 -0.2 1.01
 -14 4 14 4.43 3.84
 -14 4 15 -3.76 3.57
 -14 4 16 -3.74 3.74
 -14 5 0 -1.7 2.45
 -14 -5 0 -4.49 3.85
 -14 5 -1 5.56 3.54
 -14 5 1 5.64 3.68
 -14 -5 -1 -0.89 3.64
 -14 -5 1 2.92 1.95
 -14 5 -2 22.29 7.39
 -14 5 2 24 7.4
 -14 -5 -2 27.68 8.56
 -14 -5 2 26.59 8.42
 -14 5 -3 10.59 5.21
 -14 5 3 6.54 3.38
 -14 -5 -3 8.3 4.97
 -14 -5 3 9.03 4.67
 -14 5 -4 16.23 6.88
 -14 5 4 6.34 3.19
 -14 -5 -4 7.27 4.66
 -14 -5 4 6.68 3.35
 -14 5 -5 1.86 1.64
 -14 -5 -5 -1.44 2.47
 -14 -5 5 1.74 2.48
 -14 5 5 1.37 0.74
 -14 5 -6 2.48 1.9
 -14 -5 -6 0.87 1.95
 -14 -5 6 6.17 4.39
 -14 5 6 5.44 3.36
 -14 -5 -7 2.92 3.66
 -14 -5 7 -2.18 2.8
 -14 5 7 -1.12 2.28
 -14 -5 -8 1.13 2.65
 -14 -5 8 1.92 2.55
 -14 5 8 2.89 2.34
 -14 -5 -9 13.23 5.85
 -14 -5 9 7.25 4.12
 -14 5 9 19.58 7.45
 -14 5 10 -0.72 0.79
 -14 -5 -10 3.56 4
 -14 -5 10 1.85 1.99
 -14 5 11 6.97 4.98
 -14 5 12 4.38 3.94
 -14 5 13 2.58 2.96
 -14 5 14 1.6 2.15
 -14 6 0 6.08 4.54
 -14 6 -1 0.82 1.5
 -14 6 1 -0.25 2.05
 -14 6 -2 6.69 4.41
 -14 6 2 4.4 3.03
 -14 6 -3 4.66 3.71
 -14 6 3 -0.5 2.72
 -14 6 -4 2.25 3.07
 -14 6 4 11.14 5.83
 -14 6 -5 11.98 5.82
 -14 6 5 17.66 7.27
 -14 6 -6 2.2 3.61
 -14 6 6 -0.25 1.57
 -14 6 -7 10.23 6.52
 -14 6 7 4.26 4.3
 -14 6 -8 -4.51 3.87
 -14 6 8 -3.93 3.51
 -14 6 9 -3.29 3.28
 -14 6 10 -3.32 3.34
 -14 6 11 -4.79 4.39
 -14 7 0 2.15 2.5
 -14 7 -1 -0.86 1.58
 -14 7 1 0.83 1.56
 -14 7 -2 -5.07 3.79
 -14 7 2 0 1.72
 -14 7 -3 -2.05 2.43
 -14 7 3 -0.14 0.65
 -14 7 -4 4.19 3.52
 -14 7 4 0 2.92
 -14 7 -5 2.3 4.27
 -14 7 5 -3.43 3.29
 -14 7 -6 3.31 5.13
 -14 7 6 0 1.98
 -14 7 -7 3.39 5.11
 -14 7 7 -1.92 2.53
 -14 7 -8 6.47 6.33
 -15 0 0 0.46 0.93
 -15 0 -1 2.05 2.6
 -15 0 1 -0.3 1.3
 -15 0 -2 49.99 9.15
 -15 0 2 49.14 8.36
 -15 0 3 -0.43 1.41
 -15 0 4 20.92 5.87
 -15 0 5 0.47 0.26
 -15 0 6 216.98 19.58
 -15 0 7 3.15 2.5
 -15 0 8 -2.41 2.85
 -15 0 9 -0.65 1.18
 -15 0 10 4.15 3.49
 -15 0 11 -2.86 3.04
 -15 0 12 1.68 1.56
 -15 0 13 -2.49 3.16
 -15 0 14 1.7 2.39
 -15 0 15 -3.74 3.49
 -15 0 16 -2.66 3.33
 -15 0 17 -2.17 2.32
 -15 0 18 -2.5 3.07
 -15 0 19 6.29 5.41
 -15 0 20 4.48 4.64
 -15 1 0 0.77 2.1
 -15 -1 0 4.19 2.67
 -15 -1 -1 8.98 3.79
 -15 1 -1 9.71 3.98
 -15 1 1 5.91 2.38
 -15 -1 1 7.01 2.91
 -15 -1 -2 31.34 6.87
 -15 1 -2 26.51 7.29
 -15 1 2 22.8 5.97
 -15 -1 2 29.75 6.45
 -15 1 3 0.44 1.45
 -15 -1 3 0.24 1.46
 -15 1 4 19.12 6.23
 -15 -1 4 20.12 5.5
 -15 1 5 3.34 2.38
 -15 -1 5 2.69 1.58
 -15 1 6 26.37 6.89
 -15 -1 6 32.41 7.19
 -15 1 7 2.52 2.93
 -15 -1 7 1.78 1.82
 -15 1 8 7.17 3.66
 -15 -1 8 6.98 3.27
 -15 1 9 8.56 4.55
 -15 -1 9 11.92 4.76
 -15 -1 10 101.57 14.38
 -15 1 10 80.18 13.5
 -15 1 11 3.31 2.7
 -15 -1 11 5.41 3.08
 -15 1 12 0.92 2.19
 -15 -1 12 2.39 3.26
 -15 1 13 0.17 1.09
 -15 -1 13 0.94 1.12
 -15 1 14 6.13 3.82
 -15 -1 14 8.26 3.84
 -15 1 15 -0.5 1.18
 -15 -1 15 2.1 1.98
 -15 1 16 0.52 0.96
 -15 -1 16 -1.27 2.24
 -15 1 17 0.05 2.43
 -15 -1 17 -1.95 3.05
 -15 1 18 0.13 1.93
 -15 1 19 -1.32 2.19
 -15 1 20 0.05 2.35
 -15 2 0 3.19 1.62
 -15 -2 0 -1.2 1.81
 -15 2 -1 18.96 6.37
 -15 -2 -1 19.53 4.8
 -15 2 1 17.62 6.37
 -15 -2 1 25.06 5.88
 -15 -2 -2 7.87 2.84
 -15 2 -2 7.56 4.24
 -15 2 2 7.42 3.8
 -15 -2 2 10.2 3.67
 -15 2 3 3.93 3.11
 -15 -2 3 3.51 2.07
 -15 2 4 59.51 10.68
 -15 -2 4 96.28 12.03
 -15 2 5 10.42 5.05
 -15 -2 5 16.45 5.33
 -15 2 6 35.04 8.52
 -15 -2 6 46.88 8.59
 -15 2 7 19.7 6.48
 -15 -2 7 27.84 6.4
 -15 2 8 21.1 7.11
 -15 -2 8 23.11 5.84
 -15 2 9 -2.13 2.91
 -15 2 10 2.25 1.22
 -15 2 11 0.67 1.24
 -15 -2 -12 2.74 2.79
 -15 2 12 -1.33 2.25
 -15 -2 12 2.4 1.76
 -15 2 13 4.96 5.01
 -15 -2 -13 -0.97 1.76
 -15 -2 13 1.47 2.05
 -15 -2 -14 -0.57 2.21
 -15 -2 14 -0.43 1.51
 -15 2 14 3.46 3.76
 -15 2 15 -0.59 0.14
 -15 2 16 6.55 4.92
 -15 2 17 1.69 2.81
 -15 2 18 0.69 1.58
 -15 3 0 0.69 0.22
 -15 3 -1 28.53 8.18
 -15 3 1 31.02 7.7
 -15 3 -2 3.94 3.59
 -15 3 2 -0.08 1.4
 -15 3 -3 -0.78 2.03
 -15 3 3 0.41 1.93
 -15 -3 -3 6.05 3.5
 -15 -3 3 1.02 1.67
 -15 3 4 11.42 5.29
 -15 -3 -4 9.69 4.51
 -15 -3 4 10.17 3.82
 -15 3 5 0.94 0.53
 -15 -3 -5 -2.73 2.41
 -15 -3 5 -0.58 1.92
 -15 -3 -6 4.46 2.42
 -15 -3 6 2.47 1.95
 -15 3 6 6.94 4.04
 -15 3 7 3.99 3.32
 -15 -3 -7 1.68 1.8
 -15 -3 7 4.64 2.7
 -15 -3 -8 14.63 5.36
 -15 3 8 12.49 5.14
 -15 -3 8 13.71 5.49
 -15 -3 -9 3.26 3.46
 -15 -3 9 0.16 0.94
 -15 3 9 7.24 4.98
 -15 3 10 14.47 6.34
 -15 -3 -10 11.62 5.5
 -15 -3 10 8.33 3.65
 -15 -3 -11 3.88 3.59
 -15 3 11 5.25 3.26
 -15 -3 11 11.1 6.45
 -15 -3 -12 0.66 2.55
 -15 -3 12 1.76 2.22
 -15 3 12 3.68 3.47
 -15 -3 -13 2.95 2.84
 -15 -3 13 1.18 1.39
 -15 3 14 0.06 1.46
 -15 -3 -14 0.49 1.1
 -15 -3 14 1.47 2.43
 -15 3 15 5.33 3.77
 -15 3 16 4.25 5.04
 -15 3 17 3.62 3.98
 -15 4 0 -3.66 3.58
 -15 -4 0 -2.86 3.07
 -15 4 -1 20.94 6.81
 -15 4 1 23.52 7.43
 -15 -4 -1 28.83 8.34
 -15 -4 1 23.91 7.36
 -15 4 -2 8.7 4.57
 -15 4 2 3.31 2.82
 -15 -4 -2 3.23 1.57
 -15 -4 2 6.42 3.36
 -15 4 -3 28.04 8.6
 -15 4 3 20.9 7.21
 -15 -4 -3 24.36 7.66
 -15 -4 3 19.92 6.4
 -15 4 -4 10.15 5.52
 -15 -4 -4 9.73 4.75
 -15 -4 4 9.66 4.57
 -15 4 4 6.41 3.99
 -15 4 -5 4.13 3.51
 -15 -4 -5 3.56 3.06
 -15 -4 5 1.38 0.58
 -15 4 5 -1.04 1.65
 -15 -4 -6 10.26 5.14
 -15 -4 6 8.54 4.27
 -15 4 6 13.55 5.98
 -15 4 7 10.32 4.77
 -15 -4 -7 17.48 6.85
 -15 -4 7 8.35 4.51
 -15 4 8 2.03 3.55
 -15 -4 -8 -0.16 1.58
 -15 -4 8 3.4 2.98
 -15 4 9 2.94 2.65
 -15 -4 -9 -2.35 2.45
 -15 -4 9 -0.6 1.65
 -15 4 10 7.37 4.94
 -15 -4 -10 0 2.05
 -15 -4 10 2.72 2.61
 -15 -4 -11 -0.02 0.25
 -15 -4 11 0.61 0.8
 -15 4 11 3.9 2.92
 -15 -4 -12 -1.58 2.01
 -15 -4 12 -1.19 1.99
 -15 4 12 -4.05 3.48
 -15 -4 -13 1.58 1.74
 -15 -4 13 3.77 3.47
 -15 4 13 4.34 4.45
 -15 4 14 -1.28 2.06
 -15 4 15 3.61 3.53
 -15 5 0 -1.56 2.48
 -15 -5 0 0.94 3.01
 -15 5 -1 26.75 8.21
 -15 5 1 24.2 7.86
 -15 -5 -1 21.76 7.34
 -15 -5 1 24.74 7.74
 -15 5 -2 1.49 2.61
 -15 5 2 3.64 3.88
 -15 -5 -2 -2.02 3.7
 -15 -5 2 -1.46 3.45
 -15 5 -3 1.6 2.32
 -15 5 3 0.82 1.64
 -15 -5 -3 -0.24 1.16
 -15 -5 3 -1.33 2.85
 -15 5 -4 7.51 4.67
 -15 5 4 2.47 2.68
 -15 -5 -4 4.58 3.96
 -15 -5 4 3.99 3.87
 -15 5 -5 -1.86 0.94
 -15 -5 -5 2.09 3.1
 -15 5 5 2.14 2.34
 -15 -5 5 0.57 1.15
 -15 5 -6 18.33 8.15
 -15 -5 -6 6 4.64
 -15 -5 6 5.84 3.64
 -15 5 6 16.91 6.59
 -15 5 -7 1.98 3.02
 -15 -5 -7 4.59 3.63
 -15 -5 7 0.72 0.53
 -15 5 7 0.06 1.42
 -15 -5 -8 0 1.74
 -15 -5 8 -6.06 3.97
 -15 5 8 -0.42 2.9
 -15 -5 -9 2.08 2.4
 -15 -5 9 -2.14 2.53
 -15 5 9 -3.29 3.29
 -15 -5 -10 2.35 2.53
 -15 -5 10 0.73 2.07
 -15 5 10 -0.09 1.38
 -15 5 11 -0.07 1.24
 -15 -5 -11 0 1.23
 -15 -5 11 2.84 3.28
 -15 5 12 0.63 1.61
 -15 5 13 0.2 0.84
 -15 6 0 -4.85 3.71
 -15 -6 0 -3.79 3.1
 -15 6 -1 10.03 4.66
 -15 6 1 13.75 6.45
 -15 -6 -1 13.05 6.08
 -15 -6 1 13.81 6.14
 -15 6 -2 1 0.06
 -15 6 2 4.61 3.69
 -15 6 -3 9.91 5.71
 -15 6 3 11.35 6.55
 -15 6 -4 1.65 3.1
 -15 6 4 0.38 0.86
 -15 6 -5 -4.8 3.81
 -15 6 5 3.51 3.6
 -15 6 -6 3.39 4.88
 -15 6 6 7.47 6.14
 -15 6 -7 0.04 1.34
 -15 6 7 4.92 4.6
 -15 6 -8 3.74 3.66
 -15 6 8 9 5.5
 -15 6 -9 -3.65 3.71
 -15 6 9 -6.27 5.46
 -15 7 0 0.51 1.25
 -15 7 -1 0.98 1.74
 -15 7 1 3.98 4.55
 -15 7 -2 -2.7 2.85
 -15 7 2 2.27 2.68
 -15 7 -3 -0.33 1.01
 -15 7 3 0 1.06
 -15 7 -4 -0.42 1.15
 -15 7 4 -4.15 3.66
 -15 7 -5 0 1.38
 -16 0 0 101.92 12.91
 -16 0 -1 -0.95 1.78
 -16 0 1 -0.26 1.16
 -16 0 -2 64.76 11.09
 -16 0 2 62.16 9.91
 -16 0 3 0.29 0.55
 -16 0 4 78.94 11.58
 -16 0 5 -0.57 1.37
 -16 0 6 27.34 7.2
 -16 0 7 2.36 2.8
 -16 0 8 6.85 3.51
 -16 0 9 3.9 3.71
 -16 0 10 3.53 2.46
 -16 0 11 -1.01 2.14
 -16 0 12 1.3 1.03
 -16 0 13 -1.99 2.65
 -16 0 14 5.61 4.63
 -16 0 15 -1.48 1.43
 -16 0 16 5.25 4.18
 -16 0 17 -0.13 0.67
 -16 0 18 0.24 0.88
 -16 0 19 0.22 1.03
 -16 1 0 75.73 12.06
 -16 -1 0 81.08 10.74
 -16 1 -1 7.63 4.07
 -16 -1 -1 7.52 3.25
 -16 1 1 7.57 3.45
 -16 -1 1 7.48 3.44
 -16 -1 -2 17.36 5.37
 -16 1 -2 18.21 6.01
 -16 1 2 14.91 5.14
 -16 -1 2 17.39 5.14
 -16 1 3 -3.55 2.96
 -16 -1 3 -0.89 0.57
 -16 1 4 -0.13 1.51
 -16 -1 4 3.19 2.06
 -16 1 5 0.23 2.21
 -16 -1 5 -2.13 2.42
 -16 1 6 0.24 1.88
 -16 -1 6 1.09 1.53
 -16 1 7 2.67 2.9
 -16 -1 7 0.65 1.49
 -16 1 8 1.19 1.53
 -16 -1 8 3.8 2.91
 -16 1 9 0.89 1.25
 -16 -1 9 -0.08 1.69
 -16 1 10 -1.13 2.5
 -16 -1 10 0.44 0.81
 -16 1 11 3.37 2.21
 -16 -1 11 4.44 2.85
 -16 1 12 4.14 3.11
 -16 -1 12 6.06 3.59
 -16 1 13 1.15 1.45
 -16 -1 13 2.32 0.97
 -16 1 14 3.11 1.94
 -16 -1 14 7.37 4.85
 -16 1 15 1.18 3.13
 -16 -1 15 -2.77 2.56
 -16 1 16 7.84 5.38
 -16 1 17 4.36 4.49
 -16 1 18 -5.28 4.58
 -16 1 19 4.17 5.23
 -16 2 0 45.66 9.85
 -16 -2 0 55.46 8.86
 -16 2 -1 -0.31 1
 -16 -2 -1 -0.85 2.4
 -16 2 1 -1.43 2.46
 -16 -2 1 1.27 2.01
 -16 -2 -2 86.3 11.2
 -16 2 -2 73.64 13.39
 -16 2 2 72.49 12.23
 -16 -2 2 100.51 12.58
 -16 2 -3 1.47 2.24
 -16 2 3 0.87 0.58
 -16 -2 3 1.41 1.3
 -16 2 4 20.56 6.68
 -16 -2 4 24.94 6.3
 -16 2 5 21.26 6.43
 -16 2 6 2.41 2.78
 -16 2 7 -2.06 1.47
 -16 2 8 7.91 4.44
 -16 2 9 6.49 4.1
 -16 2 10 1.4 2.32
 -16 2 11 2.05 0.4
 -16 2 12 2.07 3.59
 -16 -2 12 5.15 3.4
 -16 -2 -12 -3.03 2.46
 -16 -2 13 2.5 2.62
 -16 2 13 -3.1 3.8
 -16 -2 -13 -0.42 1.24
 -16 -2 -14 1.17 1.9
 -16 -2 14 2.5 2.52
 -16 2 14 2.61 2.62
 -16 2 15 -4.22 3.61
 -16 2 16 0 2.3
 -16 2 17 -0.24 0.9
 -16 2 18 0.74 1.65
 -16 3 0 9.86 4.87
 -16 3 -1 14.96 6.12
 -16 3 1 10.7 4.65
 -16 3 -2 32.35 9.14
 -16 3 2 25.12 7.28
 -16 3 -3 1.09 0.33
 -16 3 3 3.86 3.43
 -16 -3 -3 7.29 3.39
 -16 -3 -4 3.89 3.01
 -16 3 -4 -0.11 0.87
 -16 3 4 1.18 2.39
 -16 -3 4 2.98 2.68
 -16 -3 -5 0.76 1.34
 -16 -3 5 -0.79 1.73
 -16 3 6 0.48 1.55
 -16 -3 -6 -0.07 0.29
 -16 -3 6 -1.85 2.35
 -16 3 7 3.94 4.06
 -16 -3 -7 0.72 1.77
 -16 -3 7 6.08 3.86
 -16 3 8 1 2.14
 -16 -3 -8 0.92 1.17
 -16 -3 8 -1.51 2.54
 -16 -3 -9 0.44 1.19
 -16 -3 9 -5.51 3.57
 -16 3 9 -2.89 3.4
 -16 3 10 -0.64 0.4
 -16 -3 -10 -0.24 0.75
 -16 -3 10 -2.62 2.68
 -16 3 11 2.12 2.11
 -16 -3 -11 8.12 5.41
 -16 -3 11 2.95 1.98
 -16 -3 -12 2.56 3.44
 -16 -3 12 -0.31 0.75
 -16 3 12 -4.16 3.3
 -16 -3 13 0.31 1.23
 -16 3 13 2.67 2.2
 -16 3 14 -5.58 4.64
 -16 -3 14 -2.69 2.99
 -16 3 15 4.85 5.41
 -16 3 16 -1.24 2.28
 -16 4 0 32.74 9.09
 -16 -4 0 32.62 8.66
 -16 4 -1 -2.43 2.61
 -16 4 1 0.25 1.52
 -16 -4 -1 -0.07 0.94
 -16 -4 1 0.91 0.73
 -16 4 -2 6.35 3.9
 -16 4 2 10.53 5.12
 -16 -4 -2 9.58 4.96
 -16 -4 2 7.21 4.26
 -16 4 -3 12.36 5.74
 -16 4 3 11.47 4.96
 -16 -4 -3 3.25 2.38
 -16 -4 3 6.09 3.84
 -16 4 -4 5.66 3.43
 -16 4 4 7.63 2.85
 -16 -4 -4 7.61 4.65
 -16 -4 4 1.8 0.93
 -16 4 -5 18.28 7.7
 -16 -4 -5 16.07 6.74
 -16 -4 5 14.19 5.71
 -16 4 5 17.1 6.62
 -16 -4 -6 1.6 2.73
 -16 -4 6 -1.67 2.37
 -16 4 6 2.13 1.73
 -16 -4 -7 2.39 3.25
 -16 -4 7 3.47 2.75
 -16 4 7 3.76 3.39
 -16 4 8 3.16 2.87
 -16 -4 -8 0 2.34
 -16 -4 8 -6.12 3.96
 -16 -4 -9 1.9 2.25
 -16 -4 9 -1.28 1.81
 -16 4 10 5.09 4.04
 -16 -4 -10 0 0.61
 -16 -4 10 2.18 2.45
 -16 4 11 -6.08 4.87
 -16 -4 -11 -2.54 2.62
 -16 -4 11 0.3 1.81
 -16 -4 -12 0.38 1.02
 -16 -4 12 -0.8 1.48
 -16 4 12 -2.87 3.02
 -16 -4 -13 0 1.64
 -16 -4 13 -1.29 2.13
 -16 4 13 -2.33 2.78
 -16 4 14 5.61 4.53
 -16 5 0 1.41 1.96
 -16 -5 0 4.73 4.58
 -16 5 -1 1.68 0.5
 -16 5 1 3.32 2.09
 -16 -5 -1 4.15 3.03
 -16 -5 1 4.63 4.14
 -16 5 -2 5.53 3.87
 -16 5 2 3.39 2.81
 -16 -5 -2 6.64 3.82
 -16 -5 2 0.43 0.83
 -16 5 -3 3.17 1.89
 -16 5 3 7.42 4.46
 -16 -5 -3 4.3 2.16
 -16 -5 3 5.19 3.52
 -16 5 -4 4.31 4.5
 -16 5 4 -4.57 3.8
 -16 -5 -4 -0.58 1.64
 -16 -5 4 1.05 0.78
 -16 5 -5 -1.78 3.35
 -16 5 5 3.68 3.85
 -16 -5 -5 0.3 1.99
 -16 -5 5 -0.59 0.98
 -16 5 -6 -3.57 4.62
 -16 -5 -6 0.11 2.55
 -16 -5 6 -0.12 0.59
 -16 5 6 4.48 3.88
 -16 5 -7 -0.07 2.57
 -16 -5 -7 0 2.58
 -16 -5 7 0 0.44
 -16 5 7 -2.81 4.04
 -16 -5 -8 -4.25 3.57
 -16 -5 8 1.07 2.46
 -16 5 8 4.62 4.51
 -16 -5 -9 1.66 2.22
 -16 -5 9 2.51 3.56
 -16 5 9 -0.01 1
 -16 -5 -10 0 0.53
 -16 -5 10 -0.21 0.76
 -16 5 11 -0.85 1.7
 -16 -5 -11 -1.64 2.18
 -16 -5 11 0.12 1.11
 -16 -5 12 0 1.37
 -16 6 0 1.67 2.58
 -16 -6 0 3.02 1.92
 -16 6 -1 0 1.28
 -16 6 1 -3.05 3.08
 -16 -6 -1 2.2 3.33
 -16 -6 1 0.75 1.65
 -16 6 -2 6.2 4.7
 -16 6 2 2.87 3.88
 -16 -6 -2 4.03 4.44
 -16 -6 2 5.82 4.71
 -16 6 -3 7.51 5.64
 -16 6 3 0.69 1.47
 -16 -6 -3 8.24 5.54
 -16 -6 3 7.87 5.19
 -16 6 -4 0 0.71
 -16 6 4 0.61 2.26
 -16 -6 -4 2.14 2.86
 -16 -6 4 0.06 0.92
 -16 6 -5 8.84 6.92
 -16 6 5 7.4 4.73
 -16 6 -6 1.82 2.47
 -16 6 6 4.2 4.84
 -16 6 -7 3.86 4.63
 -16 6 7 0.94 2.72
 -16 6 -8 2.75 3.81
 -17 0 0 2.25 2.69
 -17 0 -1 1.9 2.09
 -17 0 1 1.48 2.54
 -17 0 -2 5.63 3.46
 -17 0 2 3.11 2.49
 -17 0 -3 -0.8 0.57
 -17 0 3 -0.6 1.84
 -17 0 4 11.02 4.16
 -17 0 5 0.35 1.52
 -17 0 6 3.24 2.39
 -17 0 7 1.83 1.93
 -17 0 8 5.96 3.15
 -17 0 9 2.69 3.02
 -17 0 10 10.61 5.38
 -17 0 11 1.34 1.85
 -17 0 12 8.93 4.99
 -17 0 13 7.16 5.2
 -17 0 14 2.31 3.75
 -17 0 15 -2.26 3.34
 -17 0 16 3.66 3.44
 -17 0 17 -4.78 3.64
 -17 0 18 0.84 2.26
 -17 1 0 0.51 0.2
 -17 -1 0 -2 2.19
 -17 1 -1 1.71 0.69
 -17 -1 -1 4.66 3.11
 -17 1 1 1.73 2.14
 -17 -1 1 2.53 2.31
 -17 -1 -2 15.65 4.83
 -17 1 -2 12.6 4.85
 -17 1 2 16.13 5.81
 -17 -1 2 17.11 5.4
 -17 -1 -3 3.86 2.09
 -17 1 -3 4.36 3.3
 -17 1 3 4.44 2.94
 -17 -1 3 4.84 3.2
 -17 1 4 -0.36 0.68
 -17 -1 4 0.91 0.93
 -17 1 5 1.19 1.37
 -17 -1 5 2.46 1.03
 -17 1 6 0.35 2.04
 -17 -1 6 0.27 1.41
 -17 1 7 3.34 2.71
 -17 -1 7 2.22 2.26
 -17 1 8 6.11 4.07
 -17 -1 8 4.96 2.46
 -17 1 9 4.5 3.36
 -17 -1 9 1.45 3.32
 -17 1 10 -0.07 1.9
 -17 -1 10 3.06 3.57
 -17 1 11 -1.14 2.28
 -17 -1 11 -3.49 4.13
 -17 1 12 -4.4 4.08
 -17 -1 12 -1.81 2.96
 -17 1 13 -0.74 1.62
 -17 1 14 -3.81 3.37
 -17 1 15 1.56 2.67
 -17 1 16 -0.74 1.48
 -17 1 17 -0.61 1.5
 -17 1 18 -2.24 2.94
 -17 2 0 0.54 0.12
 -17 -2 0 -1.37 1.61
 -17 2 -1 0.34 1.8
 -17 -2 -1 0.07 1.51
 -17 2 1 0.37 0.43
 -17 2 -2 3.38 3.65
 -17 -2 -2 -1.69 2.31
 -17 2 2 -0.83 2.25
 -17 -2 -3 4.06 2.55
 -17 2 -3 5.06 3.49
 -17 2 3 4.12 3.11
 -17 2 -4 1.26 1.5
 -17 2 4 2.65 2.77
 -17 2 5 0.16 1.83
 -17 2 6 -0.34 1.06
 -17 2 7 0.71 1.58
 -17 2 8 1.46 1.39
 -17 2 9 -1.56 2.73
 -17 2 10 0.48 1.3
 -17 2 11 1.55 1.79
 -17 -2 -12 1.33 1.7
 -17 2 12 0.25 0.7
 -17 -2 -13 1.4 2.62
 -17 -2 13 2.5 3.25
 -17 2 13 2.83 3.13
 -17 2 14 0.4 2.61
 -17 2 15 0 1.59
 -17 2 16 -5.79 4.48
 -17 2 17 -2.61 3.07
 -17 3 0 -1.01 1.56
 -17 3 -1 1.58 2.25
 -17 3 1 7.2 4.05
 -17 3 -2 1.34 2.73
 -17 3 2 1.93 2.96
 -17 3 -3 5.03 3.96
 -17 3 3 4.37 3.8
 -17 3 -4 -0.12 2.12
 -17 3 4 -1.25 0.78
 -17 -3 4 -0.27 1.2
 -17 -3 -4 0.91 1.56
 -17 3 -5 -0.63 1.63
 -17 3 5 2.61 2.33
 -17 -3 -5 1.3 2.13
 -17 -3 5 -1.37 2.09
 -17 3 6 -1.86 2.6
 -17 -3 -6 0.38 0.39
 -17 -3 6 0.36 0.89
 -17 -3 7 2.15 1.84
 -17 3 7 1.33 1.7
 -17 -3 -7 3.2 3.14
 -17 3 8 3.8 3.33
 -17 -3 -8 -0.03 2.06
 -17 -3 8 1.63 2.26
 -17 -3 -9 0 1.76
 -17 -3 9 1.9 2.99
 -17 3 9 0.4 1.7
 -17 -3 -10 3.07 2.73
 -17 -3 10 0 1.05
 -17 3 10 -0.65 2.19
 -17 3 11 -1.84 2.56
 -17 -3 -11 -0.38 0.97
 -17 -3 11 -0.86 2.51
 -17 -3 -12 0.73 2.37
 -17 -3 12 0.32 2.55
 -17 3 12 0.23 2.78
 -17 -3 -13 -2.91 2.75
 -17 -3 13 2.71 3.11
 -17 3 13 1.92 3.29
 -17 3 14 -4.64 4.67
 -17 3 15 -1.63 2.52
 -17 4 0 -0.09 1.83
 -17 -4 0 -4.93 3.32
 -17 4 -1 0.63 2.42
 -17 4 1 2.68 2.64
 -17 -4 -1 1.53 2.52
 -17 -4 1 2.05 2.31
 -17 4 -2 -2.92 2.94
 -17 4 2 0.22 1.36
 -17 -4 -2 -2.89 3.01
 -17 -4 2 -0.31 1.1
 -17 4 -3 -2.49 3.5
 -17 4 3 4.22 3.59
 -17 -4 -3 2.15 2.59
 -17 -4 3 1.58 1.16
 -17 4 -4 -4.61 3.83
 -17 4 4 0.57 1.61
 -17 -4 -4 4.86 3.71
 -17 -4 4 -3.16 3.46
 -17 4 -5 2.93 4.79
 -17 4 5 3.3 4.36
 -17 -4 -5 1.51 2.61
 -17 -4 5 2.09 2.1
 -17 4 -6 -0.35 1.93
 -17 -4 -6 0.46 1.11
 -17 -4 6 2.33 2.99
 -17 4 6 1.97 3.12
 -17 -4 -7 6.1 4.08
 -17 -4 7 8.05 5.33
 -17 4 7 8.29 4.8
 -17 4 8 2.3 0.97
 -17 -4 -8 1.46 2.02
 -17 -4 8 -2.55 3.09
 -17 4 9 -0.11 0.75
 -17 -4 -9 0.12 0.58
 -17 -4 9 1.49 2.8
 -17 4 10 -0.85 3.06
 -17 -4 -10 -1.44 2.01
 -17 -4 10 -0.73 1.43
 -17 4 11 6.42 4.87
 -17 -4 -11 1.72 2.21
 -17 -4 11 2.19 3.02
 -17 -4 -12 -1.07 1.77
 -17 -4 12 0.69 2.11
 -17 4 12 2.67 4.58
 -17 -4 -13 0.01 1.71
 -17 -4 13 1.11 1.83
 -17 5 0 0.34 1.29
 -17 -5 0 -2.51 2.49
 -17 5 -1 0.62 1.5
 -17 5 1 2.91 2.43
 -17 -5 -1 6.25 4.21
 -17 -5 1 0.12 1.83
 -17 5 -2 1.37 2.08
 -17 5 2 1.9 2.9
 -17 -5 -2 -6.15 4.29
 -17 -5 2 4.81 4.1
 -17 5 -3 1.05 2.81
 -17 5 3 2.2 0.48
 -17 -5 3 0.53 1.28
 -17 5 -4 -0.2 1.19
 -17 5 4 -1.73 1.93
 -17 -5 -4 -3.51 3.32
 -17 -5 4 1.17 3.59
 -17 5 -5 1.65 1.75
 -17 5 5 -7.26 6.55
 -17 -5 -5 0 3.85
 -17 -5 5 -4.05 4.63
 -17 5 -6 0.1 1.43
 -17 5 6 0.42 2.07
 -17 -5 -6 0 0.9
 -17 -5 6 2.08 3.08
 -17 5 -7 1.28 3.69
 -17 -5 -7 0 1.2
 -17 -5 7 -6.86 4.5
 -17 5 7 4.01 4.45
 -17 5 -8 -2.92 3.5
 -17 -5 -8 6 4.33
 -17 -5 8 -1.05 1.62
 -17 5 8 1.35 2.14
 -17 -5 -9 2.4 2.73
 -17 -5 9 2.19 2.7
 -17 5 9 -2.41 2.85
 -17 -5 -10 2.8 2.92
 -17 -5 10 -1.54 2.14
 -17 -5 -11 -0.66 1.41
 -17 -5 11 0.05 1.69
 -17 -5 -12 4.23 3.58
 -17 -5 12 0 0.83
 -17 -6 0 0.53 2.7
 -17 6 0 2.71 2.53
 -17 -6 -1 2.76 3.56
 -17 -6 1 5.78 5.34
 -17 6 -1 0 1.47
 -17 6 1 4.28 4.15
 -17 -6 -2 1.94 3.17
 -17 -6 2 0.52 1.28
 -17 6 -2 0 2.45
 -17 6 2 2.65 4.19
 -17 6 -3 -3.79 3.59
 -17 6 3 0.37 1.11
 -17 -6 -3 2.04 3.06
 -17 6 -4 1.27 3.65
 -17 6 4 0.52 1.32
 -17 -6 -4 -0.37 1.11
 -17 -6 4 -0.69 1.58
 -17 -6 -5 4.23 5.05
 -17 -6 5 4.5 3.9
 -18 0 0 4.49 3.11
 -18 0 -1 -0.79 2.55
 -18 0 1 0.32 0.65
 -18 0 -2 1.98 2.68
 -18 0 2 2.17 2.51
 -18 0 -3 -0.66 1.75
 -18 0 3 -1.92 2.51
 -18 0 4 4 2.83
 -18 0 5 -2.17 2.2
 -18 0 6 12.16 4.57
 -18 0 7 -0.47 2.54
 -18 0 8 3.06 2.48
 -18 0 9 -0.83 2.11
 -18 0 10 1.77 1.14
 -18 0 11 0.3 1.69
 -18 0 12 3.9 2.62
 -18 0 13 2.36 2.74
 -18 0 14 1.71 2.15
 -18 0 15 1.29 2.68
 -18 0 16 3.59 3.52
 -18 0 17 -4.13 5.17
 -18 1 0 2.47 2.77
 -18 -1 0 1.92 2.12
 -18 1 -1 1.42 1.82
 -18 -1 -1 0.13 0.82
 -18 1 1 3.55 3
 -18 -1 1 -0.2 1.09
 -18 1 -2 2.41 2.75
 -18 -1 -2 1.52 0.72
 -18 1 2 3.1 2.32
 -18 -1 2 6.01 3.43
 -18 -1 -3 -3.02 2.31
 -18 1 -3 -0.87 1.96
 -18 1 3 0.29 1.46
 -18 -1 3 1.31 1.02
 -18 1 -4 0.86 2.24
 -18 1 4 4.54 3.09
 -18 -1 4 4.47 2.97
 -18 1 5 1.39 1.59
 -18 -1 5 1.35 1.24
 -18 1 6 7.1 4.36
 -18 -1 6 5.82 4.09
 -18 1 7 -0.21 1.26
 -18 -1 7 0.15 1.01
 -18 1 8 1 2.35
 -18 -1 8 -1.8 2.4
 -18 1 9 0.74 1.98
 -18 -1 9 -0.6 2.23
 -18 1 10 6.72 4.13
 -18 1 11 -1.36 1.47
 -18 1 12 1.96 2.7
 -18 1 13 3.72 3.97
 -18 1 14 -1.48 1.14
 -18 1 15 0.41 2.22
 -18 1 16 -4.84 5.49
 -18 1 17 8.66 6.52
 -18 2 0 2.08 2
 -18 2 -1 3.3 2.64
 -18 2 1 4.11 3.17
 -18 2 -2 2.92 1.15
 -18 2 2 0.58 1.2
 -18 2 -3 4.22 3.98
 -18 2 3 0.35 0.55
 -18 2 -4 -1.52 4.56
 -18 2 4 -0.73 1.01
 -18 2 5 -0.05 1.14
 -18 2 6 8.43 4.35
 -18 2 7 0.15 1.85
 -18 2 8 1.95 2.6
 -18 2 9 -0.82 1.88
 -18 2 10 1.79 2.48
 -18 2 11 2.84 2.89
 -18 2 12 -0.73 1.54
 -18 -2 -12 0 1.65
 -18 -2 -13 -2.08 2.22
 -18 -2 13 0.46 1.4
 -18 2 13 -0.35 1.05
 -18 2 14 2.67 3.71
 -18 2 15 -2.16 2.74
 -18 3 0 4.68 4.03
 -18 3 -1 -1.85 2.55
 -18 3 1 2.13 1.72
 -18 3 -2 3.95 3.98
 -18 3 2 0.51 1.9
 -18 3 -3 4.51 5.15
 -18 3 3 2.48 1.86
 -18 3 -4 1.99 3.13
 -18 -3 -4 -0.05 0.88
 -18 3 4 4.35 4.19
 -18 -3 4 4.55 3.09
 -18 3 -5 3.95 3.59
 -18 3 5 0.71 2.42
 -18 -3 -5 -2.28 2.18
 -18 -3 5 1.28 2.69
 -18 3 6 -1.53 2.85
 -18 -3 -6 -0.1 0.72
 -18 -3 6 -1.09 2.39
 -18 -3 -7 -4.67 3.23
 -18 -3 7 1.95 2.35
 -18 3 7 2.25 2.98
 -18 3 8 1.39 1.62
 -18 -3 -8 2.41 2.35
 -18 -3 8 -3.34 2.92
 -18 -3 -9 3.58 2.92
 -18 -3 9 0 0.7
 -18 3 9 3.37 2.48
 -18 -3 -10 2.98 2.72
 -18 -3 10 1.64 2.91
 -18 3 10 2.79 2.21
 -18 3 11 0.27 0.69
 -18 -3 -11 -4.01 3.22
 -18 -3 11 -4.81 3.8
 -18 -3 -12 1.54 2.03
 -18 3 12 1.52 2.19
 -18 -3 12 -0.89 1.67
 -18 -3 -13 -0.67 1.35
 -18 -3 13 -3.12 3.81
 -18 3 13 1.23 3.06
 -18 4 0 -0.54 0.99
 -18 -4 0 4.09 4.07
 -18 4 -1 6 4.8
 -18 4 1 2.69 3.11
 -18 -4 -1 1.5 1.68
 -18 -4 1 -1.92 2.08
 -18 4 -2 -1.65 2.89
 -18 4 2 -0.46 2.77
 -18 -4 -2 -0.63 2.36
 -18 -4 2 -1.71 1.28
 -18 4 -3 0.24 2.1
 -18 4 3 -1.61 3.56
 -18 -4 -3 0.89 0.95
 -18 -4 3 -2.11 2.32
 -18 4 -4 4.36 3.91
 -18 4 4 -0.49 2
 -18 -4 -4 0.76 2.47
 -18 -4 4 -0.98 1.59
 -18 4 -5 -1.14 0.57
 -18 4 5 2.23 1.64
 -18 -4 5 0.86 1.51
 -18 -4 -6 0 2.11
 -18 -4 6 2.98 2.65
 -18 4 6 3.56 3.34
 -18 4 -7 3.55 4.14
 -18 -4 -7 1.73 2.19
 -18 -4 7 -1.58 1.83
 -18 4 7 1.34 0.47
 -18 -4 -8 1.82 2.27
 -18 -4 8 -1.84 3.12
 -18 4 8 -0.28 0.94
 -18 4 9 0.34 3.05
 -18 -4 -9 0 1.68
 -18 -4 9 -0.69 1.43
 -18 4 10 -0.99 1.8
 -18 -4 -10 3.02 2.96
 -18 -4 10 0 1.75
 -18 4 11 -2.99 3.31
 -18 -4 -11 -3.47 3.19
 -18 -4 11 -1.98 2.47
 -18 -4 -12 0 1.72
 -18 -4 12 -1.05 1.84
 -18 -4 -13 0.34 1.93
 -18 -4 13 1.05 2.72
 -18 5 0 11.27 5.57
 -18 -5 0 0 2.95
 -18 5 -1 -0.64 2.13
 -18 5 1 -6.22 5.25
 -18 -5 -1 0.56 2.88
 -18 -5 1 1.33 1.96
 -18 5 -2 0.3 1.04
 -18 5 2 -1.21 0.93
 -18 -5 -2 2.52 3.12
 -18 -5 2 1.34 2.18
 -18 5 -3 1.38 3.5
 -18 5 3 0.49 1.27
 -18 -5 -3 -0.81 1.57
 -18 -5 3 -2.08 3.23
 -18 5 -4 0.66 1.68
 -18 5 4 1.57 3.51
 -18 -5 -4 -1.73 2.68
 -18 -5 4 0.58 0.37
 -18 5 -5 -0.37 1.2
 -18 5 5 0.01 2.58
 -18 -5 -5 1.85 2.31
 -18 -5 5 -5.35 4.04
 -18 5 -6 -4.47 4.72
 -18 5 6 1.9 2.16
 -18 -5 -6 0.95 1.76
 -18 -5 6 0.85 1.51
 -18 5 -7 0.6 4.56
 -18 5 7 -2.86 3.05
 -18 -5 -7 0 2.01
 -18 -5 7 -8.38 5.1
 -18 -5 -8 2.54 2.88
 -18 -5 8 -2.11 2.57
 -18 -5 -9 0 0.91
 -18 -5 9 0 0.25
 -18 -5 -10 0 2.64
 -18 -5 10 0.84 2.64
 -18 -5 -11 -2.38 2.75
 -18 -5 11 0 0.37
 -19 0 0 1.08 1.63
 -19 0 -1 -0.76 0.53
 -19 0 1 -0.3 1.18
 -19 0 -2 3.07 2.82
 -19 0 2 1.33 1.08
 -19 0 -3 -1.03 0.87
 -19 0 3 0.68 1.4
 -19 0 -4 4.14 2.77
 -19 0 4 6.12 3.96
 -19 0 5 -0.47 0.86
 -19 0 6 2.15 1.95
 -19 0 7 1.59 0.84
 -19 0 8 2.78 3.09
 -19 0 9 -0.94 1.01
 -19 0 10 2.5 3.24
 -19 0 11 0.33 0.62
 -19 0 12 1.4 0.78
 -19 0 13 -0.65 1.78
 -19 0 14 3.51 3.91
 -19 1 0 -3.45 2.63
 -19 -1 0 0.29 0.92
 -19 1 -1 1.62 2.25
 -19 -1 -1 -0.04 0.55
 -19 1 1 1.35 1.63
 -19 -1 1 -0.59 0.21
 -19 1 -2 4.01 2.7
 -19 -1 -2 6.13 3.11
 -19 1 2 6.89 4
 -19 -1 2 5.22 2.95
 -19 -1 -3 4.29 3.35
 -19 1 -3 1.08 0.79
 -19 1 3 -0.49 1.58
 -19 -1 3 4.24 2.98
 -19 -1 -4 16.49 5.62
 -19 1 -4 20.86 7.97
 -19 1 4 12.31 4.86
 -19 -1 4 13.5 4.89
 -19 1 5 3.77 3.19
 -19 -1 5 4.78 3.62
 -19 1 6 5.71 4.04
 -19 1 7 -1.12 2.26
 -19 1 8 1.84 1.69
 -19 1 9 -0.22 0.8
 -19 1 10 0.46 1.1
 -19 1 11 0.05 1.49
 -19 1 12 0.99 1.15
 -19 1 13 2.93 3.55
 -19 1 14 1.26 2.04
 -19 1 15 -0.12 0.67
 -19 1 16 -0.31 1.08
 -19 2 0 0.78 2.31
 -19 2 -1 -0.7 2.19
 -19 2 1 0.69 3.37
 -19 2 -2 1.25 1.78
 -19 2 2 -1.24 2.27
 -19 2 -3 -2.23 1.84
 -19 2 3 -2.2 2.83
 -19 2 -4 -0.57 2.73
 -19 2 4 -0.59 1.33
 -19 2 -5 -0.71 2.72
 -19 2 5 3.44 3.02
 -19 2 6 1.97 2.52
 -19 2 7 0.44 0.99
 -19 2 8 1.22 2.37
 -19 2 9 -1.65 2.12
 -19 2 10 1.57 2.38
 -19 2 11 -2.61 2.62
 -19 -2 -12 0 0.55
 -19 2 12 2.27 3.34
 -19 -2 12 -2.31 2.88
 -19 -2 -13 -2.06 2.25
 -19 -2 13 2.21 3.02
 -19 2 13 3.36 3.84
 -19 2 14 9.42 6.62
 -19 3 0 0.33 1.07
 -19 3 -1 5.61 3.41
 -19 3 1 5.45 4.12
 -19 3 -2 5.54 3.66
 -19 3 2 3.31 2.75
 -19 3 -3 -0.84 2.77
 -19 3 3 0.89 2.49
 -19 -3 -3 -4.13 2.87
 -19 3 -4 1.87 2.29
 -19 3 4 3.97 3.59
 -19 -3 4 0.11 0.5
 -19 3 -5 1.15 3.05
 -19 -3 -5 -1.14 1.54
 -19 3 5 0.32 0.48
 -19 -3 5 -2.27 2.3
 -19 3 -6 10.43 6.23
 -19 3 6 3.73 3.08
 -19 -3 -6 1.87 2
 -19 -3 6 3.95 3.46
 -19 -3 -7 2.52 2.38
 -19 -3 7 2.41 2.5
 -19 3 7 -0.82 1.94
 -19 3 8 5.42 4.88
 -19 -3 -8 2.03 2.17
 -19 -3 8 -0.99 1.31
 -19 -3 -9 0 1.87
 -19 -3 9 1.04 1.92
 -19 3 9 0.33 0.6
 -19 -3 -10 0.02 0.22
 -19 -3 10 -1.98 2.49
 -19 3 11 -1.83 1.47
 -19 -3 -11 0 1.36
 -19 -3 11 -3.83 3.56
 -19 3 12 0 1.71
 -19 -3 -12 -1.34 1.92
 -19 -3 12 -2.05 2.69
 -19 -3 -13 0 1.07
 -19 -3 13 2.93 4.53
 -19 4 0 -0.24 1.86
 -19 -4 0 1.79 2.59
 -19 4 -1 3.77 4.35
 -19 4 1 -0.14 2.63
 -19 -4 -1 4 3.3
 -19 -4 1 0.31 1.51
 -19 4 -2 -5.8 4.95
 -19 4 2 -4.37 4.14
 -19 -4 -2 0.78 1.21
 -19 -4 2 1.71 2.22
 -19 4 -3 -1.23 2.28
 -19 4 3 -3.42 3.99
 -19 -4 -3 2.13 2.82
 -19 -4 3 -1.01 1.41
 -19 4 -4 4.83 5.07
 -19 4 4 -0.98 2.09
 -19 -4 -4 2.77 2.87
 -19 -4 4 0.5 2.18
 -19 4 -5 0.89 1.96
 -19 4 5 5.16 3.87
 -19 -4 -5 3.88 3.4
 -19 -4 5 3.88 3.41
 -19 4 -6 -1.95 3.73
 -19 -4 -6 -2.94 2.83
 -19 4 6 6.68 4.9
 -19 -4 6 4.95 4.02
 -19 4 -7 -8.07 7.33
 -19 -4 -7 -6.29 4.18
 -19 -4 7 -7.86 4.78
 -19 4 7 2.69 4.17
 -19 4 -8 6.74 6.56
 -19 -4 -8 2.46 2.64
 -19 -4 8 5.21 5.47
 -19 4 8 0 2.46
 -19 4 9 -0.74 1.56
 -19 -4 -9 0 1.77
 -19 -4 9 1.26 2.01
 -19 -4 -10 3.31 3.16
 -19 -4 10 -2.45 2.73
 -19 -4 -11 -3.56 3.27
 -19 -4 11 -2.26 2.76
 -19 -4 -12 0 2.24
 -19 -4 12 -1.47 2.28
 -19 5 0 4.63 4.1
 -19 -5 0 -0.52 0.77
 -19 5 -1 -0.05 0.43
 -19 5 1 8.27 6.15
 -19 -5 -1 1.08 1.99
 -19 -5 1 5.22 3.3
 -19 5 -2 -1.52 2.41
 -19 5 2 -2.82 3.01
 -19 -5 -2 0.83 2.32
 -19 -5 2 1.18 1.84
 -19 5 -3 1.29 2.27
 -19 5 3 1.56 3.31
 -19 -5 -3 6.05 5.05
 -19 -5 3 0 0.71
 -19 -5 -4 -0.19 0.77
 -19 -5 4 0.29 1.65
 -19 -5 -5 1.07 3.04
 -19 -5 5 5.06 4.24
 -20 0 0 1.72 0.76
 -20 0 -1 0.91 0.77
 -20 0 1 -0.34 0.05
 -20 0 -2 6.02 3.64
 -20 0 2 5.29 3.09
 -20 0 -3 0.64 1.72
 -20 0 3 -0.92 0.86
 -20 0 -4 7.04 4.33
 -20 0 4 11.53 5.21
 -20 0 -5 0.06 0.3
 -20 0 5 3.54 3.35
 -20 0 6 4.68 2.97
 -20 0 7 0.13 1.48
 -20 0 8 2.29 1.86
 -20 0 9 -0.97 1.62
 -20 0 10 14.97 7.54
 -20 0 11 -0.43 0.12
 -20 1 0 9.08 4.75
 -20 -1 0 13.19 5.26
 -20 1 -1 3.65 3.45
 -20 -1 -1 -1.54 3.4
 -20 1 1 2.11 2.26
 -20 1 -2 7.05 3.9
 -20 -1 -2 7.22 3.78
 -20 1 2 9.81 4.48
 -20 1 -3 7.37 4.09
 -20 -1 -3 5.55 3.65
 -20 1 3 2.95 2.45
 -20 -1 -4 4.7 3.02
 -20 1 -4 -0.86 2.43
 -20 1 4 5.67 3.92
 -20 -1 -5 1.67 2.6
 -20 1 -5 -0.53 2.36
 -20 1 5 0.56 0.54
 -20 1 6 -0.39 1.45
 -20 1 7 4.37 3.72
 -20 1 8 2.2 2.52
 -20 1 9 2.43 3.05
 -20 1 10 6.69 4.97
 -20 1 11 -1.66 2.75
 -20 1 12 4.15 4.11
 -20 1 13 9.73 6.33
 -20 1 14 2.35 3.93
 -20 2 0 -0.36 1.03
 -20 2 -1 -3.34 3.92
 -20 2 1 2.33 3.12
 -20 2 -2 -0.95 2.86
 -20 2 2 -0.13 1.6
 -20 2 -3 -0.13 1.03
 -20 2 3 -2.1 2.35
 -20 2 -4 7.64 5.67
 -20 2 4 4.42 3.34
 -20 2 -5 -0.55 1.58
 -20 2 5 -1.28 0.62
 -20 2 -6 -3.61 4.04
 -20 2 6 0.61 0.77
 -20 2 7 0.02 1.26
 -20 2 8 4.5 3.49
 -20 2 9 3.26 3.08
 -20 2 10 3.35 2.9
 -20 2 11 -2.68 2.89
 -20 -2 12 1.94 2.83
 -20 2 12 0 2.21
 -20 -2 -12 3.75 2.97
 -20 -2 -13 -1.57 1.99
 -20 -2 13 0 0.96
 -20 2 13 2.26 3.2
 -20 3 0 7.27 5.09
 -20 3 -1 -0.79 1.02
 -20 3 1 1.46 2.14
 -20 3 -2 4.19 2.78
 -20 -3 -2 1.42 1.84
 -20 3 2 -1.3 2.01
 -20 3 -3 1.18 2.09
 -20 -3 3 -0.24 0.73
 -20 3 3 -0.23 0.97
 -20 -3 -3 -1.31 1.62
 -20 3 -4 5.41 5.66
 -20 3 4 6.69 4.52
 -20 -3 -4 -1.83 2.68
 -20 -3 4 3.63 3.28
 -20 3 -5 8.96 5.85
 -20 -3 5 5.99 3.95
 -20 3 5 2.43 1.72
 -20 -3 -5 0.99 1.98
 -20 3 -6 0.59 1.76
 -20 3 6 0 1.66
 -20 -3 -6 2.07 2.12
 -20 -3 6 4.94 3.9
 -20 -3 7 -4.49 3.51
 -20 3 -7 0.01 5.14
 -20 3 7 -2.6 3.55
 -20 -3 -7 -1.96 2.1
 -20 3 8 0 2.39
 -20 -3 -8 4.19 3.12
 -20 -3 8 3.34 4.32
 -20 -3 -9 0 1.6
 -20 -3 9 0.41 2.98
 -20 3 9 1.65 2.74
 -20 -3 -10 0 0.61
 -20 -3 10 -2.57 3.17
 -20 3 10 -1.61 2.28
 -20 -3 -11 0 1.62
 -20 -3 11 -4.9 4.25
 -20 -3 -12 2.51 2.66
 -20 -3 12 0 2.56
 -20 4 0 -2.86 3.21
 -20 -4 0 -0.39 0.3
 -20 4 -1 4.18 4.55
 -20 4 1 -3.24 3.4
 -20 -4 -1 -0.73 1.58
 -20 -4 1 -2.97 3.5
 -20 4 -2 8.76 7.42
 -20 4 2 9.69 6.05
 -20 -4 -2 4.12 2.53
 -20 -4 2 0.67 2.2
 -20 4 -3 1.53 4.2
 -20 4 3 -0.58 1.41
 -20 -4 -3 0.51 1.78
 -20 -4 3 2.11 2.87
 -20 4 -4 -1.91 3.26
 -20 4 4 0 6.52
 -20 -4 -4 0.79 2.21
 -20 -4 4 -0.53 0.16
 -20 4 -5 1.89 2.94
 -20 4 5 5.97 5.4
 -20 -4 -5 3.86 3.25
 -20 -4 5 0.99 1.41
 -20 -4 -6 2.33 2.63
 -20 4 6 0.05 0.43
 -20 -4 6 -3.15 3.04
 -20 -4 -7 -1.4 1.97
 -20 -4 7 -3.27 3.17
 -20 -4 -8 0 0.88
 -20 -4 8 0 0.71
 -20 -4 -9 0 2.57
 -21 0 0 0.16 0.94
 -21 0 -1 0.89 1.86
 -21 0 1 0.66 2.1
 -21 0 -2 2.4 2.25
 -21 0 2 1.09 0.6
 -21 0 -3 1.1 1.34
 -21 0 3 -1.81 3.19
 -21 0 -4 -1.34 2.13
 -21 0 4 -0.04 0.27
 -21 0 -5 -0.84 2.15
 -21 0 5 3.37 3.43
 -21 0 -6 1.68 2.7
 -21 0 6 -2.85 3.21
 -21 0 7 0.67 0.91
 -21 0 8 2.05 2.96
 -21 1 0 -1.28 1.71
 -21 1 -1 -0.9 0.69
 -21 1 1 -2.41 2.26
 -21 1 -2 1.33 2.16
 -21 1 2 1.15 1.79
 -21 1 -3 2.76 2.9
 -21 1 3 3.67 3.08
 -21 1 -4 17.19 7.38
 -21 1 4 12.75 5.74
 -21 1 -5 0.49 1.16
 -21 1 5 -0.96 1.21
 -21 -1 -6 3.77 3.74
 -21 1 -6 0.44 1.82
 -21 1 6 3.05 3
 -21 1 7 0.47 1.49
 -21 1 8 3.74 3.37
 -21 1 9 -3.24 3.07
 -21 1 10 1.85 2.78
 -21 1 11 3.76 3.51
 -21 1 12 -0.44 2.3
 -21 1 13 1.9 2.94
 -21 2 0 -3.18 3.58
 -21 2 -1 -1.04 1.58
 -21 2 1 0 1.17
 -21 2 -2 0.3 1.01
 -21 2 2 0.42 2.75
 -21 2 -3 3.22 3.63
 -21 2 3 -0.69 0.93
 -21 2 -4 3.8 3.95
 -21 2 4 3.05 3.29
 -21 2 -5 3.22 4.34
 -21 2 5 2.26 3.09
 -21 2 -6 -0.4 1.38
 -21 2 6 3.81 3.57
 -21 2 -7 0.55 3.89
 -21 2 7 -6.24 4.25
 -21 2 8 0.49 1.26
 -21 2 9 -1.19 1.9
 -21 2 10 -0.53 1.29
 -21 2 11 1.74 2.39
 -21 -2 -12 2.35 2.4
 -21 -2 12 3.16 3.91
 -21 3 0 -1.32 2.13
 -21 -3 0 2.74 2.73
 -21 3 -1 -2.91 3.25
 -21 3 1 -0.02 0.26
 -21 -3 -1 0.81 0.85
 -21 -3 1 -0.66 1.36
 -21 3 -2 -0.85 1.82
 -21 3 2 2.26 3
 -21 -3 -2 0.55 1.05
 -21 -3 2 1.54 2.57
 -21 -3 3 0.32 1.02
 -21 3 -3 3.54 3.63
 -21 3 3 0.86 1.03
 -21 -3 -3 1.52 1.78
 -21 3 -4 12.25 7.79
 -21 -3 -4 4.12 3.22
 -21 3 4 10.95 6.46
 -21 -3 4 5.7 3.54
 -21 3 -5 1.48 4.76
 -21 3 5 5.08 4.58
 -21 -3 -5 0.5 1.03
 -21 -3 5 -3.34 2.91
 -21 3 -6 -3.55 4.08
 -21 -3 -6 1.56 2.23
 -21 3 6 1.62 3.06
 -21 -3 6 -0.86 1.53
 -21 3 7 3.78 4.3
 -21 -3 -7 0.63 2.3
 -21 -3 7 -2.35 2.62
 -21 3 8 0.8 1.45
 -21 -3 -8 0 1.39
 -21 -3 8 0.31 1.92
 -21 -3 -9 0 0.43
 -21 -3 9 0 0.54
 -22 0 0 -0.38 1.21
 -22 0 -1 -3.09 3.25
 -22 0 1 -2.55 3.33
 -22 0 -2 1.11 1.14
 -22 0 2 4.43 3.36
 -22 0 -3 -0.16 0.73
 -22 0 3 -2.31 3.01
 -22 0 -4 7.19 4.88
 -22 0 -5 2.61 2.97
 -22 0 -6 -3.39 4.55
 -22 0 -7 2.58 4.06
 -22 1 0 -3.69 3.5
 -22 1 -1 1.99 1.81
 -22 1 1 1.73 2.35
 -22 1 -2 0.12 0.36
 -22 1 2 1 1.13
 -22 1 -3 -4.53 3.86
 -22 1 3 0.89 1.66
 -22 1 -4 -2.53 3.45
 -22 1 4 1.01 1.65
 -22 1 -5 -2.86 3.29
 -22 1 5 2.17 2.87
 -22 1 -6 0.7 1.86
 -22 1 6 1.33 1.37
 -22 1 -7 0.38 1.74
 -22 1 7 0.34 1.48
 -22 1 8 4.2 4.04
 -22 1 9 5.55 4.66
 -22 1 10 2.57 3.2
 -22 1 11 0.99 2.49
 -22 2 0 3.13 3.54
 -22 2 -1 3.37 3.68
 -22 2 1 0.01 0.2
 -22 2 -2 -1.28 2.15
 -22 2 2 2.57 3.37
 -22 2 -3 1.1 2.67
 -22 2 3 1.6 1.42
 -22 2 -4 1.94 3.5
 -22 2 4 4.43 4.05
 -22 2 -5 -0.49 1.46
 -22 2 5 -1.81 2.32
 -22 2 -6 1.02 2.22
 -22 2 6 0.17 1.37
 -22 2 -7 -2.29 3.55
 -22 2 7 -0.03 0.28
 -22 2 8 0.26 2.09
 -22 2 9 -3.88 3.54
 -22 3 0 -1.28 2.19
 -22 3 -1 -2.17 3.22
 -22 3 1 2.05 2.73
 -22 3 -2 -2.41 4.53
 -22 3 2 -1.93 2.88
 -22 3 3 3.97 4.02
 -23 0 -2 5.72 4
 -23 0 -3 4.06 4.04
 -23 0 -4 2.29 3.47
 -23 0 -5 -1.54 1.16
 -23 0 -6 2.13 3.3
 -23 0 -7 -1.74 3.92
 -23 0 -8 4.54 5.64
 -23 1 0 2.23 1.74
 -23 1 -1 5.59 4.67
 -23 1 1 5.54 4.47
 -23 1 -2 7.33 5.42
 -23 1 2 4.57 4.03
 -23 1 -3 -2.14 3.22
 -23 1 3 -2.96 3.53
 -23 1 -4 5.34 4.84
 -23 1 4 10.67 6.02
 -23 1 -5 3.62 5.46
 -23 1 5 -0.82 0.61
 -23 1 -6 4.29 5.83
 -23 1 6 1.72 0.74
 -23 1 -7 3.56 5.18
 -23 1 7 3.57 4.02
 -23 1 8 -0.12 1.83
 -23 2 0 -1.65 2.39
 -23 2 -1 -1.15 2.02
 -23 2 1 1.78 4.01
 -23 2 -2 5.83 5.39
 -23 2 2 0.32 1.87
 -23 2 -3 -1.94 2.83
 -23 2 3 1.97 3.6
 -23 2 4 -1.44 2.14
 -23 2 5 0.01 0.78
 -24 1 0 0.61 1.23
 -24 1 -1 0.27 1.3
 -24 1 1 0.2 1.12
 -24 1 -2 1.9 2.89
 -24 1 2 3.57 4.28
 -24 1 -3 1.94 3.04
 -24 1 3 -0.36 2.03
 -24 1 -4 1.99 3.3
 -24 1 4 0.71 1.81

_iucr_refine_instructions_details
;
TITL exp_345_a.res in Pbca
    exp_345.res
    created by SHELXL-2018/3 at 10:50:42 on 21-Apr-2023
REM Old TITL exp_345 in Pbca
REM SHELXT solution in Pbca: R1 0.237, Rweak 0.507, Alpha 0.027
REM <I/s> 0.438 for 305 systematic absences, Orientation as input
REM Formula found by SHELXT: C12 N2 O
CELL 0.71073 17.0931 6.9475 18.529 90 90 90
ZERR 8 0.0022 0.001 0.0027 0 0 0
LATT 1
SYMM 0.5-X,-Y,0.5+Z
SYMM -X,0.5+Y,0.5-Z
SYMM 0.5+X,0.5-Y,-Z
SFAC C H N O
UNIT 96 96 16 8

L.S. 10
PLAN  1
SIZE 0.48 0.27 0.12
TEMP 22(2)
CONF
list 4
fmap 2 53
MORE -1
BOND $H
HTAB
ACTA
OMIT 6 6 13
OMIT 17 2 6
OMIT 16 2 11
OMIT 0 2 0
OMIT 23 1 6
OMIT 8 5 15
OMIT 2 8 0
REM <olex2.extras>
REM <HklSrc "%.\\exp_345.hkl">
REM </olex2.extras>

WGHT    0.068400
EXTI    0.007626
FVAR       0.38820
C1    1    0.839559    0.756299    0.572113    11.00000    0.07077    0.10838 =
         0.09359   -0.00183   -0.03503   -0.00026
AFIX 137
H1A   2    0.815846    0.644339    0.593172    11.00000   -1.50000
H1B   2    0.807578    0.866972    0.581699    11.00000   -1.50000
H1C   2    0.890533    0.775292    0.592666    11.00000   -1.50000
AFIX   0
C2    1    0.846926    0.728672    0.492229    11.00000    0.04388    0.05818 =
         0.08768    0.00333   -0.01173   -0.00281
C3    1    0.775312    0.712000    0.449926    11.00000    0.03950    0.04778 =
         0.06894    0.00177   -0.00343    0.00085
C4    1    0.766482    0.683946    0.375629    11.00000    0.03730    0.05481 =
         0.07034    0.00246    0.00826   -0.00134
H4    2    0.810816    0.674088    0.345701    11.00000    0.06245
C5    1    0.687537    0.680684    0.362975    11.00000    0.04405    0.05122 =
         0.05170   -0.00063    0.00420   -0.00174
C6    1    0.644343    0.657513    0.295238    11.00000    0.05420    0.05473 =
         0.05101   -0.00381    0.00206    0.00083
C7    1    0.668066    0.759864    0.234118    11.00000    0.07563    0.06992 =
         0.05727    0.00315    0.00721   -0.01507
AFIX  43
H7    2    0.711823    0.839202    0.236308    11.00000   -1.20000
AFIX   0
C8    1    0.626653    0.743322    0.170575    11.00000    0.10261    0.08375 =
         0.05770    0.00516    0.00502   -0.01134
AFIX  43
H8    2    0.643099    0.810669    0.129937    11.00000   -1.20000
AFIX   0
C9    1    0.561786    0.629220    0.166627    11.00000    0.09771    0.08948 =
         0.05914   -0.00492   -0.01090   -0.00241
AFIX  43
H9    2    0.532969    0.622869    0.124120    11.00000   -1.20000
AFIX   0
C10   1    0.539273    0.523512    0.226017    11.00000    0.07444    0.08000 =
         0.07468   -0.00743   -0.00763   -0.01513
AFIX  43
H10   2    0.495828    0.443303    0.223120    11.00000   -1.20000
AFIX   0
C11   1    0.580443    0.535699    0.289347    11.00000    0.06632    0.06699 =
         0.05646    0.00554   -0.00932   -0.01654
AFIX  43
H11   2    0.565351    0.461515    0.328738    11.00000   -1.20000
AFIX   0
C12   1    0.570747    0.725202    0.446572    11.00000    0.04101    0.08984 =
         0.06343    0.00493    0.00548    0.00139
AFIX 137
H12A  2    0.549081    0.601454    0.458059    11.00000   -1.50000
H12B  2    0.543517    0.778659    0.405932    11.00000   -1.50000
H12C  2    0.565200    0.809421    0.487327    11.00000   -1.50000
AFIX   0
N1    3    0.653118    0.704130    0.429017    11.00000    0.03562    0.06234 =
         0.05595    0.00414    0.00232    0.00168
N2    3    0.705522    0.723860    0.482432    11.00000    0.04256    0.06432 =
         0.06272    0.00196   -0.00537    0.00396
O1    4    0.910489    0.724037    0.462505    11.00000    0.04045    0.11700 =
         0.12347    0.00068   -0.00392   -0.00450
HKLF 4


REM  exp_345_a.res in Pbca
REM wR2 = 0.2241, GooF = S = 0.937, Restrained GooF = 0.937 for all data
REM R1 = 0.0662 for 1010 Fo > 4sig(Fo) and 0.2021 for all 3012 data
REM 143 parameters refined using 0 restraints

END  
     
WGHT      0.0684      0.0000 

REM No hydrogen bonds found for HTAB generation

REM Highest difference peak  0.178,  deepest hole -0.175,  1-sigma level  0.042
Q1    1   0.6995  0.7665  0.4849  11.00000  0.05    0.18

  REM The information below was added by Olex2.
  REM
  REM R1 = 0.0662 for 1010 Fo > 4sig(Fo) and 0.2021 for all 8415 data
  REM 143 parameters refined using n/a restraints
  REM Highest difference peak 0.18, deepest hole -0.17
  REM Mean Shift 0, Max Shift 0.000.

  REM +++ Tabular Listing of Refinement Information +++
  REM R1_all = 0.2021
  REM R1_gt = 0.0662
  REM wR_ref = 0.2241
  REM GOOF = 0.937
  REM Shift_max = 0.000
  REM Shift_mean = 0
  REM Reflections_all = 8415
  REM Reflections_gt = 1010
  REM Parameters = 143
  REM Hole = -0.17
  REM Peak = 0.18
  REM Flack = n/a

  
;
_olex2_submission_special_instructions  'No special instructions were received'
_oxdiff_exptl_absorpt_empirical_details
;
Empirical correction (ABSPACK) includes:
- Absorption correction using spherical harmonics
- Frame scaling
;
