# Supplementary material for: Exploring Three Avenues: Chemo- and Regioselective Transformations of 1,2,4-Triketone Analogs into Pyrazoles and Pyridazinones
Source: Int J Mol Sci. 2023 Sep 18;24(18):14234. doi: 10.3390/ijms241814234 (PMC10531707; doi:10.3390/ijms241814234)
Supplement: Supplementary file 1 [file ijms-24-14234-s001.zip › ijms-2578992-supplementary/SI_ijms-2578992/21b.cif]

data_exp_307
_audit_creation_date               2023-03-20
_audit_creation_method
;
Olex2 1.3
(compiled 2020.11.12 svn.r5f609507 for OlexSys, GUI svn.r6408)
;
_shelx_SHELXL_version_number       '2018/3'
_audit_contact_author_address      ?
_audit_contact_author_email        ?
_audit_contact_author_name         ''
_audit_contact_author_phone        ?
_publ_contact_author_id_orcid      ?
_publ_section_references
;
Dolomanov, O.V., Bourhis, L.J., Gildea, R.J, Howard, J.A.K. & Puschmann, H.
 (2009), J. Appl. Cryst. 42, 339-341.

Sheldrick, G.M. (2015). Acta Cryst. A71, 3-8.

Sheldrick, G.M. (2015). Acta Cryst. C71, 3-8.
;
_chemical_name_common              ?
_chemical_name_systematic          ?
_chemical_formula_moiety           'C13 H12 N2 O3'
_chemical_formula_sum              'C13 H12 N2 O3'
_chemical_formula_weight           244.25
_chemical_melting_point            ?
loop_
  _atom_type_symbol
  _atom_type_description
  _atom_type_scat_dispersion_real
  _atom_type_scat_dispersion_imag
  _atom_type_scat_source
 'C' 'C' 0.0033 0.0016 'International Tables Vol C Tables 4.2.6.8 and 6.1.1.4'
 'H' 'H' 0.0000 0.0000 'International Tables Vol C Tables 4.2.6.8 and 6.1.1.4'
 'N' 'N' 0.0061 0.0033 'International Tables Vol C Tables 4.2.6.8 and 6.1.1.4'
 'O' 'O' 0.0106 0.0060 'International Tables Vol C Tables 4.2.6.8 and 6.1.1.4'

_shelx_space_group_comment
;
The symmetry employed for this shelxl refinement is uniquely defined
by the following loop, which should always be used as a source of
symmetry information in preference to the above space-group names.
They are only intended as comments.
;
_space_group_crystal_system        'monoclinic'
_space_group_IT_number             14
_space_group_name_H-M_alt          'P 1 21/c 1'
_space_group_name_Hall             '-P 2ybc'
loop_
  _space_group_symop_operation_xyz
 'x, y, z'
 '-x, y+1/2, -z+1/2'
 '-x, -y, -z'
 'x, -y-1/2, z-1/2'

_cell_length_a                     7.8231(16)
_cell_length_b                     18.346(3)
_cell_length_c                     9.1104(19)
_cell_angle_alpha                  90
_cell_angle_beta                   110.58(2)
_cell_angle_gamma                  90
_cell_volume                       1224.1(4)
_cell_formula_units_Z              4
_cell_measurement_reflns_used      1627
_cell_measurement_temperature      295(2)
_cell_measurement_theta_max        28.3720
_cell_measurement_theta_min        4.2980
_shelx_estimated_absorpt_T_max     0.983
_shelx_estimated_absorpt_T_min     0.954
_exptl_absorpt_coefficient_mu      0.096
_exptl_absorpt_correction_T_max    1.00000
_exptl_absorpt_correction_T_min    0.24420
_exptl_absorpt_correction_type     multi-scan
_exptl_absorpt_process_details
;
CrysAlisPro 1.171.41.123a (Rigaku Oxford Diffraction, 2022)
Empirical absorption correction using spherical harmonics,
implemented in SCALE3 ABSPACK scaling algorithm.
;
_exptl_absorpt_special_details     ?
_exptl_crystal_colour              colourless
_exptl_crystal_colour_primary      colourless
_exptl_crystal_density_diffrn      1.325
_exptl_crystal_density_meas        ?
_exptl_crystal_density_method      ?
_exptl_crystal_description         prism
_exptl_crystal_F_000               512
_exptl_crystal_size_max            0.49
_exptl_crystal_size_mid            0.36
_exptl_crystal_size_min            0.18
_exptl_transmission_factor_max     ?
_exptl_transmission_factor_min     ?
_diffrn_reflns_av_R_equivalents    0.0577
_diffrn_reflns_av_unetI/netI       0.0901
_diffrn_reflns_Laue_measured_fraction_full  0.974
_diffrn_reflns_Laue_measured_fraction_max  0.946
_diffrn_reflns_limit_h_max         9
_diffrn_reflns_limit_h_min         -10
_diffrn_reflns_limit_k_max         25
_diffrn_reflns_limit_k_min         -24
_diffrn_reflns_limit_l_max         12
_diffrn_reflns_limit_l_min         -6
_diffrn_reflns_number              6754
_diffrn_reflns_point_group_measured_fraction_full  0.974
_diffrn_reflns_point_group_measured_fraction_max  0.946
_diffrn_reflns_theta_full          25.242
_diffrn_reflns_theta_max           29.130
_diffrn_reflns_theta_min           3.702
_diffrn_ambient_temperature        295(2)
_diffrn_detector_area_resol_mean   16.5253
_diffrn_detector_type              Sapphire3
_diffrn_measured_fraction_theta_full  0.974
_diffrn_measured_fraction_theta_max  0.946
_diffrn_measurement_details
;
List of Runs (angles in degrees, time in seconds):

  # Type    Start    End  Width  t~exp~   \w     \q     \k     \f   Frames
--------------------------------------------------------------------------
  1  \w     27.00  65.00   1.00   30.00    --   21.60-105.00  48.00   38
  2  \w    -63.00  15.00   1.00   30.00    --  -23.01 105.00 149.00   78
  3  \w      8.00  86.00   1.00   30.00    --   21.60  57.00   0.00   78
  4  \w     42.00  92.00   1.00   30.00    --   21.60 178.00   0.00   50
  5  \w    -33.00 -22.00   1.00   30.00    --  -23.01 -77.00-120.00   11
;
_diffrn_measurement_device         'four-circle diffractometer'
_diffrn_measurement_device_type    'Xcalibur, Sapphire3'
_diffrn_measurement_method         '\w scans'
_diffrn_radiation_type             MoK\a
_diffrn_radiation_wavelength       0.71073
_diffrn_source                     ?
_reflns_Friedel_coverage           0.000
_reflns_Friedel_fraction_full      .
_reflns_Friedel_fraction_max       .
_reflns_number_gt                  1555
_reflns_number_total               3126
_reflns_special_details
;
 Reflections were merged by SHELXL according to the crystal
 class for the calculation of statistics and refinement.
 
 _reflns_Friedel_fraction is defined as the number of unique
 Friedel pairs measured divided by the number that would be
 possible theoretically, ignoring centric projections and
 systematic absences.
;
_reflns_threshold_expression       'I > 2\s(I)'
_computing_cell_refinement         'CrysAlisPro 1.171.41.123a (Rigaku OD, 2022)'
_computing_data_collection         'CrysAlisPro 1.171.41.123a (Rigaku OD, 2022)'
_computing_data_reduction          'CrysAlisPro 1.171.41.123a (Rigaku OD, 2022)'
_computing_molecular_graphics      'Olex2 1.3 (Dolomanov et al., 2009)'
_computing_publication_material    'Olex2 1.3 (Dolomanov et al., 2009)'
_computing_structure_refinement    'SHELXL 2018/3 (Sheldrick, 2015)'
_computing_structure_solution      'SHELXT 2018/2 (Sheldrick, 2018)'
_refine_diff_density_max           0.305
_refine_diff_density_min           -0.251
_refine_diff_density_rms           0.059
_refine_ls_extinction_coef         0.022(7)
_refine_ls_extinction_expression  
 'Fc^*^=kFc[1+0.001xFc^2^\l^3^/sin(2\q)]^-1/4^'
_refine_ls_extinction_method       'SHELXL-2018/3 (Sheldrick 2018)'
_refine_ls_goodness_of_fit_ref     1.054
_refine_ls_hydrogen_treatment      mixed
_refine_ls_matrix_type             full
_refine_ls_number_parameters       170
_refine_ls_number_reflns           3126
_refine_ls_number_restraints       0
_refine_ls_R_factor_all            0.1435
_refine_ls_R_factor_gt             0.0802
_refine_ls_restrained_S_all        1.054
_refine_ls_shift/su_max            0.000
_refine_ls_shift/su_mean           0.000
_refine_ls_structure_factor_coef   Fsqd
_refine_ls_weighting_details      
 'w=1/[\s^2^(Fo^2^)+(0.1089P)^2^] where P=(Fo^2^+2Fc^2^)/3'
_refine_ls_weighting_scheme        calc
_refine_ls_wR_factor_gt            0.1990
_refine_ls_wR_factor_ref           0.2579
_refine_special_details            ?
_olex2_refinement_description
;
1. Fixed Uiso
 At 1.2 times of:
  All C(H) groups
 At 1.5 times of:
  All C(H,H,H) groups
2.a Aromatic/amide H refined with riding coordinates:
 C7(H7), C8(H8), C9(H9), C10(H10), C11(H11)
2.b Idealised Me refined as rotating group:
 C2(H2A,H2B,H2C), C13(H13A,H13B,H13C)
;
_atom_sites_solution_hydrogens     mixed
_atom_sites_solution_primary       dual
_atom_sites_solution_secondary     ?
loop_
  _atom_site_label
  _atom_site_type_symbol
  _atom_site_fract_x
  _atom_site_fract_y
  _atom_site_fract_z
  _atom_site_U_iso_or_equiv
  _atom_site_adp_type
  _atom_site_occupancy
  _atom_site_site_symmetry_order
  _atom_site_calc_flag
  _atom_site_refinement_flags_posn
  _atom_site_refinement_flags_adp
  _atom_site_refinement_flags_occupancy
  _atom_site_disorder_assembly
  _atom_site_disorder_group
 C1 C 0.5474(4) 0.37483(14) 0.4385(3) 0.0439(7) Uani 1 1 d . . . . .
 C2 C 0.3812(7) 0.3094(2) 0.2126(5) 0.0847(13) Uani 1 1 d . . . . .
 H2A H 0.365752 0.307484 0.103390 0.127 Uiso 1 1 calc R U . . .
 H2B H 0.264528 0.315988 0.223485 0.127 Uiso 1 1 calc R U . . .
 H2C H 0.435014 0.264694 0.262443 0.127 Uiso 1 1 calc R U . . .
 C3 C 0.7880(4) 0.53723(15) 0.4840(3) 0.0439(7) Uani 1 1 d . . . . .
 C4 C 0.8334(4) 0.52083(16) 0.6445(4) 0.0475(7) Uani 1 1 d . . . . .
 H4 H 0.896(5) 0.5468(17) 0.732(4) 0.067(10) Uiso 1 1 d . . . . .
 C5 C 0.7512(4) 0.45653(15) 0.6517(3) 0.0434(7) Uani 1 1 d . . . . .
 C6 C 0.7607(4) 0.41513(15) 0.7922(3) 0.0436(7) Uani 1 1 d . . . . .
 C7 C 0.8189(4) 0.34310(16) 0.8166(4) 0.0528(8) Uani 1 1 d . . . . .
 H7 H 0.847363 0.318207 0.739270 0.063 Uiso 1 1 calc R U . . .
 C8 C 0.8347(5) 0.30824(18) 0.9556(4) 0.0633(9) Uani 1 1 d . . . . .
 H8 H 0.874396 0.260127 0.971575 0.076 Uiso 1 1 calc R U . . .
 C9 C 0.7920(5) 0.3445(2) 1.0698(4) 0.0650(10) Uani 1 1 d . . . . .
 H9 H 0.803071 0.320791 1.162966 0.078 Uiso 1 1 calc R U . . .
 C10 C 0.7324(5) 0.41612(19) 1.0476(4) 0.0606(9) Uani 1 1 d . . . . .
 H10 H 0.702373 0.440530 1.124685 0.073 Uiso 1 1 calc R U . . .
 C11 C 0.7183(4) 0.45063(17) 0.9095(4) 0.0501(7) Uani 1 1 d . . . . .
 H11 H 0.679467 0.498870 0.894616 0.060 Uiso 1 1 calc R U . . .
 C12 C 0.8416(4) 0.60151(16) 0.4130(4) 0.0517(8) Uani 1 1 d . . . . .
 C13 C 0.7576(5) 0.61239(19) 0.2397(4) 0.0640(10) Uani 1 1 d . . . . .
 H13A H 0.808176 0.655243 0.210232 0.096 Uiso 1 1 calc R U . . .
 H13B H 0.627949 0.618133 0.210915 0.096 Uiso 1 1 calc R U . . .
 H13C H 0.782723 0.570764 0.186713 0.096 Uiso 1 1 calc R U . . .
 N1 N 0.6618(3) 0.43573(12) 0.4956(3) 0.0409(6) Uani 1 1 d . . . . .
 N2 N 0.6842(3) 0.48583(12) 0.3933(3) 0.0420(6) Uani 1 1 d . . . . .
 O1 O 0.5036(3) 0.33473(11) 0.5222(3) 0.0612(7) Uani 1 1 d . . . . .
 O2 O 0.4996(4) 0.36983(11) 0.2859(3) 0.0626(7) Uani 1 1 d . . . . .
 O3 O 0.9535(4) 0.64382(13) 0.4971(3) 0.0806(9) Uani 1 1 d . . . . .

loop_
  _atom_site_aniso_label
  _atom_site_aniso_U_11
  _atom_site_aniso_U_22
  _atom_site_aniso_U_33
  _atom_site_aniso_U_23
  _atom_site_aniso_U_13
  _atom_site_aniso_U_12
 C1 0.0521(16) 0.0380(15) 0.0417(17) -0.0005(11) 0.0166(14) -0.0007(11)
 C2 0.110(3) 0.070(3) 0.063(2) -0.0198(19) 0.016(2) -0.037(2)
 C3 0.0467(15) 0.0393(16) 0.0469(18) 0.0000(12) 0.0180(14) -0.0035(12)
 C4 0.0519(17) 0.0436(17) 0.0424(18) -0.0054(13) 0.0109(15) -0.0094(13)
 C5 0.0490(15) 0.0422(16) 0.0398(17) 0.0005(11) 0.0167(14) 0.0036(12)
 C6 0.0455(15) 0.0432(17) 0.0433(17) -0.0001(11) 0.0171(13) -0.0017(11)
 C7 0.0624(19) 0.0448(18) 0.055(2) 0.0024(13) 0.0259(17) 0.0048(13)
 C8 0.073(2) 0.054(2) 0.060(2) 0.0114(16) 0.0198(19) 0.0096(16)
 C9 0.081(2) 0.065(2) 0.048(2) 0.0105(15) 0.0218(19) -0.0049(18)
 C10 0.075(2) 0.067(2) 0.0423(19) -0.0016(14) 0.0249(17) -0.0033(17)
 C11 0.0594(18) 0.0476(17) 0.0434(18) -0.0018(12) 0.0182(15) 0.0006(13)
 C12 0.0577(18) 0.0403(16) 0.062(2) 0.0033(13) 0.0276(17) -0.0063(13)
 C13 0.072(2) 0.058(2) 0.062(2) 0.0127(16) 0.025(2) -0.0077(16)
 N1 0.0512(13) 0.0368(12) 0.0378(13) -0.0007(9) 0.0192(11) -0.0041(10)
 N2 0.0498(13) 0.0398(13) 0.0397(14) 0.0033(9) 0.0198(12) -0.0025(10)
 O1 0.0748(15) 0.0519(14) 0.0558(15) 0.0052(10) 0.0215(13) -0.0205(11)
 O2 0.0848(18) 0.0569(15) 0.0451(14) -0.0099(10) 0.0217(13) -0.0209(11)
 O3 0.095(2) 0.0666(16) 0.0778(19) -0.0035(14) 0.0273(17) -0.0372(14)

_geom_special_details
;
 All esds (except the esd in the dihedral angle between two l.s. planes)
 are estimated using the full covariance matrix.  The cell esds are taken
 into account individually in the estimation of esds in distances, angles
 and torsion angles; correlations between esds in cell parameters are only
 used when they are defined by crystal symmetry.  An approximate (isotropic)
 treatment of cell esds is used for estimating esds involving l.s. planes.
;
loop_
  _geom_bond_atom_site_label_1
  _geom_bond_atom_site_label_2
  _geom_bond_distance
  _geom_bond_site_symmetry_2
  _geom_bond_publ_flag
 C1 N1 1.411(4) . ?
 C1 O1 1.193(3) . ?
 C1 O2 1.310(3) . ?
 C2 H2A 0.9600 . ?
 C2 H2B 0.9600 . ?
 C2 H2C 0.9600 . ?
 C2 O2 1.448(4) . ?
 C3 C4 1.411(4) . ?
 C3 C12 1.475(4) . ?
 C3 N2 1.326(3) . ?
 C4 H4 0.91(3) . ?
 C4 C5 1.356(4) . ?
 C5 C6 1.468(4) . ?
 C5 N1 1.399(4) . ?
 C6 C7 1.390(4) . ?
 C6 C11 1.388(4) . ?
 C7 H7 0.9300 . ?
 C7 C8 1.385(4) . ?
 C8 H8 0.9300 . ?
 C8 C9 1.372(5) . ?
 C9 H9 0.9300 . ?
 C9 C10 1.385(5) . ?
 C10 H10 0.9300 . ?
 C10 C11 1.377(4) . ?
 C11 H11 0.9300 . ?
 C12 C13 1.495(4) . ?
 C12 O3 1.218(4) . ?
 C13 H13A 0.9600 . ?
 C13 H13B 0.9600 . ?
 C13 H13C 0.9600 . ?
 N1 N2 1.363(3) . ?

loop_
  _geom_angle_atom_site_label_1
  _geom_angle_atom_site_label_2
  _geom_angle_atom_site_label_3
  _geom_angle
  _geom_angle_site_symmetry_1
  _geom_angle_site_symmetry_3
  _geom_angle_publ_flag
 O1 C1 N1 122.7(3) . . ?
 O1 C1 O2 126.6(3) . . ?
 O2 C1 N1 110.8(2) . . ?
 H2A C2 H2B 109.5 . . ?
 H2A C2 H2C 109.5 . . ?
 H2B C2 H2C 109.5 . . ?
 O2 C2 H2A 109.5 . . ?
 O2 C2 H2B 109.5 . . ?
 O2 C2 H2C 109.5 . . ?
 C4 C3 C12 128.2(3) . . ?
 N2 C3 C4 111.7(2) . . ?
 N2 C3 C12 120.1(3) . . ?
 C3 C4 H4 131(2) . . ?
 C5 C4 C3 106.5(3) . . ?
 C5 C4 H4 122(2) . . ?
 C4 C5 C6 127.8(3) . . ?
 C4 C5 N1 105.3(3) . . ?
 N1 C5 C6 126.8(2) . . ?
 C7 C6 C5 123.0(3) . . ?
 C11 C6 C5 118.5(3) . . ?
 C11 C6 C7 118.5(3) . . ?
 C6 C7 H7 119.9 . . ?
 C8 C7 C6 120.3(3) . . ?
 C8 C7 H7 119.9 . . ?
 C7 C8 H8 119.9 . . ?
 C9 C8 C7 120.2(3) . . ?
 C9 C8 H8 119.9 . . ?
 C8 C9 H9 119.7 . . ?
 C8 C9 C10 120.6(3) . . ?
 C10 C9 H9 119.7 . . ?
 C9 C10 H10 120.5 . . ?
 C11 C10 C9 119.0(3) . . ?
 C11 C10 H10 120.5 . . ?
 C6 C11 H11 119.2 . . ?
 C10 C11 C6 121.6(3) . . ?
 C10 C11 H11 119.2 . . ?
 C3 C12 C13 118.8(3) . . ?
 O3 C12 C3 119.1(3) . . ?
 O3 C12 C13 122.1(3) . . ?
 C12 C13 H13A 109.5 . . ?
 C12 C13 H13B 109.5 . . ?
 C12 C13 H13C 109.5 . . ?
 H13A C13 H13B 109.5 . . ?
 H13A C13 H13C 109.5 . . ?
 H13B C13 H13C 109.5 . . ?
 C5 N1 C1 128.1(2) . . ?
 N2 N1 C1 119.9(2) . . ?
 N2 N1 C5 111.8(2) . . ?
 C3 N2 N1 104.6(2) . . ?
 C1 O2 C2 116.2(2) . . ?

loop_
  _geom_torsion_atom_site_label_1
  _geom_torsion_atom_site_label_2
  _geom_torsion_atom_site_label_3
  _geom_torsion_atom_site_label_4
  _geom_torsion
  _geom_torsion_site_symmetry_1
  _geom_torsion_site_symmetry_2
  _geom_torsion_site_symmetry_3
  _geom_torsion_site_symmetry_4
  _geom_torsion_publ_flag
 C1 N1 N2 C3 176.1(2) . . . . ?
 C3 C4 C5 C6 178.1(3) . . . . ?
 C3 C4 C5 N1 1.0(3) . . . . ?
 C4 C3 C12 C13 -172.1(3) . . . . ?
 C4 C3 C12 O3 8.2(5) . . . . ?
 C4 C3 N2 N1 0.1(3) . . . . ?
 C4 C5 C6 C7 -123.6(3) . . . . ?
 C4 C5 C6 C11 53.1(4) . . . . ?
 C4 C5 N1 C1 -176.1(3) . . . . ?
 C4 C5 N1 N2 -1.0(3) . . . . ?
 C5 C6 C7 C8 176.3(3) . . . . ?
 C5 C6 C11 C10 -177.0(3) . . . . ?
 C5 N1 N2 C3 0.6(3) . . . . ?
 C6 C5 N1 C1 6.7(4) . . . . ?
 C6 C5 N1 N2 -178.2(3) . . . . ?
 C6 C7 C8 C9 0.4(5) . . . . ?
 C7 C6 C11 C10 -0.1(5) . . . . ?
 C7 C8 C9 C10 0.1(6) . . . . ?
 C8 C9 C10 C11 -0.6(6) . . . . ?
 C9 C10 C11 C6 0.6(5) . . . . ?
 C11 C6 C7 C8 -0.4(5) . . . . ?
 C12 C3 C4 C5 179.4(3) . . . . ?
 C12 C3 N2 N1 -180.0(2) . . . . ?
 N1 C1 O2 C2 -179.9(3) . . . . ?
 N1 C5 C6 C7 53.0(4) . . . . ?
 N1 C5 C6 C11 -130.3(3) . . . . ?
 N2 C3 C4 C5 -0.7(4) . . . . ?
 N2 C3 C12 C13 8.0(4) . . . . ?
 N2 C3 C12 O3 -171.7(3) . . . . ?
 O1 C1 N1 C5 5.0(5) . . . . ?
 O1 C1 N1 N2 -169.8(3) . . . . ?
 O1 C1 O2 C2 0.1(5) . . . . ?
 O2 C1 N1 C5 -175.1(2) . . . . ?
 O2 C1 N1 N2 10.2(4) . . . . ?

loop_
  _diffrn_refln_index_h
  _diffrn_refln_index_k
  _diffrn_refln_index_l
  _diffrn_refln_intensity_net
  _diffrn_refln_intensity_u
 0 0 2 1417.28 25.99
 0 0 -2 1529.14 25.85
 0 0 3 -4.13 2.16
 0 0 4 1098.5 33.37
 0 0 5 -3.73 3.44
 0 0 6 8.67 3.63
 0 0 7 12.09 6.37
 0 0 8 -0.74 1.87
 0 0 9 3.93 4.11
 0 0 10 13.99 6.83
 0 1 -2 14.78 2.72
 0 -1 -2 12.76 2.03
 0 -1 3 399.15 16.98
 0 1 3 386.91 16.76
 0 1 4 286.93 8.1
 0 1 4 296.9 17.39
 0 -1 4 302.07 17.61
 0 -1 5 55.92 8.23
 0 1 5 62.89 3.97
 0 1 5 62.02 8.92
 0 1 6 24.41 6.28
 0 1 6 25.62 2.36
 0 -1 6 24.86 6.23
 0 1 7 328.09 26.25
 0 -1 7 325.59 25.79
 0 -1 8 13.45 5.1
 0 1 8 15.64 6.26
 0 1 9 21.31 7.79
 0 -1 9 27.53 8.58
 0 -1 10 -3.85 3.65
 0 -1 11 1.57 2.47
 0 -2 2 150.49 9.17
 0 2 -2 161.4 8.82
 0 -2 3 30.17 4.99
 0 2 3 24.75 4.25
 0 -2 4 515.95 23.25
 0 2 4 510.11 23.46
 0 -2 5 14.33 3.72
 0 2 5 16.27 4.33
 0 2 5 18.98 2.55
 0 -2 6 -0.52 1.67
 0 2 6 2.94 1.11
 0 2 6 4.11 2.34
 0 -2 7 0.75 1.63
 0 2 7 -0.8 2.95
 0 2 7 1.27 0.56
 0 -2 8 50.73 11.25
 0 -2 9 2 2.1
 0 -2 10 -3.72 4.18
 0 -2 11 9.2 7.31
 0 -3 1 231.39 9.3
 0 -3 2 76.4 6.74
 0 3 -2 90.62 6.94
 0 -3 -2 73.73 6.39
 0 -3 3 1217.9 30.42
 0 -3 4 623.94 25.86
 0 -3 5 25.03 5.86
 0 3 6 31.33 4.11
 0 -3 6 26.04 6.64
 0 -3 7 5.33 3.3
 0 3 7 8.03 1.75
 0 -3 8 113.12 16.08
 0 -3 9 5.78 3.33
 0 -3 10 3.97 2.26
 0 -3 11 2.47 3.6
 0 4 1 716.44 16.53
 0 4 -2 1.17 0.2
 0 -4 2 -5.09 2.43
 0 -4 3 141.28 11.36
 0 -4 4 1279.73 36.77
 0 -4 5 14.64 4.44
 0 -4 6 21.45 6.44
 0 4 6 18.66 3.5
 0 -4 7 54.06 10.55
 0 4 7 57.46 6.21
 0 -4 8 68.06 12.45
 0 -4 9 36.92 9.73
 0 -4 10 -3.03 3.57
 0 -4 11 2.43 4.05
 0 -5 2 26.23 3.91
 0 -5 3 83.32 8.65
 0 -5 4 298.19 18.12
 0 5 -4 287.52 8.7
 0 -5 5 3.46 1.78
 0 5 6 30.58 4.82
 0 -5 6 30.29 6.86
 0 5 7 47.58 6.2
 0 -5 7 41.5 9.25
 0 -5 8 17.15 5.97
 0 -5 9 2.3 3.26
 0 -5 10 3.2 2.97
 0 -5 11 0 2.33
 0 -6 -1 1.46 1.55
 0 -6 2 134.82 9.85
 0 -6 3 265.42 15.06
 0 6 -4 12.04 2.01
 0 -6 4 12.21 3.57
 0 6 -5 35.75 3.11
 0 -6 5 62.15 9.14
 0 -6 6 37.17 8.51
 0 -6 7 35.1 8.48
 0 6 7 35.71 5.57
 0 -6 8 0.79 1.99
 0 -6 9 -1.52 2.74
 0 -6 10 -0.3 0.96
 0 -6 11 0 1.69
 0 -7 -1 1047.91 25
 0 -7 2 7.77 2.3
 0 -7 3 -1.37 1.76
 0 -7 4 146.69 13.42
 0 7 -4 108.57 7.46
 0 7 -5 11.11 2.3
 0 -7 5 17.26 4.57
 0 -7 6 179.48 17.25
 0 -7 7 39.39 8.95
 0 7 7 44.91 6.71
 0 -7 8 4.01 3.25
 0 -7 9 3.5 1.5
 0 -7 10 10.72 5.85
 0 -7 11 17.3 9.13
 0 -8 -1 193.21 14.93
 0 -8 2 243.12 15.28
 0 -8 3 -1.52 1.42
 0 -8 4 61.2 8.65
 0 8 -5 1.98 1.35
 0 -8 5 3.19 1.92
 0 8 -6 113.28 6.2
 0 -8 6 90.89 12.57
 0 -8 7 83.06 13.32
 0 8 7 79.56 9.45
 0 -8 8 0.73 1.94
 0 -8 9 28.02 8.55
 0 -8 10 1.29 3.7
 0 -9 1 3.7 0.78
 0 9 1 3.11 0.67
 0 -9 2 300.23 17.56
 0 -9 3 441.85 21.63
 0 -9 4 6.84 2.91
 0 9 -5 217.34 11.94
 0 -9 5 279.22 21.01
 0 -9 6 2.88 3.27
 0 9 7 167.95 14.19
 0 -9 7 170.77 19
 0 -9 8 14.34 6.17
 0 -9 9 5.87 3.72
 0 -9 10 0 0.31
 0 -10 -1 303.02 16.23
 0 -10 3 4.05 1.82
 0 -10 4 39.44 7.12
 0 -10 5 7.02 4.52
 0 10 -5 0.73 0.9
 0 -10 6 149.63 16.34
 0 10 7 2.19 2.39
 0 -10 7 -0.39 2.33
 0 -10 8 7.38 4.93
 0 -10 9 3.85 2.9
 0 -10 10 3.11 3.68
 0 -11 -1 319.22 17.41
 0 -11 3 1.59 2.43
 0 -11 4 115.37 12.57
 0 -11 5 379.29 25.32
 0 11 -5 399.06 19.02
 0 -11 6 1.55 2.64
 0 11 7 1.76 0.58
 0 -11 7 2.41 1.39
 0 -11 8 2.87 2.23
 0 -11 9 2.47 1.94
 0 -11 10 -2.16 2.63
 0 -12 -1 42.14 8.76
 0 12 2 31.65 3.18
 0 -12 2 31.72 3.31
 0 -12 3 4.14 4.74
 0 -12 4 -0.23 3.01
 0 -12 5 96.56 12.88
 0 12 -5 87.13 9.31
 0 -12 6 11.57 4.86
 0 12 7 0.52 0.85
 0 -12 7 0.8 1.35
 0 -12 8 1.33 1.14
 0 12 8 9.06 4.3
 0 -12 9 0 1.18
 0 -12 10 7.57 5.6
 0 -13 -1 4.72 1.9
 0 13 2 1.37 0.59
 0 -13 2 1.23 0.39
 0 -13 3 90.87 12.94
 0 -13 4 72.6 10.47
 0 13 -5 -0.29 0.79
 0 -13 5 0.49 3.08
 0 -13 6 65.02 11.84
 0 -13 7 10.52 4.53
 0 13 7 7.53 3.2
 0 13 8 3.09 2.2
 0 -13 8 2.73 2.93
 0 -13 9 14.43 6.67
 0 -14 -1 10.21 3.19
 0 14 2 6.16 0.99
 0 14 3 180.56 9.45
 0 -14 3 187.29 18.06
 0 -14 3 173.63 9.69
 0 -14 4 12.5 7.14
 0 -14 5 14.05 4.9
 0 14 -5 15.47 4.46
 0 -14 6 1.56 2.85
 0 14 7 15.27 5.11
 0 -14 7 11.57 5.13
 0 -14 8 1 2.43
 0 14 8 3.57 3.24
 0 -14 9 1.34 1.24
 0 -15 0 -1.38 1.76
 0 -15 -1 8.18 3.64
 0 -15 3 9.25 6.59
 0 -15 4 169.36 17.54
 0 -15 5 10.41 4.58
 0 15 -5 15.62 4.53
 0 -15 6 15.22 5.94
 0 15 7 12.26 5.29
 0 -15 7 8.22 4.93
 0 15 8 -4.32 3.43
 0 -15 8 -2.26 2.37
 0 -15 9 2.23 3.27
 0 -16 0 3.27 2.01
 0 -16 3 61.94 11.01
 0 -16 4 25.49 7.38
 0 16 -4 19.37 6.11
 0 16 -5 -0.97 1.61
 0 -16 5 0.04 0.48
 0 -16 6 5.83 3.77
 0 -16 7 17.68 7
 0 16 7 8.36 4.63
 0 16 8 1.13 1.64
 0 -16 8 0.09 3.01
 0 -16 9 3.26 4.66
 0 -17 0 -0.47 1.66
 0 -17 3 5.34 3.73
 0 17 -4 23.77 6.26
 0 -17 4 30.96 8.03
 0 17 -5 3.67 2.76
 0 -17 5 1.78 1.49
 0 17 6 -0.29 0.99
 0 -17 6 0.21 0.86
 0 17 7 5.79 3.65
 0 -17 7 5.88 4.12
 0 -17 8 6.89 5.3
 0 17 8 3.41 3.04
 0 -18 0 0.76 1.09
 0 -18 3 32.62 8.67
 0 18 -4 -0.54 1.84
 0 -18 4 1.5 1.78
 0 -18 5 -1.51 1.94
 0 18 6 -4.78 4.17
 0 -18 6 -1.54 3.16
 0 18 7 3.42 3.28
 0 -18 7 -4.06 3.39
 0 18 8 1.85 2.38
 0 -18 8 -0.72 1.45
 0 -19 0 -0.09 0.4
 0 -19 3 13.56 5.8
 0 19 -4 -0.51 1.3
 0 -19 4 -0.67 2.17
 0 -19 5 1.11 1.97
 0 -19 6 6.07 4.37
 0 19 6 2.9 2.7
 0 -19 7 -1.02 1.74
 0 19 7 -1.67 1.98
 0 -20 0 -6.05 3.5
 0 -20 1 1.82 1.96
 0 -20 2 -0.49 1.88
 0 20 -3 20.47 6.23
 0 -20 3 25.86 8.36
 0 20 -4 6.78 3.05
 0 -20 4 7.23 4.26
 0 20 5 9.2 5.05
 0 -20 5 4.2 3.26
 0 20 6 0.4 0.34
 0 -20 6 -4.3 4.27
 0 -20 7 0.12 1.69
 0 20 7 2.01 2.29
 0 -21 1 24.61 7.78
 0 -21 2 -2.34 3.8
 0 -21 3 -2.31 3.98
 0 21 -3 5.82 3.96
 0 -21 4 4.8 3.57
 0 21 -4 0.21 1.4
 0 21 5 0.96 1.33
 0 -21 5 -3.69 3.66
 0 -21 6 3.33 3.93
 0 21 6 -3.17 3.2
 0 -22 1 0 1.25
 0 22 -2 -0.87 1.44
 0 -22 2 1.59 1.94
 0 -22 2 0.7 0.16
 0 22 -3 5.2 4.45
 0 -22 3 2.58 2.56
 0 -22 4 1.77 2.87
 0 22 4 0.71 0.98
 0 22 -4 0.32 1.19
 0 22 5 2.92 2.91
 0 -22 5 3.88 3.64
 0 23 0 0 0.34
 0 23 -1 0 2.1
 0 -23 2 -0.87 2.58
 0 23 -2 2.54 2.71
 0 23 3 1.43 2.79
 0 -23 3 -0.24 2.57
 0 23 -3 -0.98 1.56
 0 23 -4 1.38 2.29
 0 -23 4 2.05 3.16
 0 23 4 4.9 4.47
 0 24 0 0 0.95
 0 24 -1 1.67 3.33
 0 24 1 3.26 3.32
 0 24 -2 0.37 1.79
 0 -24 2 -0.07 1.68
 0 24 2 -1.37 2.01
 0 -24 3 -2.16 3.43
 0 24 -3 -1.83 2.2
 0 25 -1 4.51 5.21
 -1 0 9 -0.3 1.88
 -1 0 8 99.82 14.62
 -1 0 7 0.98 1.45
 -1 0 6 163.56 14.92
 -1 0 5 -1.3 1.83
 1 0 -4 4 0.94
 -1 0 4 1.32 1.32
 1 0 -3 0.6 0.56
 -1 0 3 -2.59 1.46
 -1 0 2 969.42 18.79
 1 0 -2 966.34 16.04
 1 0 1 3.17 1.28
 -1 0 -1 0.57 1.04
 -1 0 -2 77.09 6.45
 1 0 2 64.11 6.26
 1 0 3 -2.18 2.45
 1 0 4 318.22 19.73
 1 0 5 13.53 5.73
 1 0 6 7.4 3.48
 1 0 7 3.2 2.6
 1 0 8 73.01 14.47
 1 0 9 5.22 5.37
 1 0 10 7.83 5.44
 -1 -1 10 5.17 4.1
 -1 -1 9 -1.79 1.99
 -1 -1 8 154.33 18.43
 -1 -1 7 6.85 3.05
 -1 1 7 9.95 4.63
 -1 1 6 1.21 1.12
 -1 -1 6 3.15 2.33
 -1 1 5 239.69 9.37
 -1 -1 5 221.54 15.61
 -1 1 5 227.46 16.28
 -1 1 4 29.09 4.93
 -1 1 4 27.98 2.96
 1 1 -4 13.16 1.74
 -1 -1 4 26.24 4.38
 1 -1 -3 228.44 8.65
 1 1 -3 218.12 7.45
 -1 1 3 231.35 8.42
 -1 -1 3 212.99 11.19
 1 1 -2 826.49 17.35
 1 -1 -2 770.23 15.39
 -1 -1 2 734.71 15.77
 -1 1 2 740.09 14.27
 1 -1 -2 844.8 18.66
 1 1 1 11.54 2.22
 -1 1 -1 11.97 2.32
 1 -1 1 10.09 1.87
 1 -1 1 15.26 2.78
 -1 -1 -1 12.31 2.03
 -1 1 -2 406.76 15.29
 1 1 2 343.53 14.37
 1 -1 2 361.39 15.24
 -1 -1 -2 397.42 14.22
 1 1 3 284.53 15.42
 1 -1 3 327.85 17.12
 1 1 4 11.81 3.38
 1 -1 4 13.78 4.29
 1 -1 4 12.78 1.62
 1 1 5 551.76 28.81
 1 -1 5 600.92 30.25
 1 1 6 8.95 4.33
 1 -1 6 9.46 4.21
 1 1 7 36.71 9.49
 1 -1 7 29.13 8.52
 1 1 8 9.91 5.79
 1 -1 8 5.65 4.96
 1 -1 9 11.7 6.54
 1 1 9 7.31 5.28
 1 -1 10 3.45 4.76
 1 1 10 -0.58 1.53
 -1 -2 11 0.48 3.08
 -1 -2 10 2.96 2.2
 -1 -2 9 -0.2 1.3
 -1 -2 8 85.23 13.7
 -1 -2 7 99.79 13.46
 -1 2 7 130.92 8.38
 -1 2 6 0.61 0.28
 -1 -2 6 1.33 0.66
 -1 -2 5 133.66 11.9
 -1 2 5 143.15 8.09
 -1 -2 4 434.87 19.25
 -1 2 4 420.85 13.37
 -1 -2 3 140.99 9.08
 -1 2 3 138.77 7.15
 1 2 -3 168.62 9.95
 -1 -2 2 235.19 9.35
 -1 2 2 251.83 10.33
 1 -2 -2 248.68 9.65
 -1 2 2 232.58 8.8
 1 -2 -1 47.17 3.99
 1 -2 1 5117.07 47.68
 1 -2 1 4877.26 36.87
 -1 -2 -1 5338.25 39.93
 -1 2 -1 5143.36 38.06
 1 2 1 5063.72 42.63
 1 -2 2 176.13 11.61
 1 2 2 151.08 9.65
 -1 -2 -2 171.92 9.36
 1 -2 3 4.37 0.53
 1 2 3 1.71 1.27
 1 -2 3 4.02 1.01
 1 2 4 140.7 12.49
 1 -2 4 119.24 4.19
 1 -2 4 142.28 13.62
 1 -2 5 20.48 6.09
 1 2 5 16.24 5.51
 1 2 6 13.96 5.62
 1 -2 6 3.17 2.13
 1 -2 7 58.06 11.65
 1 2 7 53.92 11.83
 1 -2 8 57.04 12.12
 1 2 8 58.77 12.92
 1 -2 9 42.31 11.77
 1 -2 10 1.37 2.28
 -1 -3 11 19.86 8.91
 -1 -3 10 8.37 4.04
 -1 -3 9 12.77 5.82
 -1 -3 8 47.26 10.46
 -1 3 7 0.7 0.93
 -1 -3 7 -0.98 1.44
 -1 -3 6 126.71 13.03
 -1 3 6 134.46 8.89
 -1 3 5 87.21 6.78
 -1 -3 5 84.57 9.6
 -1 -3 4 5.79 2.56
 -1 3 4 6.6 2.01
 -1 3 3 135.3 8.02
 -1 -3 3 142.42 9.38
 -1 3 2 653.02 17.37
 -1 -3 2 610.46 15.74
 -1 3 2 584.43 16
 -1 3 1 261.43 8.09
 1 -3 -1 282.83 10.5
 -1 -3 1 265.82 8.29
 1 3 -1 247.9 7.82
 -1 -3 1 280.14 7.6
 -1 3 1 274.69 10.34
 1 -3 -1 248.65 8.23
 1 -3 0 833.2 17.5
 -1 -3 0 832.59 15.76
 1 -3 0 782.47 14.4
 -1 -3 0 855.31 15.16
 1 3 0 784.62 14.41
 -1 3 0 802.32 14.52
 -1 3 0 851.45 15.25
 -1 3 0 799.23 16.99
 -1 -3 -1 556.92 13.79
 -1 3 -1 498.9 12.96
 1 -3 1 516.54 13.33
 1 -3 1 515.77 16.76
 -1 -3 -2 100.55 7.21
 1 -3 2 101.28 8.93
 -1 3 -2 104.49 5.63
 1 -3 2 82.9 5.15
 1 -3 3 19.53 3.74
 1 3 3 19.68 3.92
 1 -3 3 17.55 2.21
 1 3 4 53.55 8.07
 1 -3 4 58.47 8.2
 1 -3 5 5.09 2.6
 1 3 5 1.84 1.01
 1 3 6 16.3 5.92
 1 -3 6 13.96 5.55
 1 -3 7 45.72 10.72
 1 3 7 41.98 10.3
 1 -3 8 1.27 1.94
 1 -3 9 4.07 3.35
 1 -3 10 -4.38 4.04
 -1 -4 11 8.16 6.21
 -1 -4 10 7.1 4.58
 -1 -4 9 -4.33 3.68
 -1 -4 8 44.1 9.56
 -1 -4 7 94.1 12.37
 -1 4 7 106.77 8.98
 -1 4 6 0.62 0.74
 -1 -4 6 -1.67 1.52
 -1 -4 5 54.44 7.93
 -1 4 5 58.52 6.09
 -1 -4 4 838.87 27.47
 -1 4 4 774.97 21.97
 -1 -4 3 322.12 14.21
 -1 4 3 321.8 13.5
 -1 -4 2 75.59 5.02
 -1 -4 2 87.37 6.09
 -1 4 2 98.07 7.15
 -1 4 2 86.32 5.56
 1 -4 -1 99.96 5.33
 1 4 -1 110.19 5.4
 -1 4 1 104.79 5.04
 -1 4 1 110.9 7.2
 -1 -4 1 110.17 5.21
 -1 -4 0 135.99 6.15
 -1 4 0 124.37 5.47
 1 4 0 111.07 5.21
 1 -4 0 112.9 5.34
 1 4 0 121.97 5.53
 -1 4 0 121.94 7.52
 1 -4 1 298.51 13.6
 1 -4 1 281.33 10.26
 -1 4 -1 267.38 10.44
 1 -4 2 73.87 7.37
 -1 4 -2 76.29 5.29
 1 -4 3 40.56 6.75
 -1 4 -3 34.28 3.34
 1 -4 4 100.88 11.34
 1 -4 5 3.36 1.15
 1 -4 6 4.82 3.31
 1 -4 7 37.11 9.17
 1 -4 8 1.36 2.22
 1 -4 9 13.82 5.98
 1 -4 10 4.88 4.2
 -1 -5 11 4.59 4.51
 -1 -5 10 12.49 5.82
 -1 -5 9 9.73 4.74
 -1 -5 8 91.87 14
 -1 5 7 50.67 6.65
 -1 -5 7 46.6 8.91
 -1 -5 6 10.81 4.15
 -1 5 6 9.23 2.75
 -1 -5 5 7.9 2.6
 -1 5 5 9.21 2.51
 -1 5 4 25.06 4.03
 -1 -5 4 33.62 5.92
 -1 5 3 385.45 15.51
 -1 -5 3 403.47 17.08
 -1 5 2 4.77 1.37
 -1 -5 2 4.78 1.26
 -1 5 2 5.38 1.73
 -1 -5 2 2.89 0.67
 1 5 -1 973.58 15.77
 -1 -5 1 920.18 15.56
 -1 5 1 967.87 23.13
 1 -5 -1 987.96 17.16
 1 5 -1 928.55 15.83
 -1 5 1 929.97 15.18
 1 -5 -1 1026.29 18.3
 -1 5 0 383.63 14.4
 1 5 0 397.67 10.18
 1 -5 0 410.73 10.68
 -1 5 0 401.28 9.76
 -1 -5 0 429.33 10.81
 -1 5 -1 190.29 10
 1 -5 2 15.57 2.73
 -1 5 -2 21.77 3.08
 1 -5 3 43.57 6.94
 -1 5 -3 42.71 4.27
 1 -5 4 14.58 4.06
 1 -5 5 171.17 16.08
 1 -5 6 0.55 1.88
 1 -5 7 -2.2 1.55
 1 -5 8 -2.39 1.61
 1 -5 9 12.91 5.85
 1 -5 10 -1.68 2.43
 -1 -6 11 -3.43 3.35
 -1 -6 10 -2.84 3.5
 -1 -6 9 10.4 4.45
 -1 -6 8 8.86 4.35
 -1 6 7 4.58 2.52
 -1 -6 7 3.47 2.93
 -1 -6 6 38.37 7.54
 -1 6 6 38.6 5.95
 -1 6 5 -1.79 1.91
 -1 -6 5 -0.07 1.26
 -1 -6 4 3.35 1.69
 -1 6 4 1.99 0.73
 -1 6 3 72.46 7.13
 -1 -6 3 76.04 7.23
 -1 -6 2 28.88 3.47
 -1 6 2 31.36 3.59
 1 -6 -2 38.36 4.93
 -1 -6 2 31.56 4.08
 -1 6 2 28.34 4.47
 1 6 -1 183.93 6.42
 1 6 -1 216.18 7.89
 -1 -6 1 189.93 6.93
 -1 6 1 203.57 11.62
 -1 6 1 194.34 6.83
 1 -6 -1 201.96 7.08
 1 -6 -1 178.96 8.03
 1 6 0 4.53 1.16
 -1 -6 0 4.44 0.82
 -1 6 0 5.22 1.1
 -1 6 0 6.86 2.39
 1 -6 0 5.44 1.46
 -1 6 -1 143.47 9.23
 -1 6 -2 3.14 1.22
 1 -6 2 -4.42 2.78
 1 -6 3 74.75 8.86
 -1 6 -3 80.57 6.51
 -1 6 -4 0.45 0.46
 1 -6 4 0.35 1.09
 1 -6 5 15.33 4.69
 1 -6 6 0.42 1.24
 1 -6 7 5.29 3.74
 1 -6 8 -1.18 1.88
 1 -6 9 0.49 2.15
 1 -6 10 5.4 3.9
 -1 -7 11 4.81 4.88
 -1 -7 10 1.74 2.6
 -1 -7 9 9.16 5.19
 -1 -7 8 0.2 0.87
 -1 7 8 1.8 1.76
 -1 7 7 18.36 4.63
 -1 -7 7 16.85 5.44
 -1 -7 6 292.71 21.31
 -1 7 6 293.83 17.37
 -1 -7 5 78.03 9.52
 -1 7 5 80.39 8.75
 -1 -7 4 145.13 12.19
 -1 7 4 134.59 10.9
 -1 -7 3 348.92 16.11
 -1 7 3 356.64 17.35
 -1 -7 2 250.85 12.64
 -1 7 2 231.77 9.59
 -1 -7 2 224.4 10
 1 7 -1 133.82 5.63
 -1 7 1 120.05 5.42
 -1 -7 1 121.64 5.75
 -1 7 0 471.57 10.18
 1 -7 0 469.91 10.92
 -1 7 0 461.06 18.15
 1 7 0 498.92 10.88
 -1 7 -1 229.31 12.43
 1 -7 2 168.45 12.79
 -1 7 -2 159.96 10.41
 -1 7 -3 95.27 7.44
 1 -7 3 88.61 9.68
 -1 7 -4 83.44 7.35
 1 -7 4 87.4 11.23
 1 -7 5 15.96 4.61
 1 -7 6 3.65 3.46
 1 -7 7 183.65 20.38
 1 -7 8 0.04 1.12
 1 -7 9 17.32 7.3
 1 -7 10 -6.43 5.11
 -1 -8 11 7.74 5.92
 -1 -8 10 -2.14 2.47
 -1 -8 9 7.5 4.14
 -1 -8 8 36.63 8.69
 -1 8 8 44.27 7.76
 -1 -8 7 9.99 4.31
 -1 8 7 14.88 4.51
 -1 8 6 10.47 3.46
 -1 -8 6 9.16 3.59
 -1 8 5 115.54 10.76
 -1 -8 5 113.45 11.69
 -1 -8 4 55.65 7.67
 -1 8 4 61 8.93
 -1 -8 3 217.99 13.29
 -1 -8 2 317.25 15.62
 -1 -8 2 277.72 11.81
 -1 8 2 281.27 10.68
 -1 -8 1 62.01 4.3
 1 8 -1 56.36 3.55
 -1 8 1 66.24 4.51
 -1 8 0 0.61 0.38
 1 8 0 0.04 0.32
 1 -8 0 0.44 0.25
 -1 -8 0 0.16 0.54
 1 -8 1 4.14 1.42
 -1 8 -1 6.47 3.54
 -1 8 -2 130.57 9.96
 1 -8 2 143.41 12.46
 1 -8 3 -1.67 2.23
 -1 8 -3 1.31 1.5
 -1 8 -4 1.16 0.87
 1 -8 4 6.08 3.59
 -1 8 -5 -0.4 0.52
 1 -8 5 0.72 0.75
 1 -8 6 147.75 17.05
 1 -8 7 10.37 5.63
 1 -8 8 11.48 6.09
 1 -8 9 -4.46 4.27
 1 -8 10 7.89 5.79
 -1 -9 11 0.18 2.54
 -1 -9 10 11.04 5.18
 -1 -9 9 5.62 3.41
 -1 9 8 27.14 6.11
 -1 -9 8 23.34 6.82
 -1 9 7 0.93 1.54
 -1 -9 7 3.58 3.1
 -1 -9 6 0.73 1.67
 -1 9 6 1.38 1.85
 -1 -9 5 16.08 4.59
 -1 9 5 15.56 4.04
 -1 9 4 282.63 17.52
 -1 -9 4 298.33 17.9
 -1 -9 3 121.85 8.49
 -1 -9 3 125.38 10.37
 -1 9 3 120.25 8.26
 -1 -9 2 17.41 4.45
 -1 -9 2 13.7 2.54
 -1 9 2 15.05 2.46
 1 9 -1 781.68 13.41
 -1 9 1 710.65 12.09
 -1 -9 1 717.6 12.15
 1 -9 0 83.43 4.35
 1 9 0 44.45 3
 1 -9 1 88.52 6.09
 -1 9 -1 101.42 9.32
 1 -9 2 365.13 21.77
 -1 9 -2 370.75 17.89
 -1 9 -3 17.33 3.82
 1 -9 3 12.3 3.58
 -1 9 -4 215.52 13.24
 1 -9 4 224.14 18.08
 1 -9 5 20.88 6.18
 -1 9 -5 20.54 4.07
 1 -9 6 187.19 19.23
 1 -9 7 70.55 12.87
 1 -9 8 5.75 3.85
 1 -9 9 4.21 3.6
 1 -9 10 0 3.6
 -1 -10 11 2.83 5
 -1 -10 10 -1.87 3.97
 -1 -10 9 7.7 4.64
 -1 -10 8 6.21 3.44
 -1 10 8 10.6 4.24
 -1 10 7 45.9 8.33
 -1 -10 7 43.07 9.05
 -1 10 6 8.49 3.52
 -1 -10 6 5.23 2.42
 -1 10 5 14.21 4.34
 -1 -10 5 12.84 4.12
 -1 -10 4 -1.27 1.41
 -1 10 4 16.44 7.88
 -1 10 3 15.55 3.15
 -1 -10 3 11.81 3.44
 -1 -10 3 15.47 3.15
 1 -10 -2 166.29 13.1
 -1 10 2 151.11 7.39
 -1 -10 2 142.6 7.76
 -1 10 1 103.36 4.53
 -1 -10 1 98.45 4.42
 1 -10 0 0.69 0.46
 1 10 0 0.55 0.3
 -1 10 -1 25.39 5.8
 -1 -10 -1 24.94 3.4
 1 -10 1 7.92 1.65
 -1 10 -1 23.16 2.81
 1 10 1 8.81 1.78
 1 -10 2 34.18 6.98
 -1 10 -2 34.85 5.92
 -1 10 -3 66.27 7.91
 1 -10 3 56.91 11.02
 -1 10 -4 8.14 2.98
 1 -10 4 9.89 3.94
 -1 10 -5 108.44 9.62
 1 -10 5 115.93 14.5
 1 -10 6 3.07 2.8
 1 -10 7 44.07 9.93
 1 -10 8 2.19 1.36
 1 -10 9 -0.06 0.45
 -1 -11 10 -1.78 2.25
 -1 -11 9 3.01 3.57
 -1 11 8 0.09 0.74
 -1 -11 8 3.64 2.65
 -1 -11 7 108.01 14.51
 -1 11 7 123.14 13.83
 -1 -11 6 2.1 2.67
 -1 11 6 4.95 2.98
 -1 11 5 24.06 5.46
 -1 -11 5 26.47 6.42
 -1 -11 4 14.25 3.17
 -1 11 4 17.84 3.61
 -1 -11 4 17.65 4.48
 -1 -11 3 1.27 0.6
 -1 11 3 -0.56 0.62
 -1 -11 3 0.35 0.59
 -1 11 2 55.07 4.39
 -1 -11 2 47.16 4.44
 1 -11 -2 35.84 4.4
 -1 -11 0 685.97 23.16
 1 11 1 13.67 2.15
 -1 11 -1 32.83 6.1
 1 -11 1 9.94 1.82
 -1 11 -1 33.09 3.26
 -1 -11 -1 33.05 3.54
 -1 11 -2 20.44 5.94
 1 -11 2 16.35 7.64
 1 -11 3 409.82 24.19
 -1 11 -3 404.94 20.9
 1 -11 4 82.84 11.12
 -1 11 -4 92.81 9.69
 -1 11 -5 20.8 4.56
 1 -11 5 20.71 6.29
 1 -11 6 28.93 7.68
 1 -11 7 6.41 3.32
 1 -11 8 0.16 1.1
 1 -11 9 -3.88 3.1
 -1 -12 10 5.86 4.53
 -1 -12 9 4.48 3.88
 -1 -12 8 23.01 6.84
 -1 12 8 33.68 7.9
 -1 -12 7 57.15 10.58
 -1 12 7 62.75 10.26
 -1 -12 6 82.84 11.83
 -1 12 6 85.8 11.87
 -1 12 5 0.38 0.18
 -1 -12 5 -0.65 0.86
 -1 -12 4 269.66 18.13
 -1 -12 4 271.66 15.78
 -1 12 4 285.69 14.97
 -1 12 4 267.95 19.31
 -1 -12 3 5.64 1.89
 -1 12 3 5.49 1.95
 -1 -12 3 6.42 3.24
 -1 -12 2 77.07 5.13
 -1 12 2 81.85 5.04
 1 12 -2 80.36 5.23
 1 -12 1 12.46 2.07
 -1 12 -1 22.23 2.3
 1 12 1 16.15 2.45
 -1 12 -1 23.9 5.5
 -1 -12 -1 18 2.55
 1 -12 2 158.57 10.21
 1 -12 2 183.01 17.41
 -1 12 -2 167.68 14.18
 1 -12 3 124.42 14.78
 -1 12 -3 110.01 11.59
 1 -12 4 121.19 14.08
 -1 12 -4 138.18 12.78
 1 -12 5 43.61 9.26
 -1 12 -5 49.15 7.29
 1 -12 6 3.33 2.83
 1 -12 7 8.59 4.5
 1 -12 8 4.13 3.68
 1 -12 9 7.58 5.83
 -1 -13 10 -1.97 2.42
 -1 -13 9 0.01 2.05
 -1 13 8 9.97 4.13
 -1 -13 8 5.25 2.36
 -1 13 7 3.15 2.41
 -1 -13 7 0.62 0.17
 -1 13 6 57.41 10.07
 -1 -13 6 53.89 9.73
 -1 -13 5 0.56 2.21
 -1 -13 5 1.3 0.65
 -1 13 5 2.35 1.87
 -1 13 4 13.73 3.29
 -1 -13 4 14.39 3.45
 -1 -13 4 13.44 4.64
 -1 -13 3 198.94 11.25
 -1 13 3 216.69 10.87
 -1 -13 3 206.63 16.97
 1 -13 -2 58.09 4.73
 -1 13 2 85.23 4.97
 1 -13 -2 80.22 10.59
 1 13 -2 65.82 4
 -1 -13 2 70.93 4.36
 -1 13 -1 7.67 1.28
 -1 13 -1 7.48 3.41
 1 -13 1 4.37 1.03
 1 13 1 4.77 0.9
 1 -13 2 0.49 0.39
 1 13 2 0.73 0.69
 1 -13 3 81.04 11.94
 -1 13 -3 79.32 10.04
 1 -13 4 1.73 3.3
 -1 13 -4 -1.46 0.83
 1 -13 5 0.42 1.19
 -1 13 -5 2.88 2.3
 1 -13 6 12.09 5.19
 1 -13 7 -0.29 2
 1 -13 8 1.91 3.3
 1 -13 9 2.44 3.89
 -1 -14 10 -0.26 0.89
 -1 -14 9 5.26 4.05
 -1 14 8 0.71 1.39
 -1 -14 8 -0.28 1.88
 -1 14 7 12.49 5.17
 -1 -14 7 6.54 3.84
 -1 -14 6 1.3 0.79
 -1 14 6 2.54 2.69
 -1 14 6 2.11 2.6
 -1 -14 6 -0.59 0.83
 -1 14 5 239.03 15.84
 -1 -14 5 168.63 13.85
 -1 -14 5 208.59 18.52
 -1 14 5 199.11 18.23
 -1 -14 4 38.36 5.58
 -1 14 4 35.76 5.08
 -1 -14 4 32.69 7.03
 -1 14 4 36.41 7.49
 -1 -14 3 16.28 5.92
 -1 -14 3 11.87 2.56
 -1 14 3 13.13 2.5
 1 -14 -2 27.95 6.55
 -1 -14 1 186.45 14.41
 -1 14 -1 0.95 1.85
 -1 -14 -2 2.29 1.3
 -1 14 -2 4.03 1.24
 -1 14 -2 3.74 2.61
 -1 14 -3 17.06 5.18
 1 -14 3 21.71 7.64
 1 -14 4 60.44 10.95
 -1 14 -4 67.29 9.62
 1 -14 5 3.74 3.4
 -1 14 -5 3.56 2.44
 1 -14 6 11.98 5.56
 1 -14 7 5.46 3.77
 1 -14 8 0.97 3.42
 1 -14 9 8.62 6.09
 -1 -15 9 -2.41 2.55
 -1 15 8 8.4 4.34
 -1 -15 8 1.06 2.05
 -1 -15 7 5.74 3.12
 -1 15 7 6.91 3.76
 -1 -15 6 29.19 7.6
 -1 15 6 29.48 7.59
 -1 15 5 19.11 6.31
 -1 -15 5 22.23 6.85
 -1 -15 4 17.14 5.01
 -1 15 4 17.71 5.77
 -1 -15 3 2.95 3.29
 1 -15 -2 77.59 11.11
 1 -15 -1 -0.3 0.31
 -1 -15 1 1.68 2.26
 -1 15 -1 5.51 2.86
 -1 15 -2 16.95 5.28
 1 -15 3 23.7 7.27
 -1 15 -3 15.99 4.24
 1 -15 4 28.2 8.46
 -1 15 -4 18.32 5.68
 1 -15 5 56.03 11.29
 1 -15 6 6.65 3.55
 1 -15 7 6.04 4.03
 1 -15 8 0 1.28
 -1 -16 9 8.64 5.39
 -1 16 8 2.81 2.66
 -1 -16 8 7.2 4.68
 -1 -16 7 -5.13 4.17
 -1 16 7 -6.24 3.83
 -1 16 6 0.04 0.49
 -1 -16 6 0.91 1.98
 -1 -16 5 12.54 5
 -1 16 5 9.02 4.69
 -1 -16 4 13.62 4.94
 -1 16 4 16.05 5.76
 -1 16 3 23.16 7.35
 -1 -16 3 23.15 6.61
 -1 -16 1 22.82 5.47
 1 -16 -1 20.29 6.13
 -1 16 0 112.2 13.76
 -1 16 -1 0.59 2.85
 -1 16 -2 2.95 2.37
 1 -16 3 12.95 5.48
 -1 16 -3 9.77 3.48
 1 -16 4 31.53 8.62
 -1 16 -4 31.66 7.27
 1 -16 5 45.87 9.97
 1 -16 6 -0.66 1.29
 1 -16 7 1.13 2.81
 1 -16 8 0.42 1.12
 -1 17 8 3.37 3.26
 -1 -17 8 -0.18 1.03
 -1 -17 7 0.79 0.47
 -1 17 7 2.09 1.64
 -1 17 6 1.44 1.81
 -1 -17 6 7.26 4.44
 -1 17 5 16.3 5.9
 -1 -17 5 15.11 5.34
 -1 17 4 20.41 6.29
 -1 -17 4 25.52 6.69
 -1 17 3 98.27 13.89
 -1 -17 3 113.08 14.41
 -1 17 2 72.38 11.87
 1 -17 -1 14.67 5.53
 -1 -17 1 11.37 3.7
 -1 17 1 13.07 6.51
 -1 17 0 15.52 5.63
 -1 17 -1 111.91 13.96
 1 -17 2 42.51 11.23
 -1 17 -2 31.48 7.15
 -1 17 -3 0.69 1.36
 1 -17 3 5.09 4
 1 -17 4 30.28 8.74
 -1 17 -4 30.02 7.51
 1 -17 5 4.58 3.85
 1 -17 6 13.7 5.83
 1 -17 7 9.14 6.16
 1 -17 8 0.85 2.12
 -1 18 8 -1.01 2.36
 -1 -18 8 0.3 0.37
 -1 -18 7 3.74 3.08
 -1 18 7 5.06 3.7
 -1 -18 6 19.19 6.86
 -1 18 6 35.59 9.15
 -1 -18 5 10.11 4.44
 -1 18 5 7.99 4.07
 -1 -18 4 0.72 0.99
 -1 18 4 2.05 2.43
 -1 -18 3 25.2 7.73
 -1 18 3 29.13 7.84
 -1 18 2 33.37 8.16
 1 -18 -1 150.52 17.61
 -1 18 1 138.56 16.9
 -1 -18 1 192.05 16.76
 -1 18 0 8.64 3.95
 -1 18 -1 41.42 9.45
 1 -18 2 90.72 15.92
 -1 18 -2 65.23 10.66
 1 -18 3 15.61 5.95
 -1 18 -3 9.84 4.54
 -1 18 -4 17.29 5.75
 1 -18 4 27.47 8.3
 1 -18 5 12.09 5.65
 1 -18 6 2.77 3.8
 1 -18 7 4.08 3.33
 -1 -19 7 5.36 3.98
 -1 19 7 5.39 3.71
 -1 19 6 -1.61 2.22
 -1 -19 6 2.7 2.92
 -1 19 5 -1.92 2.14
 -1 -19 5 -7.33 3.58
 -1 -19 4 18.61 6.26
 -1 19 4 12.56 5.34
 -1 -19 3 6.91 3.38
 -1 19 3 3.13 2.29
 -1 19 2 50 10.34
 -1 -19 2 82.74 11.81
 -1 -19 1 8.11 4.02
 1 -19 -1 6.51 4.98
 -1 19 1 4.05 2.53
 -1 19 0 2.16 2.88
 -1 19 -1 3.59 2.83
 -1 19 -2 29.51 7.9
 1 -19 2 32.65 10.01
 -1 19 -3 0.71 1.53
 1 -19 3 -1.03 2.46
 -1 19 -4 2.88 1.48
 1 -19 4 2.13 1.81
 1 -19 5 4.7 3.67
 1 -19 6 -2.55 2.81
 1 -19 7 2.6 3.35
 -1 20 7 -1.46 2.01
 -1 -20 7 0.08 0.9
 -1 20 6 -1.73 2.15
 -1 -20 6 1.33 1.62
 -1 -20 5 -0.79 1.54
 -1 20 5 0 1.48
 -1 -20 4 9.03 4.02
 -1 20 4 15.87 6.36
 -1 -20 3 41.2 9.65
 -1 20 3 34.76 9
 -1 20 2 22.16 7.23
 -1 -20 2 33.98 9.41
 1 -20 -1 11.07 6.05
 -1 20 1 10.5 4.88
 -1 20 0 34.96 8.85
 1 -20 0 40.29 10.55
 -1 20 -1 37.07 8.85
 -1 20 -2 -1.28 1.68
 1 -20 2 3.17 4.13
 1 -20 3 35.54 10.74
 -1 20 -3 19.55 6.04
 -1 20 -4 -1.04 1.74
 1 -20 4 2.97 2.79
 1 -20 5 -1.98 2.41
 1 -20 6 4.24 5.21
 -1 21 6 1.78 2.54
 -1 -21 6 0.98 2.01
 -1 -21 5 -0.11 2.06
 -1 21 5 -2.12 2.95
 -1 21 4 1.16 1.67
 -1 -21 4 2.33 2.43
 -1 -21 3 8.7 5.46
 -1 21 3 3.79 3.12
 -1 -21 2 15.83 6.77
 -1 21 2 14.32 5.98
 -1 21 1 4.9 3.08
 1 -21 -1 0.04 2.61
 1 -21 0 1.43 1.89
 -1 21 0 -0.13 1.33
 -1 21 -1 43.3 10.06
 1 -21 2 35.02 11.7
 -1 21 -2 16.01 5.86
 -1 21 -3 13.39 5.76
 1 -21 3 16.1 7.36
 1 -21 4 -5.39 4.13
 -1 21 -4 0.5 1.27
 1 -21 5 9.07 5.73
 -1 -22 5 0.33 0.44
 -1 22 5 5.49 4.6
 -1 22 4 12.08 5.9
 -1 -22 4 2 2.4
 -1 -22 3 3.26 2.73
 -1 22 3 -0.34 0.97
 -1 -22 2 19.21 8.16
 -1 22 2 15.38 6.67
 -1 22 1 0.02 1.28
 1 -22 0 0 2.24
 -1 22 0 -1.98 2.26
 -1 22 -1 -0.79 1.43
 -1 22 -2 4.98 3.88
 1 -22 2 3.52 3.88
 -1 22 -3 -3.58 3.27
 1 -22 3 -1.43 2.3
 1 -22 4 2.4 4.33
 1 -22 5 0.34 1.97
 -1 -23 4 -0.64 2.03
 -1 23 4 5.62 4.66
 -1 -23 3 3.54 3.71
 -1 23 3 1.1 2.21
 -1 23 2 8.52 5.45
 -1 -23 2 4.58 4.3
 -1 23 1 7.92 5.21
 -1 23 0 3.09 3.95
 1 -23 0 8.16 4.71
 -1 23 -1 2.95 2.5
 1 -23 1 0 1.11
 1 -23 2 -0.54 0.67
 -1 23 -2 1.85 2.24
 1 -23 3 0.11 2.44
 -1 23 -3 -2.29 2.48
 1 -23 4 -4.77 4.19
 -1 -24 3 2.43 3.19
 -1 24 2 -3.08 3.08
 -1 -24 2 3.43 4.19
 -1 24 1 5.8 4.89
 -1 24 0 4.19 4.49
 1 -24 0 21.85 8.03
 -1 24 -1 1.08 2.52
 1 -24 1 0 3.34
 -1 24 -2 0.8 2.55
 1 -24 2 -2.3 3.3
 -2 0 6 180.57 15.17
 2 0 -6 136.64 8.52
 2 0 -5 1.55 1.22
 -2 0 4 743.25 24.45
 2 0 -4 580.62 18.13
 2 0 -3 0.69 0.47
 2 0 -3 -0.82 0.79
 -2 0 3 -0.56 0.3
 2 0 -2 55.4 5.19
 2 0 -2 41.55 3.44
 2 0 -1 -0.64 0.95
 2 0 -1 -0.27 0.3
 2 0 0 4286.75 37.73
 -2 0 0 4160.78 47.64
 -2 0 0 4136.55 47.67
 2 0 1 2.65 1.36
 -2 0 -1 1.55 1.23
 2 0 2 390.9 18.1
 2 0 3 4.75 3.56
 2 0 4 212.14 17.8
 2 0 5 2.15 2.63
 2 0 6 0.55 2.06
 2 0 7 10.08 5.99
 2 0 8 8.31 5.57
 2 0 9 -0.79 3.21
 2 0 10 0 1.09
 -2 -1 9 10.69 4.71
 -2 -1 8 6.87 3.68
 -2 -1 7 482.7 27.82
 -2 -1 6 -1.83 2.25
 2 1 -6 2.36 1.24
 2 -1 -5 402.89 15.38
 -2 -1 5 399.09 19.88
 -2 -1 4 27.35 4.38
 -2 -1 4 169.62 12.52
 2 -1 -4 15.19 2.77
 2 1 -4 16.66 3.13
 -2 1 4 159.76 12.11
 2 1 -3 4.58 1.43
 -2 1 3 21.82 5.26
 -2 -1 3 7.51 1.99
 -2 -1 3 23.37 5.54
 2 -1 -3 6.31 1.89
 -2 1 3 6.95 1.65
 2 -1 -3 7.93 2.41
 2 1 -2 928.2 21.59
 -2 1 2 939.07 22.31
 2 -1 -2 800.34 17.67
 2 -1 -2 1040.62 22.75
 -2 -1 2 975.85 22.66
 2 -1 -2 933.04 21.88
 2 1 -2 879.94 16.86
 -2 -1 1 98.24 16.78
 2 1 -1 93.37 7.05
 2 -1 -1 81.83 6.42
 2 -1 -1 77.99 5.96
 2 -1 -1 84.25 6.31
 2 1 -1 81.86 6.36
 2 1 0 61.7 4.13
 2 -1 0 55.12 5.38
 -2 -1 0 44.22 3.26
 2 -1 0 46.09 4.66
 -2 1 0 836.81 22.86
 -2 -1 0 629.23 21.23
 2 1 0 58.72 5.51
 2 -1 1 853.17 22.85
 2 1 1 795.17 21.1
 -2 -1 -1 832.9 18.65
 2 -1 2 225.35 14.38
 2 1 2 218.18 13.22
 2 1 3 52.5 7.91
 2 -1 3 53.77 8.33
 2 1 4 17.35 4.89
 2 -1 4 13.21 3.82
 2 -1 4 16.41 2.91
 2 -1 5 5.02 1.58
 2 1 5 9.01 4.64
 2 -1 5 11.52 4.42
 2 1 6 1.14 1.16
 2 -1 6 -1.58 2.57
 2 -1 7 157.48 20.56
 2 1 7 143.75 20.26
 2 -1 8 20.62 8
 2 1 8 13.62 6.72
 2 -1 9 2.68 3.14
 2 1 9 8.74 6.11
 2 1 10 6.88 6.07
 2 -1 10 7.09 6.27
 -2 -2 10 13.75 6.06
 -2 -2 9 15.99 5.98
 -2 -2 8 56.18 10.37
 -2 -2 7 31.35 6.86
 -2 2 6 0.87 1.01
 -2 -2 6 -0.47 1.53
 2 2 -6 -0.07 0.25
 -2 2 5 153.41 9.76
 -2 -2 5 156.5 12.27
 2 2 -5 135.26 8.9
 -2 -2 4 14.19 2.76
 -2 2 4 90.51 8.72
 -2 2 4 13.39 2.82
 -2 -2 4 94.42 8.78
 -2 2 3 395.9 15.95
 -2 2 3 396.35 14.65
 -2 -2 3 386.79 16.18
 -2 -2 3 389.51 13.76
 2 -2 -2 1584.74 28.63
 2 -2 -2 1492.9 27.31
 2 2 -2 1482.38 26.62
 -2 2 2 1421.36 27.46
 2 2 -2 1496.63 20.86
 -2 -2 2 1397.96 19.19
 -2 -2 2 1389.88 27.96
 -2 2 2 1416.92 27.8
 2 -2 -1 9999 71.15
 -2 -2 1 9119.75 70.67
 2 -2 -1 8651 64.36
 -2 2 1 9099.74 69.31
 -2 -2 1 9668.12 73.61
 2 2 -1 9100.65 64.92
 2 2 -1 9279.98 65.19
 2 -2 -1 9736.74 70.28
 -2 2 1 9110.13 68.08
 -2 2 1 8938.63 69.8
 2 -2 0 3910.52 42.79
 2 2 0 3996.64 45.18
 2 2 0 3799.91 27.26
 2 -2 0 3903.44 45.26
 -2 -2 0 3776.58 26.35
 -2 2 0 3959.05 45.97
 -2 -2 0 3564.98 44.37
 -2 2 0 3719.39 45.43
 -2 -2 0 3740.05 47.04
 2 -2 1 13.73 3.49
 2 2 1 9.84 1.28
 -2 -2 -1 10.54 1.77
 2 -2 1 10.64 2.17
 2 -2 2 1.06 0.77
 2 -2 2 2.71 2.35
 2 2 2 -1.38 1.36
 2 2 3 711.45 27.42
 2 -2 3 703.64 28.45
 2 -2 3 677.88 17.7
 2 -2 4 15.21 4.07
 2 -2 4 14.95 2.63
 2 2 4 17.32 4.9
 2 2 5 35.22 8.25
 2 -2 5 35.45 8.2
 2 -2 5 22.93 3.07
 2 2 6 68.79 12.71
 2 -2 6 72.92 12.55
 2 -2 7 4.6 3.38
 2 2 7 6.64 4.85
 2 2 8 1.24 2.24
 2 -2 8 4.49 3.21
 2 2 9 19.3 8.7
 2 -2 9 12.84 6.92
 2 -2 10 -1.67 2.7
 -2 -3 11 0 1
 -2 -3 10 1.84 1.69
 -2 -3 9 3.53 3.08
 -2 -3 8 79.31 12.41
 -2 3 7 23.63 4.63
 -2 -3 7 21.65 5.99
 -2 -3 6 26.23 5.44
 2 3 -6 18.64 3.13
 -2 3 5 259.63 13.37
 -2 -3 5 255.35 15.48
 -2 3 4 394.38 16.16
 -2 3 4 374.07 17.42
 -2 -3 4 364.33 17.38
 -2 -3 4 399.9 16.29
 -2 3 3 171.11 10.81
 -2 -3 3 161.89 8.81
 -2 -3 3 170.88 10.99
 -2 3 3 168.4 10.07
 2 3 -2 1199.3 23.84
 -2 3 2 1196.51 26.76
 -2 -3 2 1161.77 26.25
 -2 -3 2 1203.08 17.11
 2 -3 -2 1228.76 24.8
 2 3 -2 1256.11 20.01
 -2 3 2 1159.44 25.49
 -2 3 1 6293.93 60.64
 -2 -3 1 6472.44 58.16
 2 3 -1 6676.11 54.72
 -2 3 1 6233.39 56.72
 -2 3 1 6318.03 55.88
 2 -3 -1 6675.09 57.28
 2 3 -1 6561.08 55.82
 -2 -3 1 6346.02 58.56
 2 -3 0 2653.38 36.53
 -2 -3 0 2434.28 21.92
 2 -3 0 2526.97 35.73
 -2 3 0 2539.14 37.32
 -2 3 0 2417.2 37.26
 2 3 0 2679.04 37.23
 -2 3 0 2587.35 37.78
 -2 -3 0 2417.39 37.22
 -2 -3 0 2451.62 37.56
 -2 -3 -1 2203.91 29.08
 2 3 1 2259.58 33.37
 2 -3 1 2190.95 32.58
 2 -3 1 2191.46 40.14
 2 -3 2 143.5 11.57
 2 -3 2 141.62 8.23
 2 3 2 151.09 10.69
 2 3 3 16.58 4.32
 2 -3 3 13.05 2.41
 2 -3 3 13.88 4.06
 2 -3 4 8.09 3.9
 2 -3 4 8.38 1.88
 2 3 4 9.74 3.5
 2 -3 5 299.06 23.66
 2 3 5 309.2 24.63
 2 3 6 18.59 6.07
 2 -3 6 19.75 6.97
 2 -3 7 45.61 11.22
 2 3 7 49.26 11.97
 2 -3 8 4.64 4.03
 2 3 8 11.55 6.29
 2 -3 9 0.27 0.98
 2 -3 10 0 1.77
 -2 -4 11 6.76 4.99
 -2 -4 10 8.64 4.75
 -2 -4 9 11.98 5.1
 -2 4 8 13.6 3.97
 -2 -4 8 11.78 5.14
 -2 -4 7 61.78 9.57
 -2 4 7 73.96 8.25
 2 4 -6 1.19 0.88
 -2 -4 6 0.01 0.81
 -2 4 6 0.74 0.55
 -2 -4 5 5.53 2.5
 -2 4 5 6.43 2.16
 -2 -4 4 22.7 4.18
 -2 4 4 25.74 4.94
 -2 4 4 18.61 3.69
 -2 -4 4 20.32 4.33
 -2 4 3 116.39 8.94
 2 4 -3 96.63 7.69
 -2 -4 3 106.72 8.66
 -2 -4 3 109.47 7.46
 -2 4 3 112.25 8.54
 2 4 -2 2081.67 31.64
 -2 4 2 1976.71 32.14
 -2 -4 2 1961.75 33.16
 2 -4 -2 2152.14 33.31
 -2 -4 2 2013 23.07
 -2 4 2 2069.69 37.25
 2 4 -2 1872.27 28.92
 2 4 -1 183.34 8.98
 2 4 -1 187 9.25
 2 -4 -1 211.9 11.04
 -2 4 1 167.87 11.16
 -2 -4 1 164.48 9.1
 -2 4 1 178.59 9.21
 2 -4 -1 193 9.68
 -2 -4 1 173.02 10.16
 -2 4 1 182.62 11.19
 -2 -4 0 863.13 22.44
 -2 4 0 822.5 20.72
 -2 4 0 873.26 23.69
 2 -4 0 902.6 20.8
 2 4 0 932.76 20.91
 -2 -4 0 902.95 14.21
 -2 4 -1 282.67 13.14
 2 -4 1 301.48 15.45
 -2 -4 -1 295.15 10.95
 2 -4 2 5.28 1.31
 2 -4 2 12.37 2.42
 2 -4 3 2.79 1.13
 2 4 3 2.2 0.29
 2 -4 4 25.85 6.26
 2 4 4 25.32 6.23
 2 -4 4 14.71 2.65
 2 4 5 14.75 5.62
 2 -4 5 16.44 5.7
 2 -4 6 93 14.21
 2 4 6 98.35 14.84
 2 -4 7 41.56 10.54
 2 -4 8 33.02 9.92
 2 -4 9 4.57 3.6
 2 -4 10 -10.96 6.82
 -2 -5 12 4.04 4.44
 -2 -5 11 10.19 5.54
 -2 -5 10 27.36 8.16
 -2 -5 9 5.02 3.33
 -2 5 8 312.22 18.78
 -2 -5 8 228.57 20.27
 -2 5 7 125.52 11.4
 -2 -5 7 105.46 12.87
 -2 5 6 12.3 3.29
 -2 -5 6 12.2 3.93
 -2 -5 5 0.65 0.43
 -2 5 5 0.57 0.72
 -2 5 4 20.19 4.2
 -2 -5 4 20.87 3.85
 -2 5 4 19.07 3.78
 -2 -5 4 19.06 4.2
 -2 5 3 3.72 1.65
 -2 -5 3 1.08 0.33
 -2 5 3 2.12 1.46
 -2 -5 3 0.59 0.69
 2 5 -3 1.27 0.59
 2 5 -2 75.87 5.96
 -2 5 2 64.23 5.63
 -2 5 2 71.95 7.53
 -2 -5 2 71.4 4.85
 -2 -5 2 64.48 5.82
 2 -5 -2 78.99 6.42
 2 -5 -2 55.02 5.92
 -2 5 1 310 11.67
 2 -5 -1 380.78 13.78
 2 5 -1 358.66 12.81
 -2 5 1 319.6 15.48
 2 -5 -1 267.07 13.34
 -2 5 1 303.46 11.55
 2 5 -1 367.85 13.02
 -2 -5 1 303.57 11.75
 -2 -5 1 342.49 13.88
 -2 5 0 807.46 23.47
 2 -5 0 867.37 20.64
 2 5 0 889.14 20.51
 -2 -5 0 821.27 21.65
 -2 5 0 783.73 19.85
 -2 5 -1 33.38 4.66
 2 -5 1 35.85 5.35
 -2 -5 -1 41.24 4.19
 -2 5 -2 84.24 7.63
 2 -5 2 75.61 8.53
 2 -5 3 493.12 16.21
 2 -5 3 517.43 26.25
 2 -5 4 -0.32 1.75
 2 -5 5 48.01 9.4
 2 -5 6 5.47 3.38
 2 -5 7 4.75 3.56
 2 -5 8 80.05 15.63
 2 -5 9 0.21 0.85
 2 -5 10 5.32 6.29
 -2 -6 11 -6.38 4.42
 -2 -6 10 6.79 4.49
 -2 -6 9 19.65 6.37
 -2 6 8 43.69 7.69
 -2 -6 8 33.7 8.39
 -2 -6 7 90.44 12.09
 -2 6 7 109.66 11.06
 -2 -6 6 94.79 11.12
 -2 6 6 106.68 10.58
 -2 6 5 5.38 2.66
 -2 6 5 5.76 1.88
 -2 -6 5 7.45 3.05
 -2 -6 5 5.4 2.15
 -2 -6 4 417.84 17.83
 -2 6 4 414.67 19.36
 -2 6 4 424.78 19.58
 -2 -6 4 411.64 19.65
 -2 -6 3 360.36 16.4
 -2 6 3 356.29 15.81
 -2 6 3 368.5 18.13
 2 -6 -3 352.37 17.61
 -2 -6 3 370.78 14.77
 -2 6 2 9.01 2.04
 2 6 -2 13.37 2.58
 -2 -6 2 11.43 2.03
 2 -6 -2 10.25 2.49
 -2 6 2 9.69 2.32
 2 6 -2 13.82 2.66
 2 -6 -2 13.65 2.75
 -2 -6 2 12.72 2.49
 2 6 -1 66.51 5.49
 2 -6 -1 66.64 5.81
 -2 -6 1 50.3 4.6
 2 -6 -1 55.2 6.24
 -2 6 1 59.04 6.79
 -2 6 1 57.03 4.86
 2 6 -1 78.06 6.06
 -2 6 0 457.47 18.98
 2 6 0 427.23 15.15
 -2 6 0 425.1 14.38
 -2 -6 0 474.06 16.59
 -2 6 -1 349.32 16.29
 -2 -6 -1 394.34 14.18
 2 -6 2 585.89 24.92
 -2 6 -2 646.61 22.34
 -2 6 -3 143.6 10.43
 2 -6 3 126.76 12.66
 2 -6 4 343.04 24.26
 2 -6 5 87.13 12.61
 2 -6 6 -0.54 2.29
 2 -6 7 1.84 2.37
 2 -6 8 2.13 2.62
 2 -6 9 2.9 4.04
 2 -6 10 2.22 4.01
 -2 -7 11 -0.52 2.29
 -2 -7 10 4.23 2.61
 -2 -7 9 6.14 3.88
 -2 7 8 109.46 12.27
 -2 -7 8 88.15 12.64
 -2 -7 7 23.23 6.36
 -2 7 7 26.27 5.53
 -2 7 6 8.45 3.12
 -2 -7 6 8.15 3.66
 -2 -7 5 421.35 20.72
 -2 7 5 403.04 20.32
 -2 -7 5 464.95 22.44
 -2 7 5 453.29 21.68
 -2 -7 4 235.86 14.34
 -2 -7 4 223.06 13.44
 -2 7 4 229.19 13.92
 -2 7 4 236.77 15.23
 -2 7 3 112.5 8.71
 2 -7 -3 141.86 11.72
 -2 7 3 113.53 10.43
 -2 -7 3 125.43 9.59
 -2 -7 3 114.71 8.55
 -2 -7 2 64.57 5.42
 -2 7 2 64.41 7.65
 2 7 -2 60 5.34
 2 -7 -2 65.04 5.85
 -2 7 2 57.06 5.36
 2 -7 -2 50.35 6.06
 -2 -7 2 57 5.6
 2 7 -2 69.91 5.76
 2 7 -1 13.98 2.59
 2 -7 -1 8.45 2.5
 -2 -7 1 9.09 1.9
 -2 7 1 8.12 2.23
 -2 7 1 7.66 1.8
 2 7 -1 9.93 2.23
 2 -7 -1 10.17 2.37
 -2 -7 0 13.62 2.49
 -2 7 0 16.56 3.77
 2 7 0 13.54 2.76
 2 7 0 15.7 2.39
 -2 7 0 11.72 2.2
 2 -7 0 18.59 3.44
 -2 7 -1 721.04 24.95
 -2 7 -2 196.33 13.21
 2 -7 2 187.42 15.52
 2 -7 3 71.72 9.78
 -2 7 -3 80.37 7.96
 2 -7 4 85.53 12.13
 2 -7 5 36.01 8.38
 2 -7 6 40.57 9.45
 2 -7 7 1.17 1.08
 2 -7 8 11.43 5.44
 2 -7 9 -4.35 3.64
 -2 -8 11 -2.96 2.97
 -2 -8 10 -0.35 1.14
 -2 -8 9 1.44 2.75
 -2 -8 8 50.27 9.73
 -2 8 8 56.02 8.9
 -2 8 7 76.15 9.82
 -2 -8 7 62.89 10.06
 -2 -8 6 32.2 6.59
 -2 8 6 24.69 5.31
 -2 8 5 1.39 1.8
 -2 -8 5 0.4 0.57
 -2 8 5 -1.33 1.23
 -2 -8 4 -0.02 0.7
 -2 8 4 -0.98 1.7
 -2 -8 4 0.07 0.27
 -2 8 4 1.11 0.99
 -2 -8 3 4.67 1.51
 -2 8 3 5.44 2.56
 -2 -8 3 5.33 1.63
 -2 8 3 6.69 1.93
 -2 -8 2 0.74 0.88
 -2 8 2 -0.28 0.38
 -2 8 2 -0.79 1.51
 2 8 -2 0.02 0.31
 -2 -8 2 0.59 0.58
 -2 8 1 40.49 4.37
 2 8 -1 26 3.35
 2 -8 -1 17.79 3.76
 -2 8 1 46.2 6.83
 2 8 -1 54.29 5.31
 2 -8 -1 51.11 5.09
 -2 -8 1 36.7 4.56
 -2 -8 0 801.55 22.13
 -2 8 0 796.43 27.68
 -2 8 -1 257.92 15.58
 -2 8 -2 120.35 10.65
 2 -8 2 108.83 12.05
 -2 8 -3 1.73 1.4
 2 -8 3 0.94 0.62
 -2 8 -4 158.9 12.47
 2 -8 4 144.24 15.75
 2 -8 5 70.62 11.95
 2 -8 6 0.77 1.69
 2 -8 7 0.73 0.6
 2 -8 8 -2.4 2.21
 2 -8 9 6.03 5.47
 -2 -9 11 2.28 3.42
 -2 -9 10 -16.09 6.38
 -2 -9 9 0.88 1.47
 -2 -9 8 -0.34 1.19
 -2 9 8 2.21 1.94
 -2 9 7 5.12 2.52
 -2 -9 7 2.03 2.29
 -2 9 6 86.98 10.92
 -2 -9 6 80.72 10.03
 -2 9 6 87.42 10.34
 -2 -9 6 93.58 11.61
 -2 9 5 35.08 6.27
 -2 -9 5 33.4 5.91
 -2 9 5 32.36 6.17
 -2 -9 5 36.87 5.97
 -2 -9 4 58.38 7.23
 -2 9 4 61.95 8.7
 -2 9 4 58.48 6.98
 -2 -9 4 58.45 6.9
 -2 -9 3 91.64 8.05
 -2 9 3 83.95 7.34
 -2 -9 3 84.06 7.52
 2 -9 -3 93.04 9.97
 -2 9 3 84.86 10.15
 2 9 -2 13.52 2.5
 2 -9 -2 17.72 3.84
 -2 9 2 8.79 2.4
 -2 9 2 13.44 2.47
 -2 -9 2 15.32 3.03
 -2 -9 2 12.19 2.43
 2 9 -1 79.63 5.98
 2 -9 -1 66.43 5.97
 2 9 -1 145.59 8.87
 -2 -9 1 107.24 7.56
 -2 9 1 120.07 7.57
 -2 9 1 128.9 12.17
 -2 -9 0 296.43 14.19
 -2 9 0 298.4 17.96
 -2 9 0 277.08 11.21
 2 9 0 272.52 11.93
 -2 9 -1 103.95 10.32
 -2 9 -1 105.78 8.33
 -2 -9 -1 115.21 9.76
 -2 9 -2 7.19 2.39
 2 -9 2 5.14 2.75
 2 -9 3 10.63 4.35
 -2 9 -3 12.06 3.67
 -2 9 -4 39.15 6.44
 2 -9 4 30.42 7.45
 2 -9 5 23.19 6.9
 2 -9 6 51.12 10.63
 2 -9 7 2.97 2.65
 2 -9 8 2.62 1.7
 2 -9 9 -4.57 4.83
 -2 -10 11 2.84 3.97
 -2 -10 11 7.68 4.39
 -2 10 11 3.03 3.29
 -2 -10 10 -2.19 2.76
 -2 10 10 1.03 0.65
 -2 -10 9 6.63 3.58
 -2 10 8 2.2 2.13
 -2 -10 8 1.86 1.73
 -2 10 7 20.28 5.57
 -2 -10 7 18.04 5.11
 -2 10 7 20.09 5.29
 -2 -10 7 17.56 4.96
 -2 10 6 13.66 4.33
 -2 -10 6 13.74 4.29
 -2 10 6 11.37 3.66
 -2 -10 6 8.65 3.34
 -2 -10 5 24.96 5.27
 -2 10 5 26.28 6.2
 -2 -10 5 21.58 4.87
 -2 10 5 23.7 5.25
 -2 -10 4 -2.01 1.93
 -2 10 4 3.33 3.88
 -2 -10 4 0.3 0.96
 -2 10 4 -0.04 1.01
 -2 10 3 12.55 5.26
 -2 -10 3 8.78 2.76
 -2 10 3 10.42 2.54
 -2 -10 3 10.29 2.85
 2 -10 -2 1.01 1.19
 -2 10 2 0.18 0.26
 -2 -10 2 -0.55 0.53
 -2 10 2 0 0.44
 -2 -10 2 1.07 1.25
 2 10 -2 0.09 0.26
 2 10 -1 45.76 4.4
 -2 10 1 89.47 11.38
 2 -10 -1 38.32 4.3
 -2 10 1 101.24 7.22
 -2 -10 1 91.47 7.24
 2 10 0 33.09 4.12
 -2 10 0 39.55 7.61
 2 -10 0 23.59 3.56
 -2 10 0 38.75 4.08
 -2 -10 0 50.47 6.12
 -2 10 -1 29.71 4.24
 -2 -10 -1 32.74 5.21
 -2 10 -1 23.94 5.25
 2 -10 2 2.33 2.73
 -2 10 -2 1.28 1
 2 -10 3 20.9 5.5
 -2 10 -3 25.22 5.62
 -2 10 -4 277.23 17.89
 2 -10 4 229.56 19.88
 2 -10 5 254.34 23.18
 -2 10 -5 235.79 15.86
 2 -10 6 -0.9 3.12
 2 -10 7 3.75 3.15
 2 -10 8 0 2.67
 2 -10 9 9.18 5.57
 -2 11 11 13.72 6.56
 -2 -11 11 6.78 5.64
 -2 -11 11 11.26 5.69
 -2 -11 10 2.56 2.98
 -2 11 10 -2.56 2.52
 -2 -11 10 1.76 2.22
 -2 -11 9 5.45 3.12
 -2 -11 9 6.57 3.82
 -2 11 9 11.24 4.49
 -2 11 8 2.31 2.41
 -2 -11 8 3.26 2.59
 -2 11 8 0.54 0.76
 -2 -11 8 2.79 2.15
 -2 -11 7 23.84 5.72
 -2 11 7 30.07 6.75
 -2 11 7 31.65 7.16
 -2 -11 7 27.64 6.53
 -2 11 6 8.09 3.88
 -2 -11 6 8.16 3.58
 -2 11 6 7.64 3.14
 -2 -11 6 6.53 2.73
 -2 -11 5 44.31 7.33
 -2 11 5 53.68 8.97
 -2 11 5 54.53 7.71
 -2 -11 5 50.83 7.89
 -2 11 4 261.37 15.39
 -2 11 4 244.06 18.56
 -2 -11 4 245.59 16.03
 -2 -11 4 232.86 15.14
 -2 -11 3 3.01 1.72
 -2 11 3 3.59 1.45
 -2 -11 3 3.74 1.72
 -2 -11 2 16.75 3.09
 2 11 -2 9.84 2.32
 2 -11 -2 15.18 3.65
 -2 11 2 19.57 3.33
 2 -11 -1 2.62 1.05
 2 11 -1 2.24 0.89
 -2 11 0 24.61 6.45
 2 -11 0 8.66 2.19
 2 11 0 12.56 2.45
 -2 -11 0 27.82 4.42
 -2 11 0 22.27 3.15
 -2 11 -1 8.18 3.87
 -2 11 -1 2.96 0.86
 -2 -11 -1 3.94 1.23
 -2 11 -2 18.56 4.78
 2 -11 2 19.43 6.66
 2 -11 3 13.2 4.78
 -2 11 -3 15.72 4.36
 -2 11 -4 78.76 9.92
 2 -11 4 61.03 11.09
 2 -11 5 38.59 9.79
 -2 11 -5 24.97 5.49
 2 -11 6 44.91 10.12
 2 -11 7 16.43 6.55
 2 -11 8 4.75 2.98
 2 -11 9 -5.1 4.22
 -2 -12 10 1.35 1.53
 -2 12 10 2.34 2.2
 -2 12 9 3.23 3.19
 -2 -12 9 -4.84 3.28
 -2 -12 9 0.63 1.9
 -2 12 8 44.64 8.86
 -2 -12 8 32.26 7.78
 -2 12 8 48.2 9.04
 -2 -12 8 52.12 10.1
 -2 12 7 7.33 3.93
 -2 -12 7 3.67 1.98
 -2 -12 7 3.54 1.79
 -2 12 7 4.89 2.7
 -2 -12 6 42.45 7.76
 -2 -12 6 40.52 7.86
 -2 12 6 46.25 9.11
 -2 12 6 47.24 8.03
 -2 -12 5 1.63 0.97
 -2 12 5 5.01 4.53
 -2 -12 5 0.79 0.84
 -2 12 5 1.06 1.34
 -2 -12 4 9.01 3.12
 -2 -12 4 7.14 2.56
 -2 12 4 7.37 2.56
 -2 12 3 90.16 11.6
 -2 -12 3 77.58 8.47
 -2 12 3 84.83 7.37
 -2 -12 3 96.05 8.37
 2 -12 -3 97.96 11.9
 2 -12 -2 137.28 10.92
 -2 -12 2 97.46 6.99
 -2 -12 2 135.89 9.47
 -2 12 2 130.53 14.39
 -2 12 2 103.55 6.89
 -2 12 1 2.96 3.29
 2 12 0 18.7 2.94
 2 -12 0 24.2 3.64
 -2 12 0 30.52 6.86
 -2 -12 -1 36.61 5.16
 -2 12 -1 47.53 5.28
 2 -12 1 50.15 5.97
 2 12 1 47.46 5.6
 -2 12 -2 41.2 7.49
 2 -12 2 50.75 9.92
 -2 12 -3 31.35 6.2
 2 -12 3 37.79 8.45
 2 -12 4 -0.57 3.88
 -2 12 -4 1.48 1.42
 2 -12 5 125.48 16.6
 2 -12 6 8.89 5
 2 -12 7 13.36 5.84
 2 -12 8 26.53 8.83
 -2 -13 10 1.48 1.31
 -2 -13 10 0.53 1.37
 -2 -13 9 1.34 2.28
 -2 -13 9 2.21 2.39
 -2 13 9 2.88 2.58
 -2 -13 8 -0.16 2.27
 -2 13 8 5.4 3.54
 -2 -13 8 6.87 3.69
 -2 13 8 3.24 1.92
 -2 -13 7 14.77 5.16
 -2 13 7 15.05 5.33
 -2 -13 7 10.71 4.58
 -2 13 7 15.73 4.68
 -2 13 6 44.86 9.1
 -2 -13 6 47.91 8.28
 -2 -13 6 41.84 7.73
 -2 13 6 46.35 7.62
 -2 13 5 91.92 10.08
 -2 13 5 92.11 12.97
 -2 -13 5 85.19 10.38
 -2 -13 5 81.46 10.47
 -2 -13 4 7.75 3.03
 -2 13 4 10.43 4.34
 -2 13 4 7.28 2.61
 -2 -13 4 8.52 2.87
 -2 -13 3 16.33 4.54
 2 -13 -3 128.67 15.2
 -2 -13 3 11.42 2.88
 -2 13 3 87.45 14.58
 -2 13 3 11.61 2.65
 2 13 -2 107.23 7.48
 -2 13 2 117.06 14.54
 -2 -13 2 114.61 7.4
 -2 13 2 130.72 7.8
 -2 13 1 24.96 7.33
 2 13 0 0.1 0.27
 2 -13 0 0.62 0.65
 -2 -13 -1 235.86 14.18
 -2 13 -1 204.63 10.09
 -2 13 -1 220.51 18.52
 -2 13 -2 14.74 4.83
 -2 13 -2 12.78 3.15
 2 -13 2 16.18 6.67
 -2 -13 -2 13.51 3.64
 2 -13 3 10.75 5.69
 -2 13 -3 6.9 2.68
 2 -13 4 137.66 16.47
 -2 13 -4 174.45 15.86
 2 -13 5 12.17 5.08
 2 -13 6 4.91 4.53
 2 -13 7 5.8 3.59
 2 -13 8 3.71 4.38
 -2 -14 10 -1.97 2.34
 -2 14 9 1.27 1.3
 -2 -14 9 1.93 2.79
 -2 14 8 5.83 3.33
 -2 -14 8 -2.11 1.53
 -2 14 8 8.03 3.99
 -2 -14 8 4.85 3.16
 -2 14 7 0.6 0.83
 -2 -14 7 0.33 1.86
 -2 14 7 1.36 1.98
 -2 -14 7 1.5 0.77
 -2 -14 6 0.75 0.41
 -2 -14 6 -0.99 1.07
 -2 14 6 0.68 1.09
 -2 -14 5 158.53 15.05
 -2 14 5 176.09 18.26
 -2 14 5 177.42 13.69
 -2 -14 5 131.57 12.53
 -2 -14 4 8.77 2.6
 -2 -14 4 9.65 3.65
 -2 14 4 14.98 5.56
 -2 14 4 10.27 2.7
 -2 14 3 482.55 17.81
 -2 14 3 427.66 27.63
 2 -14 -3 422.76 26.3
 -2 -14 3 417.77 22.95
 -2 14 2 12.33 2.36
 -2 -14 2 13.06 2.42
 -2 14 2 21.98 7.46
 -2 -14 2 11.44 2.88
 2 -14 -2 14.4 5.86
 -2 14 1 76.31 11.22
 -2 14 0 77.11 11.54
 -2 14 -1 123.67 7.84
 -2 14 -1 140.96 16.06
 -2 -14 -1 132.14 10.04
 -2 -14 -2 0.46 0.65
 -2 14 -2 0.17 0.29
 -2 14 -2 2.74 2.66
 2 -14 3 8.22 4.03
 -2 14 -3 7.84 3.44
 2 -14 4 32.29 8.99
 -2 14 -4 29.2 6.49
 2 -14 5 2.87 3.26
 2 -14 6 1.88 2.07
 2 -14 7 0.14 1.41
 2 -14 8 1.56 3.1
 -2 -15 9 2.33 2.08
 -2 15 8 1.81 1.48
 -2 -15 8 2.85 2.28
 -2 15 7 0.85 1.96
 -2 -15 7 1.07 0.92
 -2 -15 6 3.17 1.95
 -2 15 6 6.62 3.86
 -2 -15 5 26.83 6.44
 -2 15 5 29.83 8.67
 -2 15 4 37.02 8.41
 -2 -15 4 36.68 6.97
 -2 15 3 126.28 16.54
 2 -15 -3 110.5 15.72
 -2 -15 3 85.81 11.2
 -2 -15 2 51.09 6.65
 -2 15 2 40.32 8.75
 2 -15 -2 49.72 9.45
 -2 15 1 12.56 5.17
 -2 15 0 31.82 8.17
 -2 15 -1 15.49 6.31
 2 -15 2 24.01 7.95
 -2 15 -2 18.01 4.78
 2 -15 3 22.38 7.29
 -2 15 -3 19.09 6.03
 -2 15 -4 51.34 9.13
 2 -15 4 52.44 10.58
 2 -15 5 9.52 4.9
 2 -15 6 4.53 3.56
 2 -15 7 -2.27 2.59
 2 -15 8 5.39 5.43
 -2 -16 9 -0.51 1.89
 -2 16 8 1.66 0.99
 -2 -16 8 2.98 2.43
 -2 16 7 11.6 4.85
 -2 -16 7 16.68 5.51
 -2 -16 6 9.78 4.15
 -2 16 6 14.87 6.18
 -2 -16 5 1.57 1.49
 -2 16 5 3.96 3.89
 -2 -16 4 0.37 0.57
 -2 16 4 2.34 2.35
 -2 16 3 99.05 14.31
 -2 -16 3 92.46 11.93
 -2 -16 2 48.76 6.92
 -2 16 2 40.82 9.31
 2 -16 -2 42.52 9.1
 -2 16 1 3.85 2.7
 -2 16 0 66.51 11.19
 -2 16 -1 46.81 9.58
 2 -16 2 3.76 3.45
 -2 16 -2 -1.81 2.41
 2 -16 3 13.73 6.76
 -2 16 -3 10.19 4.27
 -2 16 -4 5.82 3.24
 2 -16 4 1.41 2.03
 2 -16 5 7.18 4.16
 2 -16 6 -3.16 3.05
 2 -16 7 0 1.62
 -2 -17 9 -0.18 0.48
 -2 17 8 -1.59 1.85
 -2 -17 8 0.19 0.67
 -2 17 7 -0.05 1.58
 -2 -17 7 4 2.82
 -2 17 6 60.61 12.06
 -2 -17 6 56.9 10.35
 -2 -17 5 17.07 5.01
 -2 17 5 28.43 8.14
 -2 -17 4 6.88 3.53
 -2 17 4 5.99 3.71
 -2 -17 3 0.04 0.74
 -2 17 3 8.49 5.34
 2 -17 -2 3.69 3.04
 -2 17 2 7.19 4.16
 -2 17 1 5.31 3.83
 -2 17 0 5.06 2.93
 -2 17 -1 10.38 5.07
 2 -17 2 -0.23 0.29
 -2 17 -2 5.04 3.26
 2 -17 3 1.29 1.63
 -2 17 -3 -1.18 1.58
 2 -17 4 5.54 3.56
 -2 17 -4 5.19 3.57
 2 -17 5 2.07 1.88
 2 -17 6 0 2.22
 2 -17 7 6.82 5.59
 -2 18 8 2.02 2.5
 -2 -18 8 -0.35 1.41
 -2 18 7 5.12 3.87
 -2 -18 7 1.75 2.04
 -2 -18 6 -0.15 1.18
 -2 18 6 4.42 3.67
 -2 -18 5 25.47 6.5
 -2 18 5 25.49 7.73
 -2 18 4 12.23 5.17
 -2 -18 4 5.94 3.13
 -2 -18 3 4.99 3.42
 -2 18 3 5.79 4.22
 2 -18 -2 22.7 7.08
 -2 18 2 18.3 6.55
 -2 18 1 5.03 3.64
 -2 18 0 0.65 1.78
 -2 18 -1 22.46 7.1
 2 -18 2 2.35 4.44
 -2 18 -2 0.39 1.37
 -2 18 -3 5.5 3.52
 2 -18 3 5.28 3.54
 -2 18 -4 14.66 5.68
 2 -18 4 13.29 6.2
 2 -18 5 20.17 7.56
 2 -18 6 4.14 4.06
 -2 19 8 -0.49 1.07
 -2 -19 8 -0.27 1.65
 -2 -19 7 1.62 2.31
 -2 19 7 0.22 0.58
 -2 -19 6 2.94 1.92
 -2 19 6 10.21 5.6
 -2 -19 5 -0.5 1.86
 -2 19 5 -0.62 1.57
 -2 -19 4 1.68 2.42
 -2 19 4 2.99 2.54
 -2 19 3 35.19 8.9
 -2 -19 3 35.37 8.03
 2 -19 -2 3.85 3.73
 -2 -19 2 1.34 1.94
 -2 19 2 1.13 1.75
 -2 19 1 4.24 3.32
 2 -19 -1 -5.94 3.77
 -2 19 0 23.2 7.75
 -2 19 -1 5.86 3.47
 2 -19 2 15.81 6.86
 -2 19 -2 8.37 4.2
 -2 19 -3 12.43 4.86
 2 -19 3 19.66 8.15
 2 -19 4 -4.48 3.64
 2 -19 5 11.27 6.52
 2 -19 6 3.6 3.99
 -2 -20 7 -2.29 2.92
 -2 20 7 2.17 3.52
 -2 -20 6 4.09 3.28
 -2 20 6 -1.08 2.62
 -2 -20 5 0.89 1.42
 -2 20 5 -2.98 2.87
 -2 -20 4 5.12 2.72
 -2 20 4 2.81 2.84
 -2 20 3 9.65 4.33
 -2 -20 3 14.23 4.71
 -2 -20 2 8.77 4.26
 2 -20 -2 4.41 4.24
 -2 20 2 5.63 3.86
 -2 20 1 1.04 2.28
 2 -20 -1 -2.22 2.42
 -2 20 0 28.07 8.39
 -2 20 -1 19.79 6.66
 2 -20 2 29.26 11.09
 -2 20 -2 16.85 6.23
 -2 20 -3 3.92 3.18
 2 -20 3 -3.71 3.58
 2 -20 4 -0.02 0.28
 2 -20 5 3.27 3.33
 -2 21 6 -4.52 3.63
 -2 -21 5 8.18 4.5
 -2 21 5 1.94 2.4
 -2 -21 4 6.16 3.69
 -2 21 4 7.36 4.7
 -2 21 3 3.72 3.41
 -2 -21 3 9 4.28
 2 -21 -2 13.32 5.99
 -2 21 2 11.15 6.02
 -2 -21 2 12.15 5.29
 2 -21 -1 6.19 4.1
 -2 21 1 9.67 4.54
 -2 21 0 3.72 3.24
 -2 21 -1 8.86 5.29
 -2 21 -2 15.07 6.17
 2 -21 2 26.55 9.83
 2 -21 3 0 2.48
 -2 21 -3 1.89 2.51
 2 -21 4 4.24 4.36
 2 -21 5 -2.06 2.71
 -2 22 5 -5.89 4.26
 -2 22 4 5.24 4.68
 -2 22 3 -0.01 0.2
 -2 22 2 4.89 4.24
 -2 22 1 -4.82 3.75
 2 -22 -1 5.98 4.12
 -2 22 0 0 0.98
 -2 22 -1 21.8 8.22
 -2 22 -2 -4.92 3.61
 2 -22 2 7.9 6.57
 2 -22 3 2.93 5.3
 -2 22 -3 2.31 3.43
 2 -22 4 2.48 3.06
 -2 23 4 22.57 8.92
 -2 23 3 0 1.91
 -2 23 2 4.45 3.83
 2 -23 -1 8.9 5.18
 -2 23 1 7.81 5.59
 2 -23 0 0 0.54
 -2 23 0 4.1 4.45
 -2 23 -1 -2.79 2.83
 2 -23 2 -5.64 5.23
 -2 23 -2 -0.18 0.71
 -2 23 -3 -2.06 2.35
 2 -23 3 2.29 4.49
 -2 24 2 0.65 2.64
 -2 24 1 -2.21 2.67
 2 -24 -1 0 1.68
 2 -24 0 0 1.7
 -2 24 0 0 1.13
 2 -24 1 4.55 6.54
 -2 24 -1 -3.79 3.38
 -3 0 12 12.43 6.31
 -3 0 11 3.41 3.58
 -3 0 10 12.2 4.9
 -3 0 9 -0.81 1.41
 -3 0 8 238.42 20.16
 -3 0 7 17.79 5.34
 -3 0 6 27.13 6.27
 -3 0 5 31.7 6.76
 -3 0 4 121.79 12.23
 -3 0 3 45.41 6.11
 -3 0 2 304.08 13.93
 -3 0 1 3.5 1.65
 -3 0 1 1.59 1.53
 3 0 0 1437.33 28.21
 -3 0 0 1374.92 32.98
 -3 0 0 1376.6 33.51
 3 0 1 4.58 2.36
 3 0 2 1.52 0.5
 3 0 3 -4.4 3.21
 3 0 4 62.75 10.76
 3 0 5 3.04 3.76
 3 0 6 5.48 2.9
 3 0 7 -0.68 3.57
 3 0 8 1 1.08
 3 0 9 -5.47 5.11
 -3 1 12 2.05 2.44
 -3 -1 12 -9.62 5.29
 -3 -1 11 6.87 4.39
 -3 1 11 7.98 5.01
 -3 1 10 -0.67 1.96
 -3 -1 10 4.74 2.99
 -3 -1 9 0.08 1.13
 -3 1 9 2.05 3.04
 -3 -1 8 45.29 9.26
 -3 1 8 43.58 9.53
 -3 -1 7 75.59 12.11
 -3 1 7 81.26 12.78
 -3 -1 6 42.52 7.84
 -3 1 6 44.17 8.34
 -3 -1 5 80.49 9.51
 -3 1 5 72.59 8.87
 -3 1 4 280.21 16.59
 -3 -1 4 300.26 12.76
 -3 -1 4 279.52 16.74
 -3 -1 3 129.65 10.41
 3 -1 -3 114.37 7.87
 -3 1 3 132.08 10.53
 -3 1 2 92.44 8.37
 -3 -1 2 89.01 8.26
 -3 1 1 40.63 5.95
 -3 -1 1 9.78 2.61
 -3 1 1 32.3 5.13
 -3 -1 1 10.58 4.01
 -3 -1 0 691.06 25.15
 -3 1 0 621.45 22.76
 -3 -1 0 609.59 22.95
 3 1 0 418.98 14.39
 3 -1 0 396.19 16.29
 -3 1 0 729.56 25.12
 3 -1 1 97.31 9.14
 3 1 1 114.13 9.31
 -3 -1 -1 90.01 6.72
 3 -1 2 27.59 5.47
 3 1 2 37.15 6.18
 3 -1 3 13.42 4.14
 3 1 3 16.33 4.39
 3 -1 4 93.07 13.18
 3 1 4 99.71 13.34
 3 1 5 65 12.26
 3 -1 5 59.79 11.74
 3 1 6 37.74 10.14
 3 -1 6 31.91 8.89
 3 1 7 0.57 1.12
 3 -1 7 0.69 2.87
 3 -1 8 0.88 1.29
 3 1 8 3.29 2.32
 3 -1 9 25.39 11.64
 3 1 9 9.57 8.98
 -3 -2 12 5.75 4.09
 -3 2 12 0 1.55
 -3 2 11 8.74 4.99
 -3 -2 11 11.86 6.1
 -3 -2 10 5.2 3.2
 -3 2 10 4.52 2.7
 -3 -2 9 28.45 7.3
 -3 2 9 29.74 7.69
 -3 2 8 50.04 9.53
 -3 -2 8 42.24 8.55
 -3 -2 7 322.63 21.52
 -3 -2 7 304.81 22.2
 -3 2 7 344.04 23.47
 -3 -2 6 45 7.11
 -3 -2 6 50.62 8.82
 -3 2 6 56.73 9.12
 -3 -2 5 18.18 5.37
 -3 2 5 10.86 4.01
 -3 2 4 48.76 7.79
 -3 -2 4 57.15 8.15
 -3 2 3 105.36 9.31
 -3 -2 3 98.33 9.26
 3 -2 -3 85.17 6.86
 -3 -2 2 177.5 11.11
 -3 2 2 191.26 11.4
 -3 -2 1 100.41 9.26
 -3 2 1 102.1 8.79
 -3 2 1 96.41 8.09
 -3 -2 1 84.69 7.46
 -3 2 0 480.02 19.98
 3 2 0 498.46 13.34
 -3 -2 0 498.8 12.37
 3 -2 0 479.09 18.83
 -3 -2 -1 228.79 10.37
 3 2 1 249.61 12.74
 3 -2 1 243.18 14.2
 3 2 2 368.86 19.61
 3 -2 2 351.24 20.66
 3 2 3 27.2 5.8
 3 -2 3 26.18 5.86
 3 2 4 24.41 6.41
 3 -2 4 25.78 7.16
 3 2 5 4.58 3.65
 3 -2 5 1.47 2.25
 3 2 6 2.58 2.21
 3 -2 6 1.39 0.6
 3 -2 7 6.29 4.18
 3 2 7 17.22 7.53
 3 -2 8 18.13 7.88
 3 2 8 24.31 11.01
 3 2 9 2.31 4.18
 3 -2 9 -3.64 4.03
 -3 3 12 -3.09 3.03
 -3 -3 12 4.58 3.68
 -3 -3 11 9.36 5.58
 -3 3 11 5.75 3.53
 -3 -3 10 3.8 3.32
 -3 3 10 -1.97 2.67
 -3 3 9 50.85 9.97
 -3 -3 9 50.26 9.8
 -3 -3 9 42.27 8.86
 -3 3 8 25.23 7.02
 -3 -3 8 19.96 5.89
 -3 -3 8 19.7 6.31
 -3 -3 7 82.43 12.98
 -3 3 7 87.56 13.22
 -3 -3 7 67.48 9.88
 -3 3 6 47.09 10.7
 -3 3 6 6.5 2.67
 -3 -3 6 72.42 11.26
 -3 -3 6 5.82 2.94
 -3 3 5 0.35 0.84
 -3 -3 5 0.78 0.38
 -3 3 5 1.04 0.67
 -3 3 4 58.6 7.2
 -3 -3 4 27.89 3.41
 -3 -3 4 133.39 11.51
 -3 3 4 135.91 11.9
 -3 -3 4 57.2 5.86
 -3 3 3 7.27 2.12
 3 -3 -3 -0.61 1.52
 -3 -3 3 25.65 6.38
 -3 3 3 16.39 5.54
 -3 3 2 73.45 7.75
 -3 -3 2 59.98 7.14
 -3 3 2 76.57 7.75
 -3 3 1 83.47 7.63
 -3 3 1 68.61 6.81
 -3 -3 1 69.57 7.4
 -3 -3 0 239.82 7.67
 -3 -3 0 346.45 18.67
 -3 3 0 314.64 16.33
 3 3 0 265.99 8.97
 -3 -3 -1 79.5 6.19
 3 3 1 82.26 6.62
 3 -3 1 74.47 8.22
 3 -3 2 5.35 2.84
 3 3 2 0.77 1.12
 3 3 3 19.64 5.33
 3 -3 3 19.01 5.41
 3 -3 4 201.04 18.74
 3 3 4 223.68 20.59
 3 3 5 3.29 1.6
 3 -3 5 3.36 2.04
 3 3 6 3.46 2.78
 3 -3 6 10.75 6.54
 3 3 7 6.92 5.64
 3 -3 7 -3.74 3.85
 3 3 8 1.88 3.01
 3 -3 8 6.25 5.17
 3 -3 9 21.93 9.84
 -3 -4 12 3.56 3.25
 -3 4 12 -2.13 2.52
 -3 -4 11 0.32 1.09
 -3 4 11 -7.26 4.35
 -3 -4 10 23.18 7.16
 -3 -4 10 18.41 6.78
 -3 4 10 23.09 7.54
 -3 4 9 9.65 4.46
 -3 -4 9 11.86 5.09
 -3 -4 9 9.93 4.77
 -3 -4 8 27.12 7.05
 -3 -4 8 20.07 5.8
 -3 4 8 28.17 7.38
 -3 -4 7 13.01 5.08
 -3 4 7 12.56 3.82
 -3 4 7 25.9 8.83
 -3 -4 7 22.43 8.04
 -3 -4 6 320.96 21.65
 -3 4 6 341.62 22.16
 -3 4 6 365.76 19.56
 -3 -4 6 336.58 19.5
 -3 4 5 15.86 3.85
 -3 -4 5 17.49 6.42
 -3 4 5 16.04 5.7
 -3 -4 5 16.32 3.58
 -3 -4 4 587.43 24.89
 -3 4 4 562.98 22.64
 -3 4 4 588.29 24.38
 -3 -4 4 562.57 18.35
 -3 -4 3 209.6 8.63
 -3 4 3 198.87 13.25
 3 -4 -3 190.11 12.34
 -3 4 3 200.48 12.46
 -3 -4 3 211.88 13.12
 -3 4 2 257.29 15.18
 -3 4 2 251.73 13.38
 -3 -4 2 254.85 13.83
 -3 -4 1 313.61 15.69
 -3 4 1 307.08 13.96
 -3 4 1 295.53 13.99
 -3 -4 1 282.54 13.97
 -3 4 1 340.8 17.39
 -3 -4 0 787.77 25.67
 -3 4 0 744.65 24.09
 -3 4 0 821.51 27.25
 -3 -4 0 829.69 14.66
 -3 -4 -1 6.39 1.67
 3 -4 1 0.2 0.56
 3 -4 2 4.36 2.35
 3 4 2 -0.04 1.94
 3 4 3 196.52 16.73
 3 -4 3 181.27 16.79
 3 4 4 117.63 15.3
 3 -4 4 87.84 12.58
 3 -4 5 3.43 2.11
 3 4 5 1.78 1.74
 3 4 6 33.19 9.77
 3 -4 6 37.51 9.82
 3 -4 7 13.82 6.65
 3 -4 8 15.97 7.97
 3 -4 9 9.05 6.83
 -3 -5 12 0 0.76
 -3 5 12 3.92 3.47
 -3 -5 11 1.41 2.63
 -3 5 11 6.25 4.83
 -3 -5 11 6.63 5.42
 -3 -5 10 8.58 4.38
 -3 5 10 8.16 4.97
 -3 -5 10 8.6 4.29
 -3 -5 9 4.78 3.24
 -3 -5 9 -1.56 2.71
 -3 5 9 3.84 3.05
 -3 5 8 67.12 9.79
 -3 -5 8 40.1 8.68
 -3 5 8 51.29 9.87
 -3 -5 8 45.54 8.86
 -3 -5 7 158.19 16.42
 -3 5 7 208.53 15.83
 -3 5 7 174.91 17.06
 -3 -5 7 186.11 16.31
 -3 5 6 8.27 3.03
 -3 -5 6 9.48 5.73
 -3 5 6 12.64 6.03
 -3 -5 6 6.49 2.78
 -3 5 5 180.89 14.53
 -3 -5 5 198.22 12.77
 -3 -5 5 179.86 14.87
 -3 5 5 198.21 14.34
 -3 5 4 445.17 21.23
 -3 -5 4 477.59 22.32
 -3 -5 4 451.07 16.57
 -3 5 4 463.77 21.43
 -3 5 3 59.39 6.79
 -3 5 3 57.05 7.48
 3 5 -3 41.96 4.86
 -3 -5 3 58.94 6.96
 -3 -5 3 67.37 4.82
 -3 5 2 56.46 6.53
 -3 -5 2 60.92 6.84
 -3 5 2 56.3 7.16
 -3 -5 2 64.78 2.86
 -3 5 1 -0.55 1.91
 -3 5 1 2.19 1.71
 -3 5 1 2.7 1.39
 -3 -5 1 3.64 1.69
 -3 -5 1 3.78 3.22
 -3 5 0 77.15 8.64
 -3 -5 0 61.94 7.43
 -3 5 0 69.79 8.55
 -3 -5 0 67.05 4.34
 -3 -5 -1 105.59 7.25
 -3 5 -1 107.66 10.44
 3 -5 1 103.76 10.47
 3 -5 2 308.01 19.4
 3 -5 3 3.92 1.99
 3 -5 4 9.13 4.25
 3 -5 5 47.07 10.2
 3 -5 6 44.21 10.48
 3 -5 7 36.28 10.33
 3 -5 8 -6.11 4.86
 3 -5 9 2.07 3.58
 -3 -6 12 0 1.28
 -3 6 12 0 0.95
 -3 -6 11 -2.64 2.64
 -3 6 11 -0.01 1.6
 -3 -6 10 4.07 2.37
 -3 6 10 2.23 2.4
 -3 -6 10 4.83 3.56
 -3 6 9 25.91 7.38
 -3 -6 9 24.73 7.16
 -3 -6 9 22.63 6.55
 -3 6 8 14.05 4.51
 -3 6 8 8.6 4.11
 -3 -6 8 6.55 3.7
 -3 -6 8 10.73 4.15
 -3 6 7 8.29 3.66
 -3 -6 7 2.67 3.13
 -3 6 7 3.6 3.34
 -3 -6 7 4.97 2.6
 -3 6 6 113.44 12.66
 -3 6 6 133.16 12.65
 -3 -6 6 116.36 13.31
 -3 -6 6 127.13 11.95
 -3 6 5 30.99 5.8
 -3 -6 5 28.22 4.8
 -3 -6 5 30.61 6.47
 -3 6 5 28.9 5.92
 -3 6 4 441.92 20.97
 -3 6 4 478.75 22.91
 -3 -6 4 481.85 17.26
 -3 -6 4 437.24 21.54
 -3 -6 3 209.9 9.03
 -3 6 3 208.74 15.1
 -3 6 3 195.63 12.56
 -3 -6 3 206.42 13.32
 -3 6 2 178.53 13.77
 -3 -6 2 204.33 13.85
 -3 -6 2 176.07 5.96
 -3 6 2 190.99 12.98
 -3 6 1 8.24 2.24
 -3 -6 1 9.18 2.68
 -3 6 1 6.93 2.1
 -3 -6 1 10.37 2.72
 -3 6 1 7.96 2.29
 -3 -6 0 352.68 17.53
 -3 6 0 314.82 15.17
 -3 6 0 354.45 18.9
 -3 -6 0 343.34 10.32
 -3 6 -1 136.42 11.83
 -3 -6 -1 132.26 8.23
 -3 -6 -1 134.76 11.49
 3 -6 1 138.94 12.93
 3 -6 2 106.28 11.61
 3 -6 3 25.41 6.06
 3 -6 4 13.61 5.68
 3 -6 5 114.93 15.64
 3 -6 6 79.12 14.23
 3 -6 7 4.59 3.94
 3 -6 8 6.6 4.98
 3 -6 9 9.74 7.28
 -3 -7 11 2.16 3.06
 -3 -7 11 0 1.86
 -3 7 11 3.29 3.57
 -3 -7 10 2.01 2.09
 -3 7 10 0.43 1.51
 -3 -7 10 -2.15 2.84
 -3 -7 9 1.46 2.54
 -3 7 9 0.53 1.41
 -3 -7 9 -1.67 1.76
 -3 7 8 -1.08 2.3
 -3 -7 8 0.91 1.11
 -3 -7 8 -1.03 1.11
 -3 7 8 2.36 2.02
 -3 7 7 4.51 3.12
 -3 -7 7 4.31 3.1
 -3 7 7 4.77 3.09
 -3 -7 7 4.49 2.97
 -3 7 6 -1.1 1.63
 -3 -7 6 2.05 2.47
 -3 -7 6 0.32 1.15
 -3 7 6 -0.27 0.24
 -3 7 5 91.03 10.51
 -3 -7 5 98.06 10.96
 -3 7 5 94.54 10.45
 -3 -7 5 94.72 9.09
 -3 7 4 -2.39 1.87
 -3 -7 4 -1.77 1.81
 -3 -7 4 0.28 0.48
 -3 7 4 1.96 1.4
 -3 7 3 33.56 4.95
 -3 -7 3 37.85 5.57
 -3 7 3 36.9 6.48
 -3 -7 3 39.01 3.93
 -3 7 2 60.28 8.17
 -3 -7 2 65.23 7.22
 -3 7 2 60.16 6.83
 -3 -7 2 59.26 3.99
 -3 7 1 54.3 6.14
 -3 -7 1 53.11 6.24
 -3 7 1 59.64 8.04
 -3 -7 1 64.64 8.1
 -3 7 1 61.62 6.55
 -3 -7 0 133.22 10.71
 -3 7 0 117.88 8.83
 -3 7 0 134.86 12.32
 -3 -7 0 132.01 7.2
 -3 7 -1 -0.26 1.11
 -3 -7 -1 1.32 0.73
 3 -7 1 -0.13 0.3
 3 -7 2 22.21 5.2
 -3 7 -2 26.07 5.11
 3 -7 3 20.04 5.42
 3 -7 4 105.56 14.3
 3 -7 5 83.68 13.5
 3 -7 6 29.86 8.51
 3 -7 7 18.47 7.23
 3 -7 8 -0.04 2.01
 3 -7 9 5.64 6.65
 -3 -8 11 -1.49 2.04
 -3 -8 11 0 2
 -3 8 11 -1.34 1.96
 -3 -8 10 2 2.01
 -3 -8 10 0.37 1.59
 -3 8 10 6.43 4.02
 -3 -8 9 -0.53 1.6
 -3 8 9 1.45 1.32
 -3 -8 9 0.22 1.94
 -3 -8 8 0 1.27
 -3 -8 8 2.12 1.82
 -3 8 8 -0.76 2.52
 -3 8 8 0.38 0.67
 -3 8 7 48.06 8.34
 -3 -8 7 43.74 9.03
 -3 8 7 45.36 9.03
 -3 -8 7 46.18 8.07
 -3 8 6 20.85 5.48
 -3 -8 6 17.98 4.54
 -3 8 6 19.29 5.06
 -3 -8 6 20.64 4.87
 -3 8 5 12.82 3.92
 -3 -8 5 9.02 3.03
 -3 8 5 9.69 3.48
 -3 -8 5 9.78 2.83
 -3 8 4 12.66 3.84
 -3 8 4 10.53 3.31
 -3 -8 4 12.51 3.7
 -3 -8 4 11.46 2.7
 -3 -8 3 70.5 7.63
 -3 8 3 65.57 8.98
 -3 8 3 62.15 7.03
 -3 -8 3 71.33 6
 -3 8 2 91 8.29
 -3 8 2 92.81 10.57
 -3 -8 2 94.55 5.63
 -3 -8 2 95.11 8.85
 -3 8 1 0.32 0.49
 -3 8 1 -0.01 0.47
 -3 8 1 0.62 0.61
 -3 -8 1 -0.18 0.58
 -3 -8 0 85.24 8.14
 -3 8 0 72.09 6.91
 -3 8 0 90.02 10.34
 -3 -8 -1 29.49 5.13
 -3 8 -1 23.65 4.74
 -3 8 -1 27.82 5.86
 3 -8 2 42.5 7.69
 -3 8 -2 42.64 6.51
 3 -8 3 -0.68 0.9
 -3 8 -3 0.86 1.43
 3 -8 4 40.55 9
 3 -8 5 22.64 7.24
 3 -8 6 1.69 1.56
 3 -8 7 -1.75 2.79
 3 -8 8 11.32 6.38
 3 -8 9 0 1.88
 -3 -9 11 -0.01 0.12
 -3 9 11 0.4 1.7
 -3 -9 11 0 1.1
 -3 -9 10 2.5 2.88
 -3 9 10 3.32 2.67
 -3 -9 10 4.18 3.08
 -3 -9 9 0.94 1.63
 -3 -9 9 0.64 2.65
 -3 9 9 -0.1 0.97
 -3 9 8 15.02 4.63
 -3 -9 8 13.82 4.72
 -3 9 8 11.87 4.8
 -3 -9 8 17.9 5.51
 -3 9 7 45.87 8.41
 -3 -9 7 35.99 7.05
 -3 9 7 45.27 8.38
 -3 -9 7 47.31 8.13
 -3 9 6 6.09 2.76
 -3 -9 6 12.11 4.47
 -3 9 6 9.72 3.56
 -3 -9 6 9.56 3.63
 -3 9 5 -2.05 1.6
 -3 9 5 -0.43 1.48
 -3 -9 5 0.22 0.64
 -3 -9 5 -0.19 0.82
 -3 -9 4 13.17 3.02
 -3 9 4 8.65 3.45
 -3 9 4 12.39 3.48
 -3 -9 4 11.78 2.79
 -3 -9 3 64.47 7.18
 -3 9 3 57.29 6.69
 -3 -9 3 62.95 6.01
 -3 9 3 65.29 9.37
 -3 -9 2 6.58 1.58
 -3 9 2 6.96 3.16
 -3 9 2 5.52 1.78
 -3 -9 2 6.97 2.36
 -3 9 1 124.92 13.02
 -3 9 1 136.75 10.44
 -3 -9 1 131.6 10.46
 -3 9 1 119.72 8.98
 -3 9 0 30.27 5.98
 -3 9 0 25.67 4.23
 -3 -9 0 30.08 5.32
 -3 9 -1 29.55 6.21
 -3 -9 -1 29.67 5.57
 -3 9 -1 25.36 4.73
 -3 9 -2 17.11 4.1
 3 -9 2 16.77 5.14
 -3 9 -3 -0.45 1.61
 3 -9 3 0.94 1.78
 3 -9 4 143.64 16.98
 3 -9 5 31.82 8.51
 3 -9 6 -3.87 3.99
 3 -9 7 -2.04 3.97
 3 -9 8 3.19 3.13
 -3 -10 11 1.15 1.85
 -3 -10 11 3.07 3.63
 -3 10 11 1.6 2.43
 -3 -10 10 -0.05 1.26
 -3 10 10 1.07 1.5
 -3 -10 10 0.62 0.72
 -3 10 9 0.32 1.13
 -3 -10 9 -1.83 2.84
 -3 10 9 0.24 1
 -3 -10 9 -0.1 1.39
 -3 10 8 20.17 5.93
 -3 -10 8 16.6 6.09
 -3 10 8 13.45 5.04
 -3 -10 8 20.34 5.93
 -3 10 7 50.44 9.13
 -3 10 7 52.23 9.08
 -3 -10 7 56.99 9.27
 -3 -10 7 41.75 8.62
 -3 10 6 19.7 5.72
 -3 10 6 20.38 5.31
 -3 -10 6 16.73 5.3
 -3 -10 6 17.6 4.77
 -3 10 5 2.05 1.47
 -3 -10 5 1.64 2
 -3 10 5 0.91 0.7
 -3 -10 5 1.04 0.77
 -3 -10 4 10.33 3.03
 -3 10 4 14.43 4.27
 -3 10 4 11.06 3.28
 -3 -10 4 11.33 3.95
 -3 -10 3 3.17 0.83
 -3 10 3 4.06 1.6
 -3 -10 3 4.88 2.39
 -3 10 3 3.84 3.34
 -3 -10 2 91.1 7.25
 -3 10 2 91.36 11.02
 -3 10 2 79.91 7.27
 -3 -10 2 73.36 7.12
 -3 10 1 80.01 10.61
 -3 10 1 91.9 8.75
 -3 -10 1 85.84 8.38
 -3 10 0 2.84 2.09
 -3 10 0 1.76 0.82
 -3 -10 0 3.26 1.04
 -3 -10 -1 204.62 14.52
 -3 10 -1 172.81 12.44
 -3 10 -1 192.47 16.38
 3 -10 2 21.01 6.13
 -3 10 -2 22.61 5.37
 3 -10 3 38.09 7.99
 -3 10 -3 45.19 7.94
 3 -10 4 4.66 3.57
 -3 10 -4 7.76 3.6
 3 -10 5 30.9 8.51
 3 -10 6 -0.22 2.87
 3 -10 7 8.38 5.57
 3 -10 8 -4.89 4.73
 -3 -11 11 3.28 3.33
 -3 11 11 -0.29 1.51
 -3 -11 11 1.19 2.38
 -3 -11 10 0.53 1.65
 -3 11 10 0.07 0.5
 -3 -11 10 -2.06 2.29
 -3 11 9 0.13 0.67
 -3 -11 9 0.17 1.26
 -3 11 9 1.03 1.18
 -3 -11 9 0.32 2.25
 -3 11 8 4.24 2.12
 -3 -11 8 6.17 3.09
 -3 -11 8 3.27 0.93
 -3 11 8 4.3 2.95
 -3 11 7 29.45 7.4
 -3 -11 7 22.1 5.51
 -3 11 7 27.06 6.65
 -3 -11 7 35.46 7.68
 -3 11 6 10.33 4.39
 -3 -11 6 9.24 4.23
 -3 11 6 11.6 4.15
 -3 -11 6 10.81 3.99
 -3 11 5 4.11 2.91
 -3 11 5 2.93 1.96
 -3 -11 5 4.57 3.39
 -3 -11 5 3.03 2.01
 -3 -11 4 107.32 10.99
 -3 11 4 113.18 10.59
 -3 11 4 102.5 12.92
 -3 -11 4 114.46 10.42
 -3 11 3 193.66 17
 -3 -11 3 195.01 14.08
 -3 -11 3 166.29 10.77
 3 -11 -3 193.17 17.04
 -3 11 3 189.41 12.66
 -3 11 2 28.04 6.83
 -3 11 2 27.9 4.44
 -3 -11 2 26.36 4.41
 -3 -11 2 28.74 4.52
 -3 11 1 19.98 5.48
 -3 -11 0 126.97 11.61
 -3 11 0 110.36 8.68
 -3 11 0 116.91 13.02
 -3 11 -1 19.56 3.99
 -3 11 -1 18.6 5.2
 -3 -11 -1 22.64 5.13
 3 -11 2 7.92 4.56
 -3 -11 -2 9.8 3.78
 -3 11 -2 8.29 3.06
 -3 11 -3 15.75 5.4
 3 -11 3 19.89 6.32
 3 -11 4 2.6 3.6
 -3 11 -4 -0.16 0.47
 3 -11 5 4.61 4.22
 3 -11 6 8.34 4.28
 3 -11 7 5.1 4.41
 3 -11 8 9.52 5.81
 -3 12 10 0.29 0.9
 -3 -12 10 2.75 3.21
 -3 12 9 16.63 5.89
 -3 -12 9 7.75 4.79
 -3 12 9 12.06 4.75
 -3 -12 9 11.16 4.83
 -3 12 8 1.34 1.99
 -3 -12 8 -0.13 1.09
 -3 12 8 2.22 2.25
 -3 -12 8 -0.15 1.26
 -3 -12 7 46.33 9.72
 -3 12 7 55.67 10.38
 -3 12 7 56.92 9.78
 -3 -12 7 57.05 9.78
 -3 -12 6 7.47 3.1
 -3 12 6 9.09 3.85
 -3 12 6 9.94 3.7
 -3 -12 6 6.36 2.91
 -3 -12 5 1.49 0.86
 -3 12 5 0.61 1.13
 -3 12 5 2.93 2.22
 -3 -12 5 0.64 1.2
 -3 12 4 55.04 6.97
 -3 -12 4 59.61 8.06
 -3 -12 4 52.57 7.14
 -3 12 4 58.89 10.31
 -3 -12 3 4.25 1.55
 -3 -12 3 5.95 2.85
 -3 12 3 6.94 2.29
 -3 12 2 40.71 8.15
 -3 12 2 40.44 5.45
 -3 -12 2 41.23 5.75
 -3 -12 2 45 6.18
 -3 12 1 18.21 6.07
 -3 -12 0 -0.23 1.32
 -3 12 0 2.14 1.97
 -3 12 0 0.5 0.28
 -3 12 -1 38.56 7.74
 -3 -12 -1 35.56 6.07
 -3 12 -1 31.95 5.24
 -3 12 -2 0.07 2.34
 -3 -12 -2 1.04 0.94
 -3 12 -2 0.67 1.16
 3 -12 3 57.64 11
 -3 12 -3 54.69 9.45
 3 -12 4 34.7 8.24
 -3 12 -4 42.21 8.09
 3 -12 5 79.91 13.95
 3 -12 6 2.4 3.14
 3 -12 7 -4.65 3.69
 3 -12 8 -0.21 0.86
 -3 -13 10 -2.34 2.91
 -3 13 10 -3.69 3.38
 -3 -13 10 0.62 1.04
 -3 13 9 18.15 6.44
 -3 -13 9 11.26 5.6
 -3 13 9 12.13 4.89
 -3 -13 9 11.47 4.93
 -3 13 8 48.73 9.47
 -3 13 8 41.56 8.82
 -3 -13 8 45.67 9.04
 -3 -13 8 15.61 5.8
 -3 13 7 7.8 3.64
 -3 13 7 2.95 2.41
 -3 -13 7 4 3.43
 -3 -13 7 7.14 3.9
 -3 13 6 -0.06 0.83
 -3 13 6 -0.19 1.69
 -3 -13 6 1.67 1.71
 -3 -13 6 1.71 1.8
 -3 -13 5 13.74 4.04
 -3 13 5 12.8 4.7
 -3 13 5 16.26 4.24
 -3 -13 5 15.04 4.54
 -3 13 4 32.22 7.95
 -3 -13 4 21.76 4.82
 -3 13 4 21.33 4.29
 -3 -13 4 22.71 4.79
 -3 13 3 305.25 23.18
 -3 -13 3 314.27 16.84
 -3 13 3 313.89 16.3
 3 -13 -3 311.53 23.43
 -3 -13 3 275.99 15.53
 -3 -13 2 13.12 3.39
 -3 13 2 15.84 3.46
 -3 13 2 17.45 6.42
 -3 -13 2 15.22 3.31
 -3 13 1 113.68 14.48
 -3 13 0 -0.08 0.5
 -3 -13 0 1.07 1.1
 -3 -13 -1 18.47 4.27
 -3 13 -1 14.9 3.26
 -3 13 -1 16.16 5.17
 -3 13 -2 12.47 4.02
 3 -13 2 23.44 8.97
 -3 -13 -2 16.44 4.84
 -3 13 -2 17.3 3.96
 3 -13 3 44.71 9.63
 -3 13 -3 40.85 8.37
 3 -13 4 9.54 4.25
 -3 13 -4 13.61 4.58
 3 -13 5 -0.13 1.57
 3 -13 6 15.31 6.81
 3 -13 7 -2.7 2.49
 -3 -14 10 0.57 1.04
 -3 14 9 -0.2 1.22
 -3 14 9 2.76 2.64
 -3 -14 9 1.27 2.63
 -3 14 8 22.15 6.98
 -3 14 8 33.89 8.08
 -3 -14 8 32.71 8.4
 -3 -14 8 28.59 7.43
 -3 14 7 2.71 2.16
 -3 -14 7 1.2 0.65
 -3 14 7 0.64 0.58
 -3 -14 7 1.63 1.62
 -3 14 6 23.99 7.15
 -3 14 6 29.07 6.17
 -3 -14 6 14.75 4.55
 -3 -14 6 25.34 5.94
 -3 14 5 1.6 1.16
 -3 -14 5 1.12 1.51
 -3 -14 5 -0.68 1.74
 -3 14 5 2.41 2.03
 -3 14 4 132.45 15.97
 -3 14 4 108.47 9.77
 -3 -14 4 98 10.17
 -3 -14 4 73.4 8.84
 -3 14 3 57.2 12.15
 -3 -14 3 17.46 3.6
 3 -14 -3 70.29 13.27
 -3 -14 3 28.52 5.07
 -3 14 3 28.09 4.41
 -3 14 2 140.49 16.15
 -3 14 2 189.35 12.48
 -3 -14 2 156.63 12.65
 -3 14 1 101.79 14.98
 -3 14 0 118.94 14.86
 -3 14 -1 12.54 4.76
 -3 -14 -1 13.27 4.01
 -3 14 -1 14.13 3.36
 -3 14 -2 126.44 14.71
 -3 -14 -2 116.08 11.87
 -3 14 -2 132.61 11.65
 3 -14 2 152.47 18.66
 -3 14 -3 5.37 2.74
 -3 -14 -3 0.12 1.93
 3 -14 3 6.31 4.58
 -3 14 -3 2.5 2.88
 3 -14 4 1.16 0.71
 -3 14 -4 -0.31 1.91
 3 -14 5 13.74 5.82
 3 -14 6 -2.99 3.36
 3 -14 7 1.78 2.52
 -3 15 9 7.2 4.28
 -3 -15 9 6.58 4.08
 -3 15 8 4.06 2.99
 -3 -15 8 7.74 3.86
 -3 15 7 67.82 11.94
 -3 -15 7 77.39 11.65
 -3 -15 6 -1.31 2.53
 -3 15 6 4.53 4.33
 -3 -15 5 33.99 6.89
 -3 15 5 33.74 8.8
 -3 15 4 148.92 17.36
 -3 -15 4 136.42 12.32
 -3 15 3 187.15 19.47
 3 -15 -3 176.42 18.97
 -3 -15 3 160.69 12.66
 -3 -15 2 24.44 5.27
 -3 15 2 30.07 8.28
 -3 15 1 103.87 14.43
 -3 15 0 77.43 12.83
 -3 15 -1 149.2 16.91
 -3 15 -2 13.9 5.37
 3 -15 2 18.56 8.3
 3 -15 3 47.1 10.35
 -3 15 -3 42.29 9.45
 3 -15 4 4.8 3.65
 -3 15 -4 6.78 3.34
 3 -15 5 6.14 4.06
 3 -15 6 4.7 3.46
 3 -15 7 15.48 8.25
 -3 16 9 0.72 1.75
 -3 16 8 -0.45 0.95
 -3 -16 8 5.17 3.35
 -3 16 7 -1.82 1.96
 -3 -16 7 0.02 1.3
 -3 16 6 51.07 10.68
 -3 -16 6 59.54 9.57
 -3 -16 5 6.6 3.02
 -3 16 5 6 3.51
 -3 -16 4 0.69 1.12
 -3 16 4 9.39 4.55
 -3 16 3 80.04 13.92
 3 -16 -3 67.97 12.3
 -3 -16 3 61.82 8.62
 -3 -16 2 21.76 5.27
 -3 16 2 27.68 8.12
 -3 16 1 6.55 4.22
 -3 16 0 79.5 13.2
 -3 16 -1 11.34 5.37
 3 -16 2 15.12 6.75
 -3 16 -2 15.31 5.51
 3 -16 3 11.67 6.79
 -3 16 -3 6.69 2.75
 3 -16 4 5.3 3.55
 3 -16 5 13.49 6.67
 3 -16 6 2.23 2.5
 -3 17 9 -0.22 0.87
 -3 17 8 -0.58 1.04
 -3 17 7 5.09 2.48
 -3 -17 6 20.91 5.62
 -3 17 6 22.2 7.21
 -3 -17 5 3.06 1.81
 -3 17 5 7.29 4.25
 -3 -17 4 0.77 1.3
 -3 17 4 1.29 2.4
 -3 -17 3 60.83 8.72
 3 -17 -3 65.92 12.35
 -3 17 3 73.1 12.98
 -3 17 2 51.9 10.65
 -3 -17 2 61.36 9.2
 -3 17 1 8.28 4.47
 -3 17 0 6.14 4.43
 -3 17 -1 8.74 4.65
 -3 17 -2 8.81 3.63
 3 -17 2 11.26 6.28
 3 -17 3 13.6 6.22
 -3 17 -3 7.35 3.13
 3 -17 4 53.43 11.79
 3 -17 5 7.62 5.94
 3 -17 6 17.42 8.55
 -3 18 8 0.94 1.94
 -3 18 7 3.71 3.05
 -3 18 6 1.27 1.79
 -3 18 5 4.48 3.29
 -3 18 4 13.78 5.27
 -3 -18 3 3.63 1.71
 -3 18 3 1.17 2.45
 3 -18 -3 6.62 4.98
 3 -18 -2 1.29 2.55
 -3 -18 2 2.67 1.53
 -3 18 2 2.01 1.34
 -3 18 1 15.5 5.96
 -3 18 0 2.34 3.26
 -3 18 -1 4.93 3.43
 3 -18 2 4.6 4.36
 -3 18 -2 3.86 3.74
 -3 18 -3 -1.2 2.31
 3 -18 3 -2.78 1.87
 3 -18 4 3.46 3.5
 3 -18 5 1.8 4.45
 -3 19 8 0.9 1.76
 -3 19 7 0 1.21
 -3 19 6 4.29 3.51
 -3 19 5 2.68 3.1
 -3 19 4 1 1.49
 3 -19 -3 4.38 4.03
 -3 19 3 4.51 3.4
 3 -19 -2 2.75 3.46
 -3 19 2 1.18 1.6
 -3 19 1 -0.67 1.21
 -3 19 0 35.4 9.52
 -3 19 -1 0.3 0.64
 -3 19 -2 -1.76 2.06
 3 -19 2 0.29 0.74
 3 -19 3 34.93 10.61
 -3 19 -3 17.14 6.17
 3 -19 4 0 2.71
 3 -19 5 9.95 6.49
 -3 20 7 5.39 4.69
 -3 20 6 4.31 4.04
 -3 20 5 0.71 1.88
 -3 20 4 0.28 1.12
 3 -20 -3 0 0.92
 -3 20 3 3 3.01
 3 -20 -2 -3.81 3.3
 -3 20 2 2.91 2.6
 -3 20 1 13.81 6.21
 -3 20 0 0.65 0.68
 -3 20 -1 0.81 2.98
 3 -20 2 2.19 2.07
 -3 20 -2 0.33 1.76
 -3 20 -3 1.17 1.46
 3 -20 3 3.67 3.69
 3 -20 4 5.72 5.35
 -3 21 6 2.08 2.27
 -3 21 5 0.71 1.03
 -3 21 4 8.18 5.03
 -3 21 3 9.04 5.34
 -3 21 2 65.2 14.18
 3 -21 -2 48.07 13.31
 -3 21 1 16.45 6.92
 -3 21 0 0 1.66
 -3 21 -1 1.66 2.12
 -3 21 -2 3.88 3.6
 3 -21 2 -4.44 4.65
 3 -21 3 0.26 0.99
 -3 21 -3 1.31 1.98
 -3 22 5 5.98 5.39
 -3 22 4 4.53 4.15
 -3 22 3 15.01 7.21
 3 -22 -2 0 3.94
 -3 22 2 0 0.65
 3 -22 -1 51.63 13.03
 -3 22 1 41.86 11.4
 -3 22 0 2.85 3.2
 3 -22 1 0 1.51
 -3 22 -1 -2.17 2.49
 -3 22 -2 1.79 3.19
 3 -22 2 -1.49 2.64
 -3 23 3 6.8 5.04
 3 -23 -2 16.42 7.41
 -3 23 2 16.62 7.92
 3 -23 -1 0 1.21
 -3 23 1 0.87 2.81
 -3 23 0 -1.25 1.97
 3 -23 1 96.47 24.33
 -3 23 -1 18.97 8.77
 -3 23 -2 -2.02 2.46
 3 -24 -2 7.09 5.05
 3 -24 -1 0 5.65
 -4 0 12 2.89 3.04
 -4 0 11 -3.42 3.54
 -4 0 10 -1.5 1.08
 -4 0 9 -0.45 1.25
 -4 0 8 126.69 15.77
 -4 0 7 12.75 4.9
 -4 0 6 274.14 21.11
 -4 0 5 -1.57 2.64
 -4 0 4 235.21 16.45
 -4 0 3 2.81 1.59
 -4 0 2 38.01 6.32
 -4 0 2 31.43 5.64
 -4 0 1 5.66 2.42
 4 0 -1 1.45 1.63
 -4 0 1 3.5 2.16
 -4 0 0 1009.62 32.41
 4 0 0 1126.24 30.15
 4 0 1 -0.06 1.14
 -4 0 -1 21.34 4.81
 4 0 2 12.7 3.3
 4 0 3 -0.54 0.85
 4 0 4 56.31 11.42
 4 0 5 5.94 5.63
 4 0 6 58.48 13.57
 4 0 7 -4.7 5.04
 4 0 8 0.4 2.03
 4 0 9 -5.33 5.55
 -4 -1 12 3.67 3.43
 -4 1 12 5.18 4.07
 -4 -1 11 1.17 1.95
 -4 1 11 -0.25 0.78
 -4 -1 10 2.3 3.32
 -4 1 10 -1.79 3.05
 -4 -1 9 1.15 1.19
 -4 1 9 6.96 3.92
 -4 1 8 305.62 24.1
 -4 -1 8 307.1 24.23
 -4 -1 7 44.21 8.59
 -4 1 7 38.2 7.86
 -4 1 6 62.45 11.74
 -4 -1 6 74.97 12.72
 -4 1 5 2 0.69
 -4 -1 5 4.04 1.77
 -4 1 4 123.9 12.19
 -4 -1 4 127.68 12.27
 -4 1 3 37.21 8.2
 -4 -1 3 30.38 8.14
 -4 1 2 57.76 7.57
 -4 -1 2 51.78 7.09
 -4 -1 2 50.58 7.8
 -4 1 2 59.55 7.73
 -4 -1 1 18.7 5.21
 -4 1 1 28.55 5.35
 4 1 -1 16.57 2.99
 -4 1 1 21.21 4.36
 -4 -1 1 25.44 5.24
 -4 -1 0 380.35 21.93
 -4 1 0 437.77 22.31
 4 1 0 171.27 11.58
 4 -1 0 152.19 10.82
 4 -1 1 50.79 6.92
 -4 -1 -1 32.73 6.29
 4 1 1 59.64 7.9
 -4 1 -1 31.75 6.31
 4 -1 2 14.79 4.61
 4 1 2 16.17 4.05
 4 1 3 3.93 1.81
 4 -1 3 8.3 4.28
 4 1 4 116.21 16.29
 4 -1 4 102.44 16.05
 4 1 5 123.21 18.95
 4 -1 5 111.02 17.34
 4 1 6 -8.68 5.95
 4 -1 6 1.16 3.61
 4 1 7 19.01 8.2
 4 -1 7 5.69 4.08
 4 1 8 -3.42 4.13
 4 -1 8 10.14 6.6
 4 1 9 -6.64 6.35
 4 -1 9 5.94 7.13
 -4 -2 12 9.1 5.39
 -4 2 12 0 2.22
 -4 -2 11 21.81 7.86
 -4 2 11 26.25 8.51
 -4 -2 10 -2.12 3.3
 -4 2 10 4.3 3.36
 -4 -2 9 33.19 8.72
 -4 2 9 39.31 9.26
 -4 2 8 103.43 14.8
 -4 -2 8 101.3 14.66
 -4 2 7 4.32 3.12
 -4 -2 7 5.32 3.03
 -4 2 6 90.95 11.92
 -4 -2 6 91.42 12.25
 -4 2 5 45.47 7.86
 -4 -2 5 47.21 7.87
 -4 2 4 16.8 4.9
 -4 -2 4 13.23 4.4
 -4 2 3 233.03 15.18
 -4 -2 3 238.67 15.49
 4 2 -3 261.1 9.64
 -4 2 2 85.46 8.97
 -4 -2 2 77.12 8.72
 -4 -2 2 108.79 10.8
 -4 2 2 87.95 9.71
 -4 -2 1 89.29 9.45
 -4 2 1 73.25 8.68
 -4 2 1 66.36 7.79
 -4 -2 1 68.83 8.42
 4 2 -1 97.29 5.76
 -4 -2 0 130.3 12.83
 -4 2 0 150.06 13.03
 4 -2 0 89.81 8.97
 4 2 0 106.23 8.26
 -4 -2 -1 67.05 10.16
 -4 2 -1 50.61 9.61
 4 2 1 1.92 1.75
 4 2 2 300.72 19.31
 4 -2 2 293.35 20.98
 4 2 3 -2.29 1.52
 4 -2 3 1.18 0.86
 4 2 4 -4.83 4.01
 4 -2 4 2.29 2.72
 4 2 5 16.49 6.5
 4 -2 5 16.48 7.33
 4 2 6 9.23 5.4
 4 -2 6 9.48 4.89
 4 2 7 1.7 3.35
 4 -2 7 3.19 3.7
 4 2 8 3.79 7.17
 4 -2 8 -6.3 4.8
 4 2 9 0.01 2.51
 4 -2 9 1.9 5.37
 -4 -3 12 3.16 3.16
 -4 3 12 0.19 0.77
 -4 -3 11 5.69 3.94
 -4 3 11 5.42 4.15
 -4 -3 10 6.28 3.95
 -4 3 10 5.66 3.46
 -4 -3 9 20.81 6.82
 -4 3 9 23.42 7.15
 -4 3 8 269.9 22.94
 -4 -3 8 249.14 22.23
 -4 3 7 26.75 7.43
 -4 -3 7 24.17 6.72
 -4 -3 6 26.58 7.2
 -4 3 6 25.87 6.9
 -4 3 5 170.15 15
 -4 -3 5 167.36 15.29
 -4 -3 4 11.71 5.05
 -4 3 4 11.98 4.85
 4 -3 -4 11.08 3.49
 4 3 -4 9.33 2.32
 -4 3 3 67.47 8.68
 -4 -3 3 84.97 9.69
 -4 3 2 169.44 13.22
 -4 -3 2 194.14 13.48
 -4 -3 2 178 16.1
 -4 -3 1 124.27 12.43
 -4 3 1 123.12 10.8
 -4 -3 1 105.5 10.38
 -4 -3 0 306.49 18.7
 -4 3 0 303.85 17.88
 4 3 0 259.59 11.37
 4 -3 0 251.35 16.22
 -4 -3 -1 197.5 16.39
 4 3 1 275.23 15.53
 -4 3 -1 199.27 16.1
 4 -3 1 256.38 17.38
 4 3 2 113.51 12.12
 4 -3 2 123.18 13.89
 4 3 3 124.74 14.24
 4 -3 3 90.81 12.91
 4 3 4 7.54 4.63
 4 -3 4 5.05 3.16
 4 3 5 14.7 4.53
 4 -3 5 18.86 7.55
 4 3 6 23.28 9.54
 4 -3 6 7.92 4.39
 4 3 7 29.85 11.27
 4 -3 7 20.67 8.82
 4 3 8 5.74 3.72
 4 -3 8 7.73 6.33
 4 -3 9 5.15 6.72
 -4 -4 12 5.04 5.22
 -4 4 12 2.07 2.56
 -4 -4 11 0.98 0.92
 -4 4 11 -0.22 0.18
 -4 -4 10 1.67 2.3
 -4 4 10 -5.56 4.13
 -4 -4 9 43.12 9.7
 -4 4 9 35.3 8.6
 -4 -4 8 15.63 6.91
 -4 4 8 13.15 6.65
 -4 -4 7 71.51 11.36
 -4 4 7 79.57 11.75
 -4 4 6 4.03 3.3
 -4 -4 6 2.22 2.03
 -4 4 5 16.43 6.51
 -4 -4 5 17.93 6.56
 -4 4 4 150.29 13.09
 -4 4 4 165.86 13.93
 -4 -4 4 145.86 13.08
 4 -4 -4 153.88 11.85
 4 4 -4 148.67 10.15
 -4 4 3 46.79 7.46
 -4 -4 3 50.59 9.31
 4 4 -3 33.71 3.13
 -4 4 2 560.58 22.71
 -4 -4 2 608.22 23.51
 -4 4 2 596.13 23.36
 -4 -4 1 325.37 19.58
 -4 4 1 296.21 16.34
 -4 4 1 360.84 18.34
 -4 -4 1 314.62 17.68
 -4 4 0 415.2 22.44
 -4 -4 0 428.61 11.81
 -4 -4 -1 9.51 2.18
 4 -4 1 12.85 3.96
 4 4 1 13.37 3.54
 -4 -4 -1 14.51 7
 4 4 2 106.06 11.67
 4 -4 2 94.31 11.97
 4 -4 3 26.27 7.08
 4 4 3 34.6 8.31
 4 4 4 102.53 15.26
 4 -4 4 77.63 12.83
 4 4 5 66.09 14.67
 4 -4 5 46.45 11.22
 4 4 6 19.51 8.35
 4 -4 6 15.23 6.93
 4 -4 7 20.14 8.82
 4 -4 8 -6.79 4.99
 -4 -5 12 -6.95 4.69
 -4 5 12 -3.08 3.14
 -4 -5 11 0.54 3.32
 -4 5 11 -3.6 3.2
 -4 -5 10 23.89 7.61
 -4 5 10 25.49 8.05
 -4 -5 9 2.05 1.43
 -4 5 9 0.61 1.34
 -4 -5 8 11.04 3.83
 -4 -5 8 10.37 4.74
 -4 5 8 13.14 5.08
 -4 -5 7 49.43 8.03
 -4 5 7 53 8.86
 -4 5 7 51.72 10.17
 -4 -5 7 48.72 10.08
 -4 5 6 33.43 6.67
 -4 -5 6 27.96 5.22
 -4 5 6 28.49 6.59
 -4 -5 6 28.41 6.64
 -4 5 5 35.82 6.85
 -4 -5 5 41.77 5.36
 -4 5 5 36.27 6.85
 -4 -5 5 37.82 7.15
 -4 5 4 21.37 5.87
 -4 -5 4 16.42 5.45
 4 5 -4 11.74 2.71
 -4 5 4 12.81 3.87
 -4 5 3 290.71 16.97
 -4 5 3 341.81 20.8
 -4 -5 3 308.49 18.1
 -4 5 2 557.23 22.1
 -4 -5 2 518.51 21.75
 -4 -5 1 511.83 23.4
 -4 5 1 476.36 20.46
 -4 5 1 500.28 21.88
 -4 -5 1 462.72 21.91
 -4 -5 0 1205.06 35.91
 -4 5 0 1160.01 33.65
 -4 -5 0 1185.32 18.07
 -4 -5 -1 1.43 0.8
 4 -5 1 0.75 0.48
 -4 -5 -1 1.27 1.24
 -4 5 -1 1.25 1.04
 4 -5 2 112.96 13.06
 4 -5 3 33.1 8.03
 4 -5 4 59.75 11.25
 4 5 4 73.68 13.91
 4 -5 5 9.64 4.99
 4 -5 6 2.79 2.23
 4 -5 7 -0.35 1.77
 4 -5 8 3.97 4.32
 -4 -6 12 0.65 2.12
 -4 6 12 3.31 3.85
 -4 -6 11 0.13 0.59
 -4 6 11 0.06 0.81
 -4 -6 10 5.42 4.07
 -4 6 10 6 3.96
 -4 -6 10 8.16 4.56
 -4 -6 9 -0.66 1.07
 -4 6 9 0.56 1.94
 -4 -6 9 -0.42 0.49
 -4 6 8 1.36 2.21
 -4 -6 8 -0.07 0.52
 -4 -6 8 -0.57 1.41
 -4 6 8 2.42 3.04
 -4 6 7 83.87 11.43
 -4 6 7 69.67 11.24
 -4 -6 7 67.3 11.47
 -4 -6 7 78.15 10.16
 -4 6 6 1.1 0.51
 -4 -6 6 0.29 0.67
 -4 6 6 4.4 3.45
 -4 -6 6 2.58 2.72
 -4 6 5 22.16 5.3
 -4 -6 5 20.81 3.95
 -4 6 5 23.97 5.7
 -4 -6 5 22.11 5.65
 -4 6 4 144.56 13.78
 4 -6 -4 134.61 12.03
 -4 -6 4 157.21 8.81
 4 6 -4 177.9 12.08
 -4 -6 4 137.98 12.72
 -4 6 4 131.18 11.85
 -4 6 3 375.96 21.68
 -4 -6 3 340.4 19.15
 -4 6 3 335.25 18.2
 -4 6 2 595.74 22.23
 -4 -6 2 570.59 22.71
 -4 -6 1 970.48 32.46
 -4 6 1 778.22 26.01
 -4 6 1 983.69 35.92
 -4 6 1 882.45 29.91
 -4 -6 1 834.95 29.87
 -4 -6 0 5.2 1.3
 -4 -6 0 4.99 7.66
 -4 6 0 3.28 1.62
 -4 -6 -1 0.31 0.34
 -4 -6 -1 -0.59 1.2
 -4 6 -1 2.45 2.45
 4 -6 1 -0.89 1.65
 4 -6 2 11.12 4.07
 4 -6 3 13.96 5.48
 4 -6 4 6.17 2.9
 4 -6 5 22.9 7.67
 4 -6 6 15.61 6.7
 4 -6 7 4.96 4.13
 4 -6 8 3.01 3.85
 -4 -7 11 -6.26 4.16
 -4 7 11 2.81 2.79
 -4 -7 10 7.44 3.87
 -4 7 10 19.92 7.16
 -4 -7 10 23.93 7.06
 -4 7 9 16.8 5.95
 -4 -7 9 8.98 3.59
 -4 7 9 12.04 5.3
 -4 -7 9 12.54 4.91
 -4 7 8 73.16 11.34
 -4 7 8 53.12 10.84
 -4 -7 8 63 9.82
 -4 -7 8 53.63 10.54
 -4 7 7 57.91 10.48
 -4 7 7 66.74 10.4
 -4 -7 7 69.82 9.81
 -4 -7 7 53.43 10.44
 -4 7 6 38.66 7.47
 -4 -7 6 38.44 6.45
 -4 7 6 32.81 6.97
 -4 -7 6 34.98 7.96
 -4 -7 5 2.95 1.51
 -4 7 5 0.91 0.94
 -4 7 5 1.63 1.19
 -4 -7 5 3.82 2.28
 -4 7 4 21.35 4.57
 -4 -7 4 28.67 5.79
 -4 -7 4 26.01 3.58
 -4 7 4 23.68 5.71
 -4 -7 3 32.89 6.41
 -4 7 3 31.78 6.57
 -4 -7 3 36.33 2.71
 -4 7 3 35.13 6.31
 -4 7 2 215.64 13.48
 -4 -7 2 238.84 14.44
 -4 -7 1 262.74 17.71
 -4 7 1 207.65 13.48
 -4 7 1 253.84 18.69
 -4 7 1 231.29 15.5
 -4 -7 1 239 16.35
 -4 7 0 6.69 3.07
 -4 -7 0 6.19 2.25
 -4 7 0 3.8 1.84
 -4 -7 0 6.82 1.48
 -4 7 -1 55.33 8.16
 -4 -7 -1 65.7 9.12
 4 -7 1 57.69 8.91
 4 -7 2 17.44 5.25
 4 -7 3 18.42 6.03
 4 -7 4 4.95 3.3
 4 -7 5 129.33 17.97
 4 -7 6 -2.16 2.07
 4 -7 7 -1.94 2.53
 4 -7 8 0.77 3.3
 -4 -8 11 -0.47 1.3
 -4 -8 11 4.16 3.4
 -4 8 11 0 1.72
 -4 -8 10 15.43 6.07
 -4 -8 10 3.84 3.06
 -4 8 10 12.24 5.4
 -4 8 9 13.28 4.61
 -4 -8 9 4.67 2.93
 -4 8 9 4.67 2.98
 -4 -8 9 10.93 4.62
 -4 8 8 6.04 3.06
 -4 8 8 7.11 4.3
 -4 -8 8 6.55 1.33
 -4 -8 8 5.8 2.75
 -4 -8 7 27.76 7.78
 -4 8 7 30.73 7.21
 -4 -8 7 34.35 6.8
 -4 8 7 25.31 7.03
 -4 8 6 23.61 6.17
 -4 -8 6 24.57 5.05
 -4 8 6 18.89 5.59
 -4 -8 6 20.45 5.52
 -4 8 5 -3.05 2.5
 -4 -8 5 0.41 0.98
 -4 8 5 2.03 1.91
 -4 -8 5 -2.56 2.5
 -4 -8 4 109.42 11.39
 -4 8 4 109.38 10.69
 -4 -8 4 116.01 7.95
 4 -8 -4 138.24 13.7
 -4 8 4 119.77 13.21
 -4 8 3 90.87 11.16
 -4 8 3 102.56 10.99
 -4 -8 3 111.5 11.86
 -4 -8 3 94.35 5.13
 -4 8 2 3.87 1.5
 -4 -8 2 3.96 1.66
 -4 8 1 15.43 4.59
 -4 -8 1 18.99 5.16
 -4 -8 1 15.89 1.57
 -4 8 1 12.6 3.41
 -4 8 1 15.27 3.98
 -4 -8 1 19.33 4.73
 -4 8 0 22.17 4.54
 -4 -8 0 25.97 5.36
 -4 8 0 31.11 6.68
 -4 -8 0 23.65 3
 4 -8 1 13.69 4.48
 -4 -8 -1 16.13 4.65
 -4 8 -1 13.86 3.95
 -4 8 -1 13.14 4.58
 4 -8 2 24.71 6.39
 4 -8 3 189.68 18.63
 4 -8 4 101.38 15.19
 4 -8 5 -1.32 2.41
 4 -8 6 -3.39 4.41
 4 -8 7 0.97 2.41
 4 -8 8 -2.6 3.16
 -4 -9 11 1.91 2.46
 -4 -9 11 3.3 3.04
 -4 9 11 5.77 4.84
 -4 -9 10 1.45 2.51
 -4 9 10 2.86 2.81
 -4 -9 10 0.86 2.06
 -4 9 9 -0.18 0.97
 -4 9 9 0.41 0.89
 -4 -9 9 -3.49 3.58
 -4 -9 9 -0.26 1.89
 -4 9 8 14.17 4.87
 -4 9 8 17.26 6.1
 -4 -9 8 12.06 4.23
 -4 -9 8 12.64 4.32
 -4 9 7 55.04 9.74
 -4 -9 7 59.24 10.2
 -4 9 7 63.18 10.55
 -4 -9 7 62.36 9.07
 -4 9 6 5.83 2.61
 -4 -9 6 9.8 3.2
 -4 9 6 7.81 3.61
 -4 -9 6 7.37 4.1
 -4 9 5 7.91 3.32
 -4 -9 5 8.27 2.61
 -4 9 5 8.46 3.11
 -4 -9 5 6.52 2.6
 4 -9 -4 164.97 15.72
 -4 9 4 160.51 15.67
 -4 -9 4 146.34 13.07
 -4 9 4 146.15 12.36
 -4 -9 4 163.04 9.67
 -4 9 3 18.02 4.56
 -4 -9 3 18.87 4.65
 -4 9 3 15.78 4.56
 -4 -9 3 17.67 2.48
 -4 9 2 4.43 2.69
 -4 -9 2 4.11 0.95
 -4 9 2 2.47 1.35
 -4 -9 2 3.08 1.41
 -4 9 1 5.18 2.63
 -4 -9 1 8.41 3.4
 -4 9 1 3.93 2.04
 -4 -9 1 3.99 1.03
 -4 9 1 4.23 2.41
 -4 -9 1 2.85 1.32
 -4 9 0 0.78 0.92
 -4 -9 0 0.16 0.47
 -4 9 0 0.07 0.4
 -4 -9 -1 19.34 4.38
 4 -9 1 20.35 6.42
 -4 9 -1 14.67 3.97
 -4 9 -1 17.38 5.49
 -4 9 -2 37.75 7.59
 4 -9 2 32.12 7.81
 -4 -9 -2 29.01 6.29
 -4 9 -2 28.85 6.46
 4 -9 3 3.24 3.64
 4 -9 4 5.5 3.86
 4 -9 5 0.88 0.51
 4 -9 6 0.77 3.02
 4 -9 7 -1.2 2.03
 4 -9 8 0 2.6
 -4 -10 11 11.08 5.62
 -4 -10 11 13.31 6.61
 -4 10 11 15.63 6.89
 -4 10 10 3.1 2.73
 -4 -10 10 -1.23 2.45
 -4 -10 10 -3.07 3.33
 -4 10 9 43.59 9.55
 -4 10 9 37.2 9.34
 -4 -10 9 19.44 6.73
 -4 -10 9 34.55 8.01
 -4 10 8 3.28 2.48
 -4 -10 8 4.09 3.26
 -4 -10 8 4.9 2.11
 -4 10 8 4.86 2.74
 -4 10 7 2.06 1.7
 -4 -10 7 3.88 2.64
 -4 10 7 2.56 2.23
 -4 -10 7 3.74 3.3
 -4 10 6 4.13 2.7
 -4 -10 6 5.46 2.66
 -4 10 6 0.69 1.51
 -4 -10 6 3.63 2.07
 -4 -10 5 68.59 9.94
 -4 10 5 62.66 9.04
 -4 10 5 64.53 10.44
 -4 -10 5 70.91 7.71
 -4 10 4 16.14 5.04
 -4 10 4 9.7 3.18
 -4 -10 4 8.79 3.77
 -4 -10 4 14.02 2.92
 -4 10 3 0.7 1.11
 -4 -10 3 0 0.93
 -4 -10 3 -0.27 0.64
 -4 10 2 63.49 10.4
 -4 10 2 55.03 7.32
 -4 -10 2 46.97 7.43
 -4 -10 2 53.81 4.02
 -4 10 1 16.25 5.1
 -4 -10 1 21.89 5.16
 -4 10 1 15.23 3.88
 -4 -10 1 8.94 1.85
 -4 10 0 150.12 15.85
 -4 -10 0 163.57 14.09
 -4 10 0 121.5 10.49
 -4 10 -1 4.63 2.27
 4 -10 1 8.63 5.24
 -4 10 -1 6.16 3.44
 -4 -10 -1 4.99 2.63
 -4 -10 -2 10.96 4.11
 -4 10 -2 12.3 4.77
 4 -10 2 17.22 6.1
 -4 10 -2 9.82 3.58
 4 -10 3 51.58 10
 4 -10 4 66.53 12.24
 4 -10 5 -3.62 3.13
 4 -10 6 -2.07 2.4
 4 -10 7 10.83 5.95
 -4 11 11 12.18 6.45
 -4 -11 11 14.08 6.98
 -4 11 10 -2.14 2.68
 -4 -11 10 3.61 4
 -4 -11 10 0.55 1.8
 -4 11 9 0.68 1.12
 -4 11 9 2.23 2.06
 -4 -11 9 -0.06 0.52
 -4 -11 9 -1.79 1.83
 -4 11 8 0.77 0.29
 -4 -11 8 0.68 1.19
 -4 11 7 6.56 3.61
 -4 -11 7 7.14 3.59
 -4 11 7 6.25 3.36
 -4 -11 7 4.59 3.72
 -4 11 6 29.92 7.27
 -4 -11 6 32.65 5.8
 -4 11 6 25.75 6.35
 -4 -11 6 29.1 6.99
 -4 11 5 0.47 0.43
 -4 -11 5 -0.75 1.48
 -4 11 5 -1.83 2.24
 -4 -11 5 -1.02 0.78
 4 -11 -4 121.53 14.28
 -4 11 4 107.56 14
 -4 -11 4 90.61 10.84
 -4 -11 4 108.97 8.35
 -4 11 4 88.77 10.05
 -4 11 3 154.7 16.67
 -4 11 3 146.57 11.98
 -4 -11 3 127.35 11.8
 -4 -11 3 157.2 9.17
 -4 11 2 52.5 9.76
 -4 11 2 46.72 6.92
 -4 -11 2 47.69 7.24
 -4 -11 2 49.77 4.39
 -4 11 1 3.77 1.49
 -4 11 1 4.83 3.45
 -4 -11 0 105.98 12.28
 -4 11 0 93.48 9.21
 -4 11 0 108.32 13.71
 -4 -11 -1 73.52 9.92
 -4 11 -1 74.38 8.89
 -4 11 -1 86.09 12.18
 4 -11 1 87.16 13.38
 -4 11 -2 6.99 3.02
 -4 11 -2 9.62 4.12
 4 -11 2 5.87 2.97
 -4 -11 -2 9.03 4.29
 4 -11 3 -0.17 0.76
 -4 11 -3 3.23 2.92
 4 -11 4 2.11 1.64
 4 -11 5 46.64 11.59
 4 -11 6 4.7 4.24
 4 -11 7 -5.15 4.16
 -4 12 10 -0.34 0.95
 -4 -12 10 -4.03 4.13
 -4 12 9 4.1 3.48
 -4 -12 9 -3.32 3.38
 -4 12 9 2.71 2.63
 -4 -12 9 2.32 3.61
 -4 12 8 5.68 3.51
 -4 -12 8 7.04 3.48
 -4 12 8 7.57 4.1
 -4 -12 8 6.6 4.95
 -4 12 7 -0.27 1.16
 -4 -12 7 -2.03 2.23
 -4 12 7 1.43 2.35
 -4 -12 7 1.2 1.84
 -4 12 6 4.12 2.34
 -4 -12 6 3.01 1.61
 -4 12 6 2.49 1.97
 -4 -12 6 4.41 3.27
 -4 12 5 43.1 7.32
 -4 -12 5 43.63 7.93
 -4 -12 5 46.84 6.65
 -4 12 5 38.52 8.65
 4 -12 -4 89.41 12.79
 -4 12 4 90.53 12.95
 -4 12 4 99.43 11.29
 -4 -12 4 93.47 11.94
 -4 -12 4 87.54 7.81
 -4 12 3 81.29 12.3
 -4 12 3 72.9 8.17
 -4 -12 3 67.88 8.4
 -4 -12 3 75.18 6.62
 -4 12 2 24.48 6.66
 -4 -12 2 25 3.4
 -4 12 2 26.26 5.16
 -4 -12 2 24.65 5.25
 -4 12 1 140.42 16.31
 -4 12 0 26.47 4.92
 -4 12 0 26.39 7.07
 -4 -12 0 33.83 7.04
 -4 -12 -1 4.22 2.06
 -4 12 -1 3.39 1.35
 4 -12 2 0.11 2.41
 -4 -12 -2 0.53 1.14
 -4 12 -2 2.58 3.47
 -4 12 -2 -0.68 0.86
 4 -12 3 6.82 3.78
 -4 -12 -3 9.37 4.39
 -4 12 -3 10.65 4.12
 -4 12 -3 10.22 5.22
 4 -12 4 3.77 2.72
 4 -12 5 8.7 6.23
 4 -12 6 3.58 4.24
 4 -12 7 -9.19 5.53
 -4 13 10 0.96 1.15
 -4 -13 10 -4.96 4.35
 -4 13 9 3.04 3.2
 -4 13 9 0.73 0.95
 -4 -13 9 4.46 4.12
 -4 13 8 1.8 1.45
 -4 -13 8 -2.22 3.32
 -4 13 8 2.05 1.3
 -4 13 7 1.71 2.14
 -4 -13 7 -0.83 2.08
 -4 13 7 0.85 1.37
 -4 -13 7 0.16 0.7
 -4 13 6 1.75 2.16
 -4 -13 6 3.43 3.57
 -4 13 6 1.49 2.39
 -4 -13 6 -1.27 2.52
 -4 13 5 16.48 4.36
 -4 -13 5 18.54 5.3
 -4 13 5 19.5 6.07
 -4 -13 5 20.39 4.38
 -4 -13 4 7.83 2.08
 -4 13 4 10.14 3.63
 -4 -13 4 9.54 4.08
 -4 13 4 13.8 5.96
 -4 -13 3 14.81 2.97
 -4 13 3 16.86 4.15
 -4 -13 3 15.6 3.84
 -4 -13 2 12.01 2.62
 -4 13 2 11.74 4.97
 -4 13 2 10.95 3.52
 -4 -13 2 12.35 3.86
 -4 13 1 8.2 4.65
 -4 13 0 23.28 7.23
 -4 -13 0 30.54 7.12
 -4 13 0 25.29 4.88
 -4 -13 -1 70.42 9.71
 -4 13 -1 62.26 7.69
 -4 13 -1 83.42 12.67
 4 -13 1 75.06 13.17
 -4 -13 -2 -0.25 2.01
 -4 13 -2 0.92 0.1
 -4 13 -2 -4.38 3.33
 4 -13 2 -0.87 1.95
 -4 13 -3 -2.11 2.67
 4 -13 3 2.72 2.8
 -4 -13 -3 0.27 1.22
 -4 13 -3 -0.58 1.54
 4 -13 4 37.7 9.47
 4 -13 5 9.46 5.35
 4 -13 6 2.02 2.51
 4 -13 7 -0.31 1.01
 -4 14 9 -0.24 0.36
 -4 14 9 -0.61 2.19
 -4 14 8 10.36 5.02
 -4 14 8 16.66 5.53
 -4 -14 8 16.58 5.8
 -4 14 7 0.37 1.41
 -4 14 7 0.95 2.01
 -4 -14 7 3.29 2.41
 -4 14 6 12.92 4.07
 -4 -14 6 5.71 2.71
 -4 14 6 9.35 4.75
 -4 14 5 20.83 5.09
 -4 -14 5 14.27 4.47
 -4 14 5 18.11 6.1
 -4 -14 4 8.12 3.29
 -4 14 4 13.05 3.97
 -4 14 4 13.18 5.36
 4 -14 -4 9.01 4.74
 -4 14 3 126.87 16.32
 -4 14 3 131.13 11.46
 -4 -14 3 89.01 10.03
 -4 14 2 6.3 4.46
 -4 14 1 36.06 8.66
 -4 -14 0 0.98 1.74
 -4 14 0 1.4 1.1
 -4 14 0 0.42 0.47
 -4 14 -1 18.59 4.31
 4 -14 1 20.57 7.83
 -4 14 -1 20.43 6.4
 -4 -14 -1 9.96 3.82
 4 -14 2 3.72 2.57
 -4 14 -2 -0.17 2.52
 -4 -14 -2 -2.03 2.6
 -4 14 -2 1.91 2.15
 -4 14 -3 15.24 4.44
 4 -14 3 15.32 5.77
 -4 14 -3 14.18 5.41
 -4 -14 -3 10.37 3.74
 -4 -14 -4 10.74 4.71
 4 -14 4 8.78 5.31
 4 -14 5 13.58 6.21
 4 -14 6 2.33 3.34
 -4 15 9 -0.81 1.57
 -4 15 8 1.16 2.03
 -4 15 7 54.83 11.17
 -4 15 6 -0.55 2.02
 -4 15 5 4.01 3.26
 -4 15 4 1.69 2.38
 4 -15 -4 0.42 2.43
 -4 15 3 6.46 2.92
 -4 15 2 12.76 5.57
 -4 15 1 4.57 3.46
 -4 15 0 2.18 2.44
 -4 15 -1 -0.41 0.15
 4 -15 1 5.14 4.79
 -4 15 -2 2.62 2.88
 4 -15 2 2.99 3.37
 4 -15 3 22.99 7.47
 -4 15 -3 23.06 6.88
 4 -15 4 25.75 7.99
 4 -15 5 6.3 4.93
 4 -15 6 -2.56 2.96
 -4 16 9 0.37 0.7
 -4 16 8 1.72 2.23
 -4 16 7 0.46 1.9
 -4 16 6 11.95 5.78
 -4 16 5 39.72 9.8
 4 -16 -4 43.64 10.3
 -4 16 4 46.72 10.69
 -4 16 3 28.64 8.45
 4 -16 -3 29.9 8.74
 -4 16 2 21.83 7.12
 -4 16 1 3.72 3.86
 -4 16 0 10.53 5.07
 4 -16 1 10.92 5.78
 -4 16 -1 10.37 5.06
 4 -16 2 9.63 4.59
 -4 16 -2 6.16 3.12
 4 -16 3 12.23 6.59
 -4 16 -3 2.31 2.15
 4 -16 4 -0.76 1.15
 4 -16 5 7.4 4.82
 -4 17 9 -0.77 1.73
 -4 17 8 -1.93 2.21
 -4 17 7 4.89 3.9
 -4 17 6 1.2 0.57
 -4 17 5 -3.14 2.72
 4 -17 -4 4.19 3.74
 -4 17 4 5.83 3.97
 -4 17 3 17.84 6.65
 4 -17 -3 12.72 5.56
 -4 17 2 22.29 7.47
 -4 17 1 4.85 3.49
 -4 17 0 0.81 1.35
 4 -17 1 10.34 5.58
 -4 17 -1 10.68 5.06
 4 -17 2 5.1 4
 -4 17 -2 0.69 1.17
 4 -17 3 2.88 2.84
 -4 17 -3 1.36 2.16
 4 -17 4 29.17 9.04
 4 -17 5 0.68 2.9
 -4 18 8 -0.74 1.63
 -4 18 7 -5.61 4.01
 -4 18 6 9.64 5.16
 -4 18 5 -1.58 2.05
 -4 18 4 0.67 1.34
 4 -18 -4 -2.52 3.21
 4 -18 -3 -3.15 3.18
 -4 18 3 2.57 3.3
 -4 18 2 -1.1 2.07
 -4 18 1 7.74 4.86
 -4 18 0 -3.89 3.17
 4 -18 1 -0.62 2.89
 -4 18 -1 -0.07 0.2
 4 -18 2 1.24 2.59
 -4 18 -2 0.45 2.33
 4 -18 3 -9.62 6.21
 -4 18 -3 -0.38 1.74
 4 -18 4 12.98 7.24
 -4 19 7 20.41 9.08
 -4 19 6 3.4 3.1
 -4 19 5 -1.63 2.17
 -4 19 4 -8.3 4.86
 -4 19 3 30.1 9.23
 4 -19 -3 18.23 7.07
 -4 19 2 -0.39 1.01
 -4 19 1 10.36 5.24
 -4 19 0 6.08 3.75
 4 -19 1 -8.14 5.75
 -4 19 -1 3.04 3.18
 -4 19 -2 -1.31 2.13
 4 -19 2 4.91 4.92
 4 -19 3 -2.99 3.22
 4 -19 4 0 3.6
 -4 20 7 0 2.42
 -4 20 6 3.98 4.37
 -4 20 5 5.83 4.38
 -4 20 4 9.96 5.99
 4 -20 -3 2.81 4.23
 -4 20 3 -1.85 2.35
 -4 20 2 2.23 3.27
 -4 20 1 10.06 6.41
 -4 20 0 2.86 2.95
 4 -20 1 21.76 9.77
 -4 20 -1 8.57 5.09
 4 -20 2 1.87 3.08
 -4 20 -2 -5.31 4.31
 4 -20 3 2.44 4.65
 -4 21 6 -0.93 1.75
 -4 21 5 17.84 7.54
 -4 21 4 16.63 7.44
 4 -21 -3 0.28 2.01
 -4 21 3 -0.82 1.61
 -4 21 2 0.47 1.21
 4 -21 -2 0.88 1.73
 -4 21 1 4.95 4.58
 -4 21 0 7.24 5.33
 4 -21 1 9.89 6.31
 -4 21 -1 1.05 2.54
 4 -21 2 -9.44 6.62
 -4 21 -2 -0.07 0.45
 -4 22 4 -0.07 0.47
 4 -22 -3 0 2.1
 -4 22 3 -2 2.59
 -4 22 2 2.13 2.66
 4 -22 -2 -8.69 5.59
 -4 22 1 5.46 4.81
 -4 22 0 6.98 5.73
 -4 22 -1 -1.16 1.92
 4 -23 -2 5.71 4.64
 -4 23 1 5.84 5.44
 -4 23 0 0.04 1.85
 -5 0 12 0 1.8
 -5 0 11 2 2.92
 -5 0 10 14.17 6.04
 -5 0 9 2.11 2.9
 -5 0 8 81.81 14.24
 -5 0 7 22.6 7.58
 -5 0 6 47.86 9.3
 -5 0 5 -0.42 1.29
 5 0 -4 19.7 3.83
 -5 0 4 55.26 8.3
 -5 0 3 7.55 3.05
 -5 0 2 151.53 12.78
 -5 0 2 149.85 14.43
 -5 0 1 2.32 0.93
 5 0 -1 -0.49 1.04
 -5 0 1 4.27 1.34
 5 0 0 4.84 2.32
 -5 0 0 0.54 1.31
 -5 0 -1 -0.11 0.67
 5 0 1 -2.14 2.54
 5 0 2 0.36 0.98
 5 0 3 0.4 2.29
 5 0 4 2.64 2.27
 5 0 5 -2.68 2.29
 5 0 6 2.21 1.81
 5 0 7 -1.75 2.91
 5 0 8 0.55 3.62
 -5 1 12 10.76 6.88
 -5 -1 12 4.21 5.06
 -5 1 11 7.37 5.37
 -5 -1 11 14.69 7.46
 -5 1 10 4.31 3.27
 -5 -1 10 12.96 6.52
 -5 1 9 1.1 2.91
 -5 -1 9 3.68 2.72
 -5 1 8 166.86 19.49
 -5 -1 8 167.68 19.54
 -5 1 7 95.81 13.55
 -5 -1 7 96.07 13.73
 -5 1 6 87.67 12.99
 -5 -1 6 85.92 12.84
 -5 1 5 22.63 6.53
 -5 -1 5 22.93 6.67
 5 -1 -4 90.86 8.49
 -5 1 4 95.96 11.02
 -5 -1 4 96.06 11.21
 5 1 -4 101.41 8.76
 -5 1 3 68.95 11.4
 -5 -1 3 64.61 11.48
 -5 -1 2 45.19 8.14
 -5 1 2 37.93 7.58
 -5 1 2 29.38 6.14
 -5 -1 2 34.41 6.54
 -5 -1 1 10.49 3.76
 -5 1 1 14.21 4.14
 5 1 -1 15.3 3.16
 5 -1 -1 14.14 3.35
 -5 1 1 16.18 4.48
 -5 -1 1 15.09 4.05
 5 1 0 -0.01 0.33
 5 -1 0 -1.51 1.31
 -5 -1 0 -0.18 0.76
 5 -1 1 1.02 2.11
 -5 -1 -1 12.96 5.14
 5 1 1 3.13 1.61
 -5 1 -1 14.56 5.53
 5 1 2 14.95 5
 5 -1 2 15.66 5.95
 5 1 3 9.26 4.26
 5 -1 3 15.15 6.22
 5 1 4 24.14 7.13
 5 -1 4 31.52 9.24
 5 1 5 37.43 10.88
 5 -1 5 27.05 8.02
 5 1 6 6.3 4.61
 5 -1 6 8.04 6.23
 5 1 7 8.04 7.05
 5 -1 7 6.99 6.7
 5 1 8 -1.11 2.6
 5 -1 8 -1.5 2.85
 -5 2 12 6.23 6.01
 -5 -2 12 0.34 1.08
 -5 2 11 -1.6 1.93
 -5 -2 11 2.73 3.43
 -5 2 10 4.2 3.37
 -5 -2 10 6.61 4.27
 -5 2 9 47.74 10.82
 -5 -2 9 50.77 11.33
 -5 2 8 44.29 11.25
 -5 -2 8 44.23 10.83
 -5 2 7 14.78 5.65
 -5 -2 7 12.55 5.25
 -5 -2 6 175.89 17.87
 -5 2 6 182.85 18.04
 -5 2 5 130.91 13.78
 -5 -2 5 129.05 13.87
 5 -2 -4 42.47 6.04
 -5 2 4 57.38 9.11
 -5 -2 4 62.82 9.54
 5 2 -4 36.42 5.06
 -5 2 3 339.53 20.51
 -5 -2 3 332.93 20.8
 5 2 -2 3.7 0.93
 -5 -2 2 4.04 2.36
 -5 2 2 -0.29 1.92
 -5 2 2 0.29 1.46
 -5 -2 2 3.49 2.18
 -5 -2 1 32.06 6.58
 -5 2 1 32.84 6.11
 5 2 -1 46.29 5.13
 5 -2 -1 36.2 5.78
 -5 2 1 35.72 6.7
 -5 -2 1 33.52 6.51
 5 -2 0 23.39 5.01
 -5 -2 0 31.07 5.82
 -5 2 0 28.57 6.11
 5 2 0 27.06 4.52
 -5 -2 -1 96.09 14.04
 5 2 1 83.08 10.04
 5 -2 1 88.83 11.33
 -5 2 -1 111.06 14.38
 5 -2 2 -0.7 2.5
 5 2 2 4.11 3.48
 5 2 3 3.7 3.29
 5 -2 3 -2.79 3.22
 5 2 4 28.3 10.26
 5 -2 4 20.74 7.23
 5 2 5 34.14 11.1
 5 -2 5 37.77 10.57
 5 2 6 1.25 5.03
 5 -2 6 3 4.09
 5 2 7 0.31 4.72
 5 -2 7 7.5 6.77
 5 2 8 4.24 7.2
 5 -2 8 6.36 7.77
 -5 3 12 0 1.04
 -5 -3 12 2.56 2.96
 -5 3 11 -1.19 1.28
 -5 -3 11 -0.46 2.12
 -5 3 10 11.68 5.65
 -5 -3 10 13.34 5.79
 -5 3 9 -3.23 3.7
 -5 -3 9 -1.82 3.56
 -5 3 8 173.65 19.86
 -5 -3 8 161.91 19.3
 -5 3 7 14.87 5.23
 -5 -3 7 12.56 4.98
 -5 3 6 88.26 12.41
 -5 -3 6 76.1 11.94
 -5 3 5 54.97 9.46
 -5 -3 5 53.15 9.28
 5 -3 -4 74.6 8.43
 -5 3 4 76.34 10.03
 -5 -3 4 79.6 10.49
 5 3 -4 72.83 6.54
 -5 -3 3 16.56 6.89
 -5 3 3 12.94 7.72
 5 3 -3 -0.16 0.48
 -5 -3 2 4.23 1.86
 -5 3 2 1.71 1.43
 -5 3 2 4.41 2
 -5 -3 2 2.85 1.92
 5 3 -1 20.31 2.68
 -5 3 1 31.86 6.96
 -5 -3 1 24.03 5.97
 -5 -3 1 30 6.34
 -5 3 1 24.88 5.46
 -5 -3 0 58.24 8.81
 -5 3 0 60.41 8.38
 5 3 0 72.52 7.51
 -5 -3 -1 328.32 22.21
 -5 3 -1 340.28 22.28
 5 -3 1 381.36 23.26
 5 -3 2 19.2 5.81
 -5 3 -2 13.56 5.07
 -5 -3 -2 11.07 4.14
 5 3 2 16.68 4.46
 5 3 3 9.3 4.89
 5 -3 3 10.56 4.17
 5 3 4 114.12 18.14
 5 -3 4 92.37 15.26
 5 3 5 90.82 18.68
 5 -3 5 68.48 14.07
 5 3 6 2.9 4.5
 5 -3 6 3.7 1.94
 5 3 7 -3.18 5.47
 5 -3 7 5.81 5.46
 5 -3 8 -8.47 6.37
 -5 4 12 2.07 2.68
 -5 -4 12 2.57 4.66
 -5 4 11 -0.14 1.41
 -5 -4 11 2.1 3.51
 -5 4 10 11.41 6
 -5 -4 10 8.99 5.76
 -5 4 9 1.05 2.56
 -5 -4 9 0.96 0.99
 -5 4 8 5.35 4.52
 -5 -4 8 8.54 5.54
 -5 4 7 31.28 7.99
 -5 -4 7 30.57 8.11
 -5 4 6 30.38 6.91
 -5 -4 6 32.76 7.74
 -5 4 5 5.14 3.1
 -5 -4 5 5.59 3.04
 -5 4 4 84.94 10.17
 -5 -4 4 88.9 10.62
 5 4 -3 70.56 4.8
 -5 4 3 59.95 8.72
 -5 -4 3 51.89 8.22
 -5 -4 2 -0.24 0.66
 -5 4 2 0.43 0.97
 -5 4 2 0.82 1.26
 -5 -4 2 -0.24 1.05
 -5 4 1 33.18 6.38
 -5 -4 1 34.81 6.9
 -5 -4 1 23.61 5.65
 -5 4 1 26.94 5.6
 -5 -4 0 0.98 2.23
 5 4 0 -1.48 1.77
 5 -4 0 -0.6 2.02
 -5 -4 -1 92.03 12.32
 5 4 1 92.55 10.17
 5 -4 1 70.88 10.12
 -5 4 -1 66.3 10.72
 5 -4 2 -0.66 1.38
 -5 -4 -2 -1.58 1.18
 5 4 2 2.39 2.56
 5 -4 3 67.59 12.45
 5 4 3 83.65 13.94
 5 4 4 53.13 13
 5 -4 4 42.65 10.59
 5 4 5 89.18 19.44
 5 -4 5 55.86 12.4
 5 4 6 19.25 9.03
 5 -4 6 13.48 6.55
 5 -4 7 5.71 6.35
 5 -4 8 -1.61 2.75
 -5 5 11 0.2 0.69
 -5 -5 11 2.87 3.67
 -5 5 10 7.82 5.15
 -5 -5 10 0.18 1.45
 -5 5 9 0.75 1.36
 -5 -5 9 2.89 2.34
 -5 5 8 11.37 4.93
 -5 -5 8 14.47 6.01
 -5 5 7 11.05 5.02
 -5 -5 7 8.48 4.59
 -5 5 6 7.42 3.43
 -5 -5 6 5.9 3.5
 -5 5 5 0.88 1.43
 -5 -5 5 4.97 3.32
 5 5 -5 2.65 1.48
 -5 5 4 0.63 1.34
 -5 -5 4 -0.13 0.87
 5 5 -4 -0.02 0.39
 -5 5 3 14.37 4.03
 -5 -5 3 12.3 4.04
 -5 -5 2 16.35 4.73
 -5 5 2 16.83 4.36
 -5 5 2 16.92 4.36
 -5 -5 2 15.23 3.98
 -5 -5 1 3.72 2.33
 -5 5 1 3.08 3.15
 -5 -5 1 12.01 4.86
 -5 5 1 7.53 4.56
 -5 -5 0 33.15 6.2
 -5 5 0 26.64 5.03
 5 -5 0 45.81 8.36
 -5 -5 -1 55.58 9.42
 -5 5 -1 60.47 9.68
 5 -5 1 69.64 10.62
 -5 -5 -2 42.87 8.43
 5 -5 2 63.34 10.95
 -5 5 -2 47.94 8.77
 5 -5 3 4.75 3.6
 5 5 3 2.68 2.89
 5 -5 4 26.06 8.04
 5 -5 5 15.04 6.75
 5 -5 6 0.89 1.01
 5 -5 7 0 2.89
 5 -5 8 0 2.24
 -5 6 11 4.11 3.62
 -5 -6 11 -3.64 3.41
 -5 6 10 5.11 4.07
 -5 -6 10 8.42 5.62
 -5 6 9 0.98 1.57
 -5 -6 9 -3.21 2.55
 -5 6 8 2.11 2.36
 -5 -6 8 3.28 3.58
 -5 -6 7 74.69 13.2
 -5 6 7 79.4 12.6
 -5 6 6 -1.64 1.24
 -5 -6 6 -0.42 0.54
 -5 6 5 11.81 4.05
 -5 -6 5 11.14 4.6
 5 -6 -5 18.01 4.93
 -5 6 4 11.35 3.75
 -5 -6 4 11.04 3.65
 -5 -6 3 -1.11 1.49
 -5 6 3 2.11 1.71
 -5 -6 2 1.93 2.85
 -5 6 2 0.69 1.23
 -5 6 2 1.44 1.83
 -5 -6 2 1.5 1.71
 -5 -6 1 94.09 11.18
 -5 6 1 83.41 9.41
 -5 6 1 99.7 11.52
 -5 -6 1 97.5 11.68
 5 -6 0 -1.37 2.57
 -5 -6 0 0 0.15
 -5 6 0 -0.17 0.81
 5 -6 1 12.83 5.09
 -5 -6 -1 14.94 6.38
 -5 6 -1 19.05 6.43
 -5 -6 -2 -0.71 1.6
 5 -6 2 0.05 0.69
 -5 6 -2 4.1 4.67
 5 -6 3 52.93 11.07
 5 -6 4 9.31 4.96
 5 -6 5 0.49 1.57
 5 -6 6 -4.75 3.96
 5 -6 7 -1.32 2.01
 -5 7 11 3.5 3.34
 -5 -7 11 0 0.84
 -5 7 10 11.51 6.45
 -5 -7 10 5.27 4.06
 -5 7 9 2.82 3.15
 -5 -7 9 0.89 3.13
 -5 7 8 3.14 1.82
 -5 -7 8 3.07 0.4
 -5 7 7 43.15 8.95
 -5 7 7 39.87 9.02
 -5 -7 7 37.9 8.57
 -5 7 6 0.29 1.68
 -5 -7 6 0.64 1.12
 -5 7 6 0.22 2.24
 -5 7 5 1.21 1.29
 -5 -7 5 3.08 2.58
 5 -7 -5 8.26 3.74
 -5 7 5 2.63 2.27
 -5 7 4 -1.25 1.83
 -5 -7 4 0.74 1.63
 -5 7 4 -0.6 0.93
 -5 7 3 5.64 3.71
 -5 -7 3 1.68 2.35
 -5 7 3 0.46 1.21
 -5 7 2 99.32 12.61
 -5 7 2 79.17 9.47
 -5 -7 2 83.36 10.17
 -5 7 2 77.37 9.02
 -5 -7 1 -1.96 0.94
 -5 7 1 0.78 1.43
 -5 7 1 -1.93 1.65
 -5 -7 1 1.69 1.84
 -5 -7 0 4.97 1.24
 5 -7 0 6.38 3.53
 -5 -7 0 5.46 2.27
 -5 7 0 9.67 3.4
 -5 -7 -1 149.63 15.76
 -5 7 -1 132.47 14.06
 5 -7 1 165.65 16.52
 -5 7 -2 72.16 10.76
 5 -7 2 81.18 12.24
 -5 -7 -2 64.66 10.81
 5 -7 3 2.61 1.96
 5 -7 4 19.53 6.86
 5 -7 5 4.54 2.89
 5 -7 6 1.9 2.13
 5 -7 7 0.96 0.34
 -5 8 11 0 3.03
 -5 -8 11 3.44 3.34
 -5 8 10 2.92 2.8
 -5 -8 10 0.18 0.91
 -5 8 9 15.16 5.87
 -5 -8 9 8.06 3.7
 -5 8 8 87.49 13.42
 -5 8 8 67.77 12.22
 -5 -8 8 79.28 10.63
 -5 -8 8 65.19 12.25
 -5 8 7 0.58 1.64
 -5 -8 7 0.78 1.51
 -5 8 7 1.12 0.55
 -5 -8 7 -0.08 1.18
 -5 8 6 38.2 8
 -5 -8 6 38.55 8.27
 -5 8 6 43.47 8.93
 -5 8 5 -2.19 2.09
 -5 -8 5 0.09 1.28
 -5 8 5 1.2 2.33
 -5 8 4 18.55 5.49
 -5 -8 4 12.32 4.11
 -5 8 4 11.17 4.34
 -5 8 3 215.16 15.35
 -5 -8 3 210.73 14.97
 -5 8 2 130.28 15.19
 -5 8 2 109.24 11.08
 -5 -8 2 100.49 10.74
 -5 -8 1 9.8 4.14
 -5 8 1 3.3 1.71
 -5 8 1 7.35 4.21
 -5 -8 0 2.3 2.09
 -5 8 0 2.04 1.97
 5 -8 0 4.2 3.87
 -5 8 -1 1.06 1.43
 5 -8 1 4.35 3.1
 -5 -8 -1 2.19 1.96
 -5 -8 -2 4.27 2.95
 5 -8 2 7.15 3.8
 -5 8 -2 4.57 2.64
 5 -8 3 5.47 3.24
 5 -8 4 7.41 4.32
 5 -8 5 18.35 7.06
 5 -8 6 -7.58 5.04
 5 -8 7 -5.11 4.36
 -5 9 11 6.23 6
 -5 -9 11 2.18 3.46
 -5 9 10 5.61 4.09
 -5 -9 10 7.62 5.3
 -5 9 9 0.56 0.13
 -5 9 9 -0.1 1.14
 -5 -9 9 -2.98 4.11
 -5 9 8 5.55 2.95
 -5 9 8 3.57 2.79
 -5 -9 8 4.78 4.06
 -5 9 7 8.4 3.44
 -5 9 7 7.25 3.49
 -5 -9 7 7.42 3.39
 -5 9 6 16.93 5.41
 -5 -9 6 16.91 5.34
 -5 9 6 14 5.07
 -5 -9 5 35.62 7.63
 -5 9 5 44.52 8.94
 5 -9 -5 44.13 8.69
 -5 9 5 41.97 7.55
 -5 9 4 1.76 1.1
 -5 -9 4 3.07 3.05
 -5 9 4 4.13 2.75
 -5 9 3 29.36 7.35
 -5 9 3 18.18 4.09
 -5 -9 3 18.05 4.71
 -5 9 2 32.44 7.72
 -5 9 2 25.83 5.75
 -5 -9 2 23.48 5.39
 -5 9 1 34.02 7.85
 -5 -9 1 37.91 7.29
 -5 9 1 28.59 5.98
 -5 -9 0 6.84 2.81
 -5 9 0 6.74 3
 -5 9 0 11.9 4.61
 5 -9 1 1.22 1.63
 -5 -9 -1 1.24 1.33
 -5 9 -1 4.38 2.83
 5 -9 2 7.93 3.93
 -5 -9 -2 2.92 2.11
 -5 9 -2 2.61 2.44
 -5 9 -3 4.64 2.57
 5 -9 3 5.58 3.65
 -5 -9 -3 4.18 2.62
 5 -9 4 44.02 10.7
 5 -9 5 8.06 5.56
 5 -9 6 -2.23 2.7
 5 -9 7 -3.9 3.83
 -5 10 11 -5.6 4.19
 -5 -10 11 1.11 3.12
 -5 10 10 -3.03 2.85
 -5 -10 10 -0.05 1.32
 -5 10 9 1.49 1.52
 -5 10 9 -0.76 1.4
 -5 -10 9 1.16 0.47
 -5 10 8 21.69 6.8
 -5 10 8 20.98 6.78
 -5 -10 8 19.82 6.91
 -5 10 7 6.88 3.8
 -5 10 7 5.11 3.21
 -5 -10 7 6.91 3.84
 -5 10 6 8.98 3.36
 -5 -10 6 9.82 4.03
 -5 10 6 11.33 4.73
 -5 10 5 34.54 6.69
 -5 -10 5 31.25 7.02
 5 -10 -5 44.12 8.81
 -5 10 5 35.92 8.36
 -5 10 4 34.12 7.07
 -5 -10 4 39.92 7.58
 -5 10 4 35.96 8.32
 -5 10 3 3.02 2.12
 -5 10 3 2.69 1.81
 -5 -10 3 2.36 1.68
 -5 10 2 9.66 4.7
 -5 10 2 4.55 2.72
 -5 -10 2 6.16 2.9
 -5 10 1 59.39 10.77
 -5 -10 1 79.18 11.08
 -5 10 1 61.52 8.67
 -5 10 0 4.62 2.45
 -5 10 0 7.76 3.77
 -5 -10 0 7.28 3.81
 5 -10 1 4.47 3.78
 -5 -10 -1 5.75 3.19
 -5 10 -1 3.1 1.63
 5 -10 2 2.35 1.58
 -5 -10 -2 1.52 1.88
 -5 10 -2 0.24 0.36
 5 -10 3 9.32 4.16
 -5 10 -3 9.48 4.19
 -5 -10 -3 6.62 3.1
 5 -10 4 54.66 12.16
 5 -10 5 0.88 2.29
 5 -10 6 -0.94 1.74
 5 -10 7 -3.05 3.41
 -5 11 11 9.73 6.41
 -5 -11 11 17.14 7.7
 -5 11 10 6.24 3.55
 -5 -11 10 8.49 5.22
 -5 11 9 0.84 1.44
 -5 11 9 0.43 0.87
 -5 -11 9 1.62 2.19
 -5 11 8 -1.06 1.4
 -5 11 8 1.66 1.84
 -5 -11 8 -1.1 3.53
 -5 11 7 -1.51 2.07
 -5 -11 7 1.34 1.11
 -5 11 7 -1.34 2.63
 -5 11 6 87.92 11.41
 -5 -11 6 62.32 10.6
 -5 11 6 75.63 12.65
 -5 11 5 7.01 2.95
 -5 -11 5 7.91 3.51
 5 -11 -5 18.86 6.48
 -5 11 5 13.16 5.5
 -5 11 4 11.82 3.91
 -5 -11 4 6.58 1.5
 -5 11 4 8.47 4.19
 -5 11 3 11.99 4.93
 -5 11 3 9.78 3.4
 -5 -11 3 12.69 4.25
 -5 11 2 103.41 12.04
 -5 -11 2 93.6 12.07
 -5 11 2 100.42 14.33
 -5 -11 1 41.96 8.28
 -5 11 1 38.3 8.89
 -5 11 1 34.94 6.42
 -5 11 0 12.5 4.85
 -5 -11 0 12.95 4.82
 -5 11 0 10.2 3.87
 5 -11 1 23.65 7.53
 -5 -11 -1 22.3 5.62
 -5 11 -1 26.17 7.21
 -5 11 -1 14.6 4.53
 -5 -11 -2 3.28 2.97
 5 -11 2 1.62 2.44
 -5 11 -2 2.19 1.62
 5 -11 3 2.97 2.3
 -5 -11 -3 3.22 1.73
 -5 11 -3 2.68 1.47
 5 -11 4 -2.51 2.54
 -5 -11 -4 -1.23 1.55
 5 -11 5 2.45 3.09
 5 -11 6 -1.28 2.01
 -5 12 10 2.13 3.29
 -5 -12 10 -4.12 3.96
 -5 12 9 0.23 2.09
 -5 12 9 -0.23 0.89
 -5 -12 9 2.65 1.39
 -5 12 8 22.2 7.12
 -5 12 8 17.96 5.67
 -5 -12 8 10.46 5.52
 -5 12 7 -0.02 1.24
 -5 -12 7 -1.82 2.6
 -5 12 7 0.32 0.96
 -5 -12 6 33.42 8.09
 -5 12 6 42.73 9.63
 -5 12 6 38.91 7.66
 5 -12 -5 29.82 8.54
 -5 12 5 29.64 7.84
 -5 12 5 29.09 7.19
 -5 -12 5 28.03 7.73
 -5 12 4 202.21 20.8
 -5 12 4 170.97 14.8
 -5 -12 4 158.47 15.43
 5 -12 -4 183.84 19.39
 -5 12 3 210.03 21.15
 -5 12 3 192.07 15.59
 -5 -12 3 197.23 16.83
 -5 12 2 156.75 18.18
 -5 12 2 173.89 15.96
 -5 -12 2 156.96 15.61
 -5 12 1 82.61 13.23
 -5 12 1 84.93 9.93
 -5 12 0 9.05 4.31
 -5 -12 0 11.03 4.56
 -5 12 0 9.57 3.59
 -5 -12 -1 65.63 9.93
 -5 12 -1 53.41 8.13
 -5 12 -1 77.64 12.29
 5 -12 1 62.78 12.45
 -5 12 -2 26.72 6.26
 5 -12 2 26.83 7.61
 -5 -12 -2 29.59 6.94
 5 -12 3 3.8 4.08
 -5 -12 -3 1.88 1.34
 -5 12 -3 0.25 1.18
 5 -12 4 8.62 5.07
 -5 -12 -4 8.77 4.38
 -5 12 -4 6.05 3.76
 5 -12 5 2.37 4.55
 5 -12 6 0.54 1.33
 -5 13 10 -2.33 3.4
 -5 -13 10 0.49 2.04
 -5 13 9 2.49 2.62
 -5 13 9 4.27 3.41
 -5 -13 9 4.98 3.4
 -5 -13 8 0.53 1.92
 -5 13 8 -0.93 2.41
 -5 13 8 1.79 1.73
 -5 13 7 1.8 2.15
 -5 -13 7 -3.44 3.57
 -5 13 7 -2.19 2.69
 -5 13 6 -0.26 1.67
 -5 -13 6 -0.24 0.68
 -5 13 6 -0.86 1.23
 -5 13 5 47.48 10.28
 5 -13 -5 35.6 9.57
 -5 13 5 49.72 9.19
 -5 -13 5 44.25 9.65
 5 -13 -4 72.36 12.74
 -5 13 4 51.77 11.39
 -5 13 4 44.79 7.13
 -5 -13 4 44.39 7.89
 -5 13 3 0.06 0.37
 -5 -13 3 0.31 0.99
 -5 13 2 -0.32 1.72
 -5 13 1 68.66 12.29
 -5 13 0 26.03 7.32
 -5 -13 0 28.66 7.18
 -5 13 0 24.6 5.43
 -5 -13 -1 34.36 7.89
 -5 13 -1 29.47 5.89
 5 -13 1 43.65 10.17
 -5 13 -1 38.38 8.97
 5 -13 2 8.07 3.84
 -5 13 -2 10.6 4.75
 -5 -13 -2 11.03 4.32
 -5 13 -2 9.78 3.76
 5 -13 3 10.13 5.08
 -5 -13 -3 6.57 3.15
 -5 13 -3 10.29 3.99
 5 -13 4 -2.42 2.63
 -5 -13 -4 -1.39 2.02
 -5 13 -4 2.27 2.58
 5 -13 5 1.96 3.16
 -5 -13 -5 7.32 4.54
 5 -13 6 8.27 6.46
 -5 14 9 -0.85 1.15
 -5 14 9 0.01 1.17
 -5 14 8 5.85 3.04
 -5 -14 8 9.34 4.68
 -5 14 8 -1.73 1.24
 -5 14 7 -0.53 0.8
 -5 -14 7 3 2.51
 -5 14 7 0.48 1.8
 -5 14 6 -1.24 1.78
 -5 -14 6 -0.09 1.08
 -5 14 6 -0.86 1.79
 5 -14 -5 8.79 5.34
 -5 14 5 4.24 2.75
 -5 -14 5 0.31 1.53
 -5 14 5 5.38 4.1
 5 -14 -4 15.57 6.74
 -5 14 4 13.68 6.14
 -5 14 4 13.36 3.95
 -5 -14 4 5.63 2.42
 -5 14 3 -0.49 2.76
 -5 14 3 1.31 2.3
 -5 -14 3 -2.86 2.61
 -5 14 2 -0.42 1.82
 -5 14 1 -3.02 2.9
 -5 14 0 10.7 4.86
 -5 -14 0 6.41 2.83
 -5 14 0 14.18 4.09
 -5 14 -1 8.85 3.74
 5 -14 1 10.34 5.77
 -5 -14 -1 3.69 1.63
 -5 14 -1 8.5 2.91
 5 -14 2 4.42 3.37
 -5 14 -2 13.42 5.75
 -5 -14 -2 13.85 5.04
 -5 14 -2 8.43 2.93
 -5 -14 -3 2.16 2.41
 5 -14 3 -1.03 2.54
 -5 14 -3 3.15 2.77
 -5 14 -4 -0.69 1.11
 5 -14 4 -2.22 2.57
 5 -14 5 1.05 3.28
 -5 15 9 2.32 2.23
 -5 15 8 0.25 1.31
 -5 15 7 4.08 3.91
 -5 15 6 16.32 6.34
 -5 15 5 1.92 0.84
 5 -15 -5 0.69 1.53
 5 -15 -4 34.65 9.7
 -5 15 4 45.05 10.71
 -5 15 3 26.55 8.56
 -5 15 2 30.61 9.09
 -5 15 1 2.02 1.9
 -5 15 0 2.68 2.69
 5 -15 1 8.28 5.19
 -5 15 -1 8.26 4.1
 5 -15 2 -1.43 3.06
 -5 15 -2 0.12 1.28
 5 -15 3 8.46 5.17
 5 -15 4 -3.22 2.77
 5 -15 5 -2.19 2.78
 -5 16 9 0.02 0.65
 -5 16 8 2.23 0.47
 -5 16 7 3.7 3.82
 -5 16 6 0.46 2.32
 -5 16 5 -0.64 0.06
 -5 16 4 11.27 5.46
 5 -16 -4 8.46 5.29
 -5 16 3 11.2 5.37
 -5 16 2 12.41 6.12
 -5 16 1 5.94 4.2
 -5 16 0 17.42 6.51
 5 -16 1 18.59 8.33
 -5 16 -1 12.8 5.47
 5 -16 2 0.35 1.11
 -5 16 -2 -0.89 1.02
 5 -16 3 6.57 4.29
 5 -16 4 4.97 4.73
 -5 17 8 4.1 3.87
 -5 17 7 9.16 5
 -5 17 6 3.07 2.93
 -5 17 5 0.83 1.97
 5 -17 -4 3.1 3.73
 -5 17 4 -1.89 3.19
 -5 17 3 27.38 8.79
 -5 17 2 9.95 6.02
 -5 17 1 1.04 1.12
 -5 17 0 2.81 2.34
 5 -17 1 12.25 7.26
 -5 17 -1 0.75 0.75
 5 -17 2 11.41 6.71
 -5 17 -2 13.76 6.26
 5 -17 3 -2.03 2.55
 5 -17 4 14.87 8.9
 -5 18 8 -2.13 2.6
 -5 18 7 1.21 1.83
 -5 18 6 8.99 5.36
 -5 18 5 2.35 1.04
 -5 18 4 2.85 3.13
 5 -18 -4 3.46 3.57
 -5 18 3 43.33 11.26
 -5 18 2 38.28 10.54
 -5 18 1 0.3 1.34
 -5 18 0 11.29 5.93
 5 -18 1 0 2.43
 -5 18 -1 0 1.81
 5 -18 2 -2.89 3.2
 -5 18 -2 -1.51 2.06
 5 -18 3 3.47 3.95
 -5 19 7 0.92 3.14
 -5 19 6 -1.84 2.43
 -5 19 5 5.59 4.19
 5 -19 -4 -2.81 2.93
 -5 19 4 -2.94 3.07
 -5 19 3 66.41 14.57
 5 -19 -3 65.18 15.1
 -5 19 2 15.73 7.41
 -5 19 1 15.37 6.81
 -5 19 0 2.49 2.74
 5 -19 1 -5.89 4.95
 -5 19 -1 -7.63 4.74
 5 -19 2 -2.18 2.9
 -5 19 -2 0.47 1.04
 -5 20 6 0.9 1.75
 -5 20 5 2.12 3.26
 5 -20 -4 -7.93 5.11
 -5 20 4 0.45 1.74
 -5 20 3 3.01 4.24
 5 -20 -3 11.71 6.44
 -5 20 2 24.57 8.92
 -5 20 1 2.09 2.88
 -5 20 0 0 2.29
 -5 20 -1 0 0.77
 5 -20 1 4.71 4.75
 -5 20 -2 2.24 2.61
 -5 21 4 0.88 1.76
 5 -21 -4 0 3.14
 5 -21 -3 0 2.07
 -5 21 3 0.53 1.44
 -5 21 2 0.98 1.85
 -5 21 1 -6.16 4.62
 5 -21 0 45.58 16.22
 -5 21 0 16.17 8.67
 -5 21 -1 1.49 3
 -5 22 1 2.82 5.06
 -6 0 11 2.02 3.16
 -6 0 10 113.51 18.12
 -6 0 9 9.16 6.34
 -6 0 8 93.61 14.89
 -6 0 7 1.32 2.15
 -6 0 6 87.72 12.74
 -6 0 5 2.28 1.92
 -6 0 4 86.59 12.08
 -6 0 3 0.32 1.47
 6 0 -2 15.62 3.81
 -6 0 2 26.71 6.61
 -6 0 2 30.57 6.61
 -6 0 1 48.65 9.18
 -6 0 1 32.12 7.92
 -6 0 0 81.19 10.76
 6 0 0 149.45 14.8
 -6 0 -1 32.42 7.65
 6 0 1 5.38 4.5
 -6 0 -2 88.14 13.09
 6 0 2 170.81 19.58
 -6 0 -3 0.25 2
 6 0 3 0.3 2.84
 6 0 4 18.76 7.24
 6 0 5 3.39 4.68
 6 0 6 1.3 5.03
 6 0 7 9.71 9.75
 -6 1 11 2.42 3.1
 -6 -1 11 0.7 1.5
 -6 1 10 4.75 3.66
 -6 -1 10 4.03 2.89
 -6 1 9 82.27 14.78
 -6 -1 9 91.79 15.55
 -6 1 8 29.85 8.77
 -6 -1 8 26.6 8.49
 -6 1 7 7.79 4.06
 -6 -1 7 10.6 4.86
 -6 1 6 14.4 5.88
 -6 -1 6 13.47 5.7
 -6 1 5 9.29 3.98
 -6 -1 5 8.63 3.47
 6 1 -4 0.78 0.97
 -6 1 4 13.97 5.75
 -6 -1 4 8.78 5.04
 -6 1 3 10.47 4.08
 -6 -1 3 8.62 3.48
 -6 -1 2 40.6 7.69
 -6 1 2 45.29 8.11
 6 1 -2 48.84 5.86
 -6 1 2 46.59 8.26
 -6 -1 2 34.89 7.26
 6 -1 -2 48 6.8
 -6 -1 1 103.43 12.38
 -6 1 1 94.07 11.95
 -6 1 1 121.53 14.06
 -6 -1 1 108.61 13.37
 6 1 -1 119.01 11.41
 6 -1 -1 104.2 10.97
 6 -1 0 37.64 8.13
 -6 -1 0 31.08 7.22
 -6 1 0 26.59 6.59
 6 1 0 37.24 7.09
 -6 -1 -1 90.51 12.32
 -6 1 -1 84.98 11.87
 6 1 1 164.27 17.04
 6 -1 1 148.01 16.56
 6 1 2 2.35 3.09
 6 -1 2 -0.73 1.74
 -6 -1 -3 5.29 4.01
 -6 1 -3 5.02 3.84
 6 1 3 -1.34 3.07
 6 -1 3 -0.36 0.87
 6 1 4 14.16 4.35
 6 -1 4 12.12 6.9
 6 1 5 4.11 4.28
 6 -1 5 -2.94 1.49
 6 1 6 -0.75 3.72
 6 -1 6 1.34 3.56
 6 1 7 -0.86 2.3
 6 -1 7 0 3.63
 -6 2 11 -0.08 1.26
 -6 -2 11 3.69 4.98
 -6 2 10 22.67 8.25
 -6 -2 10 28.26 9.32
 -6 2 9 -1.8 0.95
 -6 -2 9 -0.15 1.69
 -6 2 8 105.22 15.7
 -6 -2 8 98.62 15.32
 -6 2 7 30.81 7.85
 -6 -2 7 26.46 7.33
 -6 2 6 10.45 4.5
 -6 -2 6 17.73 5.86
 -6 -2 5 1.17 1.97
 6 -2 -5 -0.99 1.15
 6 2 -4 17.81 3.46
 -6 2 4 13.94 4.64
 -6 -2 4 15.94 5.2
 -6 -2 3 43.41 7.67
 -6 2 3 49.07 8.14
 6 2 -3 64.12 5.35
 6 2 -3 73.43 5.74
 6 2 -2 5.17 2.05
 -6 -2 2 11.72 5.09
 -6 2 2 19.41 6.18
 -6 2 2 20.59 6.11
 -6 -2 2 14.55 4.92
 -6 -2 1 121.39 13.71
 -6 2 1 124.47 13.25
 -6 2 1 127.59 14.6
 -6 -2 1 116.05 13.84
 6 2 -1 124.22 10.16
 6 -2 -1 145.29 13.38
 6 -2 0 3.58 3.18
 -6 -2 0 8.57 3.95
 -6 2 0 2.75 2.56
 6 2 0 2.75 1.98
 6 -2 1 -0.06 1.92
 -6 -2 -1 14.29 5.22
 -6 2 -1 10.8 5.33
 6 2 1 1.99 2.43
 -6 -2 -2 14.72 5.34
 -6 2 -2 12.52 4.9
 6 2 2 21.26 6.93
 6 -2 2 17.33 7.29
 -6 -2 -3 49.42 10.06
 6 2 3 82.2 14.65
 6 -2 3 82.78 15.16
 -6 2 -3 43.59 9.51
 6 2 4 7.79 4.99
 6 -2 4 12.67 7.14
 6 2 5 12.37 8.47
 6 -2 5 8.54 5.99
 6 2 6 7.27 6.96
 6 -2 6 1.6 3.37
 6 2 7 -2.71 6.28
 6 -2 7 0.04 1.03
 -6 3 11 1.92 2.86
 -6 -3 11 4.19 4.46
 -6 3 10 1.95 3
 -6 -3 10 0 1.55
 -6 3 9 0.64 2.23
 -6 -3 9 7.18 4.76
 -6 3 8 49.89 10.87
 -6 -3 8 44 10.64
 -6 3 7 33.17 8.3
 -6 -3 7 31.26 8.37
 -6 3 6 11.66 4.79
 -6 -3 6 13.64 5.15
 -6 3 5 9.67 4.04
 -6 -3 5 7.08 3.39
 6 -3 -5 7.26 2.08
 -6 3 4 4.93 3.65
 -6 -3 4 7.33 3.75
 -6 3 3 19.69 5.19
 -6 -3 3 13.87 4.55
 -6 -3 2 55.61 9.44
 -6 3 2 45.81 8.09
 -6 -3 2 44.51 7.73
 -6 3 2 49.98 8.54
 6 -3 -1 27.94 6.38
 6 3 -1 32.81 3.85
 -6 -3 1 36.89 8.14
 -6 3 1 28.16 6.57
 6 -3 0 31.69 6.56
 -6 -3 0 24.32 5.99
 -6 3 0 20.32 5.13
 6 3 0 31.69 5.81
 6 -3 1 -0.95 3.4
 -6 -3 -1 14.51 5.11
 -6 3 -1 21.56 6.33
 6 3 1 7.28 4.03
 -6 -3 -2 13.99 5.26
 6 -3 2 30.22 8.93
 -6 3 -2 19.57 6.33
 6 3 2 31.18 8.42
 -6 3 -3 3.62 3.26
 6 3 3 2.21 2.8
 -6 -3 -3 5.19 3.5
 6 -3 3 1.45 1.3
 6 3 4 -1.59 4.47
 6 -3 4 2.03 3.73
 6 3 5 9.93 7.85
 6 -3 5 8.61 2.72
 6 3 6 -0.51 3.9
 6 -3 6 7.97 7.31
 6 -3 7 -0.5 1.56
 -6 4 11 -8.45 5.25
 -6 -4 11 7.15 4.85
 -6 4 10 8.22 5.13
 -6 -4 10 12.89 6.7
 -6 4 9 31.15 9.17
 -6 -4 9 27.66 9.11
 -6 4 8 15.85 6.13
 -6 -4 8 17.06 6.3
 -6 4 7 42.23 9.69
 -6 -4 7 43.31 10.18
 -6 4 6 0.4 1.93
 -6 -4 6 4.89 3.84
 -6 4 5 4.91 2.98
 -6 -4 5 2.4 2.32
 6 -4 -5 1.43 0.55
 -6 4 4 7.13 3.56
 -6 -4 4 5.57 3.36
 -6 4 3 3.67 2.59
 -6 -4 3 1.3 1.4
 -6 -4 2 4.18 3.67
 -6 4 2 2.16 2.42
 -6 4 2 0.64 1.54
 -6 -4 2 3.73 3.07
 6 -4 -1 31.32 6.18
 -6 -4 1 25.93 6.49
 -6 4 1 25.59 5.98
 6 -4 0 -4.63 4.38
 -6 -4 0 2.46 2.33
 -6 4 0 -1.7 1.38
 6 4 0 4.19 2.63
 -6 -4 -1 90.99 12.29
 -6 4 -1 87.69 11.85
 6 4 1 121.54 13.47
 6 -4 1 131.35 15.35
 6 -4 2 0.26 4.02
 6 4 2 0.38 1.88
 -6 -4 -2 0.63 0.94
 -6 4 -2 2.88 2.83
 -6 -4 -3 3.94 3.09
 -6 4 -3 3.9 3.44
 6 4 3 0.07 0.77
 6 -4 3 -0.98 2.15
 6 4 4 33.84 11.48
 6 -4 4 26.26 8.8
 6 4 5 15.26 8.92
 6 -4 5 8.57 4.69
 6 -4 6 0.51 2.53
 6 -4 7 -0.5 1.52
 -6 5 11 -4.62 3.87
 -6 -5 11 -4.72 3.93
 -6 5 10 13.45 7.31
 -6 -5 10 11.36 6.16
 -6 5 9 1.22 2.77
 -6 -5 9 1.67 3.07
 -6 5 8 40.73 9.5
 -6 -5 8 29.61 8.22
 -6 5 7 94.03 13.75
 -6 -5 7 93.88 14.31
 -6 5 6 34.82 7.85
 -6 -5 6 34.92 8.31
 -6 5 5 5.9 3.32
 -6 -5 5 1.75 2.81
 6 -5 -5 7.95 3.15
 -6 5 4 0.96 1.63
 -6 -5 4 2.02 2.43
 -6 5 3 4.36 2.77
 -6 -5 3 3.84 2.42
 -6 -5 2 26.43 6.79
 -6 5 2 23.13 6.06
 -6 5 2 23.8 5.8
 -6 -5 2 27.22 6.64
 6 -5 -1 28.19 6.16
 -6 -5 1 23.07 5.86
 -6 5 1 19.23 5.11
 6 -5 0 5.22 0.9
 -6 -5 0 9.9 5.03
 -6 5 0 7.43 3.2
 6 -5 1 18.62 6.81
 -6 -5 -1 6.83 3.82
 -6 5 -1 18.97 6
 6 -5 2 -2.91 3.93
 -6 -5 -2 1.25 1.49
 -6 5 -2 1.6 1.74
 6 -5 3 16.19 5.2
 -6 -5 -3 13.03 5.43
 -6 5 -3 13.57 5.42
 6 -5 4 16.49 6.77
 6 -5 5 18.68 7.01
 6 -5 6 0.32 2.64
 -6 6 11 -3.37 3.3
 -6 -6 11 -2.03 2.58
 -6 6 10 1.98 3
 -6 -6 10 1.52 2.75
 -6 6 9 4.4 2.98
 -6 -6 9 3.62 2.22
 -6 6 8 4.92 4.03
 -6 -6 8 2.56 1.72
 -6 6 7 25.33 7.23
 -6 -6 7 26.27 7.28
 -6 6 6 2.17 2.57
 -6 -6 6 0.57 0.94
 -6 6 5 33.28 7.86
 -6 -6 5 31.52 8.57
 6 -6 -5 35.03 7.21
 -6 -6 4 10.14 4.29
 -6 6 4 8.5 3.52
 -6 6 3 91.56 11.46
 -6 -6 3 88.43 11.94
 -6 -6 2 41.3 8.41
 -6 6 2 32.69 7.64
 -6 6 2 36.89 7.98
 -6 -6 2 34.91 8.35
 -6 -6 1 1.09 0.95
 -6 6 1 1.64 1.51
 -6 -6 0 88.34 11.78
 -6 6 0 88.81 10.97
 6 -6 1 25.86 7.32
 -6 -6 -1 14.18 4.96
 -6 6 -1 13.88 4.66
 -6 -6 -2 2.83 2.44
 -6 6 -2 -1.58 1.65
 6 -6 3 36.03 9.35
 -6 -6 -3 17.98 6.57
 -6 6 -3 18.88 6.4
 -6 -6 -4 0.8 1.12
 6 -6 4 0.85 1.65
 6 -6 5 15.52 7.23
 6 -6 6 -5.67 4.73
 -6 7 11 10.15 5.7
 -6 -7 11 5.09 4.07
 -6 7 10 10.21 6.46
 -6 -7 10 5.82 4.23
 -6 7 9 -0.01 1.75
 -6 -7 9 0.41 0.99
 -6 -7 8 12.22 5.11
 -6 7 8 15.86 6.13
 -6 7 7 2.71 2.82
 -6 -7 7 5.81 3.3
 -6 7 6 5.89 3.24
 -6 -7 6 6.18 3.94
 6 -7 -5 17.2 5.19
 -6 7 5 14.96 5.42
 -6 -7 5 15.36 5.69
 -6 7 4 1.86 2.19
 -6 -7 4 3.31 1.97
 -6 7 3 21.99 5.94
 -6 -7 3 18.15 5.83
 -6 7 2 107.21 13.16
 -6 -7 2 81.27 12.78
 -6 -7 2 116.94 14.53
 -6 7 2 91.98 11.82
 -6 -7 1 3.59 2.34
 -6 7 1 2.96 2.38
 -6 -7 0 11.32 4.34
 -6 7 0 15.22 4.96
 6 -7 0 14.81 4.33
 6 -7 1 -0.47 1.74
 -6 -7 -1 -1.65 2.04
 -6 7 -1 -1.68 1.03
 6 -7 2 38.59 8.78
 -6 -7 -2 30.57 7.74
 -6 7 -2 22.3 6.31
 6 -7 3 -2.22 3.95
 -6 -7 -3 -0.29 0.79
 -6 7 -3 -1.29 1.98
 6 -7 4 1 2.24
 -6 7 -4 2.78 3.33
 -6 -7 -4 0.55 1.94
 6 -7 5 10.23 6.38
 6 -7 6 1.81 2.43
 -6 8 11 2.14 2.6
 -6 -8 11 2.61 2.91
 -6 8 10 -1.49 2.11
 -6 -8 10 1.27 1.99
 -6 8 9 3.84 3.27
 -6 -8 9 -0.03 2.39
 -6 8 8 3.75 2.78
 -6 -8 8 2.48 1.97
 -6 8 7 7.43 4.04
 -6 -8 7 4.19 2.66
 -6 8 6 23.81 6.56
 -6 -8 6 25.56 7.06
 -6 8 5 1.58 2.34
 -6 -8 5 1.75 1.7
 6 -8 -5 6.54 4.45
 -6 8 4 91.31 11.57
 -6 -8 4 95.64 12.19
 -6 8 3 131 13.87
 -6 -8 3 127.5 13.9
 -6 8 2 90.76 12.41
 -6 -8 2 90.93 12.65
 -6 8 2 82.6 10.96
 -6 -8 1 87.74 12.9
 -6 8 1 66.6 9.98
 -6 -8 0 11.18 4.64
 -6 8 0 7.48 3.16
 6 -8 0 12.86 5
 6 -8 1 12.26 4.66
 -6 -8 -1 16.68 5.37
 -6 8 -1 8.79 3.64
 6 -8 2 1.89 0.79
 -6 8 -2 3.16 2.24
 -6 -8 -2 5.51 3.41
 -6 -8 -3 7.06 4.15
 6 -8 3 11.69 5.62
 -6 8 -3 8.54 4.56
 6 -8 4 11.4 5.83
 -6 -8 -4 7.06 4.11
 -6 8 -4 13.45 5.65
 6 -8 5 6.29 5
 6 -8 6 -0.21 0.89
 -6 9 11 0.51 1.86
 -6 -9 11 -2.73 3.04
 -6 9 10 14.08 6.88
 -6 -9 10 4.54 4.1
 -6 9 9 -0.43 0.79
 -6 -9 9 -2.37 2.95
 -6 9 8 0.61 1.01
 -6 -9 8 -1.46 2.76
 -6 9 7 2.81 1.88
 -6 -9 7 2.62 2.01
 -6 9 6 0.95 0.91
 -6 -9 6 0.9 2.67
 -6 9 6 1.02 0.81
 6 -9 -5 44.42 9.15
 -6 9 5 50.4 9.91
 -6 -9 5 45.38 9.43
 -6 9 5 51.66 10.36
 -6 -9 4 39.02 7.78
 -6 9 4 39.94 7.44
 -6 9 3 310.62 21.16
 -6 -9 3 289.77 21.54
 -6 9 2 129.25 14.85
 -6 -9 2 139.45 15.66
 -6 -9 1 0.69 1.04
 -6 9 1 -0.2 0.43
 -6 9 0 21.51 5.72
 6 -9 0 28.27 7.52
 -6 -9 0 25.28 6.43
 6 -9 1 2.78 2.19
 -6 -9 -1 2.18 0.75
 -6 9 -1 0.22 0.77
 -6 -9 -2 1.61 1.75
 6 -9 2 -0.15 1.97
 -6 9 -2 1.95 2
 6 -9 3 -3.25 2.53
 -6 -9 -3 3.31 3.22
 -6 9 -3 1.15 2.32
 6 -9 4 20.01 7.75
 -6 9 -4 16.61 6.29
 -6 -9 -4 20.04 7.26
 -6 -9 -5 0 2.31
 -6 9 -5 1.05 2.38
 6 -9 5 4.68 4.35
 6 -9 6 -0.79 1.74
 -6 10 10 7.75 4.91
 -6 -10 10 0.91 1.56
 -6 10 9 16.62 6.53
 -6 -10 9 8.24 5.02
 -6 10 8 0.32 1.83
 -6 -10 8 -0.05 1.27
 -6 10 7 -0.19 1.28
 -6 -10 7 -1.05 2.57
 -6 10 7 -0.34 1.22
 -6 10 6 3.36 2.08
 -6 -10 6 3.41 2.48
 -6 10 6 6.13 3.47
 6 -10 -5 -0.3 1.55
 -6 10 5 1.2 1.93
 -6 -10 5 -0.83 1.92
 -6 10 5 1.16 1.05
 -6 10 4 54 8.56
 -6 -10 4 55.11 9
 -6 10 3 55.28 11.01
 -6 10 3 38.12 7.39
 -6 -10 3 37.64 7.56
 -6 10 2 25.46 7.68
 -6 10 2 29.13 7.16
 -6 -10 2 23.53 7.08
 -6 -10 1 136.81 16.12
 -6 10 1 115.13 13.41
 6 -10 0 -0.68 1.5
 -6 -10 0 -0.36 1.27
 6 -10 1 -1.55 1.61
 -6 -10 -1 -1.26 1.5
 -6 10 -1 1.25 1.67
 6 -10 2 0.11 1.02
 -6 -10 -2 0.89 0.97
 -6 10 -2 -0.73 1.22
 6 -10 3 -0.95 1.72
 -6 -10 -3 3.35 3.07
 -6 10 -3 1.06 2.14
 6 -10 4 21.19 7.8
 -6 -10 -4 17.26 6.96
 -6 10 -4 2.7 3.71
 6 -10 5 2.46 2.85
 -6 10 -5 0 1
 -6 -10 -5 0 1.89
 6 -10 6 4.18 3.94
 -6 11 10 10.05 5.39
 -6 -11 10 5.68 4.02
 -6 11 9 0.73 1.61
 -6 -11 9 0.21 1.64
 -6 11 8 -0.71 1.27
 -6 -11 8 1.53 3.38
 -6 11 8 1.9 2.51
 -6 11 7 2.2 1.77
 -6 -11 7 0.67 2.11
 -6 11 7 -0.76 2.52
 -6 11 6 2.93 2.53
 -6 -11 6 4.04 4.09
 -6 11 6 5.43 3.74
 6 -11 -5 0.77 0.98
 -6 11 5 6.69 3.41
 -6 11 5 5.9 3.94
 -6 -11 5 3.22 2.03
 -6 11 4 -4.75 4.04
 -6 11 4 -1.8 1.89
 -6 -11 4 -0.55 2.23
 -6 11 3 39.9 9.51
 -6 11 3 26.83 6.35
 -6 -11 3 32.03 7.25
 -6 11 2 16.01 6.38
 -6 -11 1 1.82 1.72
 -6 11 1 0.89 1.83
 6 -11 0 22.83 7.07
 -6 -11 0 24.91 6.72
 -6 11 0 18.96 5.15
 -6 -11 -1 20.61 5.63
 6 -11 1 24.28 7.7
 -6 11 -1 22.38 5.67
 6 -11 2 3.46 2.91
 -6 -11 -2 3.64 2.17
 -6 11 -2 1.33 1.03
 6 -11 3 -4.38 3.42
 -6 -11 -3 -0.76 2.27
 -6 11 -3 -2.22 1.77
 6 -11 4 -0.66 1.44
 -6 11 -4 0.56 1.28
 -6 -11 -4 3.4 3.79
 6 -11 5 -3.75 3.5
 -6 11 -5 0 0.88
 -6 -11 -5 -0.75 1.41
 -6 -12 10 -1.34 2.46
 -6 12 10 5.56 3.73
 -6 12 9 2.34 2.14
 -6 -12 9 -1.61 3.55
 -6 12 9 3.35 3.41
 -6 12 8 5.2 3.33
 -6 -12 8 6.6 4.81
 -6 12 8 3.45 2
 -6 12 7 1.32 0.77
 -6 -12 7 1.26 2.82
 -6 12 7 1.71 1.97
 -6 12 6 9.79 4.43
 -6 -12 6 7.99 3.4
 -6 12 6 13.76 5.87
 6 -12 -5 20.31 7.11
 -6 12 5 29.86 8.62
 -6 12 5 28.64 6.76
 -6 -12 5 17.37 5.19
 -6 12 4 6.67 3.67
 -6 12 4 4.68 2.86
 -6 -12 4 7.41 4.43
 -6 12 3 4.07 4.25
 -6 12 3 1.01 1.24
 -6 -12 3 1.9 1.11
 -6 12 2 17.08 6.72
 -6 -12 1 6.07 3.53
 -6 12 1 7.18 4.25
 -6 12 1 7.48 2.88
 6 -12 0 14.9 6.2
 -6 -12 0 13.11 5.21
 -6 12 0 8.46 3.77
 -6 12 -1 2.49 0.72
 6 -12 1 1.79 1.68
 6 -12 2 1.55 1.97
 -6 -12 -2 0.71 1.03
 -6 12 -2 2.63 2.06
 -6 -12 -3 3.67 3.27
 6 -12 3 1.6 2.09
 -6 12 -3 2.16 2.05
 6 -12 4 2.61 3.05
 -6 -12 -4 2.01 3.04
 -6 12 -4 -1.27 1.75
 6 -12 5 0.84 3.5
 -6 -12 -5 4.08 3.28
 -6 12 -5 0 0.45
 -6 13 10 2.64 3.15
 -6 -13 10 -2.26 3.83
 -6 13 10 0.99 2.44
 -6 13 9 3.1 1.81
 -6 -13 9 -1.23 2.5
 -6 13 9 2.74 3.34
 -6 13 8 14.76 5.42
 -6 -13 8 13.2 5.75
 -6 13 8 2.63 3.81
 -6 13 7 2.28 2.32
 -6 -13 7 1.31 2.39
 -6 13 7 7.42 5.01
 -6 13 6 13.32 5.13
 -6 -13 6 2.83 1.81
 -6 13 6 15.38 6.24
 6 -13 -5 -0.04 2.51
 -6 13 5 -0.57 1.35
 -6 13 5 -1.12 2.01
 -6 -13 5 -0.77 2.49
 -6 13 4 2.17 2
 -6 13 4 5.48 3.36
 -6 -13 4 2.53 2.26
 -6 13 3 12.88 5.9
 -6 13 3 10.08 4.08
 -6 -13 3 7.51 4.28
 -6 13 2 3.59 4.25
 -6 13 1 6.16 3.26
 -6 13 1 4.35 3.2
 6 -13 0 6.32 4.43
 -6 13 0 6.05 3.95
 -6 -13 0 5.92 4.61
 -6 13 0 5.28 2.75
 -6 13 -1 16.62 4.9
 6 -13 1 20.82 7.23
 -6 -13 -1 10.51 3.94
 6 -13 2 -2.35 2.47
 -6 -13 -2 -0.44 1.97
 -6 13 -2 3.54 2.39
 6 -13 3 -1.63 2.14
 -6 -13 -3 -2.39 2.79
 -6 13 -3 -1.59 1.67
 6 -13 4 -1.9 2.49
 -6 -13 -4 -1.4 1.8
 -6 13 -4 0.3 1.37
 6 -13 5 1.03 4.58
 -6 13 -5 0.94 2.2
 -6 -13 -5 -1.32 2.59
 -6 14 9 1.4 2.18
 -6 14 8 3.22 1.91
 -6 14 8 7.01 4.97
 -6 14 7 6.17 3.55
 -6 -14 7 7.41 4.21
 -6 14 7 6.72 5.18
 -6 14 6 0.88 0.72
 -6 -14 6 0.52 2.01
 -6 14 6 4.85 3.63
 6 -14 -5 2.32 3.55
 -6 14 5 3.98 3.3
 -6 14 5 3.09 2.38
 -6 -14 5 5.52 3.53
 -6 14 4 3.31 2.66
 -6 14 4 1 1.84
 -6 -14 4 0.89 0.55
 -6 14 3 12.84 5.87
 -6 14 3 4.82 3
 -6 -14 3 4.43 2.64
 -6 14 2 0.29 1.84
 -6 14 1 -1.05 2.97
 6 -14 0 3.35 3.04
 -6 14 0 1.29 0.46
 -6 -14 0 1.61 0.74
 -6 14 0 2.86 2.01
 6 -14 1 3.34 3.26
 -6 -14 -1 2.17 2.77
 -6 14 -1 -1.12 2.02
 6 -14 2 2.32 2.98
 -6 14 -2 -2.64 2.36
 6 -14 3 4.87 3.43
 -6 14 -3 3.59 2.68
 6 -14 4 2.01 3.71
 -6 15 9 -1.46 2.24
 -6 15 8 1.06 2.11
 -6 15 7 3.35 3.15
 -6 15 6 3.04 2.87
 6 -15 -5 7.7 4.43
 -6 15 5 3.91 4.15
 -6 15 4 3.76 3.78
 6 -15 -4 4.68 2.97
 -6 15 3 3.95 3.22
 -6 15 2 2.3 1.51
 -6 15 1 -2.17 3.33
 6 -15 0 15.26 7.28
 -6 15 0 6.46 3.07
 6 -15 1 0.38 2.36
 6 -15 2 2.15 3.25
 6 -15 3 3.16 4.12
 6 -15 4 1.08 2.26
 -6 16 8 -3.58 3.35
 -6 16 7 10.07 6.11
 -6 16 6 2.89 4.1
 6 -16 -5 3.25 2.59
 -6 16 5 9.93 5.67
 6 -16 -4 8.55 5.27
 -6 16 4 11.53 6.06
 -6 16 3 1.71 1.87
 -6 16 2 1.35 1.7
 -6 16 1 7.67 5.34
 6 -16 0 4.7 4.58
 -6 16 0 -0.91 1.67
 6 -16 1 2.32 2.61
 -6 16 -1 2.67 3.55
 6 -16 2 2 3.29
 6 -16 3 -2.22 2.69
 -6 17 8 4.71 5.91
 -6 17 7 5.5 4.15
 -6 17 6 -0.83 1.61
 6 -17 -5 -0.51 1.23
 -6 17 5 -2.09 2.54
 6 -17 -4 11.38 7.42
 -6 17 4 7.67 4.58
 -6 17 3 7.84 5.66
 -6 17 2 16.09 7.31
 -6 17 1 6.33 4.67
 6 -17 0 6.97 5.35
 -6 17 0 3.28 3.09
 6 -17 1 2.15 3.44
 -6 17 -1 2.14 3.5
 6 -17 2 0.12 0.63
 -6 18 7 7.65 6.26
 -6 18 6 -1.21 2.01
 6 -18 -5 5.67 4.25
 -6 18 5 11.77 6.2
 6 -18 -4 -2.19 2.7
 -6 18 4 -3.62 3.47
 -6 18 3 3.4 4.01
 -6 18 2 0 0.68
 -6 18 1 9.67 6.57
 6 -18 0 -4.79 4.45
 -6 18 0 -0.66 1.46
 6 -18 1 0.47 1.36
 -6 18 -1 -1.39 2.13
 6 -19 -5 -8.12 5.27
 -6 19 5 1.51 3.14
 6 -19 -4 14.05 7.01
 -6 19 4 5.78 5.2
 -6 19 3 27.43 10
 -6 19 2 -6.22 4.61
 -6 19 1 -1.17 2
 6 -19 0 3.32 4.88
 -6 19 0 0 1.27
 -6 19 -1 -2.57 2.97
 6 -20 -3 0 1.35
 -6 20 3 2.55 3.67
 -6 20 2 0.94 1.82
 -6 20 1 1.35 3.56
 -6 20 0 -0.35 1.12
 -7 0 11 0 1.83
 -7 0 10 23.64 9.88
 -7 0 9 3.58 3.19
 -7 0 8 4.1 3.27
 -7 0 7 6.07 4.25
 -7 0 6 57.35 10.76
 7 0 -5 -2.32 2.19
 -7 0 5 8.33 5.01
 -7 0 4 33.7 7.45
 -7 0 3 8.72 4.42
 -7 0 2 46.43 9.03
 -7 0 2 49.28 10.05
 -7 0 1 -2.35 2.34
 -7 0 0 13.76 4.67
 7 0 0 17.19 4.99
 -7 0 -1 5.67 2.94
 7 0 1 -4.97 4.39
 -7 0 -2 19.51 6.48
 -7 0 -3 1.28 1.63
 -7 0 -4 58.34 12.6
 -7 0 -5 0 2.11
 -7 1 11 -5.73 4.49
 -7 -1 11 0 1.89
 -7 1 10 4.88 5.07
 -7 -1 10 2.89 4.63
 -7 1 9 33.13 9.68
 -7 -1 9 30.33 9.59
 -7 1 8 17.91 6.55
 -7 -1 8 15.76 6.98
 -7 1 7 38.3 9.1
 -7 -1 7 34.39 8.59
 -7 1 6 9.38 4.83
 -7 -1 6 11.6 5.53
 7 -1 -5 50.37 7.59
 -7 1 5 46.23 9.51
 -7 -1 5 51.36 10.2
 -7 1 4 12.09 4.51
 -7 -1 4 12.81 4.59
 -7 1 3 15.9 5.84
 -7 -1 3 12.49 4.82
 7 -1 -2 -0.07 2.01
 -7 -1 2 11.4 4.58
 -7 1 2 6.6 3.54
 -7 1 2 7.68 4.23
 -7 -1 2 13.25 5.57
 7 -1 -1 0.28 1.1
 -7 -1 1 0.77 1.37
 -7 1 1 -1.24 2.08
 7 -1 0 6.36 3.09
 -7 -1 0 7.64 3.47
 -7 1 0 4.09 2.43
 -7 -1 -1 30.39 7.3
 -7 1 -1 25.81 6.77
 -7 -1 -2 5.57 3.89
 -7 1 -2 1.51 1.05
 7 -1 2 0.77 1.64
 -7 -1 -3 33.69 9.23
 -7 1 -3 36.8 9.66
 -7 -1 -4 12.59 6.64
 -7 1 -4 10.15 5.84
 7 -1 4 24.69 10.65
 -7 -1 -5 7.1 4.62
 -7 1 -5 0 0.26
 -7 2 11 2.36 2.88
 -7 -2 11 0 3.29
 -7 2 10 0.1 1.07
 -7 -2 10 -3.67 3.4
 -7 2 9 15.15 6.72
 -7 -2 9 18.28 7.21
 -7 2 8 4.9 2.57
 -7 -2 8 16.73 7.01
 -7 2 7 53.13 10.7
 -7 -2 7 47.14 10.32
 -7 2 6 44.3 9.77
 -7 -2 6 39.56 9.77
 7 -2 -5 0.75 0.81
 -7 2 5 4.17 3.21
 -7 -2 5 5.77 3.78
 -7 2 4 12.64 4.75
 -7 -2 4 9.97 4.08
 -7 2 3 24.32 6.18
 -7 -2 3 20.03 5.83
 7 -2 -2 7.8 3.92
 -7 -2 2 3.12 1.98
 -7 2 2 -0.14 1.16
 -7 2 2 1.2 1.59
 -7 -2 2 7.99 4.21
 7 -2 -1 2.77 2.68
 -7 -2 1 0.35 0.44
 -7 2 1 0.33 1.23
 7 -2 0 4.05 3.6
 -7 -2 0 -1.03 0.72
 -7 2 0 3.85 2.69
 7 -2 1 2.73 3.63
 -7 -2 -1 4.01 3.01
 -7 2 -1 5.11 3.4
 -7 -2 -2 4.64 3.69
 -7 2 -2 1.27 1.73
 7 -2 2 4.4 3.06
 -7 -2 -3 6.07 3.96
 -7 2 -3 2.6 2.75
 7 -2 3 0.94 1.43
 -7 -2 -4 19.84 7.8
 -7 2 -4 15.94 6.75
 7 -2 4 26.08 10.44
 -7 -2 -5 -3.56 3.27
 -7 2 -5 0 1.71
 7 -2 5 0.04 2.95
 -7 3 11 -0.68 1.53
 -7 -3 11 3.4 3.44
 -7 3 10 5.58 4.8
 -7 -3 10 7.99 6.57
 -7 3 9 3.09 1.35
 -7 -3 9 5.3 3.85
 -7 3 8 -4.42 4.45
 -7 -3 8 1.16 2.02
 -7 3 7 9.4 4.79
 -7 -3 7 6.06 3.63
 -7 3 6 4.21 2.68
 -7 -3 6 3.42 2.94
 7 -3 -5 1.87 0.99
 -7 3 5 2.67 2.37
 -7 -3 5 4.04 3.05
 -7 3 4 7.43 3.73
 -7 -3 4 1.98 2.04
 -7 3 3 6.87 3.74
 -7 -3 3 5.27 3.51
 7 -3 -2 3.69 2.42
 -7 -3 2 3.9 2.43
 -7 3 2 5.37 3.24
 -7 3 2 5.18 3.36
 -7 -3 2 9.69 4.53
 7 -3 -1 0 1.38
 -7 -3 1 2.69 1.7
 -7 3 1 4.29 2.87
 7 -3 0 18.75 5.87
 -7 -3 0 11.38 4.35
 -7 3 0 12.55 4.49
 7 -3 1 14.93 6.27
 -7 -3 -1 8.57 4.12
 -7 3 -1 9.93 4.01
 -7 -3 -2 3.38 2.78
 -7 3 -2 3.08 2.45
 7 -3 2 0.14 0.78
 -7 -3 -3 0.45 1.56
 -7 3 -3 0.28 1.1
 -7 -3 -4 2.08 2.36
 -7 3 -4 7.46 4.46
 7 -3 4 6.41 4.26
 -7 -3 -5 0 2.84
 -7 3 -5 0 1.13
 7 -3 5 7.25 6.67
 -7 4 11 6.81 4.84
 -7 -4 11 0 3.02
 -7 4 10 11.88 6.25
 -7 -4 10 9.93 6.27
 -7 4 9 -2.35 2.87
 -7 -4 9 1.18 1.2
 -7 4 8 2.25 2.39
 -7 -4 8 3.05 3.4
 -7 4 7 34.08 8.21
 -7 -4 7 34.35 8.62
 -7 4 6 10.22 4.73
 -7 -4 6 9.14 4.5
 7 -4 -5 14.54 4.6
 -7 4 5 16.23 5.06
 -7 -4 5 16.53 5.76
 -7 4 4 -0.09 0.8
 -7 -4 4 0.65 1.97
 -7 4 3 20.73 5.78
 -7 -4 3 19.12 5.48
 7 -4 -2 38.29 7.41
 -7 -4 2 20.83 6.41
 -7 4 2 21.63 5.92
 -7 4 2 27.31 7.13
 -7 -4 2 23.28 6.77
 7 -4 -1 6.17 2.96
 -7 -4 1 3.31 2.58
 -7 4 1 4.32 2.72
 7 -4 0 8.86 3.6
 -7 -4 0 8.01 4.17
 -7 4 0 5.76 3.08
 7 -4 1 15.07 5.21
 -7 -4 -1 10.12 4.17
 -7 4 -1 10.11 4.34
 7 -4 2 0.78 1.77
 -7 -4 -2 4 3.05
 -7 4 -2 5.27 3.56
 -7 -4 -3 0.12 0.33
 -7 4 -3 2.05 3.01
 7 -4 3 5.05 3.81
 -7 -4 -4 0 1.63
 -7 4 -4 6.84 4.27
 7 -4 4 -5.37 5.44
 -7 -4 -5 5.56 4.09
 -7 4 -5 2.43 2.71
 7 -4 5 12.87 7.66
 -7 5 11 4.6 3.96
 -7 -5 11 -3.7 3.58
 -7 5 10 16.06 7.53
 -7 -5 10 14.33 7.18
 -7 5 9 4.98 3.82
 -7 -5 9 1.82 3.47
 -7 5 8 49.22 10.82
 -7 -5 8 48.26 11.28
 -7 5 7 6.42 3.6
 -7 -5 7 8.55 4.44
 -7 5 6 7.33 3.78
 -7 -5 6 6.22 4.19
 7 -5 -5 1.24 1.86
 -7 5 5 -1.64 1.29
 -7 -5 5 0.71 2.08
 -7 5 4 30.21 7
 -7 -5 4 33.43 7.5
 -7 5 3 15.08 5.17
 -7 -5 3 14.58 5.01
 -7 -5 2 16.59 5.57
 -7 5 2 19.36 5.78
 -7 5 2 23.77 6.89
 -7 -5 2 20.4 6.49
 7 -5 -1 8.38 3.27
 -7 -5 1 6.24 3.17
 -7 5 1 5.33 2.8
 -7 -5 0 18.3 5.68
 7 -5 0 31.12 7.69
 -7 5 0 21.07 5.88
 7 -5 1 2.05 1.75
 -7 -5 -1 -2.8 3.03
 -7 5 -1 0.2 1.78
 -7 -5 -2 10.58 4.87
 7 -5 2 19.19 7.17
 -7 5 -2 10.8 4.85
 -7 -5 -3 -0.53 2.39
 -7 5 -3 1.29 2.48
 7 -5 3 1.97 2.94
 -7 -5 -4 0 3.35
 -7 5 -4 0 1.39
 7 -5 4 5.53 4.72
 -7 -5 -5 0 1.35
 -7 5 -5 0 2.41
 7 -5 5 3.05 4.24
 -7 6 11 4.92 6
 -7 -6 11 -2.66 3.04
 -7 6 10 0.01 1.74
 -7 -6 10 3.3 3.24
 -7 6 9 10.81 5.98
 -7 -6 9 11.99 6.05
 -7 6 8 -0.1 2.22
 -7 -6 8 -1.65 2.46
 -7 6 7 -2.7 2.46
 -7 -6 7 2.98 2.35
 -7 6 6 8.86 4.53
 -7 -6 6 8.93 4.66
 7 -6 -5 5.06 2.93
 -7 6 5 5.37 3.05
 -7 -6 5 4.32 2.95
 -7 6 4 12.36 4.23
 -7 -6 4 11.81 5.14
 -7 6 3 22.15 6.31
 -7 -6 3 18.26 5.94
 -7 -6 2 3.68 2.41
 -7 6 2 6.24 3.44
 -7 6 2 7.2 3.88
 -7 -6 2 1.89 1.53
 7 -6 -1 3.62 2.42
 -7 -6 1 -0.3 1.02
 -7 6 1 1.74 2.09
 -7 -6 0 3.55 2.64
 -7 6 0 4.85 3.23
 7 -6 0 8.85 4.76
 7 -6 1 3.57 3.98
 -7 -6 -1 -2.27 2.77
 -7 6 -1 -1.36 1.95
 7 -6 2 17.74 6.6
 -7 -6 -2 10.32 5.17
 -7 6 -2 10.09 4.82
 7 -6 3 7.75 6.04
 -7 -6 -3 4.8 3.36
 -7 6 -3 1.16 2.48
 -7 -6 -4 0 1.65
 -7 6 -4 2.64 2.66
 7 -6 4 -0.83 3.5
 -7 -6 -5 -2.14 2.53
 7 -6 5 -2.7 3.19
 -7 6 -5 -3.94 3.44
 -7 7 11 -0.26 0.93
 -7 -7 11 -1.01 1.87
 -7 7 10 7.88 6.57
 -7 -7 10 2.55 2.87
 -7 7 9 1.46 2.09
 -7 -7 9 0.65 2.19
 -7 7 8 0.01 1.56
 -7 -7 8 3.29 3.64
 -7 7 7 -2.12 2.56
 -7 -7 7 -0.55 1.63
 -7 7 6 17.68 6.71
 -7 -7 6 25.15 7.75
 7 -7 -5 -3.91 2.66
 -7 7 5 0.08 0.99
 -7 -7 5 -0.76 1.36
 -7 7 4 0.31 1.53
 -7 -7 4 0.57 2.25
 -7 7 3 45.76 8.92
 -7 -7 3 49.02 9.65
 -7 -7 2 15.36 5.33
 -7 7 2 12.97 4.67
 -7 7 2 10.67 4.85
 -7 -7 2 12.33 4.45
 7 -7 -1 1.66 0.7
 -7 -7 1 -0.53 1.27
 -7 7 1 -2.01 2.3
 -7 -7 0 4.12 2.92
 -7 7 0 4.38 3.01
 7 -7 0 2.26 1.54
 7 -7 1 26.62 7.75
 -7 -7 -1 16.43 6.16
 -7 7 -1 16.96 5.67
 7 -7 2 23.99 7.03
 -7 -7 -2 15.98 6.64
 -7 7 -2 19.62 6.35
 7 -7 3 5.24 5.14
 -7 -7 -3 3.26 2.78
 -7 7 -3 3.02 2.64
 -7 -7 -4 3.32 4.16
 -7 7 -4 3.69 4.51
 7 -7 4 4.14 3.49
 -7 7 -5 0 2.18
 7 -7 5 2.84 2.7
 -7 8 10 0 1.06
 -7 -8 10 0 1.34
 -7 8 9 2.47 2.69
 -7 -8 9 1.57 2.11
 -7 8 8 6.36 3.93
 -7 -8 8 4.07 2.05
 -7 8 7 19.4 6.46
 -7 -8 7 15.28 5.55
 7 -8 -6 18.8 7.15
 -7 8 6 27.99 8.34
 -7 -8 6 30.42 8.03
 7 -8 -5 17.02 5.87
 -7 8 5 17.32 5.46
 -7 -8 5 20.97 6.28
 -7 8 4 6.36 2.95
 -7 -8 4 9.96 3.82
 -7 8 3 -0.66 1.27
 -7 -8 3 -0.07 1.32
 -7 -8 2 29.67 8.37
 -7 8 2 15.79 5.17
 7 -8 -1 3.06 1.8
 -7 -8 1 3.54 2.85
 -7 8 1 2.15 1.37
 7 -8 0 1 0.57
 -7 -8 0 2.71 2.23
 -7 8 0 -0.07 1.46
 7 -8 1 7.39 4.43
 -7 -8 -1 4.41 3.06
 -7 8 -1 4.59 2.74
 7 -8 2 0.1 1.74
 -7 -8 -2 0.13 1.39
 -7 8 -2 1.76 2.43
 7 -8 3 6.26 2.8
 -7 -8 -3 8.22 4.44
 -7 8 -3 3.77 3.72
 -7 -8 -4 1.11 1.72
 -7 8 -4 0.06 0.41
 7 -8 4 2.28 3.69
 -7 8 -5 0 1.06
 -7 -8 -5 2.56 2.75
 7 -8 5 -2.8 3.25
 -7 9 10 6.13 4.61
 -7 -9 10 1.34 2.05
 -7 9 9 2.52 2.86
 -7 -9 9 1.11 2.12
 -7 9 8 21.53 6.91
 -7 -9 8 15.09 5.62
 -7 9 7 6.28 3.67
 -7 -9 7 5.25 3.19
 7 -9 -6 30.67 9.01
 -7 9 6 39.09 9.09
 -7 -9 6 28.62 8.26
 7 -9 -5 0.03 3.2
 -7 9 5 2.62 1.77
 -7 -9 5 0.88 0.95
 -7 9 4 26.04 6.75
 -7 -9 4 25.18 6.85
 -7 9 3 68.31 11.4
 -7 -9 3 64.97 11.45
 7 -9 -1 53.03 10.09
 -7 -9 1 45.98 9.75
 -7 9 1 34.63 8.2
 7 -9 0 1.57 2.67
 -7 -9 0 0.15 1.46
 -7 9 0 0.28 1.24
 7 -9 1 37.75 8.25
 -7 -9 -1 30.92 7.57
 -7 9 -1 29.53 7.07
 7 -9 2 1.6 2.83
 -7 -9 -2 0 1.63
 -7 9 -2 -0.52 0.99
 -7 -9 -3 -1.29 1.72
 7 -9 3 -2.49 4.5
 -7 9 -3 -3.89 3.01
 7 -9 4 -4.43 3.77
 -7 -9 -4 -0.77 1.41
 -7 9 -4 2.57 2.62
 -7 10 10 -1.17 1.84
 -7 -10 10 1.37 2.07
 -7 10 9 8.57 4.65
 -7 -10 9 1.88 1.89
 -7 10 8 3.72 3.17
 -7 -10 8 1.88 2.62
 -7 10 7 9 4.54
 -7 -10 7 3.11 3.35
 -7 10 6 1.86 2.14
 -7 -10 6 0.82 1.34
 7 -10 -5 14.68 5.44
 -7 10 5 18.4 5.36
 -7 -10 5 16.79 5.75
 -7 10 4 83.26 11.99
 -7 -10 4 80.71 12.51
 -7 10 3 8.31 3.55
 -7 -10 3 8.67 3.95
 7 -10 -1 0.84 1.86
 -7 -10 1 1.2 0.39
 -7 10 1 3.04 2.12
 7 -10 0 24.93 6.85
 -7 -10 0 17.54 5.43
 -7 10 0 18.45 5.54
 -7 -10 -1 2.63 2.3
 7 -10 1 1.28 0.46
 -7 10 -1 2.64 2.3
 7 -10 2 11.83 5.49
 -7 -10 -2 5.41 3.16
 -7 10 -2 3.91 3.11
 -7 -10 -3 2.62 2.48
 -7 10 -3 0 1.47
 7 -10 4 0 1.97
 -7 -10 -4 1.91 2.23
 -7 10 -4 0 0.5
 -7 11 10 5.35 4.6
 -7 -11 10 6.59 4.68
 -7 11 9 3.15 2.78
 -7 -11 9 -0.67 1.38
 -7 11 8 7.13 4.1
 -7 -11 8 5.83 4.19
 -7 11 7 22.38 7.81
 -7 -11 7 11.65 6.88
 7 -11 -6 19.36 6.62
 -7 11 6 23.72 6.88
 -7 -11 6 9.07 4.54
 -7 11 5 -1.4 1.56
 -7 -11 5 -0.4 0.72
 -7 11 4 2.5 1.94
 -7 -11 4 4.35 3.45
 -7 11 3 19.26 6.02
 -7 -11 3 14.52 5.24
 7 -11 -1 8.44 2.36
 -7 -11 1 11.07 4.47
 -7 11 1 6.38 3.36
 7 -11 0 -3.04 2.62
 -7 -11 0 -3.17 2.62
 -7 11 0 -0.43 0.69
 -7 -11 -1 2.72 2.1
 -7 11 -1 -1.98 1.88
 7 -11 1 2.92 2.31
 7 -11 2 2.13 2.32
 -7 -11 -2 0 0.6
 -7 11 -2 0 0.93
 -7 -11 -3 0.54 1.12
 -7 11 -3 -0.14 0.56
 7 -11 4 0.18 1.59
 -7 -11 -4 0 1.33
 -7 11 -4 0 0.46
 -7 12 9 0.55 1.86
 -7 -12 9 0.24 1.23
 -7 12 8 -0.84 1.96
 -7 -12 8 -4.07 5.26
 -7 12 7 3.72 3.64
 -7 -12 7 3.91 4.72
 -7 12 6 0.8 0.9
 -7 -12 6 0.89 0.53
 7 -12 -5 0 3.61
 -7 12 5 -3.08 3.03
 -7 -12 5 2.01 2.79
 -7 12 4 -0.87 1.47
 -7 -12 4 4.55 3.93
 -7 12 3 -1.81 2.43
 -7 -12 3 3.24 3.8
 7 -12 -1 5.19 3.95
 -7 -12 1 4.07 2.04
 -7 12 1 1.41 1.44
 7 -12 0 -2.54 2.35
 -7 -12 0 0.14 1.47
 -7 12 0 1.66 1.64
 7 -12 1 -1.72 2.58
 -7 -12 -1 -0.75 1.41
 -7 12 -1 -0.01 1
 7 -12 2 6.81 5
 -7 -12 -2 3.71 3.2
 -7 12 -2 1.21 1.47
 7 -12 3 -3.21 3.19
 -7 -12 -3 -0.42 0.96
 -7 12 -3 -1.34 1.69
 -7 12 -4 0 1.74
 -7 -12 -4 0 0.7
 -7 13 9 1.81 1.93
 -7 -13 9 0.97 2.01
 -7 13 8 1.57 1.38
 -7 -13 8 -5.09 5.45
 -7 13 7 10.98 4.89
 -7 -13 7 13.08 6.38
 -7 13 7 15.36 7.34
 7 -13 -6 -5.51 3.76
 -7 13 6 0.59 1.4
 -7 13 6 -0.45 1.03
 -7 -13 6 -0.74 2.93
 7 -13 -5 1.19 1.77
 -7 13 5 -0.22 1.7
 -7 13 5 3.11 2.73
 -7 -13 5 1.5 0.76
 -7 13 4 2.51 2.88
 -7 13 4 3.57 3.24
 -7 -13 4 -3.69 4.49
 -7 13 1 0 0.63
 7 -13 -1 -2.56 2.66
 7 -13 0 4.36 3.66
 -7 -13 0 0.44 1.1
 -7 13 0 -1.23 2.33
 -7 -13 -1 0.12 0.69
 -7 13 -1 0.41 0.49
 7 -13 2 0 1.78
 -7 -13 -2 -1.9 2.34
 -7 13 -2 -1.19 1.67
 -7 -13 -3 1.83 2.28
 -7 13 -3 0 0.6
 -7 14 8 1.94 2.59
 -7 14 8 -1.04 1.84
 -7 14 7 11.73 6.85
 -7 14 7 2.37 1.84
 -7 14 6 9.26 6.08
 -7 14 6 2.3 1.8
 -7 14 5 -0.69 1.47
 -7 14 5 0.41 1
 -7 -14 5 -0.37 1.93
 -7 14 4 2.29 2.08
 -7 14 4 5.52 3.48
 -7 -14 4 6.11 3.83
 -7 14 3 -3.77 3.44
 7 -14 -1 5.72 3.68
 7 -14 0 0 2.54
 -7 14 0 1.85 2.38
 7 -14 1 8.13 5.37
 7 -14 2 -0.13 0.63
 7 -14 3 -3.67 3.5
 -7 15 8 0 2.76
 -7 15 7 10.78 6.83
 -7 15 6 2.17 2.68
 7 -15 -5 0 2.13
 -7 15 5 0 0.82
 -7 15 4 19.37 8.02
 -7 15 3 4.22 3.18
 -7 15 2 2.08 2.61
 7 -15 -1 -8.78 5.36
 7 -15 0 -14.36 6.71
 7 -15 1 7.21 5.44
 7 -15 2 2.64 4.3
 -7 16 7 -4.01 3.75
 -7 16 6 0.82 1.7
 7 -16 -5 0 1.92
 -7 16 5 -3.64 2.65
 -7 16 4 17.64 7.81
 -7 16 3 37.25 11.47
 -7 16 2 9.53 7
 7 -16 -1 -11.77 6.48
 7 -16 0 2.73 3.04
 7 -16 1 0 1.76
 -7 17 6 0.01 0.23
 7 -17 -5 -1.13 1.92
 -7 17 5 -1.94 3.5
 7 -17 -4 0 2.95
 -7 17 4 1.83 3.3
 -7 17 3 17.33 8.32
 -7 17 2 3.29 3.87
 7 -17 -1 -4.17 4.04
 -7 17 1 3.34 5.03
 7 -17 0 2.66 4.53
 7 -17 1 0.95 1.27
 7 -18 -4 15.19 7.54
 -7 18 4 9.67 6.62
 -7 18 3 6.98 6.44
 -7 18 2 -3.6 3.7
 7 -18 -1 16.23 9.48
 -7 18 1 7.57 6.35
 -8 0 10 26.82 10.07
 -8 0 9 0.26 1.22
 -8 0 8 19.88 7.09
 -8 0 7 -4.09 3.62
 -8 0 6 -2.03 2.74
 -8 0 5 -0.96 2.12
 -8 0 4 27.67 7.54
 -8 0 3 4.01 2.86
 -8 0 2 18.89 6.06
 -8 0 1 0.42 1.33
 -8 0 0 -1.21 1.93
 -8 0 -1 0.62 1.13
 -8 0 -2 10.4 5.14
 -8 0 -3 -4.42 3.34
 -8 0 -4 0.42 1.59
 -8 1 10 2.39 2.78
 -8 -1 10 6.44 4.58
 -8 1 9 17.76 7.37
 -8 -1 9 22.33 8.35
 -8 1 8 18.04 7.2
 -8 -1 8 21.08 7.4
 -8 1 7 -3.02 4.18
 -8 -1 7 4.42 3.31
 -8 1 6 2.08 1.94
 -8 -1 6 -0.74 2.26
 -8 1 5 2.1 1.59
 -8 -1 5 0.82 0.21
 -8 1 4 1.01 1.88
 -8 -1 4 4.14 3.16
 -8 1 3 12.41 4.76
 -8 -1 3 17.94 6.27
 -8 -1 2 1.02 1.59
 -8 1 2 3.21 2.27
 -8 -1 1 17.69 6.13
 -8 1 1 10.93 4.63
 -8 -1 0 0.88 1.06
 -8 1 0 -0.92 1.75
 -8 -1 -1 -1.74 2.45
 -8 1 -1 0.27 0.54
 -8 -1 -2 2.32 2.29
 -8 1 -2 -0.37 1.1
 -8 -1 -3 -5.74 3.82
 -8 1 -3 -3.72 3.07
 -8 -1 -4 1.33 2.91
 -8 1 -4 -7.58 4.7
 -8 2 10 33.41 10.92
 -8 -2 10 31.68 11.21
 -8 2 9 0.75 1.76
 -8 -2 9 1.52 3.03
 -8 2 8 51.25 11.49
 -8 -2 8 51.26 11.87
 -8 2 7 3.06 2.96
 -8 -2 7 -0.14 1.2
 -8 2 6 0.31 0.24
 -8 -2 6 1.83 2.47
 8 -2 -5 3.03 1.61
 -8 2 5 5.34 2.94
 -8 -2 5 2.63 1.92
 -8 2 4 -2.45 2.58
 -8 -2 4 -1.45 2.11
 -8 2 3 0.35 0.76
 -8 -2 3 2.73 1.83
 -8 -2 2 15.48 5.39
 -8 2 2 16.14 5.51
 -8 -2 1 8.72 4.31
 -8 2 1 7.4 3.38
 -8 -2 0 2.17 2.29
 -8 2 0 -0.67 0.84
 -8 -2 -1 28.32 7.86
 -8 2 -1 20.85 6.86
 -8 -2 -2 0.54 0.26
 -8 2 -2 -2.47 2.33
 -8 -2 -3 1.55 2.55
 -8 2 -3 2.75 2.64
 -8 -2 -4 0.26 0.87
 -8 2 -4 -8.16 4.88
 -8 3 10 12.44 6.79
 -8 -3 10 9.63 5.63
 -8 3 9 14.05 6.5
 -8 -3 9 13.37 6.92
 -8 3 8 15.39 6.3
 -8 -3 8 10.27 4.53
 -8 3 7 2.64 2.56
 -8 -3 7 2.46 3.37
 -8 3 6 12.13 5.42
 -8 -3 6 18.52 6.68
 -8 3 5 -1.15 2.11
 -8 -3 5 0.59 1.03
 -8 3 4 7.67 3.87
 -8 -3 4 6.03 3.7
 -8 3 3 -0.54 1.61
 -8 -3 3 4.57 3.24
 -8 -3 2 -1.42 2.48
 -8 3 2 -0.6 1.22
 -8 -3 1 6.24 3.91
 -8 3 1 7.64 3.67
 -8 -3 0 2.71 2.57
 -8 3 0 2.17 2.2
 -8 -3 -1 2.49 2.29
 -8 3 -1 3.24 2.88
 -8 -3 -2 0.97 0.41
 -8 3 -2 2.85 3.01
 -8 -3 -3 0.89 1.93
 -8 3 -3 0 1.52
 -8 -3 -4 0 2.76
 -8 3 -4 0 2.14
 -8 4 10 4.38 4.52
 -8 -4 10 6.01 4.49
 -8 4 9 2.04 3.73
 -8 -4 9 -2.01 2.44
 -8 4 8 17.52 6.68
 -8 -4 8 6.31 4.02
 -8 4 7 -0.5 0.98
 -8 -4 7 1.49 0.47
 -8 4 6 18.09 6.63
 -8 -4 6 14.9 6.07
 8 -4 -5 -1.33 1.5
 -8 4 5 -2.9 2.44
 -8 -4 5 3.75 2.62
 -8 4 4 1.87 2.31
 -8 -4 4 4.05 3.3
 -8 4 3 1.69 1.93
 -8 -4 3 0.2 1.42
 -8 -4 2 1.95 2.36
 -8 4 2 -1.03 1.9
 -8 -4 1 2.1 1.27
 -8 4 1 2.08 1.67
 -8 -4 0 5.96 3.97
 -8 4 0 3.97 3.02
 -8 -4 -1 22.1 7.21
 -8 4 -1 20.57 6.8
 -8 -4 -2 2.29 1.26
 -8 4 -2 3.42 3.36
 -8 -4 -3 2.47 2.53
 -8 4 -3 0 0.52
 -8 -4 -4 0 2.34
 -8 5 10 0 2.16
 -8 -5 10 0 1.77
 -8 5 9 3.42 3.69
 -8 -5 9 6.34 5.21
 -8 5 8 5.51 3.97
 -8 -5 8 4.1 3.58
 -8 5 7 8.92 5.94
 -8 -5 7 2.42 0.68
 8 -5 -6 54.75 10.31
 -8 5 6 51.08 10.45
 -8 -5 6 56.44 11.48
 8 -5 -5 -2.84 2.25
 -8 5 5 2.59 1.78
 -8 -5 5 6.57 3.78
 -8 5 4 1.6 2.35
 -8 -5 4 -0.49 1.17
 -8 5 3 1.55 1.62
 -8 -5 3 -0.62 1.12
 8 -5 -2 33.19 7.54
 -8 -5 2 19.9 6.42
 -8 5 2 21.55 6.52
 -8 -5 1 1.69 2.03
 -8 5 1 1.89 2.25
 -8 -5 0 -0.06 1.27
 -8 5 0 -0.25 2.34
 -8 -5 -1 3.81 3.77
 -8 5 -1 4.98 3.58
 -8 -5 -2 -4.27 3.09
 -8 5 -2 2.19 2.18
 -8 -5 -3 0 1.84
 -8 5 -3 4.58 3.42
 -8 6 10 -1.83 2.4
 -8 -6 10 -3.01 3.16
 -8 6 9 0 1.44
 -8 -6 9 0 0.85
 -8 6 8 3.21 3.39
 -8 -6 8 5.03 5.09
 -8 6 7 1.74 2.04
 -8 -6 7 0.49 2.25
 8 -6 -6 20.29 6.87
 -8 6 6 17.18 5.89
 -8 -6 6 22.19 6.8
 -8 6 5 12.39 4.93
 -8 -6 5 14.64 5.61
 -8 6 4 1.78 0.8
 -8 -6 4 3.11 2.8
 -8 6 3 1.92 1.99
 -8 -6 3 6.76 5.12
 8 -6 -2 2.23 2.41
 -8 -6 2 -1.46 2.7
 -8 6 2 1.83 1.9
 8 -6 -1 6.6 3.59
 -8 -6 1 6.47 4.63
 -8 6 1 3.48 2.89
 8 -6 0 19.95 6.83
 -8 -6 0 13.35 6.22
 -8 6 0 12.54 5.22
 8 -6 1 1.7 1.84
 -8 -6 -1 3.68 2.79
 -8 6 -1 0.04 0.79
 8 -6 2 3.56 3.55
 -8 -6 -2 0 0.4
 -8 6 -2 0 1.81
 -8 -6 -3 1.67 2.07
 -8 6 -3 7.77 4.46
 -8 7 10 8.26 6.32
 -8 -7 10 5.08 5.05
 -8 7 9 0 2.29
 -8 -7 9 0 1.08
 -8 7 8 0.13 0.89
 -8 -7 8 -5.24 4.04
 -8 7 7 2.36 2.45
 -8 -7 7 0.86 1.42
 -8 7 6 2.6 2.53
 -8 -7 6 0.16 1.21
 -8 7 5 25.73 7.16
 -8 -7 5 21.87 6.69
 -8 7 4 4.88 2.99
 -8 -7 4 11.29 4.84
 -8 7 3 1.01 0.66
 -8 -7 3 5.21 3.6
 -8 -7 2 46.68 11.12
 -8 7 2 43.08 9.02
 8 -7 -2 71.16 11.74
 8 -7 -1 7.23 3.75
 -8 -7 1 2.28 3.69
 -8 7 1 6.42 4.11
 8 -7 0 7.51 3.93
 -8 -7 0 6.26 3.68
 -8 7 0 4.85 3.49
 8 -7 1 4.69 4.08
 -8 -7 -1 0 1.25
 -8 7 -1 6.07 3.48
 -8 -7 -2 0 0.82
 -8 7 -2 1.34 1.7
 -8 -7 -3 0 1.05
 -8 7 -3 -2.36 2.45
 8 -7 3 -2.88 3.62
 -8 8 10 4.59 3.76
 -8 -8 10 -14.75 6.96
 -8 8 9 0 1.19
 -8 -8 9 1.84 2.38
 -8 8 8 2.48 3.44
 -8 -8 8 0 2.3
 -8 8 7 -2.78 2.68
 -8 -8 7 -3.86 3.28
 -8 8 6 1.02 0.88
 -8 -8 6 -1.66 2.65
 -8 8 5 1.85 1.52
 -8 -8 5 1.43 1.98
 -8 8 4 2.88 2.56
 -8 -8 4 3.11 3.6
 -8 8 3 79.17 13.6
 -8 -8 3 37.94 9.82
 8 -8 -2 12.03 4.99
 -8 8 2 4.67 3.52
 8 -8 -1 1.75 1.9
 -8 -8 1 0.06 1.92
 -8 8 1 0.77 1.06
 8 -8 0 6.1 4.16
 -8 -8 0 1.41 1.75
 -8 8 0 0 2.62
 -8 -8 -1 -3.68 2.86
 8 -8 1 -0.7 3.17
 -8 8 -1 0.5 1.02
 8 -8 2 -0.98 1.76
 -8 -8 -2 -0.71 1.26
 -8 8 -2 -2.23 2.18
 8 -8 3 -2.36 2.69
 -8 -8 -3 2.36 2.42
 -8 8 -3 1.44 1.86
 -8 9 9 1.07 2.93
 -8 -9 9 -0.3 0.99
 -8 9 8 2 2.01
 -8 -9 8 0 2.95
 -8 9 7 -1.31 2.25
 -8 -9 7 -0.31 1.85
 8 -9 -6 0 3.48
 -8 9 6 1.79 2.14
 -8 -9 6 0.97 2.46
 8 -9 -5 -0.42 0.98
 -8 9 5 5.07 3.34
 -8 -9 5 4.05 2.19
 -8 9 4 -0.22 0.57
 -8 -9 4 -1.68 3.07
 -8 9 3 17.91 6.34
 -8 -9 3 10.32 5.2
 8 -9 -2 8.59 3.4
 8 -9 -1 6.61 4.56
 -8 -9 1 9.65 4.86
 -8 9 1 2.78 2.38
 8 -9 0 -3.22 3.07
 -8 -9 0 0 0.58
 -8 9 0 0 1.34
 -8 -9 -1 8.48 4.43
 -8 9 -1 0.28 0.77
 8 -9 1 6.85 4.27
 8 -9 2 2.89 2.39
 -8 -9 -2 0 0.31
 -8 9 -2 1.35 2.72
 8 -9 3 1.56 2.95
 -8 -9 -3 0 1.21
 -8 9 -3 0 1.99
 -8 10 9 1 2.26
 -8 -10 9 3.27 3.35
 -8 10 8 1.62 2.25
 -8 -10 8 -1.49 2.87
 -8 10 7 -1.88 1.99
 -8 -10 7 -1.9 2.76
 -8 10 6 1.63 1.72
 -8 -10 6 -0.07 1.31
 8 -10 -5 -2.54 2.49
 -8 10 5 0.56 0.57
 -8 -10 5 0.53 2.43
 -8 10 4 11.97 4.98
 -8 -10 4 7.03 3.79
 8 -10 -2 5.16 4.44
 -8 -10 1 -1.67 2.01
 -8 10 1 0 1.19
 8 -10 0 0.43 2
 -8 10 0 -1.34 1.67
 8 -10 1 -0.27 1.58
 -8 -10 -1 0 1.9
 -8 10 -1 0 0.67
 8 -10 2 0.82 1.52
 -8 -10 -2 -4.23 3.13
 -8 10 -2 -1.81 1.98
 -8 11 9 7.9 5.64
 -8 -11 9 8.84 5.91
 -8 11 8 2.6 3.12
 -8 -11 8 -4.12 4.4
 -8 11 7 3.57 2.79
 -8 -11 7 -0.17 0.83
 8 -11 -6 0 0.67
 -8 11 6 -1.07 1.5
 -8 -11 6 2.31 3.28
 8 -11 -5 -0.01 2.9
 -8 11 5 1.68 1.76
 -8 -11 5 3.82 3.81
 -8 11 4 27.13 7.7
 -8 -11 4 15.26 6.45
 8 -11 -2 8.62 4.56
 8 -11 -1 1.36 2.66
 -8 -11 1 -2.44 2.47
 -8 11 1 2.16 2.16
 8 -11 0 0.96 1.8
 -8 -11 0 -1.81 2.18
 -8 11 0 -1.09 1.53
 8 -11 1 3.71 3.6
 -8 -11 -1 0 1.08
 -8 11 -1 2.8 3.53
 8 -11 2 -0.02 0.77
 -8 -11 -2 0 0.66
 -8 11 -2 0 1.77
 -8 12 8 -0.09 1.28
 -8 -12 8 -1.42 3.47
 -8 12 7 -4.07 3.35
 8 -12 -6 0 3.63
 -8 12 6 -1.23 1.25
 -8 -12 6 -2.26 3.41
 8 -12 -5 0 2.53
 -8 12 5 7.63 3.57
 -8 -12 5 3.72 2.78
 -8 12 4 12.51 5.46
 -8 -12 4 7.54 4.59
 8 -12 -2 3.16 3.7
 8 -12 -1 -0.57 2.22
 -8 -12 1 6.02 4.83
 -8 12 1 2.24 2.27
 8 -12 0 0.7 2.04
 -8 -12 0 -1.74 2.17
 -8 12 0 0.02 1.4
 8 -12 1 1.24 1.84
 -8 -12 -1 4.34 3.21
 -8 12 -1 0.85 1.33
 -8 -12 -2 0 3.21
 -8 12 -2 0 1.8
 8 -12 2 3.2 4.11
 -8 13 8 -1.07 1.6
 -8 -13 8 -2.04 2.42
 -8 13 7 -0.68 1.05
 -8 -13 7 -2.46 3.06
 8 -13 -6 0 2.51
 -8 13 6 0.1 0.72
 -8 -13 6 -3.75 4.72
 8 -13 -5 0 4.22
 -8 13 5 2.76 2.69
 -8 -13 5 1.97 1.4
 -8 13 4 22.62 7.23
 -8 -13 4 19.45 7.79
 8 -13 -1 0.67 0.19
 8 -13 0 -1.09 1.7
 -8 -13 0 -1.22 1.87
 -8 13 0 -0.84 1.36
 8 -13 1 -0.82 1.52
 -8 -13 -1 -1.72 2.09
 -8 13 -1 0 1.97
 8 -14 -6 0 0.74
 -8 14 6 0.19 0.92
 8 -14 -5 0 2.44
 -8 14 5 -1.81 2.4
 8 -14 -1 1.61 2.45
 8 -14 0 1.71 2.95
 8 -15 -6 0 2.85
 8 -15 -5 0 2.74
 8 -15 -1 0.92 2.95
 8 -15 0 0.06 1.72
 8 -16 -5 -0.54 1.38
 8 -16 -2 -3.12 3.39
 -9 0 9 2.6 3.13
 -9 0 8 -8.38 5.34
 -9 0 7 2.79 3.31
 -9 0 6 10.46 4.65
 -9 0 5 -2.51 2.64
 -9 0 4 10.17 4.76
 -9 0 3 -0.49 1.11
 -9 0 2 -1.9 2.12
 -9 0 1 -3.01 2.68
 -9 0 0 -3.02 2.63
 -9 0 -1 2.36 2.37
 -9 0 -2 3.11 3.24
 -9 1 9 0 1.13
 -9 -1 9 8.96 5.83
 -9 1 8 0.99 3.24
 -9 -1 8 -6.13 4.59
 -9 1 7 3.4 3.41
 -9 -1 7 0.23 1.55
 -9 1 6 0.29 1.32
 -9 -1 6 0.02 0.71
 -9 1 5 9.09 4.75
 -9 -1 5 5.65 3.78
 -9 1 4 2.2 2.41
 -9 -1 4 4.94 3.78
 -9 1 3 9.97 4.68
 -9 -1 3 18 6.9
 -9 -1 2 -0.04 1.01
 -9 1 2 -1.06 2.27
 -9 -1 1 -0.55 1.82
 -9 1 1 0.44 1.9
 -9 -1 0 3.64 3.74
 -9 1 0 -5.87 3.65
 -9 -1 -1 10.78 5.95
 -9 1 -1 10.74 5.86
 -9 -1 -2 -0.66 1.28
 -9 1 -2 1.84 2.89
 -9 2 9 0 1.02
 -9 -2 9 1.48 2.38
 -9 2 8 0.1 0.55
 -9 -2 8 7.83 6.95
 -9 2 7 -1.52 2.16
 -9 -2 7 4.95 4.5
 -9 2 6 19.18 6.48
 -9 -2 6 16.79 6.18
 -9 2 5 3.41 2.93
 -9 -2 5 -1.28 1.53
 -9 2 4 10.47 5.03
 -9 -2 4 10.18 5.03
 -9 2 3 26.83 8.06
 -9 -2 3 21.36 7.08
 -9 -2 2 -0.41 1.24
 -9 2 2 -0.28 1.27
 -9 -2 1 1.57 2.09
 -9 2 1 -0.57 1.13
 -9 -2 0 4.48 3.5
 -9 2 0 3.09 2.64
 -9 -2 -1 0 0.51
 -9 2 -1 0 1.83
 -9 -2 -2 6.92 5
 -9 2 -2 4.16 3.88
 -9 3 9 15.48 8.75
 -9 -3 9 7.66 6.12
 -9 3 8 1.54 3.46
 -9 -3 8 -1.35 2.11
 -9 3 7 0.39 1.09
 -9 -3 7 1.35 2.71
 -9 3 6 0.22 0.36
 -9 -3 6 1.43 1.88
 -9 3 5 1.95 2.08
 -9 -3 5 -0.59 2.01
 -9 3 4 -1.21 2.04
 -9 -3 4 -1.92 2.68
 -9 3 3 7.27 3.92
 -9 -3 3 -1.15 1.93
 -9 -3 2 1.11 2.43
 -9 3 2 2.73 3.09
 -9 -3 1 1.34 2.91
 -9 3 1 -5.63 3.7
 -9 -3 0 1.15 1.63
 -9 3 0 0 0.65
 -9 -3 -1 7.21 5.36
 -9 3 -1 7.72 4.26
 -9 -3 -2 -2.85 2.65
 -9 3 -2 0 2.69
 -9 4 9 4.26 4.14
 -9 -4 9 8.07 8.15
 -9 4 8 4.65 4.35
 -9 -4 8 2.46 2.86
 -9 4 7 56.07 12.04
 -9 -4 7 55.77 12.42
 -9 4 6 1.61 2.01
 -9 -4 6 0.47 0.26
 -9 4 5 2.43 1.42
 -9 -4 5 -0.71 1.61
 -9 4 4 -2.7 2.64
 -9 -4 4 1.6 2.58
 -9 4 3 -0.73 2.27
 -9 -4 3 -2.32 2.3
 -9 -4 2 4.49 4.63
 -9 4 2 1.88 2.03
 -9 -4 1 3.06 3.67
 -9 4 1 -0.52 1.13
 -9 -4 0 0 1.47
 -9 4 0 0.03 1.46
 -9 -4 -1 -4.05 3.17
 -9 4 -1 3.17 2.76
 -9 -4 -2 0 0.68
 -9 4 -2 4.28 3.24
 -9 5 9 3.3 3.63
 -9 -5 9 -9.71 6.41
 -9 5 8 6.32 5.84
 -9 -5 8 4 3.6
 -9 5 7 0.26 1.41
 -9 -5 7 -0.13 2.44
 -9 5 6 8.21 4.45
 -9 -5 6 5.81 4.45
 -9 5 5 1.28 2.11
 -9 -5 5 0.67 1.79
 -9 5 4 13.94 6.47
 -9 -5 4 18.09 7.33
 -9 -5 2 2.6 2.53
 -9 5 2 0.06 0.39
 -9 -5 1 0 0.29
 -9 5 1 0.04 3.27
 -9 -5 0 8.17 4.4
 -9 5 0 5.69 3.56
 -9 -5 -1 0 2.03
 -9 5 -1 -2.52 2.46
 -9 6 9 0 3.42
 -9 -6 9 -8.64 5.96
 -9 6 8 -1.87 2.37
 -9 -6 8 -1.62 2.3
 -9 6 7 21.15 7.38
 -9 -6 7 5.75 3.74
 9 -6 -6 17.14 7.26
 -9 6 6 18.18 6.74
 -9 -6 6 9.04 6.11
 -9 6 5 1.14 2.43
 -9 -6 5 2.19 3.49
 -9 6 4 5.45 3.82
 -9 -6 4 2.86 3.41
 -9 -6 2 7.78 4.41
 -9 6 2 0 0.12
 -9 -6 1 7.52 4.41
 -9 6 1 4.39 3.26
 -9 -6 0 1.78 2.09
 -9 6 0 5.33 4.48
 -9 -6 -1 -3.1 2.81
 -9 6 -1 -1.08 1.62
 -9 7 9 -1.48 2.38
 -9 -7 9 1.58 2.55
 -9 7 8 3.82 4.8
 -9 -7 8 1.43 2.13
 -9 7 7 -2.57 2.25
 -9 -7 7 0 0.55
 -9 7 6 2.97 2.67
 -9 -7 6 3.79 3.17
 -9 7 5 3.4 3.21
 -9 -7 5 1.19 2.08
 -9 7 4 7.1 4.46
 -9 -7 4 2.29 3.15
 -9 -7 1 3.87 3.2
 -9 7 1 -1.22 1.69
 -9 -7 0 -2.04 2.3
 -9 7 0 -2.93 2.59
 -9 -7 -1 0 1.82
 -9 7 -1 -1.51 1.91
 -9 8 8 0 1.77
 -9 -8 8 -3.95 3.51
 -9 8 7 -3.12 2.72
 -9 -8 7 0 0.56
 9 -8 -6 0 1.81
 -9 -8 6 4.88 4.12
 -9 8 5 -0.75 1.33
 -9 -8 5 0.55 1.2
 -9 8 4 0.16 0.92
 -9 -8 4 0 1.46
 -9 -8 1 0 1.44
 -9 8 1 -0.06 0.35
 -9 -8 0 3.01 2.86
 -9 8 0 1.9 3.35
 -9 -8 -1 0 1.89
 -9 8 -1 -2.93 2.67
 -9 9 8 2.49 4.52
 -9 -9 8 -4.32 3.64
 -9 9 7 -5.07 3.44
 -9 -9 7 -3.34 2.96
 9 -9 -6 0 3.15
 -9 9 6 3.35 3.22
 -9 -9 6 0.37 1
 -9 9 5 -0.97 1.81
 -9 -9 5 0 0.92
 -9 9 4 3.92 3.23
 -9 -9 4 1.64 2.48
 -9 -9 1 3.59 3.09
 -9 9 1 0 0.42
 -9 -9 0 3.59 3.21
 -9 9 0 -3.42 2.91
 -9 -9 -1 0 1.24
 -9 9 -1 0 2.76
 -9 10 7 0.25 1.27
 -9 -10 7 0 1.46
 -9 10 6 -2.45 2.43
 -9 -10 6 -1.97 2.32
 -9 10 5 2.29 2.66
 -9 -10 5 -3.07 3.71
 -9 10 4 2.93 2.86
 -9 -10 4 -0.02 0.24
 -9 -10 1 -4.99 3.68
 -9 10 1 0.54 2.12
 -9 -10 0 0 1.69
 -9 10 0 -1.76 2.13
 -9 11 7 -1.46 2.32
 -9 -11 7 4 3.62
 9 -11 -6 0 3.83
 -9 11 6 6.63 4.2
 -9 -11 6 5.62 4.54
 9 -11 -5 0 2.28
 -9 -11 5 0.74 0.69
 -9 11 4 1.41 1.97
 -9 -11 1 0 1.29
 -9 11 1 2.02 2.16
 -9 -11 0 0 2.9
 -9 11 0 0 1.07
 9 -12 -6 0 3.59
 -9 12 6 5.06 3.96
 -9 -12 6 -2.7 3.6
 9 -12 -5 0 2.3
 -9 12 5 -2.12 2.76
 -9 -12 5 -0.39 2.23
 9 -12 -3 0.69 1.79
 9 -12 -2 0.42 1.36
 9 -13 -5 0 3.1
 -9 13 5 1.59 2.84
 -9 -13 5 0.09 2.16
 9 -13 -3 -0.72 2.12
 9 -13 -2 -1.02 2.66
 -10 0 7 -5.75 4.09
 -10 0 6 1.4 1.97
 -10 0 5 0.19 0.73
 -10 0 4 0.19 0.74
 -10 0 2 -3.66 3.07
 -10 0 1 -1.2 1.81
 -10 1 7 0 2.33
 -10 -1 7 7.02 5.7
 -10 1 6 5.18 3.77
 -10 -1 6 5.88 5.24
 -10 1 5 1.08 2.64
 -10 -1 5 -2.16 2.48
 -10 1 4 -2.2 2.55
 -10 -1 4 -4.44 3.65
 -10 -1 2 -7.83 4.51
 -10 1 2 1.74 2.11
 -10 -1 1 -1.58 2.09
 -10 1 1 0.3 0.9
 -10 2 7 3.44 3.93
 -10 -2 7 2.91 3.87
 -10 2 6 6.09 4.08
 -10 -2 6 7.12 5.48
 -10 2 5 -2.02 2.38
 -10 -2 5 7.85 4.75
 -10 2 4 0.11 1.76
 -10 -2 4 0 1.67
 -10 -2 2 7.91 6.32
 -10 2 2 5.33 4.58
 -10 -2 1 -3.47 3.1
 -10 2 1 -5.09 3.7
 -10 3 7 11.43 6.87
 -10 -3 7 7.61 6.24
 -10 3 6 2.79 2.77
 -10 -3 6 4.53 4.29
 -10 3 5 0 0.69
 -10 -3 5 4 3.41
 -10 3 4 4.66 3.68
 -10 -3 4 0.14 2.6
 -10 -3 2 -2.4 2.53
 -10 3 2 0 1.18
 -10 -3 1 -5.45 3.83
 -10 3 1 0 1.42
 -10 4 7 -6.1 4.16
 -10 -4 7 -3.56 3.3
 -10 4 6 4.89 4.19
 -10 -4 6 8.36 5.66
 -10 4 5 -6.02 4.15
 -10 -4 5 3.04 3.03
 -10 4 4 4.15 3.47
 -10 -4 4 4.32 3.63
 -10 -4 1 1.64 3.83
 -10 4 1 0 1.59
 -10 5 7 -4.03 3.4
 -10 -5 7 -6.81 4.58
 -10 5 6 7.92 5.96
 -10 -5 6 -1.73 2.26
 -10 5 5 1.54 2.09
 -10 -5 5 3.91 3.45
 -10 5 4 0 1.25
 -10 -5 4 5.32 4.01
 -10 -6 7 -2.66 2.86
 -10 6 6 9.54 5.81
 -10 -6 6 3.72 3.88
 -10 6 5 -2.21 2.54
 -10 -6 5 -0.13 0.64
 -10 6 4 1.19 1.84
 -10 7 6 0 0.59
 -10 -7 6 5.1 3.94
 -10 7 5 3.26 3.08
 -10 -7 5 3.03 3.14
 -10 8 5 0 1.62
 -10 -8 5 -13.79 6.81

_iucr_refine_instructions_details
;
TITL exp_307_a.res in P2(1)/c
    exp_307.res
    created by SHELXL-2018/3 at 17:36:43 on 20-Mar-2023
REM Old TITL exp_307 in P2(1)/c
REM SHELXT solution in P2(1)/c: R1 0.221, Rweak 0.411, Alpha 0.039
REM <I/s> 1.034 for 79 systematic absences, Orientation as input
REM Formula found by SHELXT: C13 N3 O2
CELL 0.71073 7.8231 18.346 9.1104 90 110.579 90
ZERR 4 0.0016 0.0026 0.0019 0 0.023 0
LATT 1
SYMM -X,0.5+Y,0.5-Z
SFAC C H N O
UNIT 52 48 8 12

L.S. 10
PLAN  5
SIZE 0.49 0.36 0.18
TEMP 22(2)
CONF
list 4
fmap 2 53
MORE -1
BOND $H
HTAB
ACTA
OMIT -5 1 2
OMIT -3 0 4
OMIT -3 1 2
OMIT -3 2 4
OMIT -4 3 2
OMIT -4 2 5
OMIT -3 1 8
OMIT -2 13 10
OMIT -4 1 6
OMIT -4 2 8
REM <olex2.extras>
REM <HklSrc "%.\\exp_307.hkl">
REM </olex2.extras>

WGHT    0.108900
EXTI    0.021770
FVAR       0.72005
C1    1    0.547405    0.374831    0.438489    11.00000    0.05206    0.03800 =
         0.04173   -0.00053    0.01658   -0.00067
C2    1    0.381247    0.309408    0.212630    11.00000    0.11002    0.06959 =
         0.06289   -0.01981    0.01578   -0.03654
AFIX 137
H2A   2    0.365752    0.307484    0.103390    11.00000   -1.50000
H2B   2    0.264528    0.315988    0.223485    11.00000   -1.50000
H2C   2    0.435014    0.264694    0.262443    11.00000   -1.50000
AFIX   0
C3    1    0.787973    0.537231    0.483952    11.00000    0.04670    0.03929 =
         0.04693    0.00004    0.01799   -0.00353
C4    1    0.833409    0.520830    0.644460    11.00000    0.05191    0.04365 =
         0.04239   -0.00544    0.01089   -0.00937
H4    2    0.895527    0.546818    0.732326    11.00000    0.06712
C5    1    0.751247    0.456533    0.651653    11.00000    0.04900    0.04221 =
         0.03978    0.00046    0.01670    0.00356
C6    1    0.760718    0.415126    0.792202    11.00000    0.04548    0.04318 =
         0.04330   -0.00015    0.01714   -0.00175
C7    1    0.818909    0.343101    0.816614    11.00000    0.06245    0.04477 =
         0.05529    0.00244    0.02591    0.00476
AFIX  43
H7    2    0.847363    0.318207    0.739270    11.00000   -1.20000
AFIX   0
C8    1    0.834708    0.308239    0.955624    11.00000    0.07330    0.05393 =
         0.05967    0.01142    0.01981    0.00962
AFIX  43
H8    2    0.874396    0.260127    0.971575    11.00000   -1.20000
AFIX   0
C9    1    0.791963    0.344498    1.069826    11.00000    0.08134    0.06485 =
         0.04816    0.01051    0.02184   -0.00491
AFIX  43
H9    2    0.803071    0.320791    1.162966    11.00000   -1.20000
AFIX   0
C10   1    0.732396    0.416119    1.047598    11.00000    0.07545    0.06749 =
         0.04226   -0.00162    0.02491   -0.00330
AFIX  43
H10   2    0.702373    0.440530    1.124685    11.00000   -1.20000
AFIX   0
C11   1    0.718310    0.450634    0.909550    11.00000    0.05941    0.04757 =
         0.04336   -0.00182    0.01820    0.00059
AFIX  43
H11   2    0.679467    0.498870    0.894616    11.00000   -1.20000
AFIX   0
C12   1    0.841594    0.601515    0.412981    11.00000    0.05771    0.04035 =
         0.06235    0.00326    0.02759   -0.00633
C13   1    0.757598    0.612386    0.239715    11.00000    0.07249    0.05839 =
         0.06227    0.01266    0.02519   -0.00766
AFIX 137
H13A  2    0.808176    0.655243    0.210232    11.00000   -1.50000
H13B  2    0.627949    0.618133    0.210915    11.00000   -1.50000
H13C  2    0.782723    0.570764    0.186713    11.00000   -1.50000
AFIX   0
N1    3    0.661790    0.435726    0.495598    11.00000    0.05116    0.03678 =
         0.03775   -0.00071    0.01921   -0.00414
N2    3    0.684190    0.485829    0.393297    11.00000    0.04980    0.03980 =
         0.03973    0.00326    0.01978   -0.00255
O1    4    0.503576    0.334735    0.522217    11.00000    0.07478    0.05186 =
         0.05582    0.00518    0.02154   -0.02052
O2    4    0.499571    0.369826    0.285894    11.00000    0.08479    0.05693 =
         0.04512   -0.00987    0.02173   -0.02089
O3    4    0.953474    0.643817    0.497097    11.00000    0.09498    0.06659 =
         0.07784   -0.00346    0.02727   -0.03717
HKLF 4


REM  exp_307_a.res in P2(1)/c
REM wR2 = 0.2579, GooF = S = 1.054, Restrained GooF = 1.054 for all data
REM R1 = 0.0802 for 1555 Fo > 4sig(Fo) and 0.1435 for all 3126 data
REM 170 parameters refined using 0 restraints

END  
     
WGHT      0.1097      0.0000 

REM No hydrogen bonds found for HTAB generation

REM Highest difference peak  0.305,  deepest hole -0.251,  1-sigma level  0.059
Q1    1   0.8764  0.6555  0.5583  11.00000  0.05    0.24
Q2    1   0.5608  0.3179  0.4426  11.00000  0.05    0.22
Q3    1   0.7583  0.4805  0.7988  11.00000  0.05    0.20
Q4    1   0.8801  0.5972  0.5873  11.00000  0.05    0.20
Q5    1   0.8219  0.4423  0.6065  11.00000  0.05    0.19

  REM The information below was added by Olex2.
  REM
  REM R1 = 0.0802 for 1555 Fo > 4sig(Fo) and 0.1435 for all 6886 data
  REM 170 parameters refined using n/a restraints
  REM Highest difference peak 0.30, deepest hole -0.25
  REM Mean Shift 0, Max Shift 0.000.

  REM +++ Tabular Listing of Refinement Information +++
  REM R1_all = 0.1435
  REM R1_gt = 0.0802
  REM wR_ref = 0.2579
  REM GOOF = 1.054
  REM Shift_max = 0.000
  REM Shift_mean = 0
  REM Reflections_all = 6886
  REM Reflections_gt = 1555
  REM Parameters = 170
  REM Hole = -0.25
  REM Peak = 0.30
  REM Flack = n/a

  
;
_olex2_submission_special_instructions  'No special instructions were received'
_oxdiff_exptl_absorpt_empirical_details
;
Empirical correction (ABSPACK) includes:
- Absorption correction using spherical harmonics
- Frame scaling
;
