# Supplementary material for: Exploring Three Avenues: Chemo- and Regioselective Transformations of 1,2,4-Triketone Analogs into Pyrazoles and Pyridazinones
Source: Int J Mol Sci. 2023 Sep 18;24(18):14234. doi: 10.3390/ijms241814234 (PMC10531707; doi:10.3390/ijms241814234)
Supplement: Supplementary file 1 [file ijms-24-14234-s001.zip › ijms-2578992-supplementary/SI_ijms-2578992/2c.cif]

data_exp_306
_audit_creation_date               2023-03-20
_audit_creation_method
;
Olex2 1.3
(compiled 2020.11.12 svn.r5f609507 for OlexSys, GUI svn.r6408)
;
_shelx_SHELXL_version_number       '2018/3'
_audit_contact_author_address      ?
_audit_contact_author_email        ?
_audit_contact_author_name         ''
_audit_contact_author_phone        ?
_publ_contact_author_id_orcid      ?
_publ_section_references
;
Dolomanov, O.V., Bourhis, L.J., Gildea, R.J, Howard, J.A.K. & Puschmann, H.
 (2009), J. Appl. Cryst. 42, 339-341.

Sheldrick, G.M. (2015). Acta Cryst. A71, 3-8.

Sheldrick, G.M. (2015). Acta Cryst. C71, 3-8.
;
_chemical_name_common              ?
_chemical_name_systematic          ?
_chemical_formula_moiety           'C11 H14 O4 S'
_chemical_formula_sum              'C11 H14 O4 S'
_chemical_formula_weight           242.28
_chemical_absolute_configuration   ad
_chemical_melting_point            ?
loop_
  _atom_type_symbol
  _atom_type_description
  _atom_type_scat_dispersion_real
  _atom_type_scat_dispersion_imag
  _atom_type_scat_source
 'C' 'C' 0.0033 0.0016 'International Tables Vol C Tables 4.2.6.8 and 6.1.1.4'
 'H' 'H' 0.0000 0.0000 'International Tables Vol C Tables 4.2.6.8 and 6.1.1.4'
 'O' 'O' 0.0106 0.0060 'International Tables Vol C Tables 4.2.6.8 and 6.1.1.4'
 'S' 'S' 0.1246 0.1234 'International Tables Vol C Tables 4.2.6.8 and 6.1.1.4'

_shelx_space_group_comment
;
The symmetry employed for this shelxl refinement is uniquely defined
by the following loop, which should always be used as a source of
symmetry information in preference to the above space-group names.
They are only intended as comments.
;
_space_group_crystal_system        'tetragonal'
_space_group_IT_number             96
_space_group_name_H-M_alt          'P 43 21 2'
_space_group_name_Hall             'P 4nw 2abw'
loop_
  _space_group_symop_operation_xyz
 'x, y, z'
 '-x, -y, z+1/2'
 '-y+1/2, x+1/2, z+3/4'
 'y+1/2, -x+1/2, z+1/4'
 '-x+1/2, y+1/2, -z+3/4'
 'x+1/2, -y+1/2, -z+1/4'
 'y, x, -z'
 '-y, -x, -z+1/2'

_cell_length_a                     11.1930(6)
_cell_length_b                     11.1930(6)
_cell_length_c                     19.785(3)
_cell_angle_alpha                  90
_cell_angle_beta                   90
_cell_angle_gamma                  90
_cell_volume                       2478.8(4)
_cell_formula_units_Z              8
_cell_measurement_reflns_used      1653
_cell_measurement_temperature      295(2)
_cell_measurement_theta_max        21.6970
_cell_measurement_theta_min        3.7710
_shelx_estimated_absorpt_T_max     0.941
_shelx_estimated_absorpt_T_min     0.884
_exptl_absorpt_coefficient_mu      0.257
_exptl_absorpt_correction_T_max    1.00000
_exptl_absorpt_correction_T_min    0.00585
_exptl_absorpt_correction_type     multi-scan
_exptl_absorpt_process_details
;
CrysAlisPro 1.171.41.123a (Rigaku Oxford Diffraction, 2022)
Empirical absorption correction using spherical harmonics,
implemented in SCALE3 ABSPACK scaling algorithm.
;
_exptl_absorpt_special_details     ?
_exptl_crystal_colour              colourless
_exptl_crystal_colour_primary      colourless
_exptl_crystal_density_diffrn      1.298
_exptl_crystal_density_meas        ?
_exptl_crystal_density_method      ?
_exptl_crystal_description         block
_exptl_crystal_F_000               1024
_exptl_crystal_size_max            0.49
_exptl_crystal_size_mid            0.37
_exptl_crystal_size_min            0.24
_exptl_transmission_factor_max     ?
_exptl_transmission_factor_min     ?
_diffrn_reflns_av_R_equivalents    0.0538
_diffrn_reflns_av_unetI/netI       0.0705
_diffrn_reflns_Laue_measured_fraction_full  0.990
_diffrn_reflns_Laue_measured_fraction_max  0.991
_diffrn_reflns_limit_h_max         8
_diffrn_reflns_limit_h_min         -12
_diffrn_reflns_limit_k_max         14
_diffrn_reflns_limit_k_min         -13
_diffrn_reflns_limit_l_max         19
_diffrn_reflns_limit_l_min         -26
_diffrn_reflns_number              6623
_diffrn_reflns_point_group_measured_fraction_full  0.988
_diffrn_reflns_point_group_measured_fraction_max  0.991
_diffrn_reflns_theta_full          25.242
_diffrn_reflns_theta_max           28.266
_diffrn_reflns_theta_min           3.586
_diffrn_ambient_temperature        295(2)
_diffrn_detector_area_resol_mean   16.5253
_diffrn_detector_type              Sapphire3
_diffrn_measured_fraction_theta_full  0.990
_diffrn_measured_fraction_theta_max  0.991
_diffrn_measurement_details
;
List of Runs (angles in degrees, time in seconds):

  # Type    Start    End  Width  t~exp~   \w     \q     \k     \f   Frames
--------------------------------------------------------------------------
  1  \w     -1.00  58.00   1.00   60.00    --   21.29-103.00 120.00   59
  2  \w    -73.00 -29.00   1.00   60.00    --  -22.85 -28.00-129.00   44
  3  \w    -39.00 -13.00   1.00   60.00    --  -22.85 -77.00   0.00   26
;
_diffrn_measurement_device         'four-circle diffractometer'
_diffrn_measurement_device_type    'Xcalibur 3'
_diffrn_measurement_method         '\w scans'
_diffrn_radiation_type             MoK\a
_diffrn_radiation_wavelength       0.71073
_diffrn_source                     ?
_reflns_Friedel_coverage           0.678
_reflns_Friedel_fraction_full      0.986
_reflns_Friedel_fraction_max       0.990
_reflns_number_gt                  1451
_reflns_number_total               3046
_reflns_special_details
;
 Reflections were merged by SHELXL according to the crystal
 class for the calculation of statistics and refinement.
 
 _reflns_Friedel_fraction is defined as the number of unique
 Friedel pairs measured divided by the number that would be
 possible theoretically, ignoring centric projections and
 systematic absences.
;
_reflns_threshold_expression       'I > 2\s(I)'
_computing_cell_refinement         'CrysAlisPro 1.171.41.123a (Rigaku OD, 2022)'
_computing_data_collection         'CrysAlisPro 1.171.41.123a (Rigaku OD, 2022)'
_computing_data_reduction          'CrysAlisPro 1.171.41.123a (Rigaku OD, 2022)'
_computing_molecular_graphics      'Olex2 1.3 (Dolomanov et al., 2009)'
_computing_publication_material    'Olex2 1.3 (Dolomanov et al., 2009)'
_computing_structure_refinement    'SHELXL 2018/3 (Sheldrick, 2015)'
_computing_structure_solution      'SHELXT 2018/2 (Sheldrick, 2018)'
_refine_diff_density_max           0.491
_refine_diff_density_min           -0.271
_refine_diff_density_rms           0.054
_refine_ls_abs_structure_details
;
 Flack x determined using 358 quotients [(I+)-(I-)]/[(I+)+(I-)]
 (Parsons, Flack and Wagner, Acta Cryst. B69 (2013) 249-259).
;
_refine_ls_abs_structure_Flack     -0.10(11)
_refine_ls_extinction_coef         .
_refine_ls_extinction_method       none
_refine_ls_goodness_of_fit_ref     1.033
_refine_ls_hydrogen_treatment      mixed
_refine_ls_matrix_type             full
_refine_ls_number_parameters       162
_refine_ls_number_reflns           3046
_refine_ls_number_restraints       5
_refine_ls_R_factor_all            0.1502
_refine_ls_R_factor_gt             0.0770
_refine_ls_restrained_S_all        1.034
_refine_ls_shift/su_max            0.000
_refine_ls_shift/su_mean           0.000
_refine_ls_structure_factor_coef   Fsqd
_refine_ls_weighting_details      
 'w=1/[\s^2^(Fo^2^)+(0.1109P)^2^+0.3058P] where P=(Fo^2^+2Fc^2^)/3'
_refine_ls_weighting_scheme        calc
_refine_ls_wR_factor_gt            0.1968
_refine_ls_wR_factor_ref           0.2588
_refine_special_details            ?
_olex2_refinement_description
;
1. Fixed Uiso
 At 1.2 times of:
  All C(H) groups, All C(H,H) groups
 At 1.5 times of:
  All C(H,H,H) groups
2. Restrained distances
 C7-C8
 1.38 with sigma of 0.02
 C7A-C6
 1.35 with sigma of 0.02
 C6-C7
 1.38 with sigma of 0.02
 C6-C7A
 1.4 with sigma of 0.02
 C7A-C9
 1.4 with sigma of 0.02
3. Uiso/Uaniso restraints and constraints
Uanis(S1) = Uanis(C7A)
Uanis(C7) = Uanis(S1A)
4. Others
 Fixed Sof: S1(0.75) S1A(0.25) H9A(0.75) H9B(0.25) H8B(0.25) H8A(0.75)
 C7A(0.25) H7A(0.25) C7(0.75) H7(0.75)
5.a Aromatic/amide H refined with riding coordinates:
 C9(H9A), C9(H9B), C8(H8B), C8(H8A), C7A(H7A), C7(H7)
5.b Idealised Me refined as rotating group:
 C11(H11A,H11B,H11C), C1(H1A,H1B,H1C), C10(H10A,H10B,H10C)
;
_atom_sites_solution_hydrogens     mixed
_atom_sites_solution_primary       dual
_atom_sites_solution_secondary     ?
loop_
  _atom_site_label
  _atom_site_type_symbol
  _atom_site_fract_x
  _atom_site_fract_y
  _atom_site_fract_z
  _atom_site_U_iso_or_equiv
  _atom_site_adp_type
  _atom_site_occupancy
  _atom_site_site_symmetry_order
  _atom_site_calc_flag
  _atom_site_refinement_flags_posn
  _atom_site_refinement_flags_adp
  _atom_site_refinement_flags_occupancy
  _atom_site_disorder_assembly
  _atom_site_disorder_group
 S1 S 0.5010(3) 0.1116(2) 0.6506(2) 0.0787(8) Uani 0.75 1 d . . P A 1
 O2 O 0.2044(5) 0.5973(4) 0.5509(2) 0.0817(14) Uani 1 1 d . . . . .
 S1A S 0.300(2) 0.1682(16) 0.5697(11) 0.082(3) Uani 0.25 1 d . . P A 2
 O4 O 0.5065(5) 0.3686(5) 0.6754(3) 0.1011(18) Uani 1 1 d . . . . .
 O3 O 0.4548(7) 0.5840(5) 0.6585(4) 0.127(3) Uani 1 1 d . . . . .
 O1 O 0.3579(7) 0.7347(5) 0.5608(4) 0.122(2) Uani 1 1 d . . . . .
 C6 C 0.4048(6) 0.2134(5) 0.6203(3) 0.0629(15) Uani 1 1 d D . . . .
 C5 C 0.4241(6) 0.3414(6) 0.6351(3) 0.0661(16) Uani 1 1 d . . . . .
 C4 C 0.3488(6) 0.4303(6) 0.6048(4) 0.0686(17) Uani 1 1 d . . . . .
 C3 C 0.3702(8) 0.5473(6) 0.6184(4) 0.084(2) Uani 1 1 d . . . . .
 C9 C 0.4214(7) 0.0002(7) 0.6140(4) 0.089(2) Uani 1 1 d D . . . .
 H9A H 0.442751 -0.079811 0.617996 0.107 Uiso 0.75 1 calc R U P A 1
 H9B H 0.450757 -0.076738 0.620391 0.107 Uiso 0.25 1 calc R U P A 2
 C8 C 0.3261(8) 0.0360(7) 0.5793(4) 0.087(2) Uani 1 1 d D . . . .
 H8B H 0.275023 -0.020623 0.560561 0.104 Uiso 0.25 1 calc R U P A 2
 H8A H 0.276786 -0.013613 0.553873 0.104 Uiso 0.75 1 calc R U P A 1
 C2 C 0.2885(8) 0.6512(7) 0.5929(4) 0.095(2) Uani 1 1 d . . . . .
 C11 C 0.4226(9) 0.6842(8) 0.5037(4) 0.109(3) Uani 1 1 d . . . . .
 H11A H 0.366881 0.660836 0.469239 0.164 Uiso 1 1 calc R U . . .
 H11B H 0.466996 0.615568 0.518375 0.164 Uiso 1 1 calc R U . . .
 H11C H 0.476555 0.742880 0.485796 0.164 Uiso 1 1 calc R U . . .
 C1 C 0.2327(11) 0.7220(9) 0.6536(4) 0.118(3) Uani 1 1 d . . . . .
 H1A H 0.181252 0.783629 0.636564 0.177 Uiso 1 1 calc R U . . .
 H1B H 0.295400 0.757310 0.679995 0.177 Uiso 1 1 calc R U . . .
 H1C H 0.187277 0.668319 0.681408 0.177 Uiso 1 1 calc R U . . .
 C10 C 0.1245(9) 0.6742(8) 0.5153(5) 0.111(3) Uani 1 1 d . . . . .
 H10A H 0.168241 0.719271 0.482299 0.167 Uiso 1 1 calc R U . . .
 H10B H 0.087046 0.727939 0.546674 0.167 Uiso 1 1 calc R U . . .
 H10C H 0.064481 0.627170 0.493146 0.167 Uiso 1 1 calc R U . . .
 C7A C 0.467(4) 0.1116(18) 0.639(3) 0.0787(8) Uani 0.25 1 d D . P A 2
 H7A H 0.534663 0.115290 0.666608 0.094 Uiso 0.25 1 calc R U P A 2
 C7 C 0.311(3) 0.159(2) 0.5866(15) 0.082(3) Uani 0.75 1 d D . P A 1
 H7 H 0.245354 0.200490 0.570440 0.098 Uiso 0.75 1 calc R U P A 1
 H3 H 0.502(7) 0.509(9) 0.672(3) 0.10(2) Uiso 1 1 d . . . . .
 H4 H 0.277(6) 0.407(5) 0.576(3) 0.062(16) Uiso 1 1 d . . . . .

loop_
  _atom_site_aniso_label
  _atom_site_aniso_U_11
  _atom_site_aniso_U_22
  _atom_site_aniso_U_33
  _atom_site_aniso_U_23
  _atom_site_aniso_U_13
  _atom_site_aniso_U_12
 S1 0.071(2) 0.0669(13) 0.098(2) 0.0037(12) -0.0025(15) 0.0108(11)
 O2 0.103(4) 0.057(3) 0.085(3) 0.005(2) -0.019(3) 0.001(2)
 S1A 0.107(5) 0.061(3) 0.078(10) 0.014(5) -0.004(6) 0.000(3)
 O4 0.092(4) 0.082(3) 0.130(4) 0.009(3) -0.041(3) -0.019(3)
 O3 0.149(6) 0.071(4) 0.160(6) 0.020(4) -0.070(5) -0.035(4)
 O1 0.156(6) 0.065(4) 0.144(5) 0.015(4) 0.003(5) -0.021(3)
 C6 0.071(4) 0.057(3) 0.061(3) 0.001(3) 0.004(3) -0.002(3)
 C5 0.066(4) 0.060(4) 0.072(4) 0.003(3) -0.001(3) -0.009(3)
 C4 0.077(4) 0.053(4) 0.076(4) 0.003(3) -0.005(4) -0.012(3)
 C3 0.104(6) 0.063(4) 0.085(4) 0.007(4) -0.021(4) -0.031(4)
 C9 0.111(6) 0.060(4) 0.097(5) -0.002(4) 0.020(5) 0.017(4)
 C8 0.111(6) 0.068(5) 0.082(4) -0.010(4) -0.005(5) -0.004(4)
 C2 0.113(6) 0.064(5) 0.109(6) 0.013(5) -0.007(5) -0.007(4)
 C11 0.144(8) 0.095(6) 0.088(5) 0.008(5) 0.046(5) 0.008(5)
 C1 0.162(10) 0.087(6) 0.105(6) -0.023(5) 0.032(7) 0.010(6)
 C10 0.134(8) 0.086(6) 0.115(6) 0.013(5) -0.033(6) 0.019(5)
 C7A 0.071(2) 0.0669(13) 0.098(2) 0.0037(12) -0.0025(15) 0.0108(11)
 C7 0.107(5) 0.061(3) 0.078(10) 0.014(5) -0.004(6) 0.000(3)

_geom_special_details
;
 All esds (except the esd in the dihedral angle between two l.s. planes)
 are estimated using the full covariance matrix.  The cell esds are taken
 into account individually in the estimation of esds in distances, angles
 and torsion angles; correlations between esds in cell parameters are only
 used when they are defined by crystal symmetry.  An approximate (isotropic)
 treatment of cell esds is used for estimating esds involving l.s. planes.
;
loop_
  _geom_bond_atom_site_label_1
  _geom_bond_atom_site_label_2
  _geom_bond_distance
  _geom_bond_site_symmetry_2
  _geom_bond_publ_flag
 S1 C6 1.677(7) . ?
 S1 C9 1.694(9) . ?
 O2 C2 1.393(10) . ?
 O2 C10 1.427(9) . ?
 S1A C6 1.63(2) . ?
 S1A C8 1.52(2) . ?
 O4 C5 1.256(7) . ?
 O3 C3 1.302(9) . ?
 O3 H3 1.03(9) . ?
 O1 C2 1.372(9) . ?
 O1 C11 1.456(10) . ?
 C6 C5 1.479(9) . ?
 C6 C7A 1.387(18) . ?
 C6 C7 1.38(2) . ?
 C5 C4 1.435(9) . ?
 C4 C3 1.358(9) . ?
 C4 H4 1.01(6) . ?
 C3 C2 1.563(12) . ?
 C9 H9A 0.9300 . ?
 C9 H9B 0.9300 . ?
 C9 C8 1.331(11) . ?
 C9 C7A 1.44(2) . ?
 C8 H8B 0.9300 . ?
 C8 H8A 0.9300 . ?
 C8 C7 1.40(2) . ?
 C2 C1 1.568(11) . ?
 C11 H11A 0.9600 . ?
 C11 H11B 0.9600 . ?
 C11 H11C 0.9600 . ?
 C1 H1A 0.9600 . ?
 C1 H1B 0.9600 . ?
 C1 H1C 0.9600 . ?
 C10 H10A 0.9600 . ?
 C10 H10B 0.9600 . ?
 C10 H10C 0.9600 . ?
 C7A H7A 0.9300 . ?
 C7 H7 0.9300 . ?

loop_
  _geom_angle_atom_site_label_1
  _geom_angle_atom_site_label_2
  _geom_angle_atom_site_label_3
  _geom_angle
  _geom_angle_site_symmetry_1
  _geom_angle_site_symmetry_3
  _geom_angle_publ_flag
 C6 S1 C9 90.6(4) . . ?
 C2 O2 C10 117.2(6) . . ?
 C8 S1A C6 94.9(10) . . ?
 C3 O3 H3 106(4) . . ?
 C2 O1 C11 112.1(6) . . ?
 C5 C6 S1 119.6(5) . . ?
 C5 C6 S1A 122.0(8) . . ?
 C7A C6 S1A 106.0(14) . . ?
 C7A C6 C5 131.9(12) . . ?
 C7 C6 S1 111.1(11) . . ?
 C7 C6 C5 129.3(12) . . ?
 O4 C5 C6 117.9(6) . . ?
 O4 C5 C4 121.9(6) . . ?
 C4 C5 C6 120.2(6) . . ?
 C5 C4 H4 121(3) . . ?
 C3 C4 C5 118.8(7) . . ?
 C3 C4 H4 120(4) . . ?
 O3 C3 C4 123.6(8) . . ?
 O3 C3 C2 112.8(6) . . ?
 C4 C3 C2 123.4(7) . . ?
 S1 C9 H9A 122.6 . . ?
 C8 C9 S1 114.9(6) . . ?
 C8 C9 H9A 122.6 . . ?
 C8 C9 H9B 129.1 . . ?
 C8 C9 C7A 101.8(11) . . ?
 C7A C9 H9B 129.1 . . ?
 S1A C8 H8B 119.6 . . ?
 C9 C8 S1A 120.8(10) . . ?
 C9 C8 H8B 119.6 . . ?
 C9 C8 H8A 125.2 . . ?
 C9 C8 C7 109.7(12) . . ?
 C7 C8 H8A 125.2 . . ?
 O2 C2 C3 105.4(6) . . ?
 O2 C2 C1 114.0(8) . . ?
 O1 C2 O2 113.6(7) . . ?
 O1 C2 C3 109.0(8) . . ?
 O1 C2 C1 103.7(7) . . ?
 C3 C2 C1 111.2(7) . . ?
 O1 C11 H11A 109.5 . . ?
 O1 C11 H11B 109.5 . . ?
 O1 C11 H11C 109.5 . . ?
 H11A C11 H11B 109.5 . . ?
 H11A C11 H11C 109.5 . . ?
 H11B C11 H11C 109.5 . . ?
 C2 C1 H1A 109.5 . . ?
 C2 C1 H1B 109.5 . . ?
 C2 C1 H1C 109.5 . . ?
 H1A C1 H1B 109.5 . . ?
 H1A C1 H1C 109.5 . . ?
 H1B C1 H1C 109.5 . . ?
 O2 C10 H10A 109.5 . . ?
 O2 C10 H10B 109.5 . . ?
 O2 C10 H10C 109.5 . . ?
 H10A C10 H10B 109.5 . . ?
 H10A C10 H10C 109.5 . . ?
 H10B C10 H10C 109.5 . . ?
 C6 C7A C9 116.1(19) . . ?
 C6 C7A H7A 122.0 . . ?
 C9 C7A H7A 122.0 . . ?
 C6 C7 C8 113.3(19) . . ?
 C6 C7 H7 123.3 . . ?
 C8 C7 H7 123.3 . . ?

loop_
  _geom_torsion_atom_site_label_1
  _geom_torsion_atom_site_label_2
  _geom_torsion_atom_site_label_3
  _geom_torsion_atom_site_label_4
  _geom_torsion
  _geom_torsion_site_symmetry_1
  _geom_torsion_site_symmetry_2
  _geom_torsion_site_symmetry_3
  _geom_torsion_site_symmetry_4
  _geom_torsion_publ_flag
 S1 C6 C5 O4 -6.5(8) . . . . ?
 S1 C6 C5 C4 174.6(5) . . . . ?
 S1 C6 C7 C8 -7(3) . . . . ?
 S1 C9 C8 C7 -4.6(18) . . . . ?
 S1A C6 C5 O4 179.3(13) . . . . ?
 S1A C6 C5 C4 0.3(15) . . . . ?
 S1A C6 C7A C9 -3(5) . . . . ?
 O4 C5 C4 C3 2.3(11) . . . . ?
 O3 C3 C2 O2 179.7(7) . . . . ?
 O3 C3 C2 O1 57.4(10) . . . . ?
 O3 C3 C2 C1 -56.3(10) . . . . ?
 C6 S1 C9 C8 0.8(7) . . . . ?
 C6 S1A C8 C9 -7.2(18) . . . . ?
 C6 C5 C4 C3 -178.8(7) . . . . ?
 C5 C6 C7A C9 -179.3(18) . . . . ?
 C5 C6 C7 C8 177.0(12) . . . . ?
 C5 C4 C3 O3 -1.1(13) . . . . ?
 C5 C4 C3 C2 -175.1(7) . . . . ?
 C4 C3 C2 O2 -5.7(11) . . . . ?
 C4 C3 C2 O1 -128.0(8) . . . . ?
 C4 C3 C2 C1 118.3(9) . . . . ?
 C9 S1 C6 C5 -180.0(5) . . . . ?
 C9 S1 C6 C7 3.4(16) . . . . ?
 C9 C8 C7 C6 7(3) . . . . ?
 C8 S1A C6 C5 -178.0(8) . . . . ?
 C8 S1A C6 C7A 5(3) . . . . ?
 C8 C9 C7A C6 -1(5) . . . . ?
 C11 O1 C2 O2 -58.3(10) . . . . ?
 C11 O1 C2 C3 58.9(9) . . . . ?
 C11 O1 C2 C1 177.4(7) . . . . ?
 C10 O2 C2 O1 -55.0(10) . . . . ?
 C10 O2 C2 C3 -174.2(7) . . . . ?
 C10 O2 C2 C1 63.5(9) . . . . ?
 C7A C6 C5 O4 -5(4) . . . . ?
 C7A C6 C5 C4 176(3) . . . . ?
 C7A C9 C8 S1A 6(3) . . . . ?
 C7 C6 C5 O4 169.5(19) . . . . ?
 C7 C6 C5 C4 -10(2) . . . . ?

loop_
  _diffrn_refln_index_h
  _diffrn_refln_index_k
  _diffrn_refln_index_l
  _diffrn_refln_intensity_net
  _diffrn_refln_intensity_u
 0 0 4 9999 38.91
 0 0 -4 9814.59 38.09
 0 0 5 -0.55 0.44
 0 0 -5 1.47 5.57
 0 0 -6 -3.33 1.3
 0 0 6 -0.09 0.09
 0 0 -7 -0.66 0.67
 0 0 -8 60.47 4.29
 0 0 -9 0.17 0.65
 0 0 -10 -0.11 0.57
 0 0 -11 -0.51 1.35
 0 0 -12 81.49 6.1
 0 0 -13 1.24 1.16
 0 0 -14 0.97 0.6
 0 0 -15 -0.62 0.81
 0 0 -16 4.9 1.62
 0 0 -17 0.21 0.59
 0 0 -18 0.34 0.53
 0 0 -19 -0.23 0.97
 0 0 -20 3.07 1.55
 0 0 -21 -1.51 1.25
 0 0 -22 0.58 0.45
 0 0 -23 0.42 0.57
 0 0 -24 -0.25 0.07
 0 0 -25 0 0.74
 0 0 -26 0 0.47
 0 1 3 224.94 5.07
 0 -1 3 220.95 5.07
 -1 0 4 62.46 3.07
 0 -1 4 62.88 3.06
 0 1 -4 67.84 3.09
 0 -1 -4 81.87 3.75
 1 0 -4 57.53 2.89
 0 1 4 63.03 3.09
 0 -1 -5 2081.85 19.44
 -1 0 5 2019.63 19.11
 0 1 -5 2071.19 19.45
 0 -1 5 2153.78 19.93
 1 0 -5 2014.65 19.66
 0 1 5 2142.55 19.96
 0 -1 6 541.92 10.89
 0 1 6 542.1 10.92
 1 0 -6 478.1 10.35
 0 -1 -6 535.55 11.02
 0 1 -6 552.31 11.39
 -1 0 -6 491.19 10.48
 -1 0 -7 -0.27 0.1
 1 0 -7 -0.45 1.4
 1 0 -8 4.62 1.34
 -1 0 -8 4.69 1.35
 0 1 -8 2.22 0.85
 0 -1 -8 2.71 0.86
 0 1 -9 4.14 1.17
 -1 0 -9 4.53 1.29
 1 0 -9 5.14 1.37
 0 -1 -9 4.45 1.14
 0 -1 -10 1.89 0.71
 -1 0 -10 2.31 0.78
 1 0 -10 2.81 1.16
 0 1 -10 3.96 1.36
 0 -1 -11 6.94 2.1
 -1 0 -11 1.73 0.54
 0 1 -11 3.81 1.5
 1 0 -11 4.65 2.02
 0 1 -12 61.46 5.15
 -1 0 -12 66.01 5.74
 1 0 -12 61.04 5.26
 0 -1 -12 63.54 5.25
 0 1 -13 2.87 1.7
 -1 0 -13 0.03 0.45
 1 0 -13 2.81 1.96
 0 -1 -13 2.15 1.11
 0 1 -14 7.3 1.96
 0 -1 -14 7.24 1.86
 1 0 -14 8.63 2.15
 -1 0 -14 8.43 2.12
 0 1 -15 -0.19 0.79
 0 -1 -15 1.93 1.29
 1 0 -15 -0.9 0.47
 -1 0 -15 0.98 0.61
 0 -1 -16 14.91 3.12
 -1 0 -16 17.05 3.31
 1 0 -16 16.04 3.22
 0 1 -16 15.79 3.14
 1 0 -17 2.13 1.28
 0 1 -17 2.49 1.4
 0 -1 -17 2.13 1.31
 -1 0 -17 1.84 0.89
 0 -1 -18 11.93 3.04
 0 1 -18 11.84 2.95
 1 0 -18 15.37 3.51
 -1 0 -18 11.77 2.98
 0 -1 -19 0.02 0.47
 0 1 -19 0.49 1.04
 1 0 -19 1.23 1.34
 -1 0 -19 0.24 0.1
 -1 0 -20 0.23 0.27
 0 -1 -20 0.34 0.52
 1 0 -20 -0.35 0.66
 0 1 -20 0.51 0.62
 -1 0 -21 5.33 2.02
 0 1 -21 6.44 2.33
 1 0 -21 6.96 2.46
 0 -1 -21 5.94 2.11
 0 -1 -22 1.87 1.37
 -1 0 -22 1.8 1.37
 1 0 -22 0.5 0.68
 0 1 -22 1.54 1.35
 0 -1 -23 0.56 1.21
 1 0 -23 0.07 0.52
 -1 0 -23 1.11 1.29
 0 1 -23 1.41 1.41
 0 -1 -24 2.2 1.56
 -1 0 -24 1.05 1.22
 0 1 -24 1.85 1.56
 -1 0 -25 -2.44 1.63
 0 -1 -25 -2.6 1.73
 0 1 -25 1.61 1.34
 0 -1 -26 1.47 1.31
 0 1 -26 -1.44 1.3
 -1 0 -26 0 0.91
 -1 -1 3 384.5 7.24
 -1 -1 -3 385.94 5.68
 1 1 3 372.42 5.73
 -1 1 3 392.82 7.35
 -1 1 4 4.79 0.86
 -1 -1 4 3.56 0.67
 1 -1 -4 3.9 0.69
 1 1 4 4.62 0.66
 -1 1 5 130.69 4.89
 1 -1 -5 123.8 4.86
 1 1 -5 133.73 5.06
 1 1 5 126.45 3.37
 -1 1 -5 136.79 5.08
 -1 -1 5 129.11 4.75
 -1 1 -6 490.41 10.46
 1 1 -6 494.39 10.55
 1 -1 -6 464.27 10.22
 -1 -1 -6 479.46 10.57
 -1 1 -7 156.77 6.31
 1 1 -7 152.22 6.32
 -1 -1 -7 161.08 6.45
 1 -1 -7 149.25 6.17
 1 -1 -8 8.28 1.86
 1 1 -8 9.44 2.17
 -1 1 -8 7.95 1.44
 -1 -1 -8 7.9 1.39
 -1 1 9 8.66 0.68
 -1 -1 -9 7.23 1.31
 -1 1 -9 8.2 1.66
 1 1 -9 9.33 2.12
 1 -1 -9 9.29 2.09
 -1 1 10 58.44 1.87
 1 -1 -10 58.79 4.82
 1 1 -10 60.61 4.93
 -1 -1 -10 59.86 4.72
 -1 1 -10 59.12 4.7
 1 1 -11 76.92 5.77
 1 -1 -11 76.1 5.82
 -1 1 -11 78.43 5.65
 -1 -1 -11 80.95 5.81
 -1 -1 -12 2.36 1.29
 -1 1 -12 2.25 0.86
 1 -1 -12 5.67 2.23
 1 1 -12 5.15 2.25
 -1 1 13 8.72 0.74
 -1 -1 -13 7.8 2.08
 1 -1 -13 8.41 1.98
 -1 1 -13 7.63 2.09
 1 1 -13 8.19 1.92
 -1 -1 -14 1.38 0.75
 1 -1 -14 2.02 1.33
 -1 1 14 1.63 0.31
 1 1 -14 1.95 0.88
 -1 1 -14 0.38 0.38
 1 1 -15 5.22 1.88
 -1 1 15 5.07 0.55
 1 -1 -15 6 1.87
 -1 1 -15 4.35 1.69
 -1 -1 -15 4.42 1.54
 1 1 -16 8.59 2.54
 -1 -1 -16 9.21 2.45
 1 -1 -16 7.36 2.17
 -1 1 -16 8.84 2.38
 -1 1 -17 5.74 2.2
 1 -1 -17 7.06 2.41
 -1 -1 -17 8.47 2.26
 1 1 -17 7.8 2.4
 -1 -1 -18 14.74 3.11
 1 -1 -18 17.11 3.6
 1 1 -18 15.75 3.54
 -1 1 -18 16.9 3.33
 1 1 -19 1.91 1.28
 1 -1 -19 0.79 0.66
 -1 1 -19 -1.4 0.78
 -1 -1 -19 -1.38 1.31
 1 1 -20 1.39 1.1
 1 -1 -20 1.34 1.25
 -1 -1 -20 2.07 1.14
 -1 1 -20 1.24 0.87
 1 1 -21 3.76 1.71
 -1 -1 -21 2.42 1.43
 -1 1 -21 3.87 1.36
 1 -1 -21 4.12 1.98
 -1 1 -22 0.83 1.04
 1 1 -22 -0.33 0.67
 1 -1 -22 0.25 0.66
 -1 -1 -22 0.34 0.38
 -1 1 -23 0.61 0.95
 -1 -1 -23 1.25 1.16
 1 -1 -23 1.51 1.35
 1 1 -23 1.54 1.36
 -1 -1 -24 -0.05 0.94
 -1 1 -24 1.28 1.65
 -1 1 -25 0 0.88
 -1 -1 -25 1.92 1.45
 -1 1 -26 0 0.63
 -1 -1 -26 3.19 1.99
 -2 0 1 1099.92 12.06
 2 0 -1 1070.22 12.01
 0 -2 -1 1116.34 12.52
 0 2 -2 85.27 2.47
 -2 0 2 78.85 3.21
 0 -2 -2 83.37 3.66
 2 0 -2 77.79 3.27
 0 -2 -2 79.79 2.37
 0 -2 2 74.91 2.43
 0 2 -2 80.57 3.54
 0 2 2 73.09 2.37
 -2 0 3 3820.86 22.35
 0 2 -3 3657.63 19.81
 0 -2 -3 3536.95 19.74
 0 -2 3 3702.13 20.7
 0 2 3 3658.19 20.44
 -2 0 4 618.1 9.07
 0 -2 4 593.04 9.56
 0 2 4 592.23 9.48
 0 2 -4 623.43 9.8
 0 -2 -4 636.86 10.08
 0 2 -5 436 8.84
 0 -2 -5 432.12 8.96
 -2 0 5 448.83 7.79
 0 -2 5 476.46 9.47
 0 2 5 461.4 9.34
 0 -2 -6 91.26 4.8
 0 2 6 98.5 4.73
 0 -2 6 93.76 4.6
 0 2 -6 99.42 4.73
 0 2 -7 21.03 2.54
 0 -2 -7 26.26 2.98
 0 -2 -8 220.79 8.09
 0 2 -8 212.33 7.99
 0 -2 -9 112.17 6.27
 0 2 -9 105.48 6.1
 -2 0 -9 111.46 6.43
 0 2 -10 19.8 3.01
 -2 0 -10 17.92 2.69
 0 -2 -10 18.5 2.89
 -2 0 -11 71.7 5.79
 0 2 -11 64.26 4.97
 0 -2 -11 65.35 5.2
 -2 0 -12 3.15 1.22
 0 -2 -12 1.55 1.71
 0 2 -12 3.12 1.92
 0 -2 -13 66.33 5.87
 0 2 -13 72.16 5.74
 -2 0 -13 78.12 6.5
 0 2 -14 3.99 1.74
 0 -2 -14 2.17 1.19
 -2 0 -14 2.06 1.13
 0 -2 -15 0.52 0.49
 -2 0 -15 1.67 1.03
 0 2 -15 1.62 0.94
 0 2 -16 2.68 1.33
 -2 0 -16 5.73 1.95
 0 -2 -16 2.77 1.4
 0 -2 -17 7.75 2.36
 0 2 -17 9.55 2.39
 -2 0 -17 8.42 2.56
 0 2 -18 2.02 1.2
 0 -2 -18 1.79 1.15
 -2 0 -18 2.38 1.16
 0 -2 -19 4.88 1.94
 0 2 -19 6.18 2.17
 -2 0 -19 7.18 2.32
 0 -2 -20 -0.56 0.26
 -2 0 -20 0.39 0.73
 0 2 -20 1.09 1.05
 0 -2 -21 1.52 1.13
 -2 0 -21 -0.39 0.33
 0 2 -21 1.05 1.16
 -2 0 -22 2.44 1.7
 0 -2 -22 1.52 1.13
 0 2 -22 -1.5 1.4
 -2 0 -23 0.2 0.83
 0 -2 -23 2.13 1.77
 0 2 -23 1.14 1.18
 0 2 -24 0.14 0.19
 0 -2 -24 0.08 0.25
 0 2 -25 -0.82 0.96
 0 -2 -25 0 0.2
 -2 0 -25 0 1.05
 0 2 -26 1.77 1.43
 0 -2 -26 -1.53 1.33
 -2 0 -26 -1.38 1.31
 -1 2 -26 -1.05 1.14
 -2 -1 -26 -2.58 1.78
 -2 -1 -25 0 0.94
 -1 2 -25 3.06 1.87
 -1 2 -24 0 0.89
 -2 -1 -24 0.01 0.13
 -1 2 -23 0.58 0.68
 -2 -1 -23 -0.77 1.43
 1 -2 -22 1.79 1.32
 -1 2 -22 -0.56 1.02
 -2 -1 -22 1.76 1.4
 1 -2 -21 2.64 1.46
 -2 -1 -21 2.59 1.56
 -1 2 -21 2.15 1.41
 1 -2 -20 0.62 0.42
 -2 -1 -20 0.47 0.67
 -1 2 -20 1.13 1.1
 1 -2 -19 3.46 1.79
 -2 -1 -19 2.12 0.91
 -1 2 -19 2.23 1.41
 -2 -1 -18 2.85 1.5
 1 -2 -18 3.16 1.63
 -1 2 -18 2.42 1.37
 1 -2 -17 9.81 2.7
 -1 2 -17 9.27 2.54
 -2 -1 -17 10.05 2.65
 1 -2 -16 2.37 1.35
 -2 -1 -16 3.18 1.41
 -1 2 -16 2.75 1.39
 -1 2 -15 7.38 2.25
 -2 -1 -15 8.88 2.38
 1 -2 -15 7.61 2.23
 -2 -1 -14 0.78 0.53
 1 -2 -14 5.1 2.06
 -1 2 -14 3.16 1.52
 -2 1 14 2.14 0.46
 1 -2 -13 37.63 4.48
 -1 2 -13 37.86 4.26
 -2 -1 -13 40.38 4.68
 -2 1 13 45.76 2.27
 -2 -1 -12 33.2 4.01
 -1 2 -12 30.57 3.72
 1 -2 -12 30.38 3.88
 -2 1 12 36.05 2.04
 -1 2 -11 -0.25 0.46
 -2 1 11 0.77 0.26
 -2 -1 -11 0.59 0.61
 1 -2 -11 1.7 1.32
 -2 1 10 25.67 1.69
 -2 -1 -10 22.57 2.97
 1 -2 -10 22.31 2.81
 -1 2 -10 21.99 2.83
 -2 -1 -9 7.16 1.55
 -2 1 9 9.48 1.06
 -1 2 -9 7.01 1.52
 -2 1 8 174.81 4.43
 1 -2 -8 155.95 6.82
 -1 2 -8 162.71 6.92
 -1 2 -7 39.36 3.12
 1 -2 -7 36.85 3.21
 1 -2 -6 25.63 2.34
 -1 2 -6 26.27 2.4
 -1 -2 5 597.03 10.51
 1 -2 -5 563.33 10.32
 -1 2 -5 595.66 10.56
 -1 -2 4 74.84 3.38
 -1 -2 3 517.37 8.25
 1 -2 -2 1013.67 12.8
 -1 2 -2 969.17 12.32
 -2 -1 -2 960.01 12.17
 2 1 -1 791.91 7.69
 -2 -1 -1 752.47 10.51
 -2 -1 -1 883.45 8.65
 1 -2 -1 779.31 10.59
 1 2 1 723.92 9.65
 -1 -2 1 918.53 11.83
 -1 2 -1 769.32 10.32
 2 -1 0 646.05 6.68
 1 -2 0 707.15 10.07
 2 1 0 664.4 6.53
 -1 -2 0 760.12 10.61
 -2 1 0 695.09 6.92
 -2 -1 0 675.46 7.26
 1 2 0 622.08 8.96
 -1 2 0 620.33 9.17
 -2 -1 0 671.22 10.03
 2 -1 -1 740.01 7.37
 -1 2 1 737.8 10.03
 -2 1 -1 780.89 7.97
 1 -2 1 846.53 11.18
 1 2 -1 759.09 10.12
 2 1 1 821.79 11.4
 -1 -2 -1 856.53 11.21
 2 1 2 978.17 12.16
 1 2 -2 973.19 12.21
 -1 2 3 536.93 8.43
 2 1 3 536.25 8.86
 2 -1 -4 82 3.19
 2 1 4 75.36 3.27
 -1 -2 -4 76.48 2.84
 -1 2 4 83.18 3.69
 2 -1 -5 603.3 8.46
 -1 2 5 640.59 11.23
 -1 -2 -5 572.08 10.44
 -1 -2 -5 585.98 7.49
 1 2 -5 632.96 11.27
 2 1 5 592.27 9.36
 -1 -2 -6 23.82 2.3
 1 2 -6 26.34 2.52
 2 1 6 22.7 1.72
 1 2 -7 41.08 3.29
 -1 -2 -7 36.38 3.06
 -1 -2 -8 159.65 7.08
 1 2 -8 162.02 6.92
 1 2 -9 10.14 2.31
 -1 -2 -9 7.75 1.64
 -2 1 -9 9.26 1.88
 1 2 -10 22.26 2.86
 -1 -2 -10 23.79 2.97
 -2 1 -10 23.08 3
 1 2 -11 0.44 0.96
 -1 -2 -11 0.88 0.53
 -2 1 -11 1.43 1.14
 -2 1 -12 33.13 4.05
 1 2 -12 31.56 3.89
 -1 -2 -12 27.83 3.63
 -2 1 -13 42.55 4.82
 1 2 -13 40.65 4.46
 -1 -2 -13 40.13 4.52
 -2 1 -14 1.85 1.13
 1 2 -14 3.35 1.67
 -1 -2 -14 2.23 1.5
 -2 1 -15 8.23 2.32
 1 2 -15 8.35 2.2
 -1 -2 -15 7.71 2.14
 -2 1 -16 3.06 1.66
 -1 -2 -16 1.66 1.09
 1 2 -16 2.66 1.43
 1 2 -17 11.52 2.92
 -1 -2 -17 10.45 2.62
 -2 1 -17 11.94 2.91
 -2 1 -18 2.75 1.51
 1 2 -18 3.85 1.77
 -1 -2 -18 2.67 1.25
 -1 -2 -19 2.9 1.53
 1 2 -19 2.84 1.66
 -2 1 -19 3.55 1.84
 -2 1 -20 1.34 0.68
 1 2 -20 1.07 1.07
 -1 -2 -20 1.89 1.41
 1 2 -21 3.94 1.87
 -2 1 -21 2.79 1.14
 -1 -2 -21 3.1 1.61
 -2 1 -22 0.77 0.89
 1 2 -22 1.87 1.44
 -1 -2 -22 0.01 0.23
 -2 1 -23 0.7 0.82
 -1 -2 -23 0.57 0.81
 -2 1 -24 4.04 2.37
 -1 -2 -24 0.52 0.73
 -1 -2 -25 0 0.84
 -2 1 -25 2.11 1.6
 -1 -2 -26 0 1.09
 -2 1 -26 4.38 2.35
 2 2 0 371.71 7.02
 2 -2 0 399.62 7.37
 -2 2 0 380.54 7.47
 -2 -2 -1 140.35 4.69
 2 2 -1 109.58 3.79
 -2 2 1 118.9 4.2
 -2 2 -1 115.79 4.12
 2 2 1 107.69 3.66
 -2 -2 1 143.39 4.79
 2 -2 1 127.77 4.35
 2 -2 -1 119.94 4.13
 2 -2 -2 2.33 0.62
 -2 -2 -2 2.12 0.61
 2 2 -2 1.93 0.43
 -2 2 -2 2.18 0.52
 -2 -2 -3 36.41 2.5
 -2 -2 -4 375.44 7.78
 -2 -2 -5 903.61 12.62
 2 -2 -6 24 1.78
 2 -2 -7 59.66 2.43
 2 2 7 30.96 2.41
 2 2 8 0.8 0.44
 -2 2 -8 0.12 0.41
 -2 -2 -9 156.12 7.57
 -2 2 -9 167.74 7.92
 2 2 10 5.33 0.98
 -2 2 -10 9.87 1.83
 -2 -2 -10 10.45 1.92
 -2 -2 -11 13.51 2.31
 -2 2 -11 14.68 2.49
 2 2 11 6.34 1.08
 -2 2 -12 16.35 2.8
 -2 -2 -12 16.12 2.8
 2 2 12 8.91 1.25
 -2 2 -13 2.04 0.78
 -2 -2 -13 1.29 0.85
 2 2 13 0.8 0.35
 -2 -2 -14 5 1.73
 -2 2 -14 3.75 1.38
 2 2 14 2.31 0.65
 -2 -2 -15 48.18 5.48
 -2 2 -15 48.05 5.4
 -2 -2 -16 7.69 2.31
 -2 2 -16 10.19 2.51
 -2 2 -17 1.3 0.95
 -2 -2 -17 1.62 1.25
 -2 -2 -18 0.9 0.74
 -2 2 -18 0.37 0.84
 -2 2 -19 1.63 1.05
 -2 -2 -19 1.3 1.08
 -2 2 -20 3.06 1.51
 -2 -2 -20 4.67 2.06
 -2 2 -21 1.98 1.29
 -2 -2 -21 2.93 1.42
 -2 -2 -22 0.79 1.23
 -2 2 -22 1.99 1.43
 -2 -2 -23 2.7 1.72
 -2 2 -23 4.14 2.39
 -2 -2 -24 -1.42 1.23
 -2 2 -24 -1.36 1.23
 -2 2 -25 2.61 1.78
 -2 -2 -25 0 0.52
 3 0 0 -0.75 0.44
 0 3 0 -0.82 0.68
 0 -3 0 0.25 0.31
 0 -3 -1 437.68 9.38
 3 0 1 409.47 8.87
 0 3 -1 414.25 9.48
 0 -3 1 446.68 9.64
 3 0 -1 444.09 9.32
 0 3 1 393.33 9.03
 0 3 -2 826.05 7.69
 0 3 2 755.03 12.38
 0 3 -2 753.28 12.52
 0 -3 -2 753.05 7.19
 -3 0 2 803.29 12.86
 0 -3 -2 946.86 14.82
 3 0 -2 883.1 13.4
 0 -3 -3 68.11 2.74
 3 0 -3 82.12 4.08
 0 3 -3 76.1 2.89
 0 -3 -3 90.24 4.61
 0 3 -3 75.85 4.25
 -3 0 3 76.17 3.99
 0 -3 3 74.23 2.98
 0 -3 -4 847.58 11.28
 -3 0 4 872.25 13
 0 3 -4 863.55 11.18
 0 -3 4 889.24 11.71
 0 3 4 843.13 11.37
 0 -3 5 29.9 2.37
 -3 0 5 27.64 2.36
 0 3 5 29.65 2.37
 0 3 -5 40.18 3.28
 0 -3 -6 773.67 13.29
 0 3 6 841.08 13.88
 0 3 -6 750.21 12.82
 -3 0 6 777.03 12.54
 0 -3 6 826.4 13.75
 0 3 -7 49.64 4.48
 0 -3 -7 59.52 5.03
 0 -3 -8 820.11 15.61
 -3 0 8 806.21 12.73
 0 3 -8 788.42 15.2
 -3 0 9 1.76 1.02
 0 -3 -9 9.45 3.49
 0 -3 -10 251.12 9.81
 -3 0 10 255.78 7.14
 0 3 -10 257.2 9.62
 -3 0 11 122.92 4.97
 -3 0 -11 150.07 8.84
 0 3 -11 127.38 7.34
 0 -3 -11 137.79 7.88
 0 -3 -12 8.6 2.34
 -3 0 12 3.29 0.83
 0 3 -12 3.8 1.93
 -3 0 -12 5.04 1.73
 0 3 -13 17.6 2.92
 0 -3 -13 18.53 3.01
 -3 0 13 17.23 1.83
 -3 0 -13 19.68 3.58
 -3 0 -14 9.99 2.6
 0 3 -14 5.32 1.66
 0 -3 -14 6.27 1.85
 -3 0 14 6.01 1.09
 0 3 -15 12.32 2.67
 -3 0 -15 15.62 3.65
 0 -3 -15 12.03 2.57
 -3 0 15 12.64 1.57
 -3 0 16 0.75 0.41
 0 -3 -16 0.78 0.55
 -3 0 -16 -0.15 0.47
 0 -3 -17 0.79 0.52
 0 3 -17 1.44 0.88
 -3 0 -17 2.17 1.75
 0 -3 -18 1.34 0.85
 0 3 -18 -0.14 0.64
 -3 0 -18 0.31 1.32
 0 -3 -19 7.26 2.16
 0 3 -19 6.69 2.14
 -3 0 -19 9.15 3.21
 -3 0 -20 1.51 0.8
 0 3 -20 1.64 1.38
 0 -3 -20 -1.15 1.42
 0 -3 -21 -0.22 0.69
 -3 0 -21 -0.45 1.2
 0 3 -21 1.81 1.26
 -3 0 -22 1.62 0.99
 0 3 -22 0.66 0.81
 0 -3 -22 2.36 1.63
 0 -3 -23 1.3 1.46
 -3 0 -23 0.49 0.42
 0 3 -23 3.19 2.3
 -3 0 -24 1.92 2.07
 0 -3 -24 0 0.23
 0 3 -24 2.91 1.74
 0 -3 -25 0 0.37
 -3 0 -25 -1.18 1.24
 -3 -1 -25 0 0.36
 -1 3 -25 3.76 2.1
 -3 -1 -24 0.25 1.11
 -1 3 -24 -1.16 1.11
 -1 3 -23 0.69 1.4
 -3 -1 -23 -0.25 0.75
 -1 3 -22 -0.92 1.12
 -3 -1 -22 3.21 1.65
 1 -3 -21 1.85 1.41
 -1 3 -21 1.28 1.51
 -3 -1 -21 1.68 1.56
 1 -3 -20 3.12 1.33
 -3 -1 -20 1.27 1.27
 -1 3 -20 2.71 1.55
 1 -3 -19 3.01 1.65
 -1 3 -19 0.59 0.37
 -3 -1 -19 1.76 1.49
 -1 3 -18 8.01 2.38
 1 -3 -18 8.06 2.72
 -3 -1 -18 8.92 2.73
 -3 -1 -17 1.39 0.3
 -1 3 -17 2.3 1.04
 1 -3 -17 2.14 1.39
 -1 3 -16 5.82 1.72
 1 -3 -16 6.48 2.34
 -3 -1 -16 8.21 2.63
 -3 -1 -15 1.47 1.06
 -1 3 -15 1.5 0.92
 1 -3 -15 1.4 1.17
 1 -3 -14 1.92 1.29
 -1 3 -14 2.19 1.21
 -3 -1 -14 0.71 0.23
 -3 -1 -13 27.24 3.98
 -1 3 -13 23.65 3.41
 1 -3 -13 24.36 3.69
 -3 -1 -12 5.78 1.7
 -1 3 -12 4.45 1.29
 1 -3 -12 7.27 2.1
 -3 -1 -11 15.82 2.79
 -1 3 -11 13.56 2.42
 1 -3 -11 18.46 3.09
 1 -3 -10 73.23 5.48
 -1 3 -10 70.21 5.06
 1 -3 -9 39.17 3.98
 -1 3 -9 34.69 3.35
 -1 3 -8 112.46 5.69
 1 -3 -8 113.3 6.08
 -1 3 -7 34.5 2.91
 1 -3 -7 35.74 3.23
 -1 3 -6 237.37 7.11
 1 -3 -6 243.59 7.53
 -1 3 -5 17.27 1.7
 -1 -3 5 19.01 1.89
 -1 3 -4 102.93 3.89
 -1 -3 4 107.07 4.09
 1 -3 -3 150.3 5.83
 -1 3 -3 148.39 5.9
 -1 -3 3 136.61 4.24
 1 -3 -2 105.81 4.85
 1 3 2 86.04 4.13
 -1 3 -2 90.47 4.43
 -1 -3 2 90.9 3.19
 -3 -1 -2 87.34 4.47
 -3 -1 -1 441.67 6.15
 1 3 1 388.48 8.93
 -3 -1 -1 407.29 9.62
 1 -3 -1 437.62 9.33
 3 1 -1 408.75 5.52
 -1 3 -1 417.69 9.55
 3 1 0 2.18 0.36
 3 1 0 1.77 0.6
 -3 1 0 1.85 0.26
 -1 -3 0 2.13 0.73
 3 -1 0 0.1 0.32
 -3 -1 0 2.92 0.85
 1 -3 0 2.77 0.73
 -1 3 0 2.6 0.71
 1 3 0 2.75 0.8
 -3 -1 0 2.44 0.42
 1 -3 1 450.29 9.56
 3 -1 -1 414.33 5.71
 -1 -3 -1 472.42 9.98
 1 3 -1 417.31 9.36
 -3 -1 1 406.41 9.26
 -1 3 1 400.41 9.2
 -3 1 -1 442.44 5.84
 3 1 1 437.21 9.72
 1 3 -2 95.29 4.5
 -1 3 2 91.84 4.41
 -1 3 2 111.33 3.67
 -3 -1 2 95.75 4.54
 3 1 2 103.96 4.68
 -3 -1 3 137.69 5.58
 -1 3 3 147.25 4.53
 3 1 3 141.98 5.35
 3 -1 -3 168.29 6.05
 1 3 -3 142.99 5.73
 -1 -3 -3 167.3 6.54
 3 1 4 104.17 4.47
 3 -1 -4 120.91 4.95
 -1 -3 -4 100.47 3.92
 -1 3 4 115.22 4.49
 -3 -1 4 103.76 4.78
 3 1 5 17.16 1.82
 -1 -3 -5 16.39 1.69
 -1 3 5 20.81 2.09
 3 -1 -5 19.36 1.92
 3 1 6 230.75 6.59
 3 -1 -6 237.35 6.57
 -1 -3 -6 254.68 5.81
 -1 -3 -6 231.11 7.24
 1 3 -6 267.57 8.06
 -1 -3 -7 36.34 3.09
 -1 -3 -7 36.18 2
 1 3 -7 41.25 3.47
 1 3 -8 127.41 6.54
 -1 -3 -8 112.08 5.97
 1 3 -9 38.82 3.86
 -1 -3 -9 33.46 3.47
 -1 -3 -10 68.48 5.15
 1 3 -10 76.54 5.53
 -3 1 -11 18.62 3.23
 -1 -3 -11 14.97 2.52
 1 3 -11 17.93 3.02
 -1 -3 -12 4.53 1.47
 -3 1 -12 7.99 2.29
 1 3 -12 7.74 2.03
 -3 1 -13 28.6 4.17
 1 3 -13 27.73 3.79
 -1 -3 -13 20.85 3.25
 -1 -3 -14 1.35 1.16
 -3 1 -14 2.03 1.48
 1 3 -14 1.46 1.15
 1 3 -15 1.18 0.42
 -3 1 -15 1.32 1.47
 -1 -3 -15 1.57 0.97
 -1 -3 -16 5.95 2
 -3 1 -16 8.07 2.62
 1 3 -16 6.08 2.18
 -3 1 -17 3.51 1.64
 1 3 -17 3.39 1.53
 -1 -3 -17 2.94 1.53
 -1 -3 -18 9.12 2.61
 -3 1 -18 10.07 2.88
 1 3 -18 8.01 2.41
 1 3 -19 0.86 0.4
 -3 1 -19 0.3 0.79
 -1 -3 -19 0.56 0.67
 -1 -3 -20 1.59 0.83
 -3 1 -20 2.62 1.52
 1 3 -20 1.87 1.16
 -3 1 -21 1.17 0.84
 -1 -3 -21 1.52 1.2
 1 3 -21 1.72 1.09
 -3 1 -22 0.36 0.74
 -1 -3 -22 1.36 1.18
 -3 1 -23 0.58 0.84
 -1 -3 -23 0.71 1.19
 -3 1 -24 0.08 1.18
 -1 -3 -24 -0.86 0.93
 -3 1 -25 2.24 1.72
 -1 -3 -25 0 0.63
 -2 3 -25 0 0.99
 -3 -2 -25 1.4 1.32
 -2 3 -24 0 0.59
 -3 -2 -24 0.42 1.25
 -3 -2 -23 1.04 1.21
 -2 3 -23 0.76 1.62
 -3 -2 -22 0.99 1.34
 -2 3 -22 -0.16 0.87
 -3 -2 -21 10.03 3.06
 -2 3 -21 9.85 2.98
 -2 3 -20 3.64 1.91
 -3 -2 -20 4.89 2.14
 -3 -2 -19 9.28 2.86
 -2 3 -19 6.06 2.11
 -3 -2 -18 1.05 0.85
 -2 3 -18 2 1.42
 -2 3 -17 10.42 2.79
 -3 -2 -17 11.8 2.99
 -3 -2 -16 -0.89 0.99
 -2 3 -16 0.83 0.7
 -2 3 -15 4.98 1.77
 -3 -2 -15 3.36 1.63
 -3 -2 -14 2.09 1.08
 -2 3 -14 1.61 0.96
 -3 -2 -13 8.91 2.29
 -2 3 -13 8.98 2.28
 -2 3 -12 1.7 1.08
 -3 -2 -12 1.25 0.41
 -3 -2 -11 23.68 3.44
 -2 3 -11 22.79 3.15
 -2 3 -10 89.01 5.99
 -2 3 -9 54.6 4.4
 -2 3 -8 139.96 6.7
 2 -3 -8 96.17 3.54
 -3 -2 -4 3.99 1.02
 2 -3 -3 96.13 4.62
 -2 3 -3 95.27 4.71
 -3 -2 -3 95.23 4.57
 -3 -2 -3 112.04 5.14
 -2 3 -2 15.19 1.91
 -3 -2 -2 16.72 2
 3 2 -2 17.11 1.58
 2 -3 -2 17.04 1.89
 2 3 2 13.5 1.64
 -3 -2 -2 18.03 1.74
 3 2 -1 41.96 2.41
 -2 3 -1 46.66 3.31
 -2 -3 1 50.69 3.47
 -3 -2 -1 41.49 3.21
 2 3 1 38.34 2.7
 -3 -2 -1 46.39 2.65
 -3 2 1 43.25 2.66
 2 -3 -1 44.26 2.92
 2 3 0 31.8 2.57
 3 2 0 30.17 1.99
 3 -2 0 32.18 2.1
 -3 2 0 34.02 2.29
 -3 -2 0 33.71 2.21
 -2 -3 0 37.26 2.89
 -2 3 0 32.91 2.7
 2 -3 0 34.84 2.65
 -3 -2 0 31.31 2.84
 -3 2 -1 42.85 2.66
 -2 -3 -1 44.14 3.13
 3 -2 -1 37.83 2.28
 2 3 -1 40.99 2.97
 3 2 1 34.78 2.11
 -2 3 1 38.3 2.81
 2 -3 1 44.34 3.04
 -3 2 -2 15.08 1.57
 -2 -3 -2 20.3 2.26
 -2 3 2 17.02 1.94
 2 3 -2 16.2 1.88
 3 -2 -2 15.58 1.53
 3 -2 -3 93.49 3.96
 2 3 -3 91.07 4.61
 3 2 4 2.59 0.75
 -2 -3 -5 48.58 3.12
 -2 3 5 61.77 4.06
 3 2 5 59.18 3.68
 3 2 6 67.19 3.98
 -2 -3 -6 57.25 3.22
 3 -2 -6 73.33 4.11
 -2 -3 -7 62.6 3.43
 3 2 7 54.76 3.65
 3 -2 -7 57.87 3.23
 3 2 8 130.48 5.53
 -2 -3 -8 133.07 6.58
 3 -2 -8 109.55 4.32
 -2 -3 -9 51.08 4.36
 -2 -3 -10 85.26 5.72
 -3 2 -11 26.96 3.81
 -2 -3 -11 20.72 3.02
 -3 2 -12 2.13 1.27
 -2 -3 -12 1.08 0.59
 -2 -3 -13 9.47 2.27
 -3 2 -13 8.18 2.17
 -2 -3 -14 1.46 0.65
 -3 2 -14 1.36 0.69
 -2 -3 -15 3.68 1.51
 -3 2 -15 3.13 1.6
 -3 2 -16 1 1.05
 -2 -3 -16 0 0.65
 -2 -3 -17 7.54 2.28
 -3 2 -17 10.83 2.94
 -2 -3 -18 0.37 0.23
 -3 2 -18 1.87 1.52
 -2 -3 -19 6.02 2.19
 -3 2 -19 7.76 2.6
 -3 2 -20 8.54 3.11
 -2 -3 -20 3.45 1.78
 -3 2 -21 8.61 3.12
 -2 -3 -21 9.52 2.8
 -2 -3 -22 2.65 1.75
 -3 2 -22 0.67 1.03
 -2 -3 -23 0.1 0.51
 -3 2 -23 0.66 1.02
 -2 -3 -24 -0.9 0.97
 -3 2 -24 -2.31 1.7
 -3 2 -25 0 1.02
 -2 -3 -25 0 0.55
 -3 3 0 138.7 5.53
 3 -3 0 138.99 5.29
 3 3 0 126.65 4.96
 -3 3 -1 309.6 8.42
 3 -3 -1 334.56 8.64
 -3 -3 -1 235.47 8.03
 3 3 1 267.47 7.11
 -3 3 1 299.42 8.11
 -3 -3 1 223.86 7.7
 3 3 -1 304.11 8.17
 3 -3 1 320.7 8.23
 3 3 -2 320.76 8.12
 3 -3 -2 362.27 8.83
 -3 3 -2 338.22 8.73
 3 3 2 317.48 7.99
 -3 3 -3 585.7 12.03
 3 3 -3 589.13 11.68
 3 -3 -3 579.4 11.25
 -3 -3 -3 621.93 13.25
 -3 -3 -4 21.03 2.4
 -3 3 -4 20.62 2.36
 -3 -3 -5 344.31 9.3
 -3 -3 -6 140.5 5.98
 -3 -3 -7 115.82 5.47
 3 -3 -8 0.15 0.23
 3 -3 -9 39.07 2.53
 -3 3 -10 0.69 0.58
 -3 3 -11 -0.03 0.36
 -3 -3 -11 -0.17 0.66
 -3 3 -12 1.29 1.05
 -3 -3 -12 -0.1 0.4
 -3 -3 -13 1.32 0.56
 -3 3 -13 1.28 0.99
 -3 3 -14 0.62 0.37
 -3 -3 -14 2.12 1.21
 -3 3 -15 0.76 0.63
 -3 -3 -15 1.72 1.19
 -3 3 -16 16.08 3.53
 -3 -3 -16 13.63 3.25
 -3 3 -17 25.28 4.61
 -3 -3 -17 20.24 3.97
 -3 -3 -18 -0.29 0.48
 -3 3 -18 -0.45 0.19
 -3 -3 -19 0.28 0.21
 -3 3 -19 0.27 0.54
 -3 3 -20 5.72 2.29
 -3 -3 -20 5.01 2.1
 -3 -3 -21 -1.44 1.52
 -3 3 -21 -1.46 1.29
 -3 -3 -22 1.99 1.64
 -3 3 -22 1.82 1.56
 -3 3 -23 -2 1.54
 -3 -3 -23 0.44 1.36
 -3 3 -24 -0.15 0.45
 -3 -3 -24 0 1.54
 -3 3 -25 3.33 2.14
 -3 -3 -25 0 0.65
 0 4 0 112.16 5.63
 0 4 1 225.76 7.9
 0 4 -1 242.1 8.48
 0 4 2 370.86 10.18
 0 -4 -2 391.87 5.31
 0 4 -2 366 10.11
 0 -4 -3 168.65 4.29
 -4 0 3 181.13 7.12
 0 4 3 161.23 6.76
 0 4 -3 163.46 6.73
 0 4 -3 186.6 4.7
 0 4 -4 12.54 1.79
 -4 0 4 14.75 2.04
 0 4 -4 15.45 1.5
 0 -4 -4 13.96 1.45
 0 4 -5 99.99 4.38
 -4 0 5 102.2 5.45
 0 -4 -5 94.84 4.29
 -4 0 6 16.55 2.17
 0 4 -6 17.16 2.04
 0 -4 -6 16.96 2.1
 -4 0 7 2.35 0.91
 0 4 -7 1.22 0.31
 0 -4 -7 0.99 0.46
 0 4 -8 14.26 2.23
 0 -4 -8 17.08 2.42
 -4 0 8 13.02 2
 0 -4 -9 355.52 11.03
 0 4 -9 356.16 10.81
 -4 0 9 346.35 9.62
 0 -4 -9 323.94 5.15
 0 4 -10 146.52 7.38
 -4 0 10 142.09 6.12
 0 -4 -10 146.15 7.69
 0 4 -11 3.6 1.55
 0 -4 -11 5.86 2.07
 -4 0 11 3.26 0.95
 0 4 -12 -1.42 0.8
 0 -4 -12 -0.43 0.62
 -4 0 12 0.06 0.23
 -4 0 -13 53.71 6.22
 0 -4 -13 37.58 4.52
 0 4 -13 41.06 4.43
 -4 0 13 41.96 3.27
 0 4 -14 68.64 6.03
 -4 0 14 72.54 4.29
 0 -4 -14 67.04 6.37
 0 4 -15 8.1 2.15
 -4 0 -15 10.34 2.81
 0 -4 -15 7.68 2.52
 -4 0 15 7.48 1.4
 -4 0 -16 4.35 2.26
 -4 0 16 4.35 1.05
 0 4 -16 2.54 1.25
 0 -4 -16 2.12 1.14
 0 -4 -17 3.09 1.61
 -4 0 -17 4.63 2.15
 0 4 -17 3.17 1.39
 0 4 -18 22.32 3.97
 -4 0 -18 30.91 5.48
 0 -4 -18 23.24 3.92
 0 -4 -19 2.83 1.22
 0 4 -19 4.01 1.8
 -4 0 -19 3.23 2.09
 0 -4 -20 0.35 0.84
 -4 0 -20 -1.04 1.51
 0 4 -20 -0.03 0.64
 0 -4 -21 -0.05 0.32
 0 4 -21 -0.68 0.86
 -4 0 -22 2.39 1.86
 0 -4 -22 2.69 1.74
 0 4 -22 -0.22 1
 -4 0 -23 -0.69 0.82
 0 4 -23 0.02 0.9
 0 4 -24 0 0.25
 -4 0 -24 0 1
 0 -4 -24 0 0.75
 0 -4 -25 -2.53 1.66
 -4 0 -25 -2.1 1.75
 0 4 -25 0.91 0.99
 -1 4 -25 -1.41 1.3
 -4 -1 -25 0 1.12
 -1 4 -24 0 1.12
 -4 -1 -24 -1.08 1.22
 -4 -1 -23 2.45 2.07
 -1 4 -23 0.31 0.96
 -1 4 -22 -0.25 1.04
 -4 -1 -22 0.69 1.11
 -1 4 -21 0.67 0.32
 -4 -1 -21 0.84 0.42
 -1 4 -20 2.57 1.43
 -4 -1 -20 1.91 1.18
 1 -4 -20 2.85 1.57
 -1 4 -19 0.08 0.36
 1 -4 -19 -0.79 0.35
 -1 4 -18 1.46 1.09
 -4 -1 -18 3.3 1.68
 1 -4 -18 2.04 1.27
 -1 4 -17 2.42 1.12
 -4 -1 -17 1.33 0.66
 1 -4 -17 2.97 1.4
 1 -4 -16 -0.23 0.75
 -1 4 -16 0.48 0.2
 -4 -1 -16 0.14 0.47
 -1 4 -15 14.18 2.81
 -4 -1 -15 19.59 4.24
 1 -4 -15 17.86 3.67
 -4 -1 -14 58.95 6.7
 -1 4 -14 44.86 4.87
 1 -4 -14 53.09 5.97
 -4 -1 -13 11.03 2.82
 1 -4 -13 8.8 2.51
 -1 4 -13 6.71 1.8
 -1 4 -12 3.52 1.18
 1 -4 -12 6.12 1.88
 -1 4 -11 31.5 3.5
 1 -4 -11 37.01 4.24
 -1 4 -10 106.84 6.15
 1 -4 -10 118.87 7.15
 -1 4 -9 45.76 3.86
 1 -4 -9 48.64 4.41
 1 -4 -8 148.86 6.97
 -1 4 -8 137 6.22
 1 -4 -7 13.36 1.93
 -1 4 -7 13.85 1.73
 -1 4 -6 309.68 8.24
 -1 -4 5 93.32 4.61
 -1 4 -5 100.11 5.89
 -1 4 -5 88.7 4.03
 -1 4 -4 331.53 10.16
 -1 -4 4 314.18 7.36
 -1 4 -4 300.34 6.62
 1 4 3 130.6 6
 -1 4 -3 130.36 3.76
 -1 4 -3 142.71 6.48
 -1 -4 3 131.71 4.27
 1 4 2 163.35 6.84
 -1 -4 2 168.14 4.2
 -1 4 -2 165.11 6.87
 -4 -1 -1 49.73 3.85
 1 4 1 52.55 3.98
 4 1 -1 54.09 1.95
 -1 4 -1 56.01 4.21
 -1 4 0 18.42 2.24
 1 4 0 21.45 2.56
 -4 -1 0 20.11 2.47
 -4 -1 1 51.09 3.91
 -1 4 1 51.17 3.73
 1 4 -1 52.68 3.94
 -4 1 -1 54.36 2.06
 4 -1 -1 47.81 1.81
 -4 -1 2 169.84 6.91
 4 -1 -2 159.75 3.83
 -1 4 2 163.16 6.8
 -1 4 2 187.22 4.54
 1 4 -2 154.39 6.44
 -4 -1 3 137.68 6.19
 -1 4 3 105.88 4.05
 -1 4 3 135.92 6.29
 -1 -4 -3 123.58 3.94
 1 4 -3 132.7 6.16
 -4 -1 4 327.96 9.69
 -1 -4 -4 305.36 7.08
 1 4 -4 322.76 9.87
 -4 -1 5 92.08 5.11
 1 4 -5 97.77 5.76
 -1 4 5 97.76 4.86
 -1 -4 -5 89.73 4.11
 -4 -1 6 305.58 9.36
 -1 -4 -6 312.68 8.62
 -4 -1 7 14.86 2.18
 -1 -4 -7 11.92 1.7
 1 4 -8 163.9 7.49
 -4 -1 8 129.93 6.07
 -1 -4 -8 137.35 4.62
 -1 -4 -8 140.27 6.52
 -1 -4 -9 38.39 2.28
 -4 -1 9 40.29 3.42
 -1 -4 -9 45.78 3.97
 1 4 -9 50.62 4.49
 -4 -1 10 95.54 5.14
 -1 -4 -10 103.17 6.32
 1 4 -11 41.33 4.47
 -1 -4 -11 33.46 3.72
 -4 -1 11 29.34 2.8
 -4 -1 12 4.32 1.05
 1 4 -12 5.61 1.81
 -1 -4 -12 3.86 1.26
 1 4 -13 11.16 2.57
 -4 1 -13 11.73 2.83
 -4 -1 13 7.5 1.46
 -1 -4 -13 9.34 2.17
 1 4 -14 48.47 5.42
 -1 -4 -14 43.65 5.05
 -4 -1 14 40.42 3.4
 -1 -4 -15 13.72 2.92
 -4 1 -15 18.75 3.96
 1 4 -15 15.28 3.2
 -4 -1 15 13.26 1.88
 -4 1 -16 3.58 1.82
 -1 -4 -16 0.92 0.84
 -4 -1 16 1.33 0.7
 1 4 -16 1.12 1
 -1 -4 -17 3.31 1.68
 -4 -1 17 1.52 0.59
 -4 1 -17 1.71 1.6
 1 4 -17 2.18 1.25
 -1 -4 -18 0.88 0.61
 -4 1 -18 1.33 0.36
 1 4 -18 2.84 1.39
 -1 -4 -19 0.69 0.71
 -4 1 -19 1.95 1.71
 1 4 -19 -0.65 0.93
 -4 1 -20 1.55 1.67
 -1 -4 -20 2.85 1.79
 -4 1 -21 3.46 2.25
 -1 -4 -21 2.16 1.42
 -4 1 -22 4.7 2.53
 -1 -4 -22 0.58 0.9
 -1 -4 -23 -0.01 0.74
 -4 1 -23 3.12 2.56
 -4 1 -24 -1.77 1.61
 -1 -4 -24 -1.13 1.08
 -4 1 -25 1.67 1.58
 -1 -4 -25 -0.75 0.93
 -4 -2 -25 2.52 1.85
 -2 4 -25 0 0.68
 -4 -2 -24 0 0.67
 -2 4 -24 1.61 1.35
 -4 -2 -23 -0.12 0.61
 -2 4 -23 0 0.45
 -2 4 -22 -0.28 0.84
 -4 -2 -22 0.42 0.78
 -2 4 -21 0.99 0.8
 -4 -2 -21 0.26 1.29
 -2 4 -20 4.85 1.93
 -4 -2 -20 5.56 2.71
 -2 4 -19 1.23 0.91
 -4 -2 -19 0.71 0.46
 -2 4 -18 1.69 0.98
 -4 -2 -18 1.52 1.5
 -4 -2 -17 7.83 2.81
 -2 4 -17 7.27 2.29
 -4 -2 -16 34.55 5.33
 -2 4 -16 32.62 4.66
 -2 4 -15 1.32 0.78
 -4 -2 -15 2.27 1.42
 -4 -2 -14 5.21 2.02
 -2 4 -14 2.43 1.09
 -4 -2 -13 51.03 6
 -2 4 -13 49.04 5.07
 -2 4 -12 24.6 3.35
 -2 4 -11 28.32 3.51
 2 -4 -10 14.42 1.08
 -2 4 -10 26.19 3.17
 -2 4 -9 50.76 4.2
 -2 4 -8 7.66 1.55
 -2 4 -7 69.88 4.52
 -2 4 -5 12.92 2.16
 -2 4 -4 227.91 8.69
 -4 -2 -4 223.26 8.3
 -2 -4 4 256.17 8.23
 4 2 -3 33.63 2.42
 -4 -2 -3 32.32 3.17
 -4 -2 -3 22.92 2.44
 -2 4 -3 30.39 3.06
 2 4 2 177.37 7.03
 -2 4 -2 193.58 7.68
 -4 -2 -2 178.98 7.22
 4 2 -2 185.33 5.25
 2 4 1 110.88 5.43
 -4 -2 -1 113.76 5.83
 4 2 -1 115.83 3.86
 -2 4 -1 115.92 5.78
 4 -2 0 125.67 4.15
 4 2 0 113.67 3.63
 -2 4 0 124.19 6.04
 2 4 0 123.31 5.73
 -4 -2 0 126.78 6.05
 -4 2 0 127.92 4.37
 -4 -2 1 115.96 5.98
 2 4 -1 112.34 5.53
 -2 4 1 110 5.42
 4 -2 -1 120.28 4.24
 -4 2 -1 120.08 4.21
 4 -2 -2 186.79 5.44
 -4 2 -2 182.7 5.49
 -2 4 2 194.24 7.57
 2 4 -2 188.47 7.28
 -4 -2 2 191.62 7.83
 4 -2 -3 32.09 2.41
 -4 -2 3 31.63 3.2
 -4 2 -3 29.46 2.38
 2 4 -3 29.31 2.87
 2 4 -4 231.45 8.47
 -2 4 4 264.43 8.45
 2 4 -5 11.45 1.92
 -2 4 5 15.83 2.18
 -2 -4 -7 64.01 4.23
 -2 -4 -7 75.08 4.13
 -2 -4 -8 7.44 1.51
 -2 -4 -8 8.3 1.28
 4 -2 -8 6.94 1.3
 -2 -4 -9 47.33 4.03
 -2 -4 -9 49.48 3.23
 -2 -4 -10 23.82 3
 -2 -4 -11 28.08 3.48
 -2 -4 -12 23.01 3.35
 -2 -4 -13 42.27 4.82
 -4 2 -13 71.62 7.45
 -4 2 -14 5.35 2.19
 -2 -4 -14 2.21 1.15
 -4 2 -15 2.55 1.37
 -2 -4 -15 1.72 1.24
 -4 2 -16 42.53 6.38
 -2 -4 -16 29.8 4.3
 -2 -4 -17 6.34 2.02
 -4 2 -17 10.57 3.37
 -2 -4 -18 2.26 1.26
 -4 2 -18 2 1.45
 -4 2 -19 2.37 1.59
 -2 -4 -19 0.82 0.55
 -2 -4 -20 4.56 2.05
 -4 2 -20 6.36 2.83
 -2 -4 -21 0.27 0.16
 -4 2 -21 -1.81 1.34
 -2 -4 -22 -1.33 1.11
 -4 2 -22 -0.29 1.09
 -4 2 -23 -1.29 1.35
 -2 -4 -23 -1.06 1.02
 -4 2 -24 0 0.47
 -2 -4 -24 -2.26 1.54
 -4 2 -25 0 0.85
 -2 -4 -25 0 0.36
 -3 4 -24 -2.47 1.8
 -4 -3 -24 0 0.89
 -3 4 -23 3.1 1.94
 -4 -3 -23 0.44 1.73
 -4 -3 -22 0.25 0.72
 -3 4 -22 -2.31 1.61
 -3 4 -21 1.56 1.51
 -4 -3 -21 0.11 0.72
 -3 4 -20 -1.84 1.76
 -4 -3 -20 2.23 1.73
 -3 4 -19 2.5 1.53
 -4 -3 -19 0.54 0.9
 -3 4 -18 0.81 0.39
 -4 -3 -18 2.03 1.53
 -4 -3 -17 2.91 1.3
 -3 4 -17 3.58 1.55
 -4 -3 -16 3.54 1.74
 -3 4 -16 2.87 1.26
 -4 -3 -15 7.09 2.36
 -3 4 -15 7.75 2.41
 -4 -3 -14 13.35 3.11
 -3 4 -14 12.25 2.94
 -3 4 -13 2.57 1.33
 -4 -3 -13 2.41 0.88
 -3 4 -12 56.65 5.7
 -3 4 -11 4.27 1.57
 -3 4 -10 24.54 3.44
 3 -4 -10 7.78 1.14
 -4 -3 -6 74.23 4.9
 -3 4 -5 389.81 11.9
 -4 -3 -5 373.36 11.03
 -4 -3 -4 221.07 8.54
 4 3 -4 245.09 8.02
 -3 4 -4 206.97 8.15
 -4 -3 -3 81.06 5.11
 -3 4 -3 74.59 4.82
 -4 -3 -3 72.79 5.05
 4 3 -3 74.34 4.07
 3 4 2 83.56 4.7
 -3 4 -2 102.05 5.63
 -4 -3 -2 91.51 5.63
 4 3 -2 94.67 4.51
 -3 4 -1 281.09 9.14
 4 3 -1 269.7 7.2
 3 4 1 256.26 8.1
 4 -3 1 305.79 8.09
 -4 -3 -1 213.9 7.73
 -4 -3 -1 294.64 10.13
 -4 3 1 336.49 9.01
 3 4 0 189.97 7.06
 -3 4 0 209.57 7.92
 4 -3 0 210.61 6.48
 -4 -3 0 206.46 8.56
 -4 3 0 235.69 7.46
 4 3 0 203.78 6.38
 3 4 -1 268.43 8.35
 -4 3 -1 318.1 8.51
 4 -3 -1 313.46 8.15
 -3 4 1 288.57 9.18
 4 3 1 281.28 7.37
 4 -3 -2 97.03 4.54
 3 4 -2 94.77 5.25
 -3 4 2 96.62 5.53
 -4 3 -2 111.93 5.37
 3 4 -3 74.29 4.64
 -4 3 -3 83.32 4.59
 4 -3 -3 79.87 4.38
 -4 3 -4 242.99 8.17
 3 4 -4 215.44 7.97
 3 4 -5 379.25 11.52
 -3 -4 -5 405.57 11.36
 -3 -4 -6 77.3 4.76
 -3 -4 -7 0.84 0.49
 -3 -4 -8 203.1 7.58
 4 -3 -8 209.13 8.07
 4 -3 -9 30.92 2.91
 -3 -4 -10 20.72 2.92
 4 -3 -10 12.03 1.63
 -3 -4 -11 1.86 0.94
 -3 -4 -12 49.85 5.03
 -3 -4 -13 2.7 1.19
 -4 3 -13 5.22 1.82
 -4 3 -14 17.23 3.94
 -3 -4 -14 10.58 2.56
 -4 3 -15 10.25 2.93
 -3 -4 -15 7.82 2.32
 -4 3 -16 5.86 2.47
 -3 -4 -16 3.89 1.63
 -3 -4 -17 3.67 1.56
 -4 3 -17 5.29 2.38
 -4 3 -18 2.98 1.78
 -3 -4 -18 2.17 1.19
 -4 3 -19 2.54 1.92
 -3 -4 -19 1.7 0.96
 -3 -4 -20 0.39 0.99
 -4 3 -20 0.86 0.75
 -4 3 -21 2 1.52
 -3 -4 -21 0.89 0.72
 -4 3 -22 0.21 0.53
 -3 -4 -22 -3.23 1.77
 -4 3 -23 -3.81 2.37
 -3 -4 -23 -2.31 1.55
 -3 -4 -24 -1.05 1.08
 -4 3 -24 0 1.62
 4 4 0 1283.86 18.71
 -4 4 0 1529.19 22.36
 -4 4 1 22.45 2.68
 4 4 -1 18.12 2.26
 4 4 1 16.85 2.24
 -4 4 -1 22.75 2.69
 4 4 -2 3.79 1.16
 -4 4 2 4.79 1.43
 4 4 2 4.63 1.21
 -4 4 -2 5.34 1.41
 -4 -4 -3 31.2 3.54
 4 4 -3 31.57 3.01
 -4 4 -3 31.46 3.11
 -4 4 -4 337.72 10.63
 4 4 -4 312.6 9.73
 -4 -4 -4 342.85 11.38
 -4 4 -5 82.43 5.41
 4 4 -5 85.23 5.37
 -4 -4 -5 83.53 5.54
 -4 4 -6 42.49 3.98
 -4 -4 -6 40.26 3.76
 4 4 -6 41.09 3.88
 -4 -4 -7 1.87 0.94
 -4 -4 -8 13.68 2.17
 4 -4 -9 35.57 3.52
 4 -4 -10 24.21 2.57
 4 -4 -11 -0.11 0.12
 -4 4 -12 0.38 0.93
 -4 -4 -12 -0.34 1.13
 -4 -4 -13 2.22 1.19
 -4 4 -13 4.37 1.85
 -4 -4 -14 -0.4 0.54
 -4 4 -14 2.39 1.24
 -4 4 -15 -0.66 1.13
 -4 -4 -15 -0.22 0.84
 -4 -4 -16 0.08 0.81
 -4 4 -16 -1.62 1.64
 -4 -4 -17 -0.06 0.7
 -4 4 -17 0.54 0.53
 -4 4 -18 0.89 1.25
 -4 -4 -18 0.13 0.77
 -4 4 -19 4.08 2.24
 -4 -4 -19 3.4 1.97
 -4 4 -20 -0.66 1.13
 -4 -4 -20 0.41 0.59
 -4 -4 -21 0.45 0.77
 -4 4 -21 -3.22 2.04
 -4 4 -22 -0.35 0.7
 -4 -4 -22 -1.84 1.42
 -4 -4 -23 0 1.16
 -4 4 -23 0 1.03
 -4 4 -24 3.48 2.33
 -4 -4 -24 0 1.13
 0 5 0 -0.52 0.7
 0 5 1 346.28 11.02
 0 5 -1 336.01 10.64
 0 5 -2 58.42 4.75
 0 5 2 55.26 4.28
 0 5 3 40.45 3.76
 0 5 -3 35.68 3.53
 0 5 -4 20.39 1.9
 0 5 -4 14.76 2.47
 0 -5 -4 16.68 1.64
 0 5 -5 252.07 10.18
 0 -5 -5 260.85 7.23
 0 5 -5 277.85 7.7
 -5 0 5 267 9.8
 0 5 -6 281.42 8.34
 0 -5 -6 282.49 8.3
 0 5 -6 256.79 10.8
 -5 0 6 271.32 9.84
 0 5 -7 95.11 5.2
 0 -5 -7 96.82 5.22
 -5 0 7 93.2 5.78
 0 -5 -8 25.58 2.9
 -5 0 8 26.01 3.12
 0 5 -8 25.5 2.84
 0 -5 -9 0.82 0.69
 -5 0 9 0.91 0.69
 0 5 -9 0.62 0.36
 -5 0 10 36.16 3.53
 0 -5 -10 37.13 3.82
 0 5 -10 31.22 3.41
 0 -5 -11 4.45 1.42
 0 -5 -11 3.12 0.53
 0 5 -11 2.86 1.14
 -5 0 11 4.37 1.32
 0 -5 -12 4.69 1.34
 0 5 -12 4.86 1.42
 -5 0 12 5.23 1.41
 -5 0 13 6.09 1.48
 0 -5 -13 4.46 1.03
 0 5 -13 5.06 1.52
 0 5 -14 42 4.64
 -5 0 14 49.9 4.19
 0 -5 -14 39.25 4.65
 -5 0 -15 -0.82 1.31
 0 -5 -15 0.97 1.12
 0 5 -15 -0.44 0.2
 -5 0 15 -0.2 0.31
 0 -5 -16 -0.11 0.55
 0 5 -16 0.06 0.58
 -5 0 16 0.06 0.18
 -5 0 -16 1.36 0.35
 0 5 -17 2.33 1.32
 0 -5 -17 1.35 0.44
 -5 0 -17 2.76 1.55
 0 5 -18 9.55 2.62
 0 -5 -18 8.64 2.34
 0 5 -19 -0.75 0.92
 -5 0 -19 0.19 1.61
 0 -5 -19 -2.15 1.79
 0 -5 -20 0.32 0.31
 0 5 -20 -0.15 0.3
 -5 0 -20 -0.94 1.21
 0 5 -21 0.69 0.78
 0 -5 -21 -0.13 0.57
 -5 0 -21 -0.84 1.14
 0 5 -22 -1.62 1.21
 -5 0 -22 0.84 1.12
 0 -5 -22 0.47 1.04
 0 -5 -23 1.26 1.11
 0 5 -23 -1.02 0.98
 -5 0 -23 1.75 2.29
 -5 0 -24 0 0.46
 0 -5 -24 0 0.2
 -5 -1 -24 1.97 1.76
 -1 5 -24 0 0.94
 -1 5 -23 -0.68 0.83
 -5 -1 -23 1.04 1.84
 -1 5 -22 1.65 1.38
 -5 -1 -22 2.88 2.41
 -1 5 -21 -0.88 1.08
 -5 -1 -21 -0.8 0.75
 -1 5 -20 1.62 1.29
 -5 -1 -20 3.05 2.16
 -1 5 -19 -0.74 0.74
 -5 -1 -19 0.27 1
 -1 5 -18 5.05 1.92
 1 -5 -18 5.58 1.92
 -5 -1 -18 9.54 3.36
 1 -5 -17 0.17 0.92
 -1 5 -17 0.21 0.34
 -5 -1 -17 -1.46 1.37
 -5 -1 -16 2.38 1.63
 1 -5 -16 0.69 0.94
 -1 5 -16 0.67 0.23
 -1 5 -15 4.9 1.7
 -5 -1 -15 6.05 2.49
 1 -5 -15 5.51 2.01
 1 -5 -14 1.22 0.4
 -1 5 -14 0.67 0.68
 -1 5 -13 28.02 3.58
 1 -5 -13 29.74 3.89
 1 -5 -12 23.2 3.24
 -1 5 -12 20.81 2.9
 1 -5 -11 67.71 5.57
 -1 5 -11 58.03 4.88
 1 -5 -10 18.51 2.85
 -1 5 -10 14.96 2.25
 -1 5 -9 8.9 1.62
 -1 5 -8 9.99 1.66
 -1 5 -7 184.72 6.84
 -1 5 -6 16.74 2.74
 -1 5 -6 13.68 1.69
 -1 -5 5 40.64 3.13
 -1 5 -5 42.68 2.77
 -1 5 -5 46.01 4.21
 -1 5 -4 51.25 4.28
 -1 5 -4 46.81 2.66
 -1 -5 4 54.62 3.19
 -1 5 -3 96.4 3.31
 -5 -1 -3 85.12 4.19
 1 5 3 91.26 5.58
 -1 -5 3 93.21 3.73
 -1 5 -3 99.13 5.94
 1 5 2 29.59 3.24
 -1 -5 2 30.97 1.77
 -1 5 -2 37.25 3.72
 -1 5 -2 31.41 1.51
 -5 -1 -2 17.96 1.46
 5 1 -2 33.95 1.71
 5 1 -1 78.08 2.11
 -1 5 -1 73.95 5
 -1 -5 1 65.79 2.07
 1 5 1 72.05 4.88
 1 5 0 123.08 6.48
 -1 5 0 127.51 6.8
 -5 -1 0 129.85 6.87
 1 5 -1 68.96 4.66
 -1 5 1 75.02 5.06
 -5 -1 1 71.89 5.11
 5 -1 -1 70.02 1.95
 1 5 -2 32.89 3.41
 -5 -1 2 34.64 3.6
 5 -1 -2 31.38 1.67
 -1 5 2 16.44 1.29
 -5 1 -2 32.44 1.75
 -1 -5 -2 32.81 1.66
 -1 5 2 27.99 3.13
 -1 5 3 95.52 5.83
 -1 -5 -3 104.21 3.59
 -5 -1 3 106.72 6.2
 1 5 -3 95.53 5.68
 1 5 -4 51.46 4.29
 -5 -1 4 51.15 4.26
 -1 -5 -4 56.49 3.03
 -5 -1 5 43.52 3.86
 1 5 -5 43.05 4.1
 -1 -5 -5 46.59 3.09
 -5 -1 6 11.87 2.26
 -1 5 6 13.1 1.96
 -1 -5 -6 14.24 1.79
 1 5 -6 14.47 2.55
 -5 -1 7 185.66 7.97
 -1 -5 -7 206.93 7.64
 -5 -1 8 10.37 2.01
 -1 -5 -8 9.86 1.65
 -1 -5 -9 9.38 1.77
 -1 -5 -9 7.2 1.23
 -5 -1 9 9.07 1.76
 -5 -1 10 16.63 2.32
 -1 -5 -10 14.95 1.69
 -1 -5 -10 17.13 2.53
 -1 -5 -11 63.33 5.09
 1 5 -11 73.79 5.84
 -5 -1 11 57.91 4.33
 -1 -5 -12 21.65 2.93
 -5 -1 12 21.47 2.68
 1 5 -12 24.58 3.55
 1 5 -13 33.88 4.26
 -5 -1 13 28.48 3.07
 -1 -5 -13 26.53 3.45
 -1 -5 -14 0.54 0.66
 1 5 -14 1.13 0.77
 -5 -1 14 0.98 0.45
 -1 -5 -15 4.77 1.65
 -5 -1 15 5.51 1.4
 -5 1 -15 8.27 3.08
 1 5 -15 5.13 1.61
 -1 -5 -16 1.52 0.72
 -5 -1 16 0.28 0.16
 -5 1 -16 0.2 1.13
 1 5 -16 2.18 1.31
 -1 -5 -17 0.03 0.5
 -5 -1 17 0.16 0.24
 -5 1 -17 1.11 1.41
 1 5 -17 -0.49 0.63
 -1 -5 -18 6.69 2.1
 -5 1 -18 10.86 3.72
 -1 -5 -19 -0.46 1.15
 -5 1 -19 -1.11 1.44
 -1 -5 -20 -0.03 0.26
 -5 1 -20 1.03 1.24
 -1 -5 -21 -0.24 0.44
 -5 1 -21 -0.41 1.71
 -1 -5 -22 0 0.33
 -5 1 -22 1.02 1.23
 -1 -5 -23 1.58 1.24
 -5 1 -23 0.82 1.36
 -5 1 -24 0 0.26
 -1 -5 -24 2.05 1.49
 -5 -2 -24 0 1.4
 -2 5 -24 1.98 1.5
 -2 5 -23 0 0.56
 -5 -2 -23 3.4 2.22
 -2 5 -22 0 0.93
 -5 -2 -22 -0.48 1.22
 -2 5 -21 0.25 0.67
 -5 -2 -21 -0.83 1.38
 -2 5 -20 -1.78 1.4
 -5 -2 -20 0.59 1
 -2 5 -19 0.62 0.48
 -5 -2 -19 0.91 1.17
 -2 5 -18 6.07 1.93
 -5 -2 -18 9.32 3.23
 -5 -2 -17 11.04 3.42
 -2 5 -17 6.92 2.13
 -2 5 -16 0.29 0.5
 -5 -2 -16 1.3 0.96
 -5 -2 -15 23.12 4.73
 -2 5 -15 20.09 3.45
 -2 5 -14 43.83 4.88
 -2 5 -13 1.61 0.73
 -2 5 -12 3.79 1.4
 2 -5 -11 23.61 1.63
 -2 5 -11 25.15 3.23
 -2 5 -10 43.89 4.13
 -2 5 -9 35.33 3.5
 -2 5 -8 0.34 0.3
 -2 5 -7 19.41 2.26
 -2 5 -7 18.39 2.96
 -2 5 -6 4.96 1.42
 -2 5 -6 3.84 0.97
 -2 -5 5 121.29 5.89
 -2 5 -5 103.26 6.28
 -2 -5 4 132.2 5.76
 -5 -2 -4 151.17 7.07
 -2 5 -4 124.92 6.83
 5 2 -3 202.61 5.96
 -5 -2 -3 192.87 8.66
 -2 -5 3 199.99 6.87
 -2 5 -3 191.05 8.35
 2 5 3 170.67 7.64
 -2 5 -2 28.64 3.26
 2 5 2 27.95 3.08
 -5 -2 -2 16.55 1.82
 5 2 -2 30.84 2.15
 -5 -2 -2 30.86 3.6
 5 2 -1 82.71 3.23
 -2 5 -1 76.06 5.15
 2 5 1 79.41 5.2
 -5 -2 -1 84.92 5.79
 -5 -2 0 64.07 4.81
 -2 5 0 63.69 4.77
 5 2 0 62.62 2.71
 2 5 0 59.43 4.45
 -5 2 0 76.01 3.5
 2 5 -1 76.95 5.02
 -5 -2 1 79.92 5.55
 -5 2 -1 87.63 3.64
 -2 5 1 71.35 4.93
 5 -2 -1 75.43 3.12
 -5 -2 2 29.89 3.43
 2 5 -2 30.27 3.33
 5 -2 -2 27.7 2.03
 -2 5 2 27.95 3.23
 -5 2 -2 31.19 2.28
 -5 -2 3 188.27 8.51
 5 -2 -3 185.14 5.61
 -5 2 -3 185.02 5.74
 -2 5 3 188.77 8.35
 2 5 -3 180.27 7.91
 5 -2 -4 129.38 5.08
 2 5 -4 122.84 6.76
 -5 -2 4 131.01 6.95
 2 5 -5 105.99 6.42
 -5 -2 5 102.53 6.21
 -5 -2 6 4.75 1.52
 -2 -5 -6 3.31 0.87
 2 5 -6 3.64 1.26
 2 5 -7 19.3 2.82
 -2 -5 -7 17.84 2.21
 -5 -2 7 18.38 2.68
 -5 -2 8 1.98 1.23
 -2 -5 -8 0.59 0.41
 -2 -5 -8 0.55 0.32
 -2 -5 -9 33.39 2.83
 -5 -2 9 33.53 3.54
 -2 -5 -9 35.68 3.46
 -2 -5 -10 43.33 3.28
 -5 -2 10 40.14 3.86
 -2 -5 -10 42.87 4
 -5 -2 11 23.01 2.86
 -2 -5 -11 23.51 3.04
 -5 -2 12 2.39 1.04
 -2 -5 -12 0.57 0.15
 -5 -2 13 0.55 0.05
 -2 -5 -13 1.28 0.77
 -2 -5 -14 40.2 4.69
 -5 -2 14 37.01 3.66
 -2 -5 -15 16.73 3.09
 -5 -2 15 14.97 2.3
 -2 -5 -16 -0.64 0.75
 -5 -2 16 0.47 0.5
 -5 2 -16 0.74 0.6
 -5 -2 17 6.62 1.5
 -2 -5 -17 5.92 1.84
 -5 2 -17 11.23 3.52
 -2 -5 -18 5.87 1.88
 -5 2 -18 13.41 4.26
 -5 2 -19 2.67 2.19
 -2 -5 -19 -0.26 0.73
 -2 -5 -20 -0.08 0.68
 -5 2 -20 -0.7 0.59
 -2 -5 -21 -1.27 1.03
 -5 2 -21 1.11 1.11
 -5 2 -22 0.18 1.71
 -2 -5 -22 -0.43 0.62
 -2 -5 -23 0 0.6
 -5 2 -23 3.24 3.23
 -2 -5 -24 0 0.4
 -5 2 -24 0 0.91
 -5 -3 -24 -0.91 1.14
 -3 5 -24 0 1.11
 -5 -3 -23 1.86 1.61
 -3 5 -23 0.86 1.03
 -3 5 -22 0 1.02
 -5 -3 -22 -0.07 0.34
 -3 5 -21 0.14 0.24
 -5 -3 -21 0.73 1.38
 -3 5 -20 1.53 0.89
 -5 -3 -20 0.98 1.15
 -3 5 -19 -0.52 0.88
 -5 -3 -19 1.83 1.24
 -3 5 -18 -0.21 0.8
 -5 -3 -18 -1.28 1.23
 -3 5 -17 1.4 1
 -5 -3 -17 2.56 1.63
 -5 -3 -16 6.22 2.51
 -3 5 -16 6.03 2.34
 -5 -3 -15 -0.02 0.37
 -3 5 -15 -0.07 0.52
 -5 -3 -14 12.74 3.34
 -3 5 -14 13.93 3.1
 -3 5 -13 1.64 0.91
 -3 5 -12 9.59 2.41
 3 -5 -11 6.78 1.2
 -3 5 -11 9.66 2.27
 -3 5 -10 4.73 1.49
 -3 5 -9 40.93 4.27
 -3 5 -7 67.01 5.78
 -3 5 -6 37.17 4.12
 -5 -3 -5 124.13 7.02
 5 3 -5 135.31 6.2
 -3 5 -5 118.47 6.7
 5 3 -4 93.13 4.93
 -5 -3 -4 88.86 6.13
 -3 5 -4 83.03 5.69
 3 5 3 157.43 7.27
 -5 -3 -3 163.69 8.06
 -3 5 -3 182.44 8.58
 5 3 -3 169.48 6.15
 -5 -3 -2 1.36 0.54
 -5 -3 -2 5.46 1.53
 -3 5 -2 5.77 1.54
 5 3 -2 5.8 1.14
 3 5 2 5.44 1.34
 3 5 1 3.19 0.95
 5 3 -1 3.96 0.89
 -5 -3 -1 2.26 0.78
 -5 -3 -1 2.18 0.75
 -3 5 -1 3.43 1.17
 -3 5 0 110.3 6.55
 -5 -3 0 108.41 6.67
 5 3 0 103.95 4.33
 3 5 0 101.94 5.85
 -5 3 0 118.42 5.43
 5 -3 0 112.74 4.8
 -5 -3 0 90.43 4.97
 -3 5 1 3.53 1.09
 5 -3 -1 3.85 0.87
 -5 3 -1 4.34 1.07
 -5 -3 1 2.56 0.69
 3 5 -1 3.75 1.06
 5 3 1 3.56 0.79
 3 5 -2 6 1.53
 5 -3 -2 6.21 1.16
 -5 3 -2 8.2 1.42
 -3 5 2 6.09 1.6
 -5 -3 2 5.37 1.4
 -5 -3 3 169.52 8.64
 -5 3 -3 172.58 6.56
 5 -3 -3 178.86 6.46
 3 5 -3 168.72 7.86
 -5 -3 4 90.13 6.18
 -5 3 -4 82.47 4.56
 3 5 -4 85.14 5.57
 -5 3 -5 121.12 5.93
 3 5 -5 117.59 6.71
 3 5 -6 40.13 4.1
 -3 -5 -6 43.8 3.91
 3 5 -7 64.3 5.48
 -3 -5 -7 74.44 5.03
 -3 -5 -8 42 3.54
 -3 -5 -9 34.41 3.58
 -3 -5 -9 35.39 3.24
 -3 -5 -10 2.96 1.14
 -3 -5 -10 2.88 1.04
 -3 -5 -11 6.87 1.67
 -3 -5 -12 7.76 1.73
 -3 -5 -13 3.67 1.46
 -5 3 -14 20.95 4.69
 -3 -5 -14 11.44 2.65
 -5 3 -15 2.97 2.21
 -3 -5 -15 0.73 0.81
 -5 3 -16 6.39 2.34
 -3 -5 -16 5.12 1.7
 -5 3 -17 2.96 1.45
 -3 -5 -17 1.46 1.15
 -3 -5 -18 -0.61 0.8
 -5 3 -18 -0.5 1.16
 -3 -5 -19 0.92 0.69
 -5 3 -19 1.09 1.52
 -3 -5 -20 -0.44 0.94
 -5 3 -20 4.11 2.63
 -3 -5 -21 0.55 0.88
 -5 3 -21 -1.08 2.22
 -3 -5 -22 -1.25 1.09
 -5 3 -22 0.5 1.79
 -5 3 -23 0 2.17
 -3 -5 -23 0 0.76
 -3 -5 -24 1.01 1.03
 -5 3 -24 0 1.78
 -4 5 -23 -0.6 0.95
 -5 -4 -23 0 0.97
 -4 5 -22 0 0.44
 -5 -4 -22 -1.19 1.22
 -4 5 -21 0.12 0.54
 -5 -4 -21 -1.72 1.44
 -4 5 -20 1.86 1.73
 -5 -4 -20 2.18 1.98
 -5 -4 -19 -1.57 1.62
 -4 5 -19 2.31 1.78
 -4 5 -18 -1.22 1.33
 -5 -4 -18 0.54 1.25
 -4 5 -17 7.91 3
 -5 -4 -17 4.8 1.98
 -4 5 -16 6.03 2.42
 -5 -4 -16 4.38 1.63
 -5 -4 -15 8.42 2.61
 -4 5 -15 10.66 3.43
 -5 -4 -14 1.53 1.34
 -4 5 -14 1.19 0.18
 -4 5 -13 15.72 3.46
 -4 5 -12 6.45 2.45
 -4 5 -11 3.27 1.54
 -4 5 -8 11.51 2.61
 -4 5 -7 26.47 3.65
 -5 -4 -7 26.72 3.3
 -4 5 -6 8.78 1.9
 -5 -4 -6 8.64 1.96
 5 4 -6 8.18 1.74
 -4 5 -5 19.53 2.77
 5 4 -5 19.69 2.56
 -5 -4 -5 20.14 2.87
 -4 5 -4 106 6.44
 -5 -4 -4 102.29 6.65
 5 4 -4 98.96 5.53
 -4 5 -3 2.08 0.77
 5 4 -3 0.72 0.23
 -5 -4 -3 2.29 1.01
 4 5 2 4.02 1.04
 -5 -4 -2 4.5 1.47
 5 4 -2 4.22 1.03
 -4 5 -2 4.28 1.21
 4 5 1 46.12 3.78
 -5 4 1 58.45 4.25
 -4 5 -1 57.42 4.68
 5 4 -1 48.48 3.51
 -5 -4 -1 51.11 4.9
 5 4 0 26.42 2.51
 -5 -4 0 30.34 3.82
 -4 5 0 30.86 3.35
 -5 4 0 30.67 3.02
 4 5 0 27.63 3.03
 4 5 -1 50.7 4.08
 -5 4 -1 55.47 4.17
 -4 5 1 53.64 4.51
 5 4 1 48.7 3.48
 -5 4 -2 6.11 1.31
 4 5 -2 4.4 1.17
 -4 5 2 3.56 1.15
 4 5 -3 0.96 0.46
 -5 4 -3 1.04 0.32
 -4 -5 -4 108.24 6.79
 4 5 -4 97.89 5.99
 -5 4 -4 97.89 5.5
 -5 4 -5 18.11 2.25
 -4 -5 -5 22.62 3.04
 4 5 -5 19.94 2.78
 -5 4 -6 8.32 1.59
 -4 -5 -6 10.62 2.12
 4 5 -6 9.11 1.81
 4 5 -7 27.12 3.51
 -5 4 -7 25.7 3.21
 -4 -5 -7 30.06 3.33
 4 5 -8 10.99 2.1
 -4 -5 -8 10.93 1.96
 -4 -5 -9 3.45 1.13
 -4 -5 -11 1.64 0.62
 -4 -5 -12 3.3 1.4
 -4 -5 -13 10.79 2.55
 -5 4 -14 0.92 1.87
 -4 -5 -14 2.05 1.45
 -4 -5 -15 7.71 2.22
 -5 4 -15 13.35 4.01
 -5 4 -16 7.78 3.2
 -4 -5 -16 4.33 1.69
 -4 -5 -17 5.77 2.11
 -5 4 -17 5.13 2.74
 -4 -5 -18 -0.38 1.19
 -5 4 -18 0.7 1.05
 -5 4 -19 1.35 1.3
 -4 -5 -19 1.87 1.5
 -4 -5 -20 -2.48 1.53
 -5 4 -20 1.94 1.86
 -4 -5 -21 -2.08 1.42
 -5 4 -21 1.66 2.81
 -4 -5 -22 0 0.48
 -5 4 -22 -0.72 1.16
 -5 4 -23 0 0.28
 -4 -5 -23 0.75 0.91
 5 5 0 151.28 6.78
 -5 5 0 171.22 8.17
 -5 5 -1 -0.55 0.79
 5 5 -1 0.21 0.36
 5 5 1 0.96 0.9
 -5 5 1 -0.1 0.73
 -5 -5 -2 2.59 1.08
 -5 5 -2 2.97 0.7
 5 5 -2 3.79 1.06
 5 5 2 3.39 1.1
 -5 -5 -3 17.65 2.96
 -5 5 -3 17.31 2.48
 5 5 -3 19.56 2.68
 -5 5 -4 93.95 6.36
 5 5 -4 88.49 5.84
 -5 -5 -4 88.84 6.64
 -5 -5 -5 56.9 5.21
 5 5 -5 53.53 4.62
 -5 5 -5 54.66 4.72
 -5 5 -6 3.78 1.25
 5 5 -6 2.89 0.8
 -5 -5 -6 4.39 1.59
 -5 -5 -7 0.76 0.77
 5 5 -7 3.34 1.33
 -5 5 -7 2.81 1.09
 -5 -5 -8 19.52 2.96
 5 5 -8 19.04 2.99
 -5 5 -8 22.33 3.39
 5 5 -9 5.43 1.67
 -5 5 -9 9.01 2.26
 -5 -5 -9 6.75 1.81
 -5 -5 -13 1.02 1.31
 -5 5 -13 0.57 0.3
 -5 -5 -14 -0.08 0.8
 -5 5 -14 2.34 2.15
 -5 5 -15 -2.33 1.49
 -5 -5 -15 -0.79 1.16
 -5 -5 -16 3.73 1.74
 -5 5 -16 5.24 3.21
 -5 -5 -17 1.42 0.6
 -5 5 -17 1.47 1.98
 -5 -5 -18 0.2 1.11
 -5 5 -18 -1.88 2.44
 -5 5 -19 -0.85 1.89
 -5 -5 -19 -3.18 1.81
 -5 -5 -20 0.05 0.8
 -5 5 -20 0.45 0.88
 -5 -5 -21 0 0.13
 -5 5 -21 2.99 2.34
 -5 5 -22 2.27 2.09
 -5 -5 -22 0 0.23
 -5 -5 -23 1.82 2.41
 -5 5 -23 -0.73 1.23
 0 6 0 26.24 3.22
 0 6 1 1.09 0.69
 0 6 -1 1.52 0.99
 0 6 2 157.76 8.01
 0 6 -2 173.09 8.58
 0 6 -3 0.96 0.77
 0 6 3 0.96 0.63
 0 6 -4 -0.21 0.43
 0 -6 -5 1.71 0.49
 0 6 -5 0.61 0.48
 0 -6 -6 9.76 1.56
 0 6 -6 6.46 1.65
 0 6 -6 9.87 1.64
 0 6 -7 0.94 0.36
 0 -6 -7 2.2 0.88
 0 6 -7 1.47 0.55
 0 6 -8 6.27 2.11
 0 -6 -8 8.08 1.53
 0 6 -8 8.54 1.69
 0 6 -9 12 2.72
 0 -6 -9 13.56 2.22
 0 6 -9 14.06 2.32
 -6 0 10 34.18 3.78
 0 -6 -10 31.53 3.67
 0 6 -10 32.59 3.6
 0 -6 -11 -0.33 0.77
 0 6 -11 0.67 0.12
 -6 0 11 1.43 1.25
 0 -6 -12 32.25 4.04
 0 -6 -12 31.47 1.83
 -6 0 12 38.61 4.11
 0 6 -12 34.34 4
 -6 0 13 37.17 4
 0 -6 -13 31.47 4.09
 0 6 -13 32.73 4.08
 0 -6 -14 0.21 0.44
 0 6 -14 -0.86 0.92
 0 -6 -15 2.49 1.25
 0 6 -15 3.86 1.62
 0 -6 -16 0.68 0.54
 0 6 -16 0.35 0.51
 -6 0 -16 0.8 0.7
 0 6 -17 0.35 0.68
 0 -6 -17 0.63 0.89
 -6 0 -17 -1.1 0.58
 0 -6 -18 6.85 2.08
 0 6 -18 9.65 2.67
 -6 0 -18 15.23 4.78
 0 -6 -19 0.41 0.96
 0 6 -19 1.21 1.01
 0 -6 -20 0.57 0.75
 0 6 -20 -0.54 0.9
 -6 0 -21 0.28 2.24
 0 6 -21 0.89 1.08
 0 -6 -21 2.15 1.37
 0 -6 -22 0.98 1.26
 -6 0 -22 5.64 3.66
 -6 0 -23 1.52 1.74
 -6 0 -24 7.19 4.8
 -6 -1 -24 0 1.45
 -1 6 -24 -0.96 1.03
 -1 6 -23 -0.97 1.01
 -6 -1 -23 -1.1 1.43
 -1 6 -22 -1.31 1.12
 -6 -1 -22 1.26 1.29
 -1 6 -21 0.23 0.45
 -6 -1 -21 4.45 2.87
 -1 6 -20 1.05 1.16
 -6 -1 -20 5.9 3.3
 -1 6 -19 3.28 1.51
 -6 -1 -19 3.33 2.03
 -1 6 -18 2.86 1.29
 -6 -1 -18 3.32 2.02
 -1 6 -17 27.26 4.15
 -6 -1 -17 43.08 7.5
 -1 6 -16 7.11 1.73
 -6 -1 -16 14.51 4.44
 -1 6 -15 5.97 1.82
 -1 6 -14 17.52 2.88
 -1 6 -13 29.32 3.64
 -1 6 -12 7.66 1.82
 -1 6 -11 59.13 4.79
 -1 6 -10 40.38 3.75
 -1 6 -9 2.24 0.69
 -1 6 -9 2.45 1.1
 -1 6 -8 38.03 3.26
 -1 6 -8 41.38 4.93
 -1 6 -7 35.49 3.02
 -1 6 -7 34.32 4.26
 -1 -6 6 44.41 3.53
 -1 6 -6 48.03 3.26
 -1 6 -6 44.43 4.58
 -1 -6 5 2.97 0.78
 -1 6 -5 9.72 1.31
 -1 6 -5 7.41 1.75
 -1 6 -4 17.27 2.64
 -1 -6 4 9.95 1.36
 -1 6 -4 18.49 1.64
 -6 -1 -3 11.36 1.36
 -1 6 -3 16.8 2.63
 -1 6 -3 17.58 1.39
 6 1 -3 17.12 1.4
 1 6 3 15.53 2.51
 -1 -6 3 10.72 1.17
 -1 -6 2 15.31 1.07
 -1 6 -2 30.94 3.78
 1 6 2 27.29 3.24
 6 1 -2 29.7 1.36
 -1 6 -2 38.22 1.62
 -6 -1 -2 16.68 1.23
 -1 6 -1 55.69 4.75
 1 6 1 53.46 4.67
 1 6 0 19.81 2.82
 -1 6 0 21.32 2.97
 -1 6 1 58.2 5.03
 1 6 -1 56.29 4.75
 -1 6 2 23.66 3.23
 -6 -1 2 30.34 3.73
 -6 1 -2 29.66 1.59
 -1 -6 -2 32 1.52
 6 -1 -2 29.11 1.41
 1 6 -2 27.71 3.43
 1 6 -3 16.07 2.62
 6 -1 -3 15.68 1.32
 -1 6 3 15.09 2.52
 -1 -6 -3 18.08 1.4
 -6 -1 3 18.38 2.64
 -1 6 3 5.45 0.74
 -6 1 -3 15.69 1.37
 1 6 -4 17.79 2.72
 -6 -1 4 18.6 2.81
 -1 -6 -4 19.73 1.72
 -6 -1 5 8.82 1.87
 -1 -6 -5 10.47 1.44
 -1 6 5 5.48 1.05
 1 6 -5 9.54 2.09
 1 6 -6 42.38 4.4
 -6 -1 6 48.3 4.5
 -1 -6 -6 47.31 3.32
 -1 6 6 42.09 3.26
 1 6 -7 35.66 4.37
 -1 -6 -7 34.78 3.09
 -6 -1 7 36.96 3.96
 1 6 -8 42.68 5.08
 -6 -1 8 38.02 4
 -1 -6 -8 37.91 3.49
 -1 -6 -9 2.36 0.98
 1 6 -9 2.36 1.26
 -6 -1 9 1.6 0.84
 -6 -1 10 43.4 4.14
 -1 -6 -10 40.12 4
 -1 -6 -11 57.52 3.55
 -1 -6 -11 62.39 5.27
 -6 -1 11 59.84 4.82
 -1 -6 -12 7.48 1.87
 -1 -6 -12 8.32 1.26
 -6 -1 12 8.65 1.86
 -6 -1 13 28.05 3.27
 -1 -6 -13 25.93 3.58
 -1 -6 -14 13.62 2.61
 -6 -1 14 15.96 2.45
 -1 -6 -15 5.54 1.6
 -6 -1 15 4.46 1.26
 -1 -6 -16 4.73 1.44
 -6 -1 16 7.1 1.65
 -1 -6 -17 24.21 3.85
 -6 1 -17 53.75 8.89
 -1 -6 -18 1.41 0.66
 -6 1 -18 10.38 4.3
 -6 1 -19 5.59 2.81
 -1 -6 -19 0.77 0.83
 -1 -6 -20 1.29 1.06
 -6 1 -20 3.81 2.47
 -1 -6 -21 1.82 1.54
 -6 1 -21 2.68 2.68
 -6 1 -22 2.74 3.15
 -1 -6 -22 0 0.46
 -1 -6 -23 0 0.82
 -6 1 -23 -3.76 2.83
 -6 1 -24 0 1.24
 -1 -6 -24 0.32 0.58
 -2 6 -23 0.5 0.72
 -6 -2 -23 0 0.68
 -2 6 -22 -0.31 0.55
 -6 -2 -22 -5.56 3.07
 -2 6 -21 1.05 1.11
 -6 -2 -21 -2.9 2.16
 -6 -2 -20 -0.57 1.69
 -2 6 -20 0.01 0.57
 -2 6 -19 1.91 1.3
 -6 -2 -19 1.56 1.58
 -2 6 -18 -0.47 0.23
 -6 -2 -18 -1.35 1.52
 -2 6 -17 5.18 1.69
 -6 -2 -17 8.48 3.22
 -2 6 -16 3.33 1.28
 -6 -2 -16 4.95 2.21
 -2 6 -15 12.11 2.63
 -2 6 -14 10.74 2.31
 -2 6 -13 37.65 4.27
 -2 6 -12 14.51 2.49
 -2 6 -11 47.79 4.43
 -2 6 -10 8.5 1.78
 -2 6 -9 49.76 4.08
 -2 6 -9 54.42 5.88
 -2 6 -8 16.57 3.3
 -2 6 -8 14.76 2.13
 -2 6 -7 8.57 2.26
 -2 6 -7 8.74 1.5
 -2 6 -6 36.16 4.13
 -2 6 -6 36.08 2.86
 -6 -2 -5 6.83 1.64
 -2 -6 5 3.87 1.09
 -2 6 -5 4.61 1.32
 -2 6 -5 4.14 0.92
 -6 -2 -4 15.45 2.24
 -2 6 -4 18.08 2.83
 -2 -6 4 10.38 1.65
 -2 6 -4 18.3 1.78
 6 2 -4 21.06 2.08
 6 2 -3 12.57 1.4
 -2 6 -3 13.27 2.52
 -6 -2 -3 9.27 1.52
 -2 -6 3 5.61 1.16
 2 6 3 13.17 2.28
 -2 -6 2 37.79 2.89
 2 6 2 56.07 4.59
 6 2 -2 53.24 2.62
 -2 6 -2 55.55 4.97
 -6 -2 -2 35.44 2.63
 -6 -2 -1 0.72 0.36
 6 2 -1 1.49 0.41
 2 6 1 1.57 0.84
 -2 6 -1 1.27 0.67
 -6 -2 -1 1.99 0.98
 2 6 0 15.55 2.45
 -6 -2 0 19.63 3.03
 -2 6 0 15.81 2.62
 -2 6 1 0.98 0.83
 -6 -2 1 2.52 1.27
 2 6 -1 1.68 0.9
 6 -2 -1 0.86 0.29
 -6 2 -1 1.64 0.42
 6 -2 -2 55.87 2.8
 -6 -2 2 58.23 4.81
 -2 6 2 55.03 5.02
 -6 2 -2 62.94 3.36
 2 6 -2 52.11 4.59
 2 6 -3 11.66 2.26
 6 -2 -3 12.78 1.46
 -6 2 -3 14.34 1.65
 -2 6 3 9.37 1.54
 -2 6 3 12.24 2.24
 -6 -2 3 13.18 2.39
 6 -2 -4 18.72 1.91
 -6 -2 4 18.59 2.89
 -6 2 -4 18.42 2.06
 -2 6 4 17.82 2.26
 2 6 -4 17.31 2.73
 -2 6 5 3.7 1.09
 -2 -6 -5 4.58 1
 -6 -2 5 3.14 1.5
 2 6 -5 2.73 1.1
 6 -2 -5 3.63 0.91
 -2 -6 -6 35.52 2.84
 2 6 -6 35.04 3.97
 -6 -2 6 38.06 4.19
 2 6 -7 9.8 2.27
 -6 -2 7 9.24 2.05
 -2 -6 -7 8.38 1.49
 -6 -2 8 14.66 2.57
 2 6 -8 14.18 2.71
 -2 -6 -8 14.66 2.24
 2 6 -9 47.01 5.12
 -2 -6 -9 50.89 4.21
 -6 -2 9 46.65 4.47
 -2 -6 -9 47.23 4.13
 -6 -2 10 8.35 2.05
 -2 -6 -10 8.11 1.62
 -2 -6 -10 8.25 1.82
 -6 -2 11 44.01 4.21
 -2 -6 -11 48.69 3.56
 -2 -6 -11 49.36 4.7
 -6 -2 12 13.33 2.32
 -2 -6 -12 9.7 2.02
 -6 -2 13 32.93 3.63
 -2 -6 -13 33.18 4.04
 -6 -2 14 9.3 1.95
 -2 -6 -14 7.38 1.92
 -2 -6 -15 11.8 2.77
 -6 -2 15 13.07 2.26
 -2 -6 -16 3.17 1.24
 -6 -2 16 2.02 0.56
 -6 2 -16 5.44 2.99
 -2 -6 -17 5.01 1.85
 -6 -2 17 4.34 1.18
 -2 -6 -18 -0.39 0.72
 -6 2 -18 1.95 2.09
 -6 2 -19 2.09 2.1
 -2 -6 -19 0.63 0.74
 -2 -6 -20 -0.14 0.33
 -6 2 -20 -1.58 2.23
 -2 -6 -21 0.88 0.98
 -6 2 -21 -3.08 2.53
 -2 -6 -22 1.22 1.46
 -6 2 -22 -4.03 2.96
 -2 -6 -23 -0.68 0.8
 -6 2 -23 2.46 2.38
 -3 6 -23 0.88 1.04
 -6 -3 -23 3.15 2.3
 -3 6 -22 -1.08 1.11
 -6 -3 -22 -0.77 1.11
 -3 6 -21 0 0.41
 -6 -3 -21 0.05 1.14
 -3 6 -20 0.07 0.35
 -6 -3 -20 0.36 0.28
 -3 6 -19 -0.46 0.92
 -6 -3 -19 0.16 1.04
 -3 6 -18 2.75 1.64
 -6 -3 -18 3.7 2.31
 -3 6 -17 0.76 0.51
 -6 -3 -17 1.05 1.33
 -3 6 -16 7.09 2.13
 -6 -3 -16 8.86 3.32
 -3 6 -15 1.18 0.83
 -3 6 -14 12.8 2.81
 -3 6 -13 3.19 1.35
 -3 6 -12 31.65 4.19
 -3 6 -11 18 3.06
 -3 6 -10 26.89 4.49
 -3 6 -10 26.87 3.46
 -3 6 -9 5.05 1.95
 -3 6 -9 2.9 1.09
 -3 6 -8 16.47 3.1
 -3 6 -8 21.72 2.89
 -3 6 -7 15.91 2.92
 -3 6 -6 5.47 1.79
 6 3 -6 5.94 1.38
 6 3 -5 27.58 2.91
 -3 6 -5 21.7 3.21
 -3 6 -4 8.87 2.12
 -6 -3 -4 8.39 1.92
 6 3 -4 9.57 1.49
 3 6 3 52.01 4.6
 -6 -3 -3 59.76 5.5
 -6 -3 -3 71.5 4.88
 -3 6 -3 63.67 5.49
 6 3 -3 59.57 3.72
 3 6 2 14.83 2.49
 -6 -3 -2 14.64 2.83
 6 3 -2 14.44 1.71
 -6 -3 -2 16.26 2.25
 -3 6 -2 15.27 2.52
 6 3 -1 195.59 6.09
 -6 -3 -1 188.99 9.4
 3 6 1 178.62 8.26
 -6 -3 -1 161.72 6.89
 -3 6 -1 198.83 9.65
 -6 3 0 35.25 3.21
 -6 -3 0 32.18 4.08
 -3 6 0 32.71 3.9
 3 6 0 28.44 3.53
 6 3 0 30.82 2.33
 -6 -3 1 201.62 9.85
 3 6 -1 193.01 8.94
 -6 3 -1 203.08 7.23
 -3 6 1 200.72 9.4
 6 -3 -1 180.88 5.86
 -6 -3 2 16.24 3.11
 6 -3 -2 15.7 1.85
 3 6 -2 14.75 2.49
 -6 3 -2 17.21 2.25
 -3 6 2 13.71 2.7
 -6 -3 3 62.52 5.41
 3 6 -3 62.19 5.2
 6 -3 -3 57.95 3.61
 -6 3 -3 66.62 4.44
 -3 6 3 59.32 5.21
 -6 -3 4 10.5 2.39
 3 6 -4 8.67 1.86
 -6 3 -4 9.39 1.58
 3 6 -5 22.64 3.09
 -6 3 -5 22.74 2.62
 -6 -3 5 22.81 3.13
 -6 -3 6 4.33 1.44
 -6 3 -6 3.73 1.06
 3 6 -6 4.08 1.3
 -6 -3 7 14.34 2.68
 3 6 -7 15.54 2.83
 3 6 -8 18.23 3.1
 -3 -6 -8 21.55 2.9
 -6 -3 8 17.45 2.9
 -3 -6 -8 16.04 2.36
 3 6 -9 2.61 1.19
 -3 -6 -9 2.14 0.98
 -6 -3 9 2.79 1.23
 -3 -6 -9 2.6 0.88
 -6 -3 10 23.31 3.4
 -3 -6 -10 23.69 2.94
 -3 -6 -10 24.51 3.16
 -3 -6 -11 18.48 2.62
 -3 -6 -11 14.81 2.66
 -6 -3 11 16.4 2.76
 -6 -3 12 22.49 3.14
 -3 -6 -12 24.17 3.51
 -6 -3 13 2.19 1.03
 -3 -6 -13 1.89 0.94
 -6 -3 14 11.07 2.23
 -3 -6 -14 11.04 2.65
 -6 -3 15 -0.88 0.75
 -3 -6 -15 -0.62 0.92
 -3 -6 -16 5.6 1.79
 -6 -3 16 4.52 1.45
 -3 -6 -17 -0.62 0.46
 -6 -3 17 -0.43 0.77
 -3 -6 -18 1.74 1
 -6 3 -18 4.71 2.88
 -6 -3 18 2.36 1.16
 -3 -6 -19 -0.37 0.67
 -6 3 -19 -0.5 2.24
 -3 -6 -20 -1.25 1.01
 -6 3 -20 -0.44 1.55
 -6 3 -21 -1.21 1.66
 -3 -6 -21 0.59 0.87
 -3 -6 -22 -0.32 0.55
 -6 3 -22 -1.34 1.79
 -3 -6 -23 0.84 0.91
 -6 3 -23 0 2.04
 -4 6 -23 -1.82 1.68
 -6 -4 -23 0 0.81
 -4 6 -22 1.63 1.52
 -6 -4 -22 -1.61 1.56
 -4 6 -21 0 0.5
 -6 -4 -21 0 0.2
 -4 6 -20 2.32 1.91
 -6 -4 -20 0.51 1.11
 -6 -4 -19 -0.35 0.8
 -4 6 -19 -1.05 1.1
 -6 -4 -18 -3.21 1.71
 -4 6 -18 1.14 1.42
 -6 -4 -17 3.87 2.12
 -4 6 -17 2.89 1.71
 -6 -4 -16 4.04 2.15
 -4 6 -16 3.27 1.7
 -6 -4 -15 1.01 0.8
 -4 6 -15 3.02 1.73
 -4 6 -14 1.98 1.45
 -4 6 -13 14.96 3.39
 -4 6 -12 8.51 2.61
 -4 6 -11 17.88 3.59
 -4 6 -10 10.31 2.63
 -4 6 -10 6.51 2.15
 -4 6 -9 46.94 5.65
 -4 6 -8 16.73 3.14
 -4 6 -7 6.86 1.81
 6 4 -7 10.82 2.03
 -6 -4 -6 13.66 2.68
 -4 6 -6 13.35 2.5
 6 4 -6 15.7 2.52
 6 4 -5 13.87 2.21
 -6 -4 -5 12.53 2.55
 -4 6 -5 11.49 2.44
 -6 -4 -4 48.1 5.07
 -4 6 -4 48.76 4.82
 6 4 -4 48.68 3.92
 -6 -4 -3 41.24 4.57
 -4 6 -3 47.25 4.83
 6 4 -3 45.85 3.81
 -6 -4 -2 60.53 5.69
 4 6 2 56.03 4.66
 6 4 -2 60.49 4.06
 -4 6 -2 61.9 5.41
 4 6 1 11.81 2.07
 6 4 -1 12.97 1.85
 -4 6 -1 14.92 2.59
 -6 -4 -1 15.51 3.05
 -6 -4 0 128.36 8.33
 4 6 0 121.86 7.02
 -4 6 0 142 8.2
 -6 4 0 157.88 7.91
 6 4 0 128.53 5.8
 4 6 -1 13.11 2.27
 -6 -4 1 13.16 2.8
 -4 6 1 14.39 2.6
 -6 4 -1 15.47 2.38
 -6 -4 2 65.7 5.93
 -6 4 -2 68.1 5
 4 6 -2 56.71 4.7
 -4 6 2 65.33 5.54
 -6 -4 3 43.29 5.14
 -6 4 -3 44.5 4.05
 4 6 -3 46.19 4.57
 -6 -4 4 49.64 5.26
 4 6 -4 48.44 4.67
 -6 4 -4 50.52 4.41
 -6 -4 5 12.74 2.69
 -6 4 -5 12.23 2.1
 4 6 -5 12.53 2.36
 -6 4 -6 13.21 2.28
 -4 -6 -6 17.63 2.84
 4 6 -6 14.31 2.52
 -4 -6 -7 10.14 2.16
 4 6 -7 9.76 2.15
 -6 4 -7 11.45 2.18
 -4 -6 -8 16.84 2.82
 4 6 -8 18.42 3.2
 -6 4 -8 16.58 2.61
 -4 -6 -9 43.65 4.29
 4 6 -9 46.26 5.09
 -4 -6 -10 5.45 1.72
 4 6 -10 6.95 2.02
 -4 -6 -10 6.46 1.73
 -4 -6 -11 11.54 2.54
 -4 -6 -11 13.89 2.4
 -4 -6 -12 4.56 1.49
 -4 -6 -13 7.45 2.25
 -4 -6 -14 -0.15 0.77
 -4 -6 -15 1.79 1.02
 -6 4 -15 4.6 2.99
 -6 4 -16 4.4 2.88
 -4 -6 -16 1.26 0.98
 -6 -4 17 1.48 0.85
 -6 4 -17 3.6 2.18
 -4 -6 -17 1.21 0.56
 -6 -4 18 0.31 0.15
 -4 -6 -18 0.45 0.95
 -4 -6 -19 -0.17 0.38
 -6 4 -19 1.37 2.33
 -4 -6 -20 1.32 1.08
 -6 4 -20 1.88 2.96
 -4 -6 -21 0.63 0.79
 -6 4 -21 0 1
 -4 -6 -22 -0.79 0.89
 -6 4 -22 -6.53 4.15
 -4 -6 -23 0.44 0.68
 -6 4 -23 -5.13 3.78
 -5 6 -22 0.95 2.02
 -6 -5 -22 2.51 1.91
 -5 6 -21 0.77 1.19
 -6 -5 -21 0 0.75
 -6 -5 -20 1.05 1.18
 -5 6 -20 3 3.18
 -6 -5 -19 0.25 0.96
 -5 6 -19 2.5 2.16
 -5 6 -18 -0.23 0.99
 -6 -5 -18 -2.25 1.6
 -6 -5 -17 1.55 1.11
 -5 6 -17 0.34 1.32
 -6 -5 -16 -2.43 1.88
 -5 6 -16 1.34 2.07
 -6 -5 -15 2.24 1.11
 -5 6 -15 2.95 1.74
 -5 6 -14 2.36 1.78
 -5 6 -13 3.39 1.92
 -5 6 -12 10.38 3.44
 -5 6 -11 0.22 0.46
 6 5 -10 5.46 1.75
 -5 6 -10 6.62 2.06
 6 5 -9 27.27 3.91
 -5 6 -9 28.15 4.19
 -6 -5 -8 19.5 3.44
 -5 6 -8 21.24 3.49
 6 5 -8 19.92 3.08
 -6 -5 -7 43.95 4.71
 -5 6 -7 43.11 4.76
 6 5 -7 46.11 4.58
 -6 -5 -6 5.74 1.97
 -5 6 -6 6.48 1.95
 6 5 -6 4.35 1.48
 -6 -5 -5 68.29 6.15
 -5 6 -5 81.05 6.58
 6 5 -5 73.87 5.53
 -6 -5 -4 58.85 5.85
 -5 6 -4 69.48 6.28
 6 5 -4 65.36 5.19
 -5 6 -3 23.65 3.43
 -6 -5 -3 21.18 3.45
 6 5 -3 20.09 2.64
 6 5 -2 5.37 1.38
 -6 -5 -2 4.32 1.52
 -5 6 -2 5.45 1.81
 5 6 2 5.56 1.5
 -6 -5 -1 40.74 4.78
 6 5 -1 40.41 3.63
 -5 6 -1 46.74 5.05
 5 6 1 37.23 3.85
 -6 5 1 49.51 4.85
 -6 -5 0 10.62 2.38
 -6 5 0 13.86 2.56
 -5 6 0 12.82 2.56
 6 5 0 10.85 1.97
 5 6 0 11.29 2.01
 6 5 1 38.6 3.47
 -6 5 -1 48.24 4.66
 -6 -5 1 40.91 4.81
 -5 6 1 50.15 5.27
 5 6 -1 41.45 4.09
 -5 6 2 8.27 2.05
 -6 -5 2 6.11 1.88
 -6 5 -2 6.63 1.73
 5 6 -2 5.07 1.41
 -6 5 -3 22.59 3.2
 5 6 -3 19.2 2.85
 -5 -6 -4 64.25 6
 -6 5 -4 77.85 6.16
 5 6 -4 65.05 5.56
 -5 -6 -5 80.09 6.67
 5 6 -5 69.41 5.82
 -6 5 -5 79.91 6.11
 5 6 -6 4.74 1.45
 -6 5 -6 6.4 1.76
 -5 -6 -6 3.51 0.59
 -5 -6 -7 44.61 4.73
 -6 5 -7 39.87 4.25
 5 6 -7 44.88 4.78
 -5 -6 -8 18.3 3.18
 5 6 -8 17.42 3.04
 -6 5 -8 21 3.21
 -5 -6 -9 23.7 3.36
 -6 5 -9 26.66 3.76
 5 6 -9 24.71 3.77
 -5 -6 -10 4.88 1.44
 5 6 -10 5.78 1.76
 -6 5 -10 7.6 2.2
 5 6 -11 0.7 0.66
 -5 -6 -12 4.23 1.38
 -5 -6 -13 2.17 1.32
 -5 -6 -14 0.23 0.79
 -6 5 -15 5.85 3.26
 -5 -6 -15 3.71 1.66
 -6 5 -16 -0.47 1.54
 -5 -6 -16 -0.82 1.07
 -6 5 -17 3.19 2.7
 -5 -6 -17 -1.28 1.35
 -6 5 -18 -0.47 2.42
 -5 -6 -18 0.03 0.64
 -6 5 -19 1.74 2.01
 -5 -6 -19 0 0.4
 -6 5 -20 -3.4 2.99
 -5 -6 -20 0.75 0.89
 -5 -6 -21 0 0.58
 -6 5 -21 0 1.41
 -5 -6 -22 -0.81 0.95
 -6 5 -22 -2.89 2.91
 6 6 0 98.01 6.17
 -6 6 0 136.24 8.66
 -6 -6 -1 40.43 5.09
 -6 6 -1 42.68 4.57
 -6 6 1 44.36 4.92
 6 6 1 35.17 3.67
 6 6 -1 36.65 3.87
 -6 6 -2 2.32 1.33
 -6 -6 -2 1.41 0.89
 6 6 -2 1.64 0.8
 -6 6 -3 8.47 2.12
 -6 -6 -3 7.57 2.2
 6 6 -3 5.59 1.52
 -6 -6 -4 46.25 5.34
 6 6 -4 50.84 4.71
 -6 6 -4 51.28 5.09
 -6 6 -5 13.66 2.81
 6 6 -5 13.67 2.58
 -6 -6 -5 12.7 2.79
 -6 6 -6 1.16 1.02
 -6 -6 -6 -0.86 0.71
 6 6 -6 1.16 1.02
 -6 6 -7 1.12 1.23
 6 6 -7 1.12 0.75
 -6 -6 -7 0.61 0.62
 6 6 -8 43.49 5.07
 -6 -6 -8 42.72 5.06
 -6 6 -8 38.71 4.52
 -6 6 -9 8.67 2.08
 6 6 -9 8.76 2.15
 -6 -6 -9 7.76 1.97
 -6 6 -10 1.29 1.1
 6 6 -10 -0.21 0.21
 6 6 -11 7.45 2.19
 -6 6 -11 11.05 2.88
 -6 6 -12 9.12 2.64
 6 6 -12 6.51 1.94
 -6 6 -13 2.22 1.68
 6 6 -13 0.78 0.09
 -6 -6 -14 -0.7 0.98
 -6 6 -14 0.57 0.9
 -6 -6 -15 4.44 1.89
 -6 6 -15 15.1 5.98
 -6 -6 -16 0.6 0.84
 -6 6 -16 -2.37 1.88
 -6 -6 -17 1.24 1.27
 -6 6 -17 3.6 2.67
 -6 6 -18 -2.1 2.3
 -6 -6 -18 -1.78 1.41
 -6 -6 -19 0 0.65
 -6 6 -19 -4 3.27
 -6 -6 -20 -1.68 1.44
 -6 6 -20 9.94 7.56
 -6 -6 -21 0.51 1.41
 -6 6 -21 1.34 2
 0 7 0 0.17 0.56
 0 7 1 2.59 1.02
 0 7 -1 3.32 1.29
 0 7 -2 33.17 3.99
 0 7 2 31.01 3.77
 0 7 3 1.21 0.82
 0 7 -3 0.61 0.79
 0 7 -4 2.04 0.7
 0 7 4 2.5 1.19
 0 7 -5 -1.06 1.07
 0 7 -6 27.16 3.81
 0 7 -7 94.45 7.43
 0 7 -8 40.34 4.87
 0 -7 -8 51.11 4.5
 0 -7 -9 43.76 4.37
 0 7 -9 48.05 4.47
 0 7 -9 36.77 5.1
 0 7 -10 12.82 2.41
 0 -7 -10 13.25 2.58
 0 7 -10 12.66 3.17
 0 7 -11 0.33 0.35
 0 -7 -11 -0.06 0.55
 0 7 -11 -0.57 0.39
 0 7 -12 21.42 4.31
 0 -7 -12 20.74 3.42
 0 7 -12 20.79 3.17
 0 -7 -13 1.24 0.79
 0 7 -13 0.26 0.45
 0 -7 -14 0.09 0.88
 0 7 -14 -0.14 0.49
 0 7 -15 6.43 1.82
 0 -7 -15 6.66 2.04
 0 -7 -16 4.91 2
 0 7 -16 2.09 0.96
 0 -7 -17 0.89 1.1
 0 7 -17 0.11 0.54
 0 -7 -18 0.79 1.26
 0 7 -18 -0.58 0.75
 -7 0 -18 1.89 0.24
 0 -7 -19 1.36 1.23
 -7 0 -19 6.39 3.34
 -7 0 -20 5.65 3.48
 -7 0 -21 2.46 3.68
 -7 0 -22 0.42 1
 -7 0 -23 -1.67 2.05
 -1 7 -23 1.49 1.54
 -7 -1 -23 5.19 3.5
 -1 7 -22 -2.14 1.41
 -7 -1 -22 -3.11 2.62
 -1 7 -21 -0.86 1.08
 -7 -1 -21 1.1 2.04
 -7 -1 -20 4.99 3.07
 -1 7 -20 -0.05 0.26
 -1 7 -19 -0.33 0.26
 -7 -1 -19 0.95 1.2
 -1 7 -18 0.86 0.66
 -7 -1 -18 -0.89 1.66
 -1 7 -17 -0.05 0.29
 -1 7 -16 5.69 1.82
 -1 7 -15 0.26 0.54
 -1 7 -14 6.24 1.71
 -1 7 -13 7.39 1.89
 -1 7 -12 23.66 4.59
 -1 7 -12 20.87 2.87
 -1 7 -11 4.91 1.42
 -1 7 -11 5.94 2.58
 -1 7 -10 5.25 1.37
 -1 7 -10 7.49 2.55
 -1 7 -9 13.99 2.06
 -1 7 -9 15.37 3.21
 -1 7 -8 4.64 1.17
 -1 7 -8 4.94 1.76
 -1 7 -7 56.37 3.9
 -1 7 -7 54.57 5.72
 -1 7 -6 33.18 4.32
 -1 7 -6 39.16 3.06
 -1 7 -5 60.06 5.58
 -1 7 -5 76.27 4.06
 -7 -1 -4 28.87 2.56
 -1 7 -4 22.59 3.57
 -1 7 -4 33.55 2.43
 7 1 -4 28.13 2.08
 1 7 3 19.6 3.13
 -7 -1 -3 16.17 1.4
 7 1 -3 20.84 1.34
 -1 7 -3 20.49 3.41
 -1 7 -2 35.93 4.19
 1 7 2 32.91 4.07
 1 7 1 48.5 4.7
 -1 7 -1 53.87 5.24
 1 7 0 0.73 0.4
 -1 7 0 2.43 1.22
 1 7 -1 56.29 5.26
 -1 7 1 50.17 4.87
 -1 7 2 33.33 4.12
 1 7 -2 33.54 3.99
 -7 1 -3 12.11 1.1
 1 7 -3 19.8 3.35
 7 -1 -3 17.19 1.16
 -1 7 3 19.8 3.13
 7 -1 -4 24.38 1.86
 1 7 -4 22.35 3.49
 -1 -7 -4 29.14 2.32
 -7 1 -4 23.29 1.85
 -7 -1 5 65.42 5.9
 1 7 -5 62.64 5.68
 -1 -7 -5 68.01 4
 -7 -1 6 34.96 4.21
 -1 -7 -6 36.05 3.24
 1 7 -6 33.6 4.26
 -7 -1 7 55.63 5.36
 -1 -7 -7 59.65 4.29
 1 7 -7 53.66 5.56
 -1 -7 -8 5.54 1.41
 1 7 -8 4.31 1.45
 -7 -1 8 5.89 1.92
 -7 -1 9 13.8 2.58
 -1 -7 -9 14.69 2.42
 1 7 -9 14.33 2.96
 -1 -7 -10 6.1 1.66
 -7 -1 10 5.91 1.59
 1 7 -10 6 2.1
 -1 -7 -11 6.13 1.65
 -1 -7 -11 4.69 1.13
 1 7 -11 4.69 2.05
 -7 -1 11 5.93 1.78
 -1 -7 -12 18.34 2.84
 -7 -1 12 19.77 3.08
 1 7 -12 20.94 4
 -1 -7 -13 5.68 1.7
 -7 -1 13 6.67 1.79
 -1 -7 -14 4.32 1.39
 -7 -1 14 5.75 1.55
 -1 -7 -15 0.79 0.93
 -7 -1 15 -1.01 0.88
 -1 -7 -16 5.62 2.04
 -7 -1 16 3.73 1.13
 -1 -7 -17 0.8 0.74
 -1 -7 -18 -0.44 0.63
 -7 1 -18 -2.69 2.2
 -1 -7 -19 0.44 0.64
 -7 1 -19 3.24 2.39
 -1 -7 -20 -0.42 0.94
 -7 1 -20 6.54 4.65
 -1 -7 -21 1.16 1.44
 -7 1 -21 0.9 2.79
 -1 -7 -22 2.03 1.93
 -7 1 -22 0 1.99
 -1 -7 -23 1.98 2.02
 -7 1 -23 0 0.81
 -2 7 -23 0.67 0.86
 -7 -2 -23 0.98 1.47
 -2 7 -22 0.58 0.74
 -7 -2 -22 7.01 3.82
 -2 7 -21 1.54 1.32
 -7 -2 -21 0.26 0.67
 -2 7 -20 -0.53 0.96
 -7 -2 -20 0.36 0.32
 -2 7 -19 2.93 1.55
 -7 -2 -19 0.51 0.89
 -7 -2 -18 1.1 1.53
 -2 7 -18 -0.15 0.72
 -2 7 -17 1.14 0.74
 -7 -2 -17 1.22 2.04
 -2 7 -16 0.71 0.2
 -2 7 -15 1.37 0.35
 -2 7 -14 2.75 1.17
 -2 7 -13 8.58 1.89
 -2 7 -12 1.26 0.75
 -2 7 -12 1.76 1.21
 -2 7 -11 8.36 1.77
 -2 7 -11 10.28 2.97
 -2 7 -10 22.94 4.22
 -2 7 -10 17.82 2.46
 -2 7 -9 16.96 2.38
 -2 7 -9 20.7 3.88
 -2 7 -8 1.78 1.15
 -2 7 -8 1.05 0.43
 -2 7 -7 10.13 1.6
 -2 7 -7 8.43 2.14
 -2 7 -6 2.75 1.08
 -2 7 -6 3.13 0.85
 -7 -2 -5 33.06 3.61
 -2 7 -5 25.36 2.22
 -2 -7 5 28.53 3.1
 -2 7 -5 25.23 3.68
 7 2 -5 34.31 2.86
 -2 7 -4 0.05 0.52
 7 2 -4 1.09 0.47
 -7 -2 -4 0.32 0.08
 -2 7 -4 1.32 0.43
 -2 -7 4 0.48 0.29
 7 2 -3 38.63 2.36
 2 7 3 34.13 3.99
 -2 7 -3 33.97 2.07
 -2 7 -3 35.83 4.42
 -7 -2 -3 34.41 2.9
 -2 -7 3 21.49 2.23
 -2 7 -2 48.09 4.84
 7 2 -2 45.31 2.18
 -7 -2 -2 31.9 2.3
 2 7 2 44.33 4.73
 -2 -7 2 26.73 2.18
 -2 7 -2 43 2.01
 2 7 1 117.95 7.36
 -2 7 -1 131.13 8.27
 -2 7 0 1.46 1.08
 2 7 0 1.24 1.22
 -7 -2 0 3.45 1.96
 -2 7 1 122.52 7.9
 -7 -2 1 139.13 8.58
 2 7 -1 125.07 7.77
 -7 -2 2 55.6 5.83
 -2 7 2 50.96 5.17
 -7 2 -2 59.9 3.06
 2 7 -2 42.81 4.49
 -2 7 2 38.75 2.47
 7 -2 -2 42.93 2.19
 -7 -2 3 43.64 4.85
 -7 2 -3 43.91 2.86
 -2 -7 -3 34.03 2.28
 7 -2 -3 36.83 2.36
 2 7 -3 38.74 4.39
 -2 7 3 30.07 2.42
 -2 7 3 36.72 4.31
 2 7 -4 1.31 0.8
 7 -2 -4 0.94 0.37
 -7 2 -4 1.93 0.77
 -7 -2 4 1.7 1.17
 -2 -7 -4 0.92 0.43
 -2 7 4 0.69 0.4
 -7 -2 5 28.19 3.82
 -2 -7 -5 26.79 2.46
 -2 7 5 24.27 2.71
 2 7 -5 26.51 3.68
 -7 2 -5 26.73 2.5
 7 -2 -5 14.76 1.86
 -7 -2 6 1.63 0.88
 2 7 -6 2.19 1.03
 -2 -7 -6 2.88 0.95
 -7 -2 7 9.81 2.19
 -2 -7 -7 9.32 1.67
 2 7 -7 10.9 2.45
 2 7 -8 1.61 0.94
 -7 -2 8 1.41 1.04
 -2 -7 -8 2.21 0.9
 -7 -2 9 16.82 2.75
 -2 -7 -9 16.55 2.45
 2 7 -9 18.15 3.49
 -2 -7 -10 23.22 3.2
 2 7 -10 22.33 3.85
 -7 -2 10 18.35 2.95
 -2 -7 -10 19.51 2.78
 -2 -7 -11 7.51 1.61
 2 7 -11 9.71 2.55
 -7 -2 11 8.55 1.98
 -2 -7 -11 8.48 1.72
 -2 -7 -12 0.92 0.83
 -7 -2 12 1.57 0.81
 2 7 -12 2.05 1.51
 -2 -7 -12 1.53 0.67
 -7 -2 13 8.55 1.94
 -2 -7 -13 8.22 2.09
 -2 -7 -14 3.28 1.33
 -7 -2 14 3.53 1.19
 -2 -7 -15 0.68 0.89
 -7 -2 15 1.49 0.85
 -2 -7 -16 1.9 1.41
 -7 -2 16 -0.71 0.74
 -2 -7 -17 1.1 0.89
 -7 2 -17 2.33 2.28
 -7 -2 17 -0.6 0.74
 -2 -7 -18 -1.57 1.05
 -7 2 -18 -2.29 2.46
 -2 -7 -19 1.92 1.15
 -7 2 -19 19.05 8.05
 -2 -7 -20 -0.57 0.57
 -7 2 -20 3.42 3.77
 -2 -7 -21 4.5 2.13
 -7 2 -21 0.61 2.22
 -2 -7 -22 2.39 1.85
 -7 2 -22 0.92 1.63
 -2 -7 -23 0.02 0.57
 -7 2 -23 3.43 3.23
 -3 7 -22 0.78 1.46
 -7 -3 -22 0 2.15
 -3 7 -21 0.67 0.89
 -7 -3 -21 2.11 1.97
 -3 7 -20 -1.28 1.3
 -7 -3 -20 0.35 1.08
 -3 7 -19 0.17 0.29
 -7 -3 -19 2.08 2.21
 -3 7 -18 2.35 1.28
 -7 -3 -18 2.65 1.6
 -3 7 -17 1.55 1.01
 -7 -3 -17 0.14 1.4
 -3 7 -16 0.82 0.72
 -3 7 -15 8.61 2.16
 -3 7 -14 2.55 1.16
 -3 7 -13 1.15 1.18
 -3 7 -13 1.62 0.94
 -3 7 -12 6.33 2.5
 -3 7 -12 5.87 1.69
 -3 7 -11 17.31 3.9
 -3 7 -11 13.93 2.57
 -3 7 -10 23.35 4.17
 -3 7 -10 24.21 3.23
 -3 7 -9 2.37 1.6
 -3 7 -9 1.67 0.77
 -3 7 -8 27.55 3.11
 -3 7 -8 25.84 4.04
 -3 7 -7 19.36 2.52
 7 3 -7 20.18 2.73
 -3 7 -7 15.9 3.06
 -3 7 -6 31.84 4.19
 7 3 -6 42.16 3.85
 -3 7 -6 39.29 3.43
 -3 7 -5 12.78 2.69
 7 3 -5 14.1 2.04
 -7 -3 -4 45 4.25
 -3 7 -4 38.9 4.62
 7 3 -4 40.56 3.2
 -7 -3 -3 15 2.81
 -7 -3 -3 14.89 2.33
 -3 -7 3 17.2 2.68
 7 3 -3 14.93 1.73
 -3 7 -3 16.27 2.91
 3 7 3 13.71 2.47
 3 7 2 13.88 2.58
 -7 -3 -2 11.84 1.85
 -7 -3 -2 14.64 2.99
 -3 7 -2 14.69 2.76
 7 3 -2 14.85 1.72
 3 7 1 3.46 1.35
 -3 7 -1 2.9 1.25
 -7 -3 -1 4.43 1.7
 7 3 -1 5.07 0.94
 -7 -3 0 54.7 5.52
 -3 7 0 48.27 5.04
 3 7 0 47.65 4.8
 -3 7 1 4.56 1.4
 -7 3 -1 6.17 1.43
 3 7 -1 4.91 1.5
 -7 -3 1 5.58 1.98
 -7 3 -2 14.92 2.12
 -7 -3 2 14.52 2.86
 3 7 -2 12.91 2.41
 7 -3 -2 6.57 1.17
 -3 7 2 15.31 3.05
 3 7 -3 13.41 2.66
 7 -3 -3 7.26 1.34
 -7 3 -3 16.55 2.11
 -3 7 3 16.41 2.9
 -7 -3 3 16.93 3.02
 -3 7 3 17.52 2.63
 -7 -3 4 39.45 4.48
 3 7 -4 36.55 4.48
 -7 3 -4 42.24 3.62
 -3 7 4 50.01 4.53
 3 7 -5 13.01 2.67
 -7 3 -5 12.01 1.93
 -7 -3 5 13.91 2.93
 -7 -3 6 39.03 4.58
 3 7 -6 38.32 4.44
 -7 3 -6 38.21 3.64
 -3 -7 -7 15.75 2.16
 -7 3 -7 17.38 2.45
 -7 -3 7 17.73 3.18
 3 7 -7 17.63 3.18
 -7 -3 8 24.48 3.62
 -3 -7 -8 23.31 2.78
 3 7 -8 25.38 3.93
 -7 -3 9 1.18 1.11
 3 7 -9 2.29 1.28
 -3 -7 -9 2.05 1.21
 -3 -7 -9 3.18 1.19
 3 7 -10 20.25 3.58
 -7 -3 10 19.61 3.14
 -3 -7 -10 18.32 2.69
 -3 -7 -10 22.03 3.21
 -3 -7 -11 12.24 2.22
 -7 -3 11 12.06 2.46
 3 7 -11 14.74 3.14
 -3 -7 -11 12.54 2.28
 -3 -7 -12 5.26 1.42
 -7 -3 12 5.38 1.68
 3 7 -12 4.21 1.86
 -3 -7 -12 5.45 1.58
 -7 -3 13 0.94 0.7
 3 7 -13 1.09 0.96
 -3 -7 -13 0.32 0.44
 -7 -3 14 2.27 0.93
 -3 -7 -14 1.14 0.39
 -3 -7 -15 5.77 2.18
 -7 -3 15 7.64 1.9
 -3 -7 -16 -0.58 0.88
 -7 -3 16 1.01 0.72
 -3 -7 -17 2.13 1.13
 -7 -3 17 0.14 0.29
 -7 3 -17 3.2 2.83
 -3 -7 -18 1.2 0.83
 -7 -3 18 2.5 1.07
 -7 3 -18 6.4 4.95
 -3 -7 -19 -0.48 0.7
 -7 3 -19 1.46 2.38
 -3 -7 -20 -2.29 1.37
 -7 3 -20 3.19 3.4
 -3 -7 -21 2.32 1.79
 -7 3 -21 0 2.19
 -3 -7 -22 2.78 1.95
 -7 3 -22 0 2.24
 -4 7 -22 -0.63 0.94
 -7 -4 -22 4.04 2.76
 -4 7 -21 -0.99 1.13
 -7 -4 -21 0.1 0.43
 -4 7 -20 -0.75 0.97
 -7 -4 -20 -4.1 2.59
 -4 7 -19 0.39 0.49
 -7 -4 -19 -1.99 1.76
 -4 7 -18 0.39 0.54
 -7 -4 -18 3.33 2.82
 -4 7 -17 1.97 1.65
 -7 -4 -17 -0.07 1
 -4 7 -16 5.14 2.06
 -4 7 -15 1.21 1.09
 -4 7 -14 0.83 0.83
 -4 7 -14 2.13 1.16
 -4 7 -13 2.21 1.7
 -4 7 -13 2.23 1.34
 -4 7 -12 14.43 3.7
 -4 7 -12 13.08 2.91
 -4 7 -11 4.37 1.96
 -4 7 -11 3.12 1.47
 -4 7 -10 30.25 4.25
 -4 7 -10 20.66 3.97
 -4 7 -9 5.68 2.11
 7 4 -9 5.02 1.4
 -4 7 -9 6.91 1.87
 7 4 -8 0.32 0.55
 -4 7 -8 -0.43 0.74
 7 4 -7 5.74 1.56
 -4 7 -7 4.47 1.6
 -4 7 -6 41.23 4.84
 7 4 -6 48.31 4.35
 -7 -4 -5 25.3 4.02
 -4 7 -5 24.43 3.69
 7 4 -5 27.49 3.11
 -7 -4 -4 2.02 1.11
 -4 7 -4 3.31 1.62
 7 4 -4 2.79 1.03
 -4 7 -3 15.1 2.88
 7 4 -3 14.57 2
 -7 -4 -3 13.83 2.98
 4 7 3 11.03 2.31
 7 4 -2 10.82 1.7
 -4 7 -2 10.57 2.37
 -7 -4 -2 11.57 2.57
 4 7 2 8.26 1.89
 4 7 1 24.36 3.23
 -4 7 -1 29.15 4.08
 7 4 -1 25.9 2.53
 -7 -4 -1 25.28 3.9
 7 4 0 12.13 1.76
 -4 7 0 12.07 2.41
 4 7 0 11.8 2.35
 -7 -4 0 13.75 2.97
 -4 7 1 27.58 3.79
 -7 4 -1 39.32 3.92
 4 7 -1 26.87 3.52
 -7 -4 1 27.63 3.99
 -7 4 -2 13.14 2.35
 4 7 -2 10.89 2.36
 -7 -4 2 11.81 2.64
 -4 7 2 11.92 2.58
 -7 -4 3 16.13 3
 -7 4 -3 16.44 2.55
 4 7 -3 13.56 2.48
 -4 7 3 15.3 2.9
 -7 -4 4 3.27 1.53
 -7 4 -4 2.42 1.02
 4 7 -4 2.71 1.29
 -7 -4 5 24.76 3.91
 4 7 -5 25.48 3.78
 -7 4 -5 27.24 3.21
 -7 -4 6 43.98 4.98
 4 7 -6 40.79 4.69
 -7 4 -6 42.19 3.91
 -7 4 -7 4.34 1.26
 -7 -4 7 4.27 1.68
 4 7 -7 4.13 1.49
 -4 -7 -7 5.66 1.92
 4 7 -8 1.41 0.98
 -7 4 -8 0.6 0.64
 -4 -7 -8 -0.09 0.3
 -7 -4 8 1.4 1.08
 -4 -7 -9 4.62 1.42
 -7 -4 9 3.32 1.6
 4 7 -9 4.42 1.59
 -4 -7 -9 4.13 1.27
 -7 4 -9 4.31 1.38
 -4 -7 -10 17.01 2.76
 -4 -7 -10 24.55 3.49
 -7 -4 10 19.01 3.35
 4 7 -10 18.76 3.51
 -7 -4 11 2.35 1.34
 4 7 -11 2.5 1.07
 -4 -7 -11 2.36 1.06
 -4 -7 -11 2.23 0.98
 -4 -7 -12 8.93 2.05
 -7 -4 12 8.38 2.17
 -4 -7 -12 7.17 2.03
 4 7 -12 7.85 2.27
 4 7 -13 1.32 1.15
 -7 -4 13 1.02 0.85
 -4 -7 -13 1.28 0.77
 4 7 -14 2.26 1.35
 -7 -4 14 1.41 0.82
 -4 -7 -14 2.78 1.51
 -4 -7 -15 2.33 1.43
 -7 -4 15 1.37 0.74
 -7 -4 16 2.53 1.21
 -7 4 -16 4.84 3.98
 -4 -7 -16 2.2 1.04
 -7 -4 17 0.71 0.51
 -4 -7 -17 -0.94 1.04
 -4 -7 -18 -0.71 0.74
 -7 -4 18 0.71 0.47
 -7 4 -18 -1.16 2.99
 -4 -7 -19 0 0.53
 -7 4 -19 1.14 1.57
 -4 -7 -20 1.87 1.41
 -7 4 -20 0 0.79
 -4 -7 -21 2.34 2.05
 -7 4 -21 9.32 5.85
 -4 -7 -22 0.62 1.07
 -7 4 -22 -4.67 4.27
 -5 7 -21 0 0.5
 -7 -5 -21 0.88 1.22
 -5 7 -20 -0.59 0.18
 -7 -5 -20 0 0.76
 -7 -5 -19 -1.08 1.26
 -5 7 -19 1.81 1.82
 -7 -5 -18 -1.07 1.22
 -5 7 -18 -0.75 1.2
 -7 -5 -17 -0.73 0.36
 -5 7 -17 3.08 2.15
 -7 -5 -16 0.41 0.64
 -5 7 -16 2.72 1.91
 -5 7 -15 -0.85 1.3
 -5 7 -15 1.67 1.37
 -5 7 -14 -0.77 1.15
 -5 7 -14 -0.94 0.7
 -5 7 -13 6.48 2.5
 -5 7 -13 7.41 2.73
 -5 7 -12 3.2 1.86
 -5 7 -12 3.04 1.9
 -5 7 -11 9.63 3.11
 7 5 -11 4.67 1.6
 -5 7 -11 6.33 2.51
 -5 7 -10 3.03 1.5
 7 5 -10 3.06 1.48
 7 5 -9 56.46 5.64
 -5 7 -9 50.26 5.84
 7 5 -8 4 1.42
 -5 7 -8 4.63 2.03
 -7 -5 -7 17.29 3.08
 7 5 -7 19.01 3
 -5 7 -7 19.14 3.39
 -7 -5 -6 41.16 5.24
 -5 7 -6 43.6 5.28
 7 5 -6 42.58 4.44
 -7 -5 -5 40.51 5.3
 -5 7 -5 43.05 5.1
 7 5 -5 41.18 4.24
 -7 -5 -4 11.49 2.77
 -5 7 -4 12.39 2.66
 7 5 -4 11.39 2.04
 7 5 -3 8.62 1.84
 -5 7 -3 9.7 2.29
 -7 -5 -3 7.08 2.09
 -7 -5 -2 18.56 3.43
 7 5 -2 17.39 2.42
 5 7 2 14.69 2.52
 -5 7 -2 18.6 3.23
 5 7 1 3.67 1.42
 7 5 -1 3.1 0.99
 -5 7 -1 2.78 1.32
 -7 -5 -1 2.62 1.13
 -5 7 0 11.85 2.66
 5 7 0 7.91 1.84
 -7 -5 0 10.6 2.59
 -7 5 0 11.85 2.23
 7 5 0 9.04 1.64
 -7 5 -1 1.89 0.86
 -7 -5 1 3.26 1.43
 5 7 -1 3.15 1.28
 -5 7 1 4.41 1.66
 -7 -5 2 17.5 3.3
 5 7 -2 15.15 2.75
 -5 7 2 22.26 3.62
 -7 5 -2 20.19 3.02
 -7 -5 3 9.03 2.44
 -7 5 -3 8.35 1.82
 5 7 -3 7.17 1.87
 -7 -5 4 11.08 2.95
 -7 5 -4 11.28 2.26
 5 7 -4 9.52 2.19
 -5 -7 -5 37.39 4.38
 -7 -5 5 41.31 5.29
 -7 5 -5 41.62 4.6
 5 7 -5 38.89 4.76
 -7 -5 6 40.37 5.18
 -5 -7 -6 42.14 4.96
 5 7 -6 42.26 5.07
 -7 5 -6 42.71 4.43
 -7 -5 7 19.67 3.57
 -5 -7 -7 18.45 3.23
 5 7 -7 16.66 3.14
 -7 5 -7 18.01 2.93
 -7 5 -8 4.39 1.48
 -5 -7 -8 4.04 1.52
 -7 -5 8 5.49 2.17
 5 7 -8 3.51 1.48
 -7 -5 9 51.48 5.67
 -5 -7 -9 45.67 5.08
 5 7 -9 46.21 5.45
 -7 5 -9 47.14 4.95
 -7 5 -10 1.16 0.6
 5 7 -10 0.93 0.83
 -5 -7 -10 1.66 1.06
 -7 -5 10 2.74 1.32
 -7 5 -11 4.87 1.67
 -7 -5 11 5.08 1.97
 -5 -7 -11 5.16 1.74
 -5 -7 -11 3.17 1.42
 5 7 -11 2.93 1.26
 5 7 -12 1.3 0.89
 -7 -5 12 1.76 1.08
 -5 -7 -12 2.13 0.94
 -5 -7 -13 3.68 1.76
 5 7 -13 3.44 1.61
 -7 -5 13 4.37 1.62
 5 7 -14 -0.15 0.06
 -7 -5 14 -1.07 1.15
 -5 -7 -14 0.51 1.12
 5 7 -15 0.94 0.84
 -7 -5 15 0.15 0.74
 -5 -7 -15 -0.2 0.75
 -7 -5 16 1.72 1.18
 -5 -7 -16 0.84 0.89
 -7 -5 17 2.14 1.44
 -7 5 -17 1.71 1.7
 -5 -7 -17 0.43 0.79
 -7 -5 18 -0.32 0.41
 -7 5 -18 0.2 2.15
 -5 -7 -18 -0.69 0.9
 -7 -5 19 -0.83 0.74
 -7 5 -19 -0.5 1.38
 -5 -7 -19 -0.36 0.58
 -5 -7 -20 2.94 2.19
 -7 5 -20 -1.47 2.48
 -5 -7 -21 4.17 2.48
 -7 5 -21 0 3.17
 -7 -6 -20 1.66 1.59
 -6 7 -20 0.57 1.82
 -7 -6 -19 0 0.36
 -6 7 -19 1.45 1.85
 -7 -6 -18 0 0.96
 -6 7 -18 3.1 2.96
 -7 -6 -17 1 1.14
 -6 7 -17 -2.4 2.87
 -6 7 -17 0.78 1.01
 -7 -6 -16 -0.03 0.35
 -6 7 -16 0.55 0.82
 -6 7 -16 -1.23 2.11
 -6 7 -15 1.01 0.82
 -7 -6 -15 1.24 0.77
 -6 7 -15 2.58 1.9
 7 6 -14 2.29 1.24
 -6 7 -14 5.19 2.42
 -6 7 -13 0.89 1.41
 -6 7 -13 -1.35 1.24
 7 6 -13 -0.63 0.31
 7 6 -12 0.97 1.11
 -6 7 -12 -0.09 0.79
 -6 7 -11 0.77 0.85
 7 6 -11 1.58 0.65
 -6 7 -10 3.38 1.64
 7 6 -10 1.76 1.08
 -6 7 -9 5.17 1.71
 7 6 -9 4.47 1.39
 -7 -6 -8 5.81 2.19
 -6 7 -8 7.26 2.11
 7 6 -8 7.45 2.13
 -6 7 -7 18.07 3.3
 -7 -6 -7 15.88 3.18
 7 6 -7 20 3.4
 -6 7 -6 10.05 2.67
 7 6 -6 8.77 2.18
 -7 -6 -6 7.03 1.71
 -6 7 -5 10.34 2.44
 7 6 -5 9.25 2.24
 -7 -6 -5 7.4 2.43
 7 6 -4 23.08 3.18
 -7 -6 -4 24.65 4.17
 -6 7 -4 27.44 3.99
 7 6 -3 15.74 2.62
 -7 -6 -3 16.4 3.41
 -6 7 -3 18.95 3.41
 -6 7 -2 21.2 3.65
 -7 -6 -2 17.92 3.69
 7 6 -2 17.98 2.71
 -6 7 -1 16.48 3.21
 -7 -6 -1 11.76 2.87
 7 6 -1 12.33 2.18
 6 7 1 11.88 2.37
 -6 7 0 9.6 2.41
 6 7 0 6.65 1.75
 -7 -6 0 7.91 2.29
 -7 6 0 10.79 2.57
 7 6 0 5.88 1.46
 6 7 -1 10.98 2.26
 -7 6 -1 18.05 3.22
 -7 -6 1 12.92 2.92
 -6 7 1 16.62 3.37
 -7 6 -2 26.11 3.81
 -7 -6 2 22.42 3.98
 -6 -7 -2 18.56 3.55
 6 7 -2 19.27 3.11
 -7 6 -3 18.46 3.27
 -6 -7 -3 16.47 3.51
 6 7 -3 14.32 2.69
 -7 -6 3 20.62 3.98
 -7 -6 4 25.92 4.28
 -6 -7 -4 21.54 3.9
 -7 6 -4 26.47 3.81
 6 7 -4 21.75 3.3
 -6 -7 -5 7.34 1.8
 6 7 -5 7.5 2.03
 -7 6 -5 9.55 2.41
 -6 -7 -6 7.53 2.03
 -7 6 -6 8.52 2.29
 6 7 -6 9.12 2.53
 6 7 -7 16.89 3.38
 -6 -7 -7 17.15 3.12
 -7 6 -7 17.58 3.16
 6 7 -8 7.1 2.16
 -7 6 -8 7.66 2.16
 -6 -7 -8 7.32 1.91
 -6 -7 -9 3.82 1.56
 6 7 -9 2.66 1.16
 -7 6 -9 3.85 1.37
 -6 -7 -10 2.32 1.06
 6 7 -10 1.74 0.94
 -7 6 -10 1.54 0.93
 6 7 -11 0.9 0.78
 -7 6 -11 0.36 0.14
 -7 6 -12 2.44 1.49
 6 7 -12 0.3 0.49
 6 7 -13 0.68 0.81
 -6 -7 -13 0.48 1.1
 -7 6 -13 -1.62 1.07
 6 7 -14 2.23 1.34
 -7 6 -14 4.03 1.55
 -6 -7 -14 3.09 1.63
 6 7 -15 1.35 1.05
 -7 6 -15 0.92 0.52
 -7 6 -15 1.04 2.35
 -6 -7 -15 -0.97 1.48
 6 7 -16 0.25 0.6
 -6 -7 -16 0.13 0.68
 6 7 -17 -0.4 0.27
 -7 6 -17 -3.02 3.47
 -6 -7 -17 -0.48 0.95
 -7 -6 18 0.1 0.43
 -7 6 -18 1.72 3.52
 -6 -7 -18 -1.97 1.46
 -7 -6 19 1.04 1.01
 -6 -7 -19 2.98 2.08
 -7 6 -20 3.55 4.94
 -6 -7 -20 2 2.21
 -7 -7 0 27.29 4.54
 7 7 0 26.14 3.5
 -7 7 0 33.41 4.65
 -7 7 -1 0.77 1.04
 7 7 -1 0.31 0.7
 -7 -7 1 1.31 1.2
 -7 -7 -1 -0.58 0.57
 -7 7 1 0.68 0.31
 7 7 1 -0.08 0.45
 -7 -7 -2 12.48 3.22
 -7 7 -2 14.28 2.9
 7 7 -2 12.53 2.55
 -7 -7 -3 62.35 6.84
 -7 7 -3 67.85 6.62
 7 7 -3 58.11 5.4
 -7 -7 -4 24.16 4.4
 -7 7 -4 28.44 4.3
 7 7 -4 27 3.84
 -7 7 -5 8.82 2.26
 7 7 -5 8.77 2.13
 -7 -7 -5 5.93 1.8
 -7 -7 -6 7.22 2.24
 -7 7 -6 7.88 2.24
 7 7 -6 8.23 2.37
 -7 7 -7 18.03 3.37
 7 7 -7 18.13 3.46
 -7 -7 -7 15.78 3.23
 -7 7 -8 10.2 2.59
 7 7 -8 11.97 2.68
 -7 -7 -8 14.29 3.18
 -7 7 -9 3.47 1.7
 7 7 -9 3.1 1.27
 -7 -7 -9 1.62 0.57
 -7 7 -10 0.33 0.26
 7 7 -10 0.04 0.63
 7 7 -11 5.72 2.06
 -7 7 -11 5.14 1.74
 -7 7 -12 2.96 1.31
 7 7 -12 4.07 1.66
 -7 7 -13 -0.23 0.75
 7 7 -13 0.69 0.83
 -7 -7 -14 -1.31 1.39
 -7 7 -14 0.7 1.15
 7 7 -14 -1.81 1.49
 -7 7 -15 1.9 1.54
 7 7 -15 0.56 0.76
 -7 -7 -15 1.01 1.11
 -7 7 -15 3.67 3.64
 -7 7 -16 0.29 1.32
 7 7 -16 1.15 0.83
 -7 -7 -16 0.85 1.3
 -7 7 -16 0.77 3.96
 -7 7 -17 -0.72 1.7
 7 7 -17 -0.8 0.81
 -7 -7 -17 0.83 1.23
 -7 7 -17 4.28 5.21
 7 7 -18 0.1 0.22
 -7 7 -18 -1.07 1.57
 -7 -7 -18 1.75 1.73
 -7 7 -19 1.01 1.19
 7 7 -19 0.53 0.71
 -7 -7 -19 3.08 2.74
 -7 7 -19 3.08 5.53
 0 8 0 27.41 4.01
 0 8 1 3.05 1.38
 0 8 -1 3.17 1.41
 0 8 2 1.15 0.42
 0 8 -2 1.82 1.08
 0 8 -3 13.13 2.71
 0 8 3 14.36 2.84
 0 8 4 24.43 3.82
 0 8 -4 28.01 4.17
 0 8 -5 67.78 6.38
 0 8 -6 4.82 1.86
 0 8 -7 34.45 4.6
 0 8 -8 5.65 2.26
 0 8 -9 109.56 8.66
 0 8 -10 7.02 2.37
 0 8 -11 46.12 6.35
 0 8 -12 -1.25 1.74
 0 8 -13 1.25 1.67
 0 8 -14 2.28 1.65
 0 8 -15 0.36 0.17
 0 8 -16 3.98 2.38
 -8 0 -19 5.32 3.82
 -8 0 -20 6.63 4.96
 -8 0 -21 0.73 1.41
 -8 0 -22 3.8 4.56
 -8 -1 -22 4.91 3.64
 -1 8 -21 0.77 0.83
 -8 -1 -21 -3.98 3.17
 -1 8 -20 1.69 1.17
 -8 -1 -20 -5.8 3.76
 -8 -1 -19 0.73 1.71
 -1 8 -19 1.64 1.28
 -1 8 -18 2.25 1.33
 -1 8 -17 1.56 1.22
 -1 8 -16 0.07 0.39
 -1 8 -16 1.14 1.28
 -1 8 -15 2.7 1.84
 -1 8 -15 2.71 1.22
 -1 8 -14 19.02 4.54
 -1 8 -14 14.2 2.67
 -1 8 -13 2.63 0.98
 -1 8 -13 1.25 1
 -1 8 -12 19.38 4.03
 -1 8 -12 18.37 2.85
 -1 8 -11 1.24 0.74
 -1 8 -11 3.19 2.02
 -1 8 -10 12.24 2.16
 -1 8 -10 9.88 2.83
 -1 8 -9 7.52 2.49
 -1 8 -9 5.65 1.45
 -1 8 -8 56.93 4.41
 -1 8 -8 42.46 5.35
 -1 8 -7 6.37 1.43
 -1 8 -7 4.86 1.78
 -1 8 -6 0.65 0.96
 -8 -1 -6 0.37 0.32
 -8 -1 -5 19.55 2.25
 -1 8 -5 28.76 4.29
 8 1 -5 30.46 2.3
 1 8 4 33.36 4.31
 -8 -1 -4 26.81 1.91
 8 1 -4 36.42 1.83
 -1 8 -4 34.97 4.83
 -1 8 -3 16.92 3.11
 1 8 3 14.15 2.8
 -1 8 -2 17.61 3.17
 1 8 2 16.71 3.03
 -1 8 -1 39.26 4.63
 1 8 1 36.44 4.34
 -1 8 0 16.09 3.08
 1 8 0 12.3 2.77
 1 8 -1 37.19 4.55
 -1 8 1 37.99 4.5
 -1 8 2 19.09 3.45
 1 8 -2 18.92 3.27
 1 8 -3 14.1 2.72
 -1 8 3 14.03 2.83
 -1 8 4 33.33 4.42
 8 -1 -4 31.74 1.62
 -8 1 -4 44.11 2.33
 1 8 -4 35.04 4.7
 1 8 -5 27.93 4.21
 -8 1 -5 20.99 1.95
 -1 -8 -6 0.72 0.55
 1 8 -6 1.71 1.11
 -1 -8 -7 5.23 1.32
 1 8 -7 3.26 1.33
 -1 -8 -8 59.46 4.76
 1 8 -8 41.63 5.2
 1 8 -9 6.29 2.16
 -1 -8 -9 5.38 1.45
 -1 -8 -10 10.71 2.14
 1 8 -10 11.55 3.02
 -8 -1 10 12.54 2.77
 -1 -8 -11 1 0.64
 -8 -1 11 1.83 1.32
 1 8 -11 2.48 1.22
 1 8 -12 18.03 3.78
 -8 -1 12 16.8 3.01
 -1 -8 -12 17.43 3.1
 -1 -8 -13 2.58 1.31
 1 8 -13 4.49 1.92
 -1 -8 -14 12.01 2.71
 1 8 -14 14.9 3.79
 1 8 -15 2.5 1.92
 -1 -8 -15 0.63 0.33
 1 8 -16 0.21 0.44
 -1 -8 -16 0.45 0.81
 -1 -8 -17 0.18 0.71
 -1 -8 -18 0.15 0.63
 -1 -8 -19 0.56 0.5
 -8 1 -19 1.48 2.34
 -1 -8 -20 2.75 1.69
 -8 1 -20 5.18 5.39
 -1 -8 -21 -2.92 1.89
 -8 1 -21 0 1.47
 -1 -8 -22 -0.4 0.61
 -8 1 -22 -5.53 4.22
 -2 8 -21 0 0.19
 -8 -2 -21 1.19 1.68
 -2 8 -20 0.2 0.41
 -8 -2 -20 -1.31 1.73
 -2 8 -19 0.73 0.75
 -8 -2 -19 0.73 2.27
 -2 8 -18 -0.02 0.21
 -8 -2 -18 3.89 3.6
 -2 8 -17 3.09 1.32
 -2 8 -17 0.69 2.02
 -2 8 -16 -0.06 0.36
 -2 8 -16 0.3 0.84
 -2 8 -15 4.12 1.32
 -2 8 -15 8.3 3.15
 -2 8 -14 0.03 1.28
 -2 8 -14 0.6 0.36
 -2 8 -13 5.42 1.54
 -2 8 -13 7.34 2.79
 -2 8 -12 6.19 2.52
 -2 8 -12 5.46 1.49
 -2 8 -11 4.44 1.21
 -2 8 -11 4.51 1.75
 -2 8 -10 8.78 1.77
 -2 8 -10 7.74 2.36
 -2 8 -9 5.11 1.95
 -2 8 -9 5.03 1.22
 -2 8 -8 39.41 3.33
 -2 8 -8 41.97 5.26
 -2 8 -7 31.57 2.76
 -2 8 -7 30.25 4.47
 -2 8 -6 4.83 1.04
 -2 8 -6 4.02 1.72
 8 2 -6 6.66 1.36
 -2 8 -5 2.57 0.73
 -2 8 -5 3.95 1.64
 -8 -2 -5 1.27 0.61
 8 2 -5 2.35 0.7
 8 2 -4 46.24 2.71
 -2 -8 4 35.38 2.67
 -8 -2 -4 34.17 2.95
 -2 8 -4 42.25 5.08
 -2 8 -4 49.02 2.67
 8 2 -3 31.23 1.82
 2 8 3 28.73 4.04
 -2 8 -3 29.21 4.08
 -2 -8 3 26.22 1.92
 -2 8 -3 38.02 1.94
 -8 -2 -3 21.21 1.81
 -2 8 -2 16.83 3.23
 2 8 2 16.31 3.06
 -2 -8 2 12.88 1.04
 2 8 1 7.64 2.02
 -2 8 -1 6.94 2.2
 -2 8 0 21.63 3.6
 2 8 0 20.06 3.35
 -2 8 1 7.62 2.11
 2 8 -1 7.09 2.06
 -2 8 2 18.98 3.35
 2 8 -2 16.69 3.16
 -2 -8 -2 17.83 1.28
 -2 8 3 29.98 4.19
 -8 -2 3 37.12 4.96
 -8 2 -3 40.25 2.56
 2 8 -3 29.27 4.07
 -2 -8 -3 34.75 2.21
 8 -2 -3 26.29 1.61
 -8 -2 4 52.57 5.58
 -8 2 -4 46.84 3.12
 -2 8 4 29.69 2
 8 -2 -4 23.79 1.95
 2 8 -4 42.1 4.93
 -2 -8 -4 49.1 3.04
 -8 2 -5 3.08 0.92
 2 8 -5 2.25 1.22
 8 -2 -5 1.09 0.46
 -8 -2 5 5.3 2.15
 -2 -8 -5 3.1 0.86
 -2 -8 -6 4.33 1.11
 8 -2 -6 3.66 0.98
 2 8 -6 4.1 1.67
 -8 -2 6 7.19 2.41
 -8 2 -6 4.98 1.25
 -8 -2 7 30.2 4.24
 -2 -8 -7 30.16 3.08
 2 8 -7 30.29 4.37
 -8 -2 8 46.84 5.24
 -2 -8 -8 44.74 3.96
 2 8 -8 41.6 5.13
 2 8 -9 7.06 2.2
 -2 -8 -9 6.39 1.56
 -8 -2 9 8.25 2.3
 -2 -8 -10 7.54 1.81
 2 8 -10 7.5 2.19
 -8 -2 10 8.84 2.43
 -2 -8 -11 4.51 1.31
 -2 -8 -11 6.45 1.77
 -8 -2 11 6.63 2.03
 2 8 -11 4.8 1.83
 2 8 -12 4.1 1.81
 -2 -8 -12 4.42 1.37
 -8 -2 12 5.27 1.76
 2 8 -13 6.55 2.21
 -2 -8 -13 4.15 1.54
 -8 -2 13 5.19 1.62
 2 8 -14 0.36 0.71
 -2 -8 -14 1.55 0.93
 -8 -2 14 1.01 0.49
 -2 -8 -15 5.52 1.93
 -8 -2 15 6.4 1.75
 2 8 -15 6.56 2.27
 -8 -2 16 -0.27 0.73
 2 8 -16 -0.08 0.36
 -2 -8 -17 0.54 0.47
 -8 -2 17 0.89 0.65
 2 8 -17 1.37 1.33
 -2 -8 -18 -0.75 0.65
 -8 2 -18 1.65 2.14
 -2 -8 -19 0.98 0.96
 -8 2 -19 -0.12 1.46
 -2 -8 -20 0.01 0.15
 -8 2 -20 13.58 6.65
 -2 -8 -21 -3.8 1.82
 -8 2 -21 0 2.5
 -3 8 -21 -0.53 0.73
 -8 -3 -21 2.05 2.15
 -3 8 -20 1.81 1.52
 -8 -3 -20 -4.64 3.15
 -3 8 -19 -0.26 0.2
 -8 -3 -19 1.1 2.03
 -3 8 -18 -1.67 1.24
 -3 8 -18 0.82 1.9
 -8 -3 -18 -0.43 1.66
 -3 8 -17 1.38 0.95
 -3 8 -17 -0.61 0.99
 -3 8 -16 -1.02 1.11
 -3 8 -16 -1.49 1.62
 -3 8 -15 2.57 1.11
 -3 8 -15 5.6 2.58
 -3 8 -14 0.14 0.7
 -3 8 -14 -1.97 1.55
 -3 8 -13 4.81 1.54
 -3 8 -13 1.91 1.43
 -3 8 -12 0.54 0.69
 -3 8 -12 1.05 1.33
 -3 8 -11 10.91 3.08
 -3 8 -11 9.61 2.03
 -3 8 -10 3.27 1.76
 -3 8 -10 2.43 0.9
 -3 8 -9 1.42 1.13
 -3 8 -9 4.2 1.26
 -3 8 -8 0.66 0.78
 8 3 -8 1.82 0.83
 -3 8 -8 1.52 0.64
 -3 8 -7 7.03 2.07
 8 3 -7 11.04 2.13
 -3 8 -7 8.75 1.56
 -3 8 -6 8.04 2.32
 -3 8 -6 7.97 1.41
 8 3 -6 8.06 1.52
 -3 8 -5 11.51 2.78
 -3 8 -5 9.27 1.37
 8 3 -5 10.88 1.71
 8 3 -4 34.56 2.65
 -3 8 -4 35.57 2.62
 -3 8 -4 35.49 4.73
 -3 8 -3 69.05 6.49
 3 8 3 61.64 5.78
 -8 -3 -3 60.31 4.27
 8 3 -3 70.22 3.65
 8 3 -2 14.09 1.59
 -3 8 -2 15.78 3.3
 -3 -8 2 14.95 2.39
 3 8 2 14.49 3.08
 -8 -3 -1 108.42 8.5
 -3 8 -1 105.86 8.04
 3 8 1 88.1 6.96
 -3 8 0 20.25 3.59
 3 8 0 18.7 3.48
 -8 -3 0 23.98 4.04
 -3 8 1 99.26 7.63
 -8 -3 1 110.06 8.66
 3 8 -1 91.77 7.26
 -8 -3 2 20.25 3.98
 3 8 -2 14.05 3.04
 -3 8 2 13.46 1.95
 -8 3 -2 16.92 2.26
 -3 8 2 16.63 3.36
 -8 -3 3 86.34 7.45
 -3 8 3 72.06 6.71
 -8 3 -3 95.66 5.39
 3 8 -3 68.68 6.06
 -8 -3 4 38.35 5.15
 3 8 -4 33.46 4.33
 8 -3 -4 25.74 2.43
 -8 3 -4 38.96 3.51
 3 8 -5 10.61 2.52
 -8 -3 5 11.65 2.69
 -8 3 -5 11.47 2.07
 -3 -8 -5 6.73 1.25
 3 8 -6 7.69 2.18
 -8 3 -6 6.53 1.41
 -8 -3 6 7.53 1.97
 -3 -8 -6 5.47 1.24
 3 8 -7 7.09 2.08
 -8 -3 7 7.61 1.94
 -8 3 -7 9.48 1.85
 -3 -8 -7 8.13 1.61
 -8 -3 8 2.43 1.12
 -8 3 -8 1.44 0.88
 3 8 -8 2.42 1.38
 -3 -8 -8 1.6 0.73
 -8 -3 9 3.64 1.38
 -3 -8 -9 1.77 0.69
 3 8 -9 3.26 1.62
 3 8 -10 4.21 1.83
 -3 -8 -10 3.61 1.29
 -8 -3 10 3.24 1.38
 -3 -8 -10 2.84 1.03
 3 8 -11 7.88 2.33
 -8 -3 11 7.49 2.03
 -3 -8 -11 10.03 2.19
 -3 -8 -11 6.72 1.77
 3 8 -12 1.28 0.99
 -8 -3 12 0.27 0.27
 -3 -8 -12 1.84 1.13
 -3 -8 -13 3.62 1.48
 3 8 -13 3.12 1.48
 -8 -3 13 2.68 1.27
 -3 -8 -14 -0.57 0.88
 -8 -3 14 0.55 0.55
 3 8 -14 0.09 0.46
 -3 -8 -15 2.12 1.09
 3 8 -15 2.6 1.48
 -8 -3 15 3.04 1.33
 -3 -8 -16 -0.38 0.84
 -8 -3 16 0.89 0.86
 3 8 -16 -0.07 0.71
 3 8 -17 0.21 0.16
 -8 -3 17 0.33 0.15
 -3 -8 -18 -0.32 0.93
 -8 3 -18 1.54 2.64
 3 8 -18 0 0.63
 -3 -8 -19 2.02 1.53
 -8 3 -19 0.42 3.16
 -3 -8 -20 -2.8 1.7
 -8 3 -20 0 2.16
 -3 -8 -21 -2.37 1.44
 -8 3 -21 -3.9 4.01
 -4 8 -21 1.83 1.72
 -8 -4 -21 3.3 2.66
 -4 8 -20 -0.47 0.73
 -8 -4 -20 -3.39 2.62
 -4 8 -20 -1.3 1.67
 -4 8 -19 -0.7 0.89
 -8 -4 -19 -1.97 1.97
 -4 8 -18 1.62 1.4
 -4 8 -18 -0.23 0.63
 -8 -4 -18 0.36 1.23
 -4 8 -17 0.14 0.8
 -4 8 -17 -0.84 1.16
 -4 8 -16 3.32 1.65
 -4 8 -16 0.84 0.85
 -4 8 -15 0.24 0.2
 -4 8 -15 0.05 0.27
 -4 8 -14 5.9 2.54
 -4 8 -14 6.09 2.12
 -4 8 -13 7.09 2.8
 -4 8 -13 5.93 1.97
 -4 8 -12 4.66 2.06
 -4 8 -12 6.17 1.96
 -4 8 -11 3.91 2.02
 -4 8 -11 0.48 0.49
 8 4 -10 1.95 0.92
 -4 8 -10 2.06 0.96
 -4 8 -10 3.03 1.55
 -4 8 -9 15.78 2.72
 -4 8 -9 11.51 2.82
 8 4 -9 15.74 2.84
 8 4 -8 0.39 0.5
 -4 8 -8 0.57 0.75
 -4 8 -8 0.08 0.81
 -4 8 -7 6.33 2.15
 -4 8 -7 12.15 2.3
 8 4 -7 10.56 2.02
 -4 8 -6 16.37 3.37
 8 4 -6 20.9 2.76
 8 4 -5 14.73 2.21
 -4 8 -5 11.47 2.87
 8 4 -4 13.88 1.95
 -4 8 -4 12.74 2.77
 8 4 -3 4.21 1.01
 -8 -4 -3 4.92 2.05
 -4 8 -3 3.85 1.67
 4 8 3 4.35 1.73
 -8 -4 -2 44.1 5.64
 8 4 -2 39.72 3.03
 4 8 2 36.03 4.3
 -4 8 -2 43.54 5.28
 4 8 1 0.04 0.46
 -4 8 -1 1.93 1.47
 -8 -4 -1 2.13 1.33
 8 4 -1 0.5 0.43
 -4 8 0 9.94 2.5
 4 8 0 7.17 1.87
 -8 -4 0 12.98 3.1
 -4 8 1 0.42 0.71
 4 8 -1 2.35 1.42
 -8 -4 1 2.86 1.76
 -4 8 2 45.89 5.47
 -8 -4 2 41.77 5.29
 4 8 -2 38.19 4.6
 -8 4 -3 6.84 1.7
 -8 -4 3 6.26 2.3
 -4 8 3 5.83 2.11
 4 8 -3 3.28 1.52
 -8 -4 4 15.63 3.11
 -8 4 -4 17.92 2.71
 4 8 -4 13.42 2.76
 -8 -4 5 16.79 3.34
 -8 4 -5 15.88 2.67
 4 8 -5 14.78 3.09
 4 8 -6 17.33 3.41
 -8 -4 6 19.92 3.58
 -8 4 -6 20.12 2.93
 -8 4 -7 8.5 1.91
 -8 -4 7 9.09 2.35
 4 8 -7 10.53 2.65
 -8 4 -8 -0.27 0.52
 -4 -8 -8 0.41 0.73
 -8 -4 8 0.93 0.99
 4 8 -8 1.84 1.2
 -4 -8 -8 0.08 0.41
 -4 -8 -9 14.4 3.05
 -8 -4 9 12.59 2.88
 4 8 -9 7.78 2.25
 -4 -8 -9 8.43 1.82
 -8 4 -9 10.34 2.1
 4 8 -10 1.43 1
 -4 -8 -10 1.41 0.68
 -8 -4 10 2.12 1.02
 -4 -8 -10 1.67 0.89
 -8 4 -10 1.09 0.73
 4 8 -11 0.4 0.65
 -8 -4 11 0.2 0.48
 -4 -8 -11 1.21 1.11
 -4 -8 -11 1.5 1.08
 -8 -4 12 4.07 1.47
 4 8 -12 3.35 1.5
 -4 -8 -12 3.92 1.66
 -8 -4 13 2.11 1.23
 4 8 -13 2.31 1.04
 -4 -8 -13 2.04 1
 4 8 -14 2.48 1.05
 -8 -4 14 2.6 1.32
 -4 -8 -14 3.04 1.39
 4 8 -15 0.57 0.8
 -8 -4 15 -0.27 0.45
 -4 -8 -15 -0.88 0.98
 -4 -8 -16 1.51 1.14
 4 8 -16 0.91 0.8
 -8 -4 16 1.37 0.81
 -4 -8 -17 -0.6 0.6
 -8 -4 17 0.31 0.5
 4 8 -17 -1.11 0.95
 -4 -8 -18 1.03 1.06
 -8 -4 18 1.19 0.81
 4 8 -18 0.58 0.91
 -8 4 -18 0.01 2.05
 -4 -8 -19 1.22 0.99
 4 8 -19 0.13 0.33
 -8 4 -19 2.83 3.55
 -4 -8 -20 -4.54 1.97
 -8 4 -20 -2.96 3.78
 -4 -8 -21 0 0.2
 -8 4 -21 -10.84 7.56
 -5 8 -20 0.11 0.82
 -8 -5 -20 2.36 2.14
 -5 8 -19 2.88 2.25
 -5 8 -19 2.68 2.93
 -8 -5 -19 1.98 1.91
 -5 8 -18 -1.62 1.6
 -5 8 -18 0 0.78
 -8 -5 -18 0 0.52
 -8 -5 -17 0.71 0.85
 -5 8 -17 3.99 2.49
 -5 8 -17 1.98 1.42
 -5 8 -16 1.64 1.99
 -5 8 -16 0.37 1.33
 -5 8 -15 3.04 1.96
 -5 8 -15 3.99 2.17
 -5 8 -14 -1.22 1.16
 -5 8 -14 2.12 1.83
 8 5 -13 2.8 1.29
 -5 8 -13 5.33 2.12
 -5 8 -13 6.26 2.44
 -5 8 -12 2.1 0.92
 8 5 -12 4.77 1.83
 -5 8 -11 3.36 1.93
 8 5 -11 1.62 0.88
 -5 8 -11 2.95 1.68
 8 5 -10 14.41 2.89
 -5 8 -10 21.73 4.3
 -5 8 -10 13.17 3.05
 8 5 -9 6.03 1.63
 -5 8 -9 7.71 2.4
 -5 8 -9 12.55 3.23
 -5 8 -8 2.93 1.49
 8 5 -8 1.4 0.38
 -5 8 -7 3.08 1.22
 8 5 -7 5.03 1.68
 -5 8 -6 23.91 4.16
 8 5 -6 30.55 3.73
 -8 -5 -5 1.08 1.21
 8 5 -5 0.46 0.23
 -5 8 -5 1.38 0.96
 8 5 -4 22.1 2.78
 -8 -5 -4 23.4 4.37
 -5 8 -4 23.59 3.92
 8 5 -3 4 1.17
 -5 8 -3 5.22 2.03
 -8 -5 -3 4.68 2.01
 8 5 -2 6.89 1.45
 -5 8 -2 8.23 2.42
 -8 -5 -2 9.01 2.7
 5 8 2 6.98 1.85
 -5 8 -1 24.18 4.18
 8 5 -1 20.31 2.49
 -8 -5 -1 21.97 3.92
 5 8 1 20.84 3.44
 -5 8 0 23.31 3.97
 5 8 0 17.63 3.05
 -8 -5 0 20.28 3.87
 -8 5 -1 28.82 3.75
 -8 -5 1 23.39 3.97
 5 8 -1 20.43 3.44
 -5 8 1 24.79 4.21
 -8 5 -2 9.69 2.13
 5 8 -2 6.67 2.01
 -8 -5 2 7.25 2.26
 -5 8 2 8.09 2.39
 -8 -5 3 4.55 2.05
 -8 5 -3 4.74 1.66
 5 8 -3 3.87 1.77
 -8 5 -4 25.67 3.53
 -8 -5 4 23.11 4.07
 5 8 -4 20.42 3.42
 -8 -5 5 2.42 1.69
 -8 5 -5 1.9 0.98
 5 8 -5 1.15 1.08
 -8 -5 6 24.61 4.16
 -5 -8 -6 26.7 3.98
 -8 5 -6 23.66 3.53
 5 8 -6 22.36 3.88
 5 8 -7 4.57 1.83
 -8 5 -7 2.51 0.68
 -5 -8 -7 5.28 1.82
 -8 -5 7 6.52 2.3
 -5 -8 -8 1.07 0.3
 -8 -5 8 2.2 1.4
 5 8 -8 0.65 0.41
 -8 5 -8 1.32 0.62
 -8 -5 9 6.06 2.06
 -5 -8 -9 5.55 1.92
 5 8 -9 4.31 1.7
 -8 5 -9 4.82 1.47
 -8 -5 10 12.14 2.87
 -5 -8 -10 10.24 2.47
 -8 5 -10 9.29 2.16
 -5 -8 -10 9.8 2.23
 5 8 -10 11.56 2.83
 5 8 -11 0.83 0.61
 -8 -5 11 0.74 0.53
 -5 -8 -11 1.29 0.99
 -5 -8 -11 1.01 0.92
 -8 5 -11 0.66 0.59
 5 8 -12 3.74 1.58
 -8 -5 12 1.82 1.04
 -5 -8 -12 4.7 1.74
 -8 5 -12 4.59 1.78
 -5 -8 -12 2.2 1.18
 -8 -5 13 1.69 1
 5 8 -13 1.02 0.68
 -8 5 -13 1.9 1.25
 -5 -8 -13 2.65 1.32
 -8 -5 14 0.29 0.64
 5 8 -14 1.23 0.9
 -5 -8 -14 0.21 0.36
 5 8 -15 0.97 0.91
 -8 -5 15 1.28 0.87
 -5 -8 -15 0.58 0.57
 -8 -5 16 1.21 0.85
 5 8 -16 0.51 0.64
 -5 -8 -16 0.11 0.47
 -8 -5 17 -0.02 0.64
 -5 -8 -17 -0.2 0.41
 -8 -5 18 0.72 0.73
 5 8 -18 1.22 1.19
 -5 -8 -18 2.92 1.76
 -8 5 -19 0 1.33
 5 8 -19 -0.38 0.56
 -5 -8 -20 -1.4 1.45
 5 8 -20 -0.64 0.72
 -6 8 -19 1.81 1.74
 -8 -6 -19 -1.03 1.34
 -6 8 -18 -0.1 0.39
 -8 -6 -18 -1.28 1.48
 -6 8 -18 0.94 2.38
 -6 8 -17 0.29 0.51
 8 6 -17 0.13 0.21
 -8 -6 -17 0.69 1.04
 8 6 -16 -1.5 1.19
 -8 -6 -16 -0.33 0.71
 -6 8 -16 1.91 2.54
 -6 8 -16 0.98 1.29
 -6 8 -15 2.13 1.32
 8 6 -15 1.82 1.13
 8 6 -14 -0.87 0.94
 -6 8 -14 -0.29 0.78
 -6 8 -13 1.88 1.49
 -6 8 -13 -1.41 1.99
 8 6 -13 0.4 0.5
 8 6 -12 0.41 0.05
 -6 8 -12 1.28 1.39
 8 6 -11 6.04 1.94
 -6 8 -11 5.43 1.95
 -6 8 -10 -0.56 0.49
 8 6 -10 0.78 0.77
 -6 8 -9 1.95 0.93
 8 6 -9 1.88 1.21
 -6 8 -8 5.64 1.91
 8 6 -8 8.22 2.21
 -6 8 -7 10.28 2.88
 8 6 -7 7.3 2
 -8 -6 -7 5.6 1.74
 -8 -6 -6 10.99 2.85
 8 6 -6 9.04 2.14
 -6 8 -6 9.87 2.68
 -8 -6 -5 11.35 2.99
 8 6 -5 10.52 2.16
 -6 8 -5 9.18 2.61
 -8 -6 -4 25.92 4.54
 8 6 -4 26.09 3.31
 -6 8 -4 27.71 4.29
 8 6 -3 6.75 1.68
 -6 8 -3 9.07 2.76
 -8 -6 -3 6.53 2.32
 8 6 -2 23.04 2.83
 6 8 2 23.56 3.58
 -6 8 -2 30.32 4.69
 -8 -6 -2 25.2 4.38
 6 8 1 26.09 3.74
 8 6 -1 27.2 3.21
 -8 -6 -1 24.46 4.39
 -6 8 -1 30.31 4.59
 -6 8 0 3.01 1.69
 6 8 0 2.59 1.28
 -8 -6 0 2.29 1.2
 -6 8 1 32.49 4.86
 -8 6 -1 36.87 4.73
 -8 -6 1 29.12 4.78
 6 8 -1 27.94 3.82
 -8 -6 2 27.74 4.64
 6 8 -2 29.24 4.15
 -8 6 -2 31.7 4.21
 -8 6 -3 6.26 1.83
 -6 -8 -3 6.91 2.29
 6 8 -3 6.48 1.99
 -8 -6 3 7.2 2.46
 -6 -8 -4 26.17 4.21
 6 8 -4 25.7 4.09
 -8 -6 4 26.08 4.48
 -8 6 -4 28.31 4.05
 -6 -8 -5 10.54 2.58
 -8 -6 5 10.99 2.96
 -8 6 -5 11.24 2.55
 6 8 -5 10.31 2.58
 -6 -8 -6 7.32 1.82
 -8 -6 6 8.56 2.56
 -8 6 -6 8.66 2.09
 6 8 -6 7.68 2.26
 -8 6 -7 7.39 2.01
 6 8 -7 8.06 2.28
 -8 -6 7 7.06 1.94
 -6 -8 -7 7.55 2.13
 6 8 -8 5.05 1.84
 -8 6 -8 4.94 1.54
 -6 -8 -8 5.06 1.57
 -8 -6 8 5.7 1.93
 6 8 -9 1.73 0.88
 -8 6 -9 1.96 0.94
 -6 -8 -9 2.01 1.25
 -8 -6 9 2.14 0.94
 -6 -8 -10 0.78 0.74
 6 8 -10 0.38 0.34
 -8 6 -10 0.53 0.62
 -8 -6 10 1.36 1.23
 -8 6 -11 4.26 1.43
 -6 -8 -11 5.65 2.05
 6 8 -11 4.59 1.67
 -8 -6 11 6.17 2.15
 6 8 -12 0.34 0.23
 -8 -6 12 0.79 0.8
 -8 6 -12 1.4 0.97
 -6 -8 -12 0.58 0.49
 6 8 -13 0.76 0.85
 -8 -6 13 0.61 0.76
 -6 -8 -13 -1.39 1.42
 -8 6 -13 0.49 0.57
 -8 6 -14 0.98 0.82
 -8 -6 14 1.15 1.15
 6 8 -14 1.55 1.25
 -6 -8 -14 2.33 1.64
 -8 -6 15 1.85 1.12
 6 8 -15 0.96 0.78
 -8 6 -15 0.7 0.98
 -6 -8 -15 0.78 1.02
 -8 -6 16 1.22 1.03
 -8 6 -16 0.29 0.58
 -6 -8 -16 0.96 1.12
 6 8 -16 -0.32 0.71
 6 8 -17 0.55 0.43
 -8 6 -17 -0.64 1.22
 -8 -6 17 0.92 1
 -8 6 -18 -0.46 0.74
 -8 -6 18 0.61 0.73
 6 8 -18 0.17 0.38
 -8 -6 19 0.01 0.22
 6 8 -19 -0.07 0.23
 8 7 -18 0.34 0.57
 -7 8 -18 -0.69 0.96
 8 7 -17 -0.34 0.63
 -7 8 -17 1.86 1.83
 -8 -7 -17 2.49 2.56
 -7 8 -17 -0.34 4.1
 -7 8 -16 0.43 0.87
 -8 -7 -16 7.74 3.65
 -7 8 -16 11.02 7.18
 8 7 -16 -0.26 0.59
 -7 8 -15 1.03 1.19
 8 7 -15 -0.43 0.69
 -8 -7 -15 -0.54 1.31
 -7 8 -14 0.52 0.59
 8 7 -14 0.85 0.75
 -7 8 -14 2.92 3.6
 8 7 -13 3 1.53
 -7 8 -13 -0.15 1.18
 -7 8 -12 3.71 1.59
 8 7 -12 5.32 1.91
 -7 8 -11 2.49 1.37
 8 7 -11 0.89 0.71
 8 7 -10 1.17 0.62
 -7 8 -10 2.22 1.4
 -7 8 -9 3.15 1.66
 8 7 -9 2.01 1.09
 -7 8 -8 10.63 2.73
 8 7 -8 10.98 2.74
 -8 -7 -8 8.14 2.4
 -8 -7 -7 1.38 1.13
 -7 8 -7 3.08 1.48
 8 7 -7 4.66 1.75
 -8 -7 -6 5.39 1.78
 8 7 -6 6.95 1.89
 -7 8 -6 5.16 1.87
 -8 -7 -5 8.56 2.48
 8 7 -5 6.66 1.9
 -7 8 -5 7.38 2.28
 8 7 -4 2.86 1.09
 -7 8 -4 1.73 1.1
 -8 -7 -4 1.81 0.36
 -8 -7 -3 22.45 4.28
 8 7 -3 23.27 3.29
 -7 8 -3 28.15 4.61
 8 7 -2 2.38 1.06
 -7 8 -2 3.19 1.63
 -8 -7 -2 3.57 1.94
 -8 -7 -1 31.68 5.05
 7 8 1 32.38 4.1
 8 7 -1 34.02 3.88
 -7 8 -1 43.1 5.74
 -7 -8 0 2.46 1.69
 -8 7 0 1.29 0.97
 8 7 0 -0.5 0.26
 -8 -7 0 2.93 1.97
 -7 8 0 1.77 1.24
 7 8 0 0.71 0.62
 -8 7 -1 44.14 5.47
 -7 -8 -1 34.49 5.36
 -8 -7 1 36.29 5.48
 -7 8 1 43.63 5.92
 7 8 -1 29.91 3.95
 -8 7 -2 3.5 1.53
 7 8 -2 2.43 1.16
 -7 -8 -2 4.03 1.79
 -8 -7 2 3.97 2.09
 -8 -7 3 25.89 4.81
 -7 -8 -3 21.97 3.89
 -8 7 -3 31.08 4.35
 7 8 -3 25.4 3.88
 -8 7 -4 3.12 1.29
 -8 -7 4 5.37 2.24
 -7 -8 -4 4.78 2.03
 7 8 -4 2.83 1.31
 -8 -7 5 6.83 2.4
 -7 -8 -5 6.95 2.23
 -8 7 -5 7.16 2.13
 7 8 -5 6.06 1.85
 -8 -7 6 9.32 2.77
 -7 -8 -6 6.82 2.28
 -8 7 -6 3.79 1.48
 7 8 -6 5.54 1.79
 -8 -7 7 4.51 2.01
 -7 -8 -7 4.36 1.76
 -8 7 -7 3.43 1.4
 7 8 -7 3.17 1.53
 -8 7 -8 10.05 2.67
 7 8 -8 9.97 2.72
 -7 -8 -8 9.51 2.47
 -8 -7 8 12.01 3.24
 -8 7 -9 2.77 1.19
 7 8 -9 1.66 1.16
 -8 -7 9 5.27 2.19
 -7 -8 -9 1.88 0.59
 -8 -7 10 2.85 1.66
 7 8 -10 2.62 1.55
 -8 7 -10 1.85 1.33
 -7 -8 -10 1.36 1.1
 -8 -7 11 2.18 1.57
 7 8 -11 2.74 1.51
 -8 7 -11 1.34 1.14
 -8 -7 12 3.54 1.99
 7 8 -12 5.37 1.93
 -8 7 -12 3.89 1.61
 -8 7 -13 2.24 1.17
 -8 -7 13 2.36 1.75
 -7 -8 -13 2.02 1.54
 7 8 -13 0.04 0.36
 7 8 -14 0.09 0.28
 -8 7 -14 -1.21 1.29
 -8 -7 14 -1.4 1.18
 -7 -8 -14 -0.62 0.98
 7 8 -15 0.87 0.81
 -8 -7 15 0.94 0.97
 -8 7 -15 -0.32 0.35
 -7 -8 -15 1.28 1.42
 -8 -7 16 0.82 0.92
 7 8 -16 -0.62 0.69
 -8 7 -16 -3.97 10.39
 -8 7 -16 1.17 1.07
 -7 -8 -16 0.91 1.05
 -8 7 -17 -0.49 0.76
 -8 -7 17 0 0.61
 7 8 -17 0.28 0.64
 -8 7 -18 -0.83 1.21
 -8 -7 18 -0.59 0.77
 -8 7 -18 0.01 4.63
 -7 -8 -18 -3.09 1.97
 7 8 -18 0.1 0.28
 -8 -8 0 13.63 3.4
 -8 8 0 11.04 2.83
 8 8 0 9.18 2.14
 -8 -8 1 2.91 1.56
 -8 -8 -1 3.88 1.75
 -8 8 -1 1.58 0.73
 8 8 -1 1.89 1.05
 -8 8 -2 1.01 0.79
 8 8 -2 1.52 0.99
 -8 -8 2 -0.86 0.9
 -8 -8 -2 2.68 1.16
 -8 8 -3 6.18 2.04
 8 8 -3 6.32 1.81
 -8 -8 3 6.64 2.34
 -8 -8 -3 7.23 2.31
 -8 8 -4 2.3 1.35
 8 8 -4 1.75 0.97
 -8 -8 4 2.12 1.44
 -8 -8 -4 0.92 0.69
 -8 -8 5 7.88 2.7
 -8 -8 -5 4.85 1.97
 -8 8 -5 4.74 1.96
 8 8 -5 6.05 2.07
 -8 8 -6 -0.28 0.29
 8 8 -6 -0.09 0.31
 -8 -8 -7 2.66 1.43
 -8 8 -7 3.59 1.6
 8 8 -7 4.46 1.71
 -8 8 -8 3.14 1.6
 8 8 -8 4.16 1.9
 8 8 -9 1.93 1.4
 -8 -8 -9 -0.22 0.66
 -8 8 -9 1.12 0.88
 -8 8 -10 0.68 0.43
 8 8 -10 2.86 1.12
 -8 8 -11 -0.53 1.07
 8 8 -11 2.15 1.59
 -8 8 -12 1.43 0.98
 8 8 -12 5.74 2.23
 -8 8 -13 0.66 0.66
 8 8 -13 0.38 0.27
 -8 8 -14 0.52 0.67
 8 8 -14 0.24 0.44
 -8 8 -15 0.34 0.16
 8 8 -15 1 0.99
 -8 8 -16 1.16 1.05
 8 8 -16 0.45 0.63
 -8 -8 -16 -4.38 2.49
 -8 8 -16 0.11 5.62
 -8 8 -17 -1 1.18
 8 8 -17 -0.7 0.74
 -8 -8 17 -2.75 1.86
 -8 -8 -17 -0.04 1.02
 -8 8 -17 0.56 10.7
 0 9 0 0.54 0.81
 0 9 1 3.37 1.5
 0 9 -1 3.91 1.59
 0 9 2 0.26 0.29
 0 9 -2 -0.14 0.53
 0 9 -3 2.4 1.38
 0 9 3 2.12 1.32
 0 9 4 50.55 5.68
 0 9 -4 49.7 5.54
 0 9 -5 12.85 3.18
 0 9 -6 2.55 1.19
 0 9 -7 2.78 1.34
 0 9 -8 5.01 1.93
 0 9 -9 1.61 1.26
 0 9 -10 5.82 2.27
 0 9 -11 2.51 1.71
 0 9 -12 0.6 0.68
 0 9 -13 0.77 0.93
 0 9 -14 1.03 0.63
 0 9 -15 1.27 1.49
 0 9 -16 -1.94 1.57
 0 9 -17 -0.39 0.98
 0 9 -18 -2.29 2.21
 0 9 -19 -1.24 1.37
 -9 0 -19 2.79 2.84
 0 9 -20 -1.68 1.63
 -9 0 -20 -6.79 4.66
 -9 0 -21 0 2.85
 -1 9 -20 3.07 2.29
 -9 -1 -20 0 2.39
 -1 9 -19 2.28 2.44
 -9 -1 -19 0.71 1.95
 -1 9 -18 0.77 0.96
 -1 9 -17 1.11 1.1
 -1 9 -16 3.33 2.08
 -1 9 -15 1.12 1.53
 -1 9 -14 2.41 1.32
 -1 9 -13 1.79 1.69
 -1 9 -12 7.43 2.54
 -1 9 -11 2.29 1.62
 -1 9 -10 4.76 2.17
 -1 9 -9 51.06 6.3
 -1 9 -8 43.56 5.62
 -1 9 -7 22.78 4.22
 -1 9 -6 31.42 4.78
 -1 9 -5 40.97 5.46
 1 9 4 63.03 6.34
 -1 9 -4 66.13 6.5
 -1 9 -3 23.76 4.11
 1 9 3 20.72 3.76
 1 9 2 20.65 3.57
 -1 9 -2 18.38 3.47
 1 9 1 1.67 1.41
 -1 9 -1 1.8 1.19
 -1 9 0 70.81 6.93
 1 9 0 70.84 6.82
 -1 9 1 0.9 0.87
 1 9 -1 4.43 1.92
 -1 9 2 21.51 3.78
 1 9 -2 19.13 3.64
 1 9 -3 21.84 3.82
 -1 9 3 19.26 3.67
 1 9 -4 64.36 6.31
 -1 9 4 66.83 6.73
 1 9 -5 35.98 4.99
 1 9 -6 33.14 4.86
 1 9 -7 22.41 4.09
 1 9 -8 44.21 5.62
 1 9 -9 50.06 6.08
 1 9 -10 4.48 1.71
 1 9 -11 0.65 0.57
 1 9 -12 8.06 2.72
 1 9 -13 1.91 1.39
 1 9 -14 -2.19 1.64
 1 9 -15 2.86 1.76
 1 9 -16 3.6 1.9
 1 9 -17 2.19 2.08
 1 9 -18 -0.19 0.49
 1 9 -19 2.59 2.28
 -9 1 -19 0.33 1.92
 1 9 -20 4.47 2.57
 -9 1 -20 10.45 5.98
 -2 9 -20 -4.39 3.01
 -9 -2 -20 -2.82 2.79
 -2 9 -19 -0.9 1.31
 -9 -2 -19 9.23 5.96
 -2 9 -18 0.97 1.31
 -2 9 -17 0.24 1.4
 -2 9 -16 3.07 2.01
 -2 9 -15 3.49 2.39
 -2 9 -14 4.67 2.21
 -2 9 -13 3.81 2.23
 -2 9 -12 19.87 4.34
 -2 9 -11 2.5 1.12
 -2 9 -10 9.82 2.85
 -2 9 -9 8.41 2.53
 -2 9 -8 23.42 4.26
 -2 9 -7 9.23 2.6
 -2 9 -6 2.09 1.46
 -2 9 -5 9.63 2.51
 -2 9 -4 4.59 1.79
 -2 9 -3 25.29 4.09
 2 9 3 22.8 3.67
 2 9 2 7.09 2.19
 -2 9 -2 8.55 2.52
 2 9 1 8.97 2.2
 -2 9 -1 10.88 2.66
 -2 9 0 3.95 1.45
 2 9 0 3.55 1.52
 -2 9 1 9.31 2.4
 2 9 -1 9.92 2.77
 2 9 -2 6.54 1.98
 -2 9 2 6.5 2.28
 2 9 -3 26.32 4.19
 -2 9 3 25.02 4.05
 2 9 -4 4.21 1.6
 2 9 -5 8.99 2.55
 2 9 -6 2.24 1.15
 -9 -2 6 1.53 0.74
 2 9 -7 8.79 2.71
 -9 -2 7 9.38 2.58
 2 9 -8 25.15 4.23
 -9 -2 8 23.84 3.93
 -9 -2 9 8.77 2.33
 2 9 -9 8.11 2.37
 -9 -2 10 9.46 2.5
 2 9 -10 5.95 2
 -9 -2 11 2.95 1.46
 2 9 -11 3.85 1.78
 2 9 -12 15.67 3.49
 -9 -2 12 16.14 3.05
 2 9 -13 2.79 1.41
 -9 -2 13 2.46 1.12
 -9 -2 14 4.62 1.75
 2 9 -14 3.42 1.41
 -9 -2 15 1.71 0.83
 2 9 -15 5.42 2.25
 2 9 -16 4.48 1.93
 -9 -2 16 1.76 0.98
 2 9 -17 0.14 0.16
 2 9 -18 0.13 0.38
 2 9 -19 0 0.92
 -9 2 -19 10.71 6.22
 2 9 -20 0.67 1.48
 -9 2 -20 -8.81 5.89
 -9 -3 -20 0 1.34
 -3 9 -20 0.1 0.46
 -3 9 -19 0.7 1.38
 -9 -3 -19 0 1.94
 -3 9 -18 1.65 2.36
 -3 9 -17 2.52 2.42
 -3 9 -16 3.03 2.45
 -3 9 -15 0.3 0.56
 -3 9 -14 1.41 1.11
 -3 9 -13 3.82 1.83
 -3 9 -12 7.93 2.79
 -3 9 -11 0.63 0.69
 -3 9 -10 2.48 1.47
 -3 9 -9 25.22 4.52
 -3 9 -8 4.78 1.95
 -3 9 -7 5.67 2.14
 -3 9 -6 2.27 1.37
 -3 9 -5 31.25 4.64
 -3 9 -4 5.63 1.95
 -3 9 -3 2.29 1.33
 3 9 3 3.11 1.43
 3 9 2 24.84 3.98
 -3 9 -2 26.78 4.24
 3 9 1 36.13 4.66
 -3 9 -1 40.19 5.29
 -3 9 0 2.25 1.4
 3 9 0 2.27 1.3
 -3 9 1 36.42 4.92
 3 9 -1 39.14 5.04
 -9 -3 2 32.51 4.93
 3 9 -2 26.96 4.13
 -3 9 2 25.19 4.21
 -9 -3 3 0.88 0.73
 3 9 -3 2.25 1.17
 -3 9 3 3.85 1.69
 -9 -3 4 9.24 2.83
 3 9 -4 5.41 1.81
 -9 -3 5 40.36 5.35
 3 9 -5 28.37 4.28
 3 9 -6 2.94 1.66
 -9 -3 6 2.44 1.41
 3 9 -7 6.24 2.31
 -9 -3 7 5.85 1.94
 3 9 -8 5.05 2.12
 -9 -3 8 6.71 2.33
 -9 -3 9 24.65 3.86
 3 9 -9 24.69 4.19
 -3 -9 -10 0.13 0.2
 -3 -9 -10 -0.34 0.6
 -9 -3 10 0.44 0.29
 3 9 -10 1.08 1.06
 -9 -3 11 0.38 0.63
 3 9 -11 1.17 1.12
 3 9 -12 4.82 1.96
 -9 -3 12 4.12 1.59
 3 9 -13 4.71 1.83
 -9 -3 13 4.99 1.65
 3 9 -14 1.84 0.9
 -9 -3 14 1.29 0.98
 -9 -3 15 1.98 1.18
 3 9 -15 -0.69 1.18
 -9 -3 16 2.04 1.1
 3 9 -16 1.27 0.67
 3 9 -17 -0.38 0.59
 -9 -3 17 0.58 0.47
 3 9 -18 0.87 0.92
 3 9 -19 1.33 1.37
 -9 3 -19 0 5.42
 -9 3 -20 9.54 6.84
 3 9 -20 -2.48 1.62
 -4 9 -19 -4.13 2.82
 -9 -4 -19 1.53 1.94
 -4 9 -18 1.46 2.22
 -4 9 -17 1.9 1.77
 -4 9 -16 -2.4 1.86
 -4 9 -15 1.89 1.57
 -4 9 -14 3.82 1.93
 -4 9 -13 3.99 2.08
 -4 9 -12 1.69 1.36
 -4 9 -11 1.84 1.26
 -4 9 -10 16.02 3.55
 -4 9 -9 4.15 1.86
 -4 9 -8 3.13 1.72
 -4 9 -7 0.03 0.49
 -4 9 -6 9.49 2.65
 -4 9 -5 3.03 1.41
 -4 9 -4 1.54 1.26
 -4 9 -3 2.35 1.03
 4 9 3 3.63 1.69
 -4 9 -2 12.91 3.01
 4 9 2 11.16 2.68
 4 9 1 8.93 2.36
 -4 9 -1 8.66 2.6
 -9 -4 -1 10.16 2.82
 -4 9 0 5.87 1.95
 4 9 0 5.88 1.92
 -9 -4 0 6.4 2.14
 -4 9 1 8.8 2.5
 4 9 -1 7.95 2.24
 -9 -4 1 10.05 2.66
 4 9 -2 12.09 2.83
 -9 -4 2 13.16 2.85
 -4 9 2 14.22 3.07
 4 9 -3 2.91 1.65
 -9 -4 3 2.98 1.08
 -4 9 3 3.36 1.46
 -9 -4 4 0.5 0.62
 4 9 -4 -0.6 0.61
 -9 -4 5 3.93 1.69
 4 9 -5 1.12 0.04
 -9 -4 6 10.85 2.57
 4 9 -6 10.77 2.83
 4 9 -7 0.54 0.81
 -9 -4 7 -1.15 1.3
 -4 -9 -7 -0.18 0.21
 4 9 -8 2.75 1.47
 -9 -4 8 2.73 1.42
 -4 -9 -8 1.12 0.56
 -4 -9 -9 5.01 1.92
 4 9 -9 5.27 2.05
 -9 -4 9 5.53 2.1
 -4 -9 -9 4.5 1.32
 -4 -9 -10 17.56 3.61
 -9 -4 10 15.76 3.21
 4 9 -10 16.66 3.48
 -4 -9 -10 16.75 2.78
 -4 -9 -11 3.45 1.57
 -9 -4 11 2.62 1.38
 4 9 -11 1.05 0.75
 -9 -4 12 0.39 0.48
 4 9 -12 3.56 1.74
 4 9 -13 0.86 0.62
 -9 -4 13 0.77 0.54
 4 9 -14 2.77 1.41
 -9 -4 14 2.86 1.27
 -9 -4 15 1.31 1
 4 9 -15 0.61 0.77
 -9 -4 16 0.82 0.8
 4 9 -16 1.17 1.01
 -9 -4 17 0.19 0.49
 4 9 -17 1.66 1.48
 4 9 -18 -0.17 0.38
 -9 4 -18 0.01 6.64
 4 9 -19 -0.49 0.66
 -9 4 -19 0 2.31
 -9 -5 -19 1.71 2
 -5 9 -19 3.65 2.57
 -9 -5 -18 4.55 3.19
 -5 9 -18 3.04 2.27
 -5 9 -17 2.14 1.79
 -5 9 -16 0.49 1.52
 -5 9 -15 -0.84 0.99
 -5 9 -14 3.88 2.31
 -5 9 -13 0.26 0.5
 -5 9 -12 -0.36 0.9
 -5 9 -11 -2.65 1.72
 -5 9 -10 -0.1 0.83
 -5 9 -9 0.74 0.74
 -5 9 -8 0.08 0.52
 -5 9 -7 1.86 1.65
 -5 9 -6 0.24 0.36
 -5 9 -5 0.22 0.4
 -5 9 -4 2.5 1.15
 -9 -5 -4 2.82 1.65
 -5 9 -3 6.66 2.16
 -9 -5 -3 5.17 1.94
 -5 9 -2 8.94 2.64
 -9 -5 -2 9.33 2.96
 5 9 2 5.95 1.93
 -5 9 -1 -0.16 0.51
 5 9 1 1.13 0.92
 -5 9 0 2.63 1.56
 5 9 0 1.87 0.99
 -9 -5 0 2.45 0.96
 5 9 -1 0.41 0.47
 -9 -5 1 1.31 0.99
 -5 9 1 0.4 0.5
 5 9 -2 6.18 2.17
 -9 -5 2 7.28 2.37
 -5 9 2 9.49 2.75
 5 9 -3 5.84 1.97
 -9 -5 3 6.61 2.07
 -9 -5 4 5.82 2.08
 5 9 -4 3.81 1.71
 -9 -5 5 0.53 0.83
 5 9 -5 0.85 0.28
 -9 -5 6 -1.89 1.36
 5 9 -6 0.68 0.84
 -9 -5 7 0.62 0.8
 -5 -9 -7 -1.33 1.6
 5 9 -7 0.61 0.76
 5 9 -8 0.44 0.34
 -5 -9 -8 -0.22 0.73
 -9 -5 8 -0.01 0.77
 -5 -9 -8 0.59 0.51
 -5 -9 -9 -0.21 0.5
 -9 -5 9 -0.13 0.19
 -5 -9 -9 0.68 0.62
 -9 -5 10 0.57 0.25
 -5 -9 -10 0.41 0.91
 5 9 -10 -0.64 0.88
 -9 -5 11 -0.42 0.67
 -5 -9 -11 -0.34 0.67
 5 9 -11 0.72 0.76
 -9 -5 12 0.57 1.03
 5 9 -12 0.68 0.57
 -9 -5 13 1.31 1.02
 5 9 -13 1.88 1.47
 5 9 -14 3.27 1.57
 -9 -5 14 2.99 1.41
 5 9 -15 0.89 1.19
 -9 -5 15 -0.39 0.6
 -9 -5 16 -0.36 0.64
 5 9 -16 0.96 1.07
 -9 -5 17 -0.38 0.52
 5 9 -17 0.13 0.62
 5 9 -18 0 0.47
 -9 -5 18 2.26 1.34
 -9 5 -19 0 5.34
 5 9 -19 -0.99 0.92
 -6 9 -18 -0.73 1.02
 -9 -6 -18 -2.27 2.2
 -6 9 -17 -0.67 0.93
 -9 -6 -17 0 0.38
 -6 9 -16 1.34 1.82
 -6 9 -15 -0.17 0.44
 -6 9 -14 -1.4 1.2
 -6 9 -13 -0.65 0.78
 -6 9 -12 0.78 0.88
 -6 9 -11 0.73 0.33
 -6 9 -10 6.05 2.17
 -6 9 -9 2.27 1.48
 -6 9 -8 1.32 0.81
 -6 9 -7 1.41 1.04
 -6 9 -6 9.14 2.39
 -9 -6 -5 -1.38 1.52
 -6 9 -5 0.95 0.85
 -6 9 -4 3.29 1.57
 -9 -6 -4 3.2 1.5
 -6 9 -3 5.15 2.16
 -9 -6 -3 2.98 1.65
 -6 9 -2 6.24 2.33
 -9 -6 -2 4.53 1.91
 6 9 2 2.93 1.35
 -6 9 -1 1.44 1.32
 -9 -6 -1 0.26 0.62
 6 9 1 0.13 0.27
 6 9 0 0.08 0.07
 -9 -6 0 -0.71 0.47
 6 9 -1 -0.43 0.87
 -9 -6 1 -0.55 1.02
 -6 9 1 1.15 1.21
 6 9 -2 4.16 1.71
 -9 -6 2 5.46 2.03
 6 9 -3 2.34 1.33
 -9 -6 3 0.26 0.32
 -6 -9 -4 2.98 1.27
 -9 -6 4 4.49 1.92
 6 9 -4 2.67 1.35
 -6 -9 -5 1.16 1.36
 -9 -6 5 0.89 0.84
 6 9 -5 0.96 0.74
 -9 -6 6 9.7 2.78
 -6 -9 -6 10.9 2.85
 6 9 -6 10.1 2.62
 -6 -9 -7 0.72 0.45
 6 9 -7 0.07 0.59
 6 9 -8 3.16 1.69
 -9 -6 8 2.44 1.37
 -6 -9 -8 0.75 0.15
 6 9 -9 1.94 1.39
 -9 -6 9 3.15 1.63
 -6 -9 -9 2.07 1.4
 6 9 -10 5.26 2.18
 -9 -6 10 6 2.19
 -6 -9 -10 5.08 2.13
 -9 -6 11 3 1.75
 6 9 -11 0.58 0.63
 -6 -9 -11 2.31 1.64
 -9 -6 12 -0.04 0.47
 6 9 -12 1.43 1.08
 -9 -6 13 0.43 0.94
 6 9 -13 0.43 0.26
 -9 -6 14 2.62 1.48
 6 9 -14 0.32 0.82
 6 9 -15 0.75 0.77
 -9 -6 15 1.2 1
 6 9 -16 0 0.35
 -9 -6 16 0.53 0.97
 -9 -6 17 0.06 0.19
 6 9 -17 0.83 0.95
 -9 6 -17 6.76 12.39
 -9 -6 18 0.17 0.42
 6 9 -18 -1.46 1.08
 -7 9 -17 0.73 1.14
 -9 -7 -17 0 0.34
 -9 -7 -16 1.88 2.88
 -7 9 -16 1.22 1.24
 -7 9 -15 -0.64 1.03
 -7 9 -14 -0.19 0.41
 -7 9 -13 0.85 1.15
 -7 9 -12 -0.03 0.21
 -7 9 -11 0.67 0.32
 -7 9 -10 2.2 1.77
 -7 9 -9 2.01 0.98
 -7 9 -8 1.25 1.13
 -9 -7 -7 5.5 2.67
 -7 9 -7 3.08 1.62
 -9 -7 -6 1.77 0.38
 -7 9 -6 4.6 1.94
 -7 9 -5 5.02 2.04
 -9 -7 -5 4.84 2
 -7 9 -4 2.53 1.39
 -9 -7 -4 1.91 1.34
 -7 9 -3 1.39 1.07
 -9 -7 -3 0.28 0.95
 -7 9 -2 6.96 2.38
 -9 -7 -2 5.82 2.25
 -7 9 -1 8.36 2.66
 -9 -7 -1 8.15 2.72
 7 9 1 7.17 2.06
 -9 -7 0 3.41 2.07
 -7 9 0 1.24 0.83
 7 9 0 1.95 1.15
 7 9 -1 6.57 2.05
 -7 -9 -1 4.69 1.74
 -9 -7 1 5.9 2.12
 -7 9 1 9.1 2.97
 7 9 -2 5.73 1.88
 -7 -9 -2 6.77 2.13
 -9 -7 2 6.26 2.16
 7 9 -3 1.78 1.09
 -7 -9 -3 0.69 0.32
 -9 -7 3 2.63 1.33
 7 9 -4 1.81 1.22
 -7 -9 -4 2.04 1.56
 -9 -7 4 1.72 1.6
 -7 -9 -5 4.3 1.22
 -9 -7 5 4.16 1.97
 7 9 -5 4.04 1.79
 -9 -7 6 0.23 0.71
 -7 -9 -6 2.63 0.96
 7 9 -6 4.28 1.58
 -9 -7 7 4.16 2.13
 -7 -9 -7 1.64 1.02
 7 9 -7 1.69 0.91
 -9 -7 8 1.08 1.33
 -7 -9 -8 -0.12 0.52
 7 9 -8 0.33 0.15
 -7 -9 -9 0.07 0.94
 -9 -7 9 4.47 2.15
 7 9 -9 4.04 1.82
 7 9 -10 1.67 1.5
 -9 -7 10 0.28 0.47
 -7 -9 -10 0.14 0.49
 -9 -7 11 1.62 1.53
 7 9 -11 1.45 1.22
 -7 -9 -11 1.37 1.37
 -9 -7 12 2.19 1.88
 7 9 -12 0.18 0.36
 -9 -7 13 1.79 1.35
 7 9 -13 0 0.46
 -9 -7 14 1.37 1.19
 7 9 -14 0.71 0.89
 -9 -7 15 1.73 1.33
 7 9 -15 0 0.27
 -9 -7 16 -0.45 0.68
 7 9 -16 -0.45 0.62
 -9 -7 17 0 0.39
 -9 7 -17 0.02 36.46
 -8 9 -15 -0.76 0.92
 -9 -8 -15 -3.42 2.44
 -8 9 -14 2.64 1.68
 -8 9 -13 -1.57 1.18
 -8 9 -12 0.36 0.66
 -8 9 -11 -1.72 1.53
 -8 9 -10 1.49 1.12
 -8 9 -9 -0.08 0.49
 -9 -8 -8 1.47 1.11
 -8 9 -8 3.16 1.49
 -8 9 -7 -0.12 0.5
 -9 -8 -7 0.21 0.51
 -8 9 -6 0.37 0.4
 -9 -8 -6 0.67 0.97
 -8 9 -5 -0.21 0.59
 -9 -8 -5 -0.06 1.01
 -8 9 -4 1.29 0.93
 -9 -8 -4 2.35 1.26
 -8 9 -3 0.74 0.52
 -8 -9 3 2.14 1.13
 -9 -8 -3 0.63 0.57
 -8 9 -2 1.89 1.52
 -8 -9 2 2.57 1.56
 -9 -8 -2 3.06 1.76
 -8 -9 1 1.19 1.35
 -9 -8 -1 1.18 0.61
 -8 9 -1 2.39 1.67
 -8 -9 0 0.28 0.88
 -9 -8 0 -0.61 1.19
 -8 9 0 0.19 0.76
 8 9 0 0.49 0.7
 -8 -9 -1 2.8 2.04
 -9 -8 1 1.77 1.05
 8 9 -1 1.23 0.44
 8 9 -2 1.25 0.88
 -8 -9 -2 0.39 0.28
 8 9 -3 0.65 0.45
 -9 -8 3 1.51 1.01
 -8 -9 -3 0.71 0.57
 8 9 -4 1.4 0.87
 -8 -9 -4 0.16 0.78
 8 9 -5 0.83 0.82
 -9 -8 5 2.09 1.52
 -8 -9 -5 2.91 2.15
 -9 -8 6 1.59 1.28
 -8 -9 -6 0.84 0.66
 8 9 -6 2.75 1.51
 -9 -8 7 0.72 0.09
 -8 -9 -7 0.22 0.55
 8 9 -7 -0.55 0.74
 -9 -8 8 7.63 2.91
 -8 -9 -8 2.79 1.67
 8 9 -8 3.43 1.47
 -9 -8 9 -0.26 1.21
 -8 -9 -9 -0.4 0.86
 8 9 -9 -0.19 0.69
 -8 -9 -10 0.28 0.19
 8 9 -10 0.95 0.83
 8 9 -11 1.23 1.19
 -9 -8 11 0.02 0.7
 8 9 -12 0.43 0.68
 -9 -8 12 2.6 1.8
 8 9 -13 -1.21 0.97
 -9 -8 13 0 0.61
 -9 -8 14 0 0.29
 8 9 -14 1.11 1.04
 -9 -8 15 0 0.86
 8 9 -15 -1.05 1.17
 -9 -9 0 12.5 3.46
 -9 -9 1 0.2 0.77
 -9 -9 -1 1.03 1.44
 -9 -9 2 1.64 1.45
 -9 -9 -2 0.36 0.52
 -9 -9 3 1.75 1.43
 -9 -9 -3 -0.37 1.03
 -9 -9 4 8.29 3
 -9 -9 -4 1.33 1.03
 -9 -9 5 1.71 1.57
 -9 -9 -5 1.6 1.53
 -9 -9 6 -2.02 2
 -9 -9 -6 -0.01 0.37
 -9 -9 7 0.24 1.05
 -9 -9 -7 -1.63 1.73
 -9 -9 8 0.69 1.27
 -9 -9 -8 1.2 1.55
 -9 -9 9 0.35 1.14
 -9 -9 -9 2.28 1.86
 -9 -9 10 0.69 1.22
 -9 -9 11 3.99 2.47
 -9 -9 12 2.77 2.08
 -9 -9 13 -1.02 1.27
 0 10 0 23.13 4
 0 10 1 4.99 2.06
 0 10 -1 6.46 2.34
 0 10 -2 15.72 3.43
 0 10 2 16.83 3.59
 0 10 -3 3.3 1.51
 0 10 3 2.2 1.45
 0 10 -4 3.33 1.55
 0 10 -5 4.26 1.76
 0 10 -6 1.19 1.13
 0 10 -7 -0.38 0.83
 0 10 -8 0.93 0.74
 0 10 -9 -1.47 1.29
 0 10 -10 4.67 2.07
 0 10 -11 3.65 1.75
 0 10 -12 1.41 0.71
 0 10 -13 0.38 1.01
 0 10 -14 0.84 1.21
 0 10 -15 0.62 0.19
 0 10 -16 0.47 0.76
 0 10 -17 2.71 2.06
 0 10 -18 -0.69 0.81
 0 10 -19 1.95 2.21
 -1 10 -19 -0.94 1.29
 -1 10 -18 2.22 1.75
 -1 10 -17 1.08 1.25
 -1 10 -16 -1.06 1.19
 -1 10 -15 0.89 1.65
 -1 10 -14 -0.85 1.22
 -1 10 -13 1.28 1.43
 -1 10 -12 0.72 0.9
 -1 10 -11 2.22 1.37
 -1 10 -10 -0.04 0.57
 -1 10 -9 4.35 2.11
 -1 10 -8 5.76 2.15
 -1 10 -7 17.84 3.83
 -1 10 -6 6.02 2.31
 -1 10 -5 0.64 0.92
 -1 10 -4 24.47 4.39
 -1 10 -3 24.69 4.28
 1 10 3 19.75 3.75
 -1 10 -2 -0.05 0.54
 1 10 2 3.2 1.88
 1 10 1 16.69 3.49
 -1 10 -1 17.6 3.59
 -1 10 0 6.04 2.09
 1 10 0 6.78 2.24
 -1 10 1 17.62 3.63
 1 10 -1 17.65 3.56
 1 10 -2 1.27 1.36
 -1 10 2 3.25 1.78
 1 10 -3 22.9 4.12
 -1 10 3 19.94 3.83
 1 10 -4 23.79 4.27
 1 10 -5 1.95 1.33
 1 10 -6 5.8 2.08
 1 10 -7 18.24 3.92
 1 10 -8 7.04 2.46
 1 10 -9 4.64 1.89
 1 10 -10 0.55 0.59
 1 10 -11 4.6 2.12
 1 10 -12 1.62 1.4
 1 10 -13 0.39 0.82
 1 10 -14 1.06 1.39
 1 10 -15 2.68 2.04
 1 10 -16 0.82 0.97
 1 10 -17 0.72 0.42
 1 10 -18 -0.2 0.5
 1 10 -19 0.12 0.89
 -2 10 -19 -0.15 0.53
 -2 10 -18 -3.1 2.33
 -2 10 -17 -1.63 1.59
 -2 10 -16 2.72 2.57
 -2 10 -15 4.25 2.71
 -2 10 -14 2.89 2.22
 -2 10 -13 1.38 0.86
 -2 10 -12 3.8 2.01
 -2 10 -11 0.91 0.97
 -2 10 -10 0.83 1.2
 -2 10 -9 3.76 1.8
 -2 10 -8 1.11 0.42
 -2 10 -7 3.05 1.79
 -2 10 -6 15.03 3.4
 -2 10 -5 0.89 0.67
 -2 10 -4 13.03 3.21
 -2 10 -3 3.39 1.64
 2 10 3 2.71 1.35
 -2 10 -2 22.23 4.01
 2 10 2 19.03 3.69
 2 10 1 8.16 2.38
 -2 10 -1 9.67 2.68
 -2 10 0 4.94 1.91
 2 10 0 6.06 2.06
 -2 10 1 7.24 2.35
 2 10 -1 8.41 2.47
 2 10 -2 19.99 3.74
 -2 10 2 20.24 4.04
 2 10 -3 1.99 1.54
 -2 10 3 1.96 1.3
 2 10 -4 13.65 3.21
 2 10 -5 2.15 1.31
 2 10 -6 15.78 3.42
 2 10 -7 4.56 1.95
 2 10 -8 1.37 1.04
 2 10 -9 3.21 1.33
 2 10 -10 0.48 0.54
 2 10 -11 2.15 1.56
 2 10 -12 2.73 1.44
 2 10 -13 2.71 1.62
 2 10 -14 2.09 1.61
 2 10 -15 2.12 1.29
 2 10 -16 0.39 1.15
 2 10 -17 -0.62 0.81
 2 10 -18 -0.85 1.43
 2 10 -19 -0.61 0.87
 -3 10 -18 -4.21 2.71
 -3 10 -17 -1.87 1.71
 -3 10 -16 1.2 1.33
 -3 10 -15 -0.13 0.42
 -3 10 -14 3.09 2.13
 -3 10 -13 1.2 1.31
 -3 10 -12 1.08 0.22
 -3 10 -11 6.43 2.42
 -3 10 -10 6.39 2.42
 -3 10 -9 1.81 1.33
 -3 10 -8 1.16 0.92
 -3 10 -7 -0.81 1.16
 -3 10 -6 0.47 0.31
 -3 10 -5 3.94 1.77
 -3 10 -4 10.59 2.86
 -3 10 -3 0.68 0.98
 3 10 3 1.33 0.82
 -3 10 -2 5.99 2.27
 3 10 2 3.26 1.48
 3 10 1 3.86 1.57
 -3 10 -1 3.69 1.79
 -3 10 0 1.45 0.92
 3 10 0 2.63 1.35
 -3 10 1 4.29 1.77
 3 10 -1 3.01 1.7
 3 10 -2 5.17 2.04
 -3 10 2 4.95 1.99
 3 10 -3 1.33 0.8
 -3 10 3 2.8 1.43
 3 10 -4 9.27 2.72
 -10 -3 5 5.42 2.08
 3 10 -5 2.91 1.27
 -10 -3 6 1.6 0.89
 3 10 -6 0.76 0.7
 -10 -3 7 -1.3 0.66
 3 10 -7 -0.02 0.37
 3 10 -8 0.27 0.54
 -10 -3 8 -1.69 1.16
 3 10 -9 2.83 1.5
 -10 -3 9 2.71 1.39
 3 10 -10 6.2 2.26
 -10 -3 10 7.31 2.3
 3 10 -11 3.7 1.56
 -10 -3 11 5.79 1.9
 -10 -3 12 0 0.36
 3 10 -12 -0.33 1.04
 -10 -3 13 0.67 0.65
 3 10 -13 0.04 0.32
 -10 -3 14 2.48 1.23
 3 10 -14 3.16 1.82
 3 10 -15 1.91 1.32
 -10 -3 15 1.66 1.06
 3 10 -16 0.39 1
 -10 -3 16 0.65 0.63
 3 10 -17 -0.59 1.01
 3 10 -18 -0.75 0.86
 -4 10 -18 0.75 1.93
 -4 10 -17 -0.94 1.22
 -4 10 -16 -2.81 2.04
 -4 10 -15 -2.04 1.65
 -4 10 -14 3.26 1.96
 -4 10 -13 0 0.45
 -4 10 -12 4.08 2.18
 -4 10 -11 0.93 0.93
 -4 10 -10 -0.46 0.93
 -4 10 -9 1.02 0.52
 -4 10 -8 3.53 1.78
 -4 10 -7 7.71 2.48
 -4 10 -6 0.7 0.73
 -4 10 -5 4.67 1.98
 -4 10 -4 0.81 0.98
 -4 10 -3 12.33 3.19
 4 10 3 8.58 2.44
 -4 10 -2 23.21 4.25
 4 10 2 18.38 3.59
 4 10 1 23.48 4.24
 -4 10 -1 26.75 4.47
 -4 10 0 1 1.26
 4 10 0 1.97 1.36
 -4 10 1 31.14 5.08
 4 10 -1 27.34 4.35
 -10 -4 1 36.05 5.47
 4 10 -2 22.68 4.14
 -10 -4 2 25.79 4.51
 -4 10 2 23.28 4.26
 4 10 -3 8.79 2.59
 -10 -4 3 10.24 2.97
 4 10 -4 0.33 0.83
 -10 -4 4 0.25 0.86
 -10 -4 5 5.89 2.09
 4 10 -5 5.16 1.92
 -10 -4 6 0.76 0.61
 4 10 -6 0.94 0.99
 -10 -4 7 8.88 2.6
 4 10 -7 8.2 2.62
 4 10 -8 2.96 1.5
 -10 -4 8 2.66 1.42
 4 10 -9 2.16 1.34
 -4 -10 -9 0.75 0.68
 -10 -4 9 2.55 1.54
 4 10 -10 -0.76 1.2
 -4 -10 -10 1.77 1.48
 -10 -4 10 0.17 0.62
 4 10 -11 1.53 1.16
 -10 -4 11 1.07 0.85
 -10 -4 12 2.68 1.71
 4 10 -12 2.96 1.7
 -10 -4 13 -0.75 0.74
 4 10 -13 0.3 0.25
 -10 -4 14 1.59 1.04
 4 10 -14 0 0.55
 -10 -4 15 1.11 0.88
 4 10 -15 0 0.21
 4 10 -16 -0.92 0.93
 -10 -4 16 1.09 0.98
 4 10 -17 0 0.75
 -10 -4 17 0.62 0.73
 4 10 -18 -1.24 1.07
 -5 10 -17 -1.41 1.47
 -5 10 -16 0.71 0.99
 -5 10 -15 2.31 2.45
 -5 10 -14 0.39 0.69
 -5 10 -13 -1.75 1.35
 -5 10 -12 0.56 1.04
 -5 10 -11 0.81 0.43
 -5 10 -10 5.1 2.15
 -5 10 -9 0.38 0.67
 -5 10 -8 0.61 0.61
 -5 10 -7 -0.33 1.02
 -5 10 -6 14.51 3.29
 -5 10 -5 0.42 0.84
 -5 10 -4 3.74 1.57
 -5 10 -3 3.68 1.77
 -5 10 -2 10.13 2.79
 -10 -5 -2 11.91 3.22
 5 10 2 8.41 2.5
 -5 10 -1 4.15 2.03
 -10 -5 -1 0.24 0.87
 5 10 1 2.3 1.17
 -5 10 0 6.13 2.37
 5 10 0 4.25 1.8
 -10 -5 0 3.69 1.79
 5 10 -1 2.18 1.45
 -10 -5 1 0.47 0.49
 -5 10 1 2.94 1.23
 5 10 -2 8.81 2.54
 -10 -5 2 11.82 3.11
 -5 10 2 13.36 3.38
 5 10 -3 3.43 1.58
 -10 -5 3 4.53 2.01
 5 10 -4 2.92 1.48
 -10 -5 4 5.39 2.05
 -10 -5 5 0.41 0.66
 5 10 -5 0.28 0.47
 -10 -5 6 15.2 3.37
 5 10 -6 13.17 3.18
 -5 -10 -7 1.11 1.2
 -10 -5 7 0.65 1.07
 5 10 -7 0.57 0.82
 -5 -10 -8 3.25 2.02
 -10 -5 8 3.83 1.73
 5 10 -8 1.47 1.12
 5 10 -9 0.76 1.07
 -5 -10 -9 0.74 0.75
 -10 -5 9 -0.35 0.59
 5 10 -10 7.19 2.59
 -5 -10 -10 7.56 2.6
 -10 -5 10 4.16 1.78
 5 10 -11 0.13 0.46
 -10 -5 11 -0.08 0.68
 5 10 -12 0.92 1.09
 -10 -5 12 0.29 0.66
 -10 -5 13 -0.48 0.6
 5 10 -13 1.01 1.21
 -10 -5 14 1.2 1.11
 5 10 -14 1.72 1.4
 -10 -5 15 1.22 0.96
 5 10 -15 -1.51 1.14
 -10 -5 16 0.26 0.48
 5 10 -16 -0.34 0.55
 5 10 -17 0.75 1.06
 -10 -5 17 0.79 0.92
 -6 10 -16 0.72 1.2
 -6 10 -15 0.68 1.38
 -6 10 -14 0 0.67
 -6 10 -13 -0.7 0.85
 -6 10 -12 0.5 0.79
 -6 10 -11 0.71 1.09
 -6 10 -10 0.3 0.41
 -6 10 -9 0.55 0.19
 -6 10 -8 0.18 0.8
 -6 10 -7 3.27 1.13
 -6 10 -6 0.42 0.57
 -6 10 -5 0.35 0.12
 -6 10 -4 -0.25 0.87
 -6 10 -3 0.1 0.51
 -10 -6 -3 -0.81 0.27
 -6 10 -2 2.2 0.92
 -10 -6 -2 3.38 2.12
 -6 10 -1 3.52 1.12
 -10 -6 -1 6.05 2.39
 6 10 1 4.54 1.74
 -10 -6 0 1.71 1.68
 -6 10 0 -0.71 1.25
 6 10 0 0.78 0.91
 6 10 -1 3.65 1.62
 -10 -6 1 7.51 2.68
 -6 10 1 4.48 1.42
 6 10 -2 1.51 0.97
 -10 -6 2 1.07 1.12
 6 10 -3 0.64 1.01
 -10 -6 3 0 0.58
 6 10 -4 0.27 0.45
 -10 -6 4 -0.35 0.87
 -6 -10 -5 1.4 1.01
 6 10 -5 1.89 1.21
 -10 -6 5 2.82 1.42
 -6 -10 -6 1.38 1.29
 -10 -6 6 -0.43 0.62
 6 10 -6 -0.58 0.83
 -6 -10 -7 4.78 2.09
 -10 -6 7 5.2 2.01
 6 10 -7 5.2 2.06
 -6 -10 -8 0.01 1.12
 -10 -6 8 -0.09 0.26
 6 10 -8 1.03 1.01
 -6 -10 -9 1.26 1.25
 -10 -6 9 -1.11 0.96
 6 10 -9 2.1 1.54
 6 10 -10 0.5 0.74
 -10 -6 10 -0.1 0.55
 -6 -10 -10 1.3 1.19
 6 10 -11 2.89 1.63
 -10 -6 11 3.08 1.69
 6 10 -12 -1.13 1.02
 -10 -6 12 0 0.82
 6 10 -13 0.72 0.98
 -10 -6 13 1.41 1.12
 -10 -6 14 0 0.68
 6 10 -14 0.04 0.35
 -10 -6 15 0 0.49
 6 10 -15 0.36 0.67
 -10 -6 16 -1.19 1.02
 6 10 -16 -1 0.94
 -7 10 -15 0.28 0.56
 -7 10 -14 0.11 0.55
 -7 10 -13 0 0.27
 -7 10 -12 1.77 1.25
 -7 10 -11 0.35 0.56
 -7 10 -10 0.27 0.82
 -7 10 -9 1.69 1.33
 -7 10 -8 1.34 1.14
 -7 10 -7 -0.26 0.67
 -7 10 -6 0.42 0.37
 -7 10 -5 5.13 2.08
 -10 -7 -5 2.9 1.95
 -7 10 -4 1 1.02
 -10 -7 -4 -0.45 0.78
 -7 10 -3 3.4 1.69
 -10 -7 -3 0.37 0.72
 -7 10 -2 6.15 2.43
 -10 -7 -2 6.39 2.24
 -10 -7 -1 6.38 2.26
 7 10 1 7.03 2.19
 -7 10 -1 11.32 3.23
 -10 -7 0 -0.04 0.59
 -7 10 0 -0.5 1.1
 7 10 0 0.56 0.94
 -10 -7 1 7.87 2.32
 7 10 -1 6.06 2.12
 7 10 -2 5.81 2.03
 -7 -10 -2 8.12 2.86
 -10 -7 2 5.36 2.42
 7 10 -3 1.88 1.4
 -7 -10 -3 0.29 0.7
 -10 -7 3 2.87 1.39
 7 10 -4 1.66 1.26
 -7 -10 -4 1.98 1.5
 -10 -7 4 -0.75 1.2
 7 10 -5 6.29 2.12
 -7 -10 -5 6.17 2.59
 -10 -7 5 6.42 2.45
 -7 -10 -6 0.87 0.49
 -10 -7 6 0.98 0.34
 7 10 -6 1.96 1.24
 -7 -10 -7 1.98 1.7
 -10 -7 7 -0.27 1.02
 7 10 -7 1.02 1.24
 -10 -7 8 0.84 1.13
 -7 -10 -8 1.26 1.14
 7 10 -8 1.55 1.19
 -7 -10 -9 0.3 0.79
 7 10 -9 0.65 0.39
 -10 -7 10 -0.31 0.76
 -7 -10 -10 1.25 1.33
 7 10 -10 0.59 0.53
 7 10 -11 -1.36 1.25
 -10 -7 11 0.17 0.62
 7 10 -12 1.89 1.33
 -10 -7 12 4.7 2.21
 7 10 -13 -0.13 0.36
 -10 -7 13 2.98 1.76
 7 10 -14 0.84 1.11
 -10 -7 14 0 0.78
 -10 -7 15 -1.47 1.23
 7 10 -15 1.24 1.36
 -8 10 -13 -0.71 0.99
 -8 10 -12 0.8 0.95
 -8 10 -11 -0.91 1.09
 -8 10 -10 0.84 0.67
 -8 10 -9 1.81 1.46
 -8 10 -8 -0.25 0.79
 -8 10 -7 -0.09 0.29
 -8 10 -6 -0.36 0.98
 -10 -8 -6 1.63 1.73
 -8 10 -5 0.01 0.56
 -10 -8 -5 -2.18 1.52
 -8 10 -4 5.32 2.02
 -10 -8 -4 1.17 0.85
 -8 10 -3 0.67 0.25
 -10 -8 -3 1.49 1.75
 -8 -10 2 0.31 0.42
 -10 -8 -2 -0.47 1.06
 -8 -10 1 0.58 0.77
 -10 -8 -1 2.89 1.88
 -8 10 -1 2.24 1.68
 -8 -10 0 8.52 2.96
 -10 -8 0 9.81 3.21
 8 10 0 6.41 2.07
 -8 -10 -1 1.68 1.7
 -10 -8 1 0.18 0.71
 8 10 -1 0.42 0.61
 -8 -10 -2 0.67 0.73
 -10 -8 2 2.3 1.39
 8 10 -2 1.53 1
 8 10 -3 0.38 0.56
 -8 -10 -3 0.58 1.19
 -10 -8 3 1.24 0.86
 8 10 -4 4.61 1.66
 -8 -10 -4 5.05 2.28
 -10 -8 4 8.2 2.79
 8 10 -5 2.49 1.56
 -10 -8 5 1.91 1.47
 -8 -10 -5 0.86 1.01
 8 10 -6 -0.22 0.79
 -10 -8 6 0.19 0.93
 -8 -10 -6 0.26 0.16
 -10 -8 7 1.6 1.01
 8 10 -7 -0.39 0.69
 -8 -10 -7 1.8 1.51
 -10 -8 8 1.49 1.53
 8 10 -8 -0.3 0.75
 -10 -8 9 -0.84 1
 -8 -10 -9 -1.19 1.6
 8 10 -9 0.63 0.89
 -10 -8 10 0.25 1.01
 -8 -10 -10 0.2 1.24
 8 10 -10 -0.46 0.13
 -10 -8 11 0 1.04
 8 10 -11 1.35 1.27
 -10 -8 12 1.92 1.54
 8 10 -12 1.95 1.54
 8 10 -13 -0.03 0.56
 -10 -8 13 0 0.36
 -9 -10 11 2.56 2.21
 -9 -10 10 0 0.28
 -9 -10 9 -5.91 3.22
 -9 -10 8 4.17 2.86
 -9 -10 7 -3.04 2.23
 -10 -9 -7 2.32 2.11
 -9 -10 6 3.46 2.89
 -10 -9 -6 0.78 0.96
 -9 -10 5 1.26 1.58
 -10 -9 -5 -1.09 1.12
 -9 -10 4 2.7 2.32
 -10 -9 -4 1.49 1.29
 -9 -10 3 1.76 1.55
 -10 -9 -3 0.07 0.66
 -9 -10 2 3.6 1.94
 -10 -9 -2 0.39 1.24
 -9 -10 1 0.8 1.4
 -10 -9 -1 1.13 1.63
 -9 -10 0 0.6 1.07
 -10 -9 0 2.21 2.07
 -9 -10 -1 0.39 1.59
 -10 -9 1 -0.3 0.36
 -9 -10 -2 0.01 0.57
 -10 -9 2 4.29 2.15
 -10 -9 3 0 0.84
 -9 -10 -3 -0.98 1.04
 -10 -9 4 0.08 0.57
 -9 -10 -4 1.33 1.59
 -10 -9 5 -0.23 1.47
 -9 -10 -5 0 0.87
 -10 -9 6 6.08 3.15
 -9 -10 -6 -0.64 0.83
 -10 -9 7 1.83 1.9
 -9 -10 -7 -2.1 1.55
 -10 -9 8 1.6 1.84
 -9 -10 -8 -0.88 1.02
 -10 -9 9 1.89 1.63
 -9 -10 -9 11.56 4.08
 -10 -9 10 2.55 1.93
 -9 -10 -10 -0.45 0.73
 -10 -9 11 0 0.91
 -10 -10 0 3.78 2.15
 -10 -10 1 0 0.75
 -10 -10 -1 0 1.3
 -10 -10 2 0 0.79
 -10 -10 -2 0.81 0.98
 -10 -10 3 1.88 1.58
 -10 -10 -3 0 0.68
 -10 -10 4 0.08 0.62
 -10 -10 -4 0 0.83
 -10 -10 5 1.37 1.41
 -10 -10 -5 0 0.34
 -10 -10 6 0 1.46
 -10 -10 -6 0.65 0.91
 -10 -10 7 0.01 0.15
 -10 -10 -7 -2.56 1.77
 -10 -10 8 -0.75 1.12
 -10 -10 -8 0.1 1.39
 0 11 0 -0.27 0.49
 0 11 1 7.92 2.63
 0 11 -1 4.79 1.86
 0 11 -2 0.9 0.61
 0 11 2 1.38 1.2
 0 11 -3 1.94 1.31
 0 11 3 1.74 1.26
 0 11 -4 2.2 1.3
 0 11 -5 5.95 2.13
 0 11 -6 8.44 2.5
 0 11 -7 -0.79 1.44
 0 11 -8 -1.37 0.74
 0 11 -9 -0.46 0.95
 0 11 -10 1.7 1
 0 11 -11 0.63 0.32
 0 11 -12 1.47 1.08
 0 11 -13 0.97 1.07
 0 11 -14 -1.12 1.29
 0 11 -15 1.95 1.6
 0 11 -16 0.48 0.71
 0 11 -17 -1.12 1.26
 -1 11 -17 0.25 0.62
 -1 11 -16 0.15 1.11
 -1 11 -15 0.25 0.79
 -1 11 -14 0.87 0.35
 -1 11 -13 0.16 0.26
 -1 11 -12 0.34 0.86
 -1 11 -11 4.2 2.17
 -1 11 -10 2.12 1.37
 -1 11 -9 3.56 1.69
 -1 11 -8 -0.64 1.15
 -1 11 -7 2.25 1.45
 -1 11 -6 1 0.99
 -1 11 -5 8.81 2.67
 -1 11 -4 7.34 2.49
 -1 11 -3 1.63 1.24
 1 11 3 1.91 1.37
 -1 11 -2 0.87 1.22
 1 11 2 0.73 1.07
 1 11 1 2.11 1.74
 -1 11 -1 2.85 1.57
 -1 11 0 16.34 3.41
 1 11 0 18.29 3.77
 -1 11 1 2.09 1.43
 1 11 -1 1.44 1.06
 1 11 -2 -0.43 0.36
 -1 11 2 -0.71 0.83
 1 11 -3 2.77 1.37
 -1 11 3 0.25 0.37
 1 11 -4 9.24 2.69
 1 11 -5 8.49 2.5
 1 11 -6 1.35 1.03
 1 11 -7 2.62 1.55
 1 11 -8 -0.55 0.97
 1 11 -9 3.61 1.88
 1 11 -10 0.96 0.84
 1 11 -11 2.81 1.6
 1 11 -12 2.5 1.57
 1 11 -13 1.47 1.32
 1 11 -14 2.02 1.46
 1 11 -15 -1.3 1.24
 1 11 -16 0.71 0.97
 1 11 -17 -2.33 1.73
 -2 11 -17 -2.63 2.08
 -2 11 -16 1.42 1.52
 -2 11 -15 0 0.97
 -2 11 -14 1.37 1.32
 -2 11 -13 0.18 0.1
 -2 11 -12 -0.64 1.06
 -2 11 -11 -1.45 1.44
 -2 11 -10 -0.13 0.7
 -2 11 -9 1.92 1.34
 -2 11 -8 0.66 1.01
 -2 11 -7 0.01 0.49
 -2 11 -6 0.73 0.95
 -2 11 -5 8.63 2.85
 -2 11 -4 1.86 1.2
 -2 11 -3 5.88 2.27
 2 11 3 6.69 2.27
 -2 11 -2 3.7 1.78
 2 11 2 2.28 1.1
 2 11 1 12.17 3.01
 -2 11 -1 15.69 3.47
 -2 11 0 6.88 2.31
 2 11 0 4.4 1.77
 -2 11 1 15.4 3.58
 2 11 -1 13.32 3.08
 2 11 -2 3.12 1.51
 -2 11 2 4.72 1.85
 2 11 -3 7.43 2.31
 -2 11 3 8.37 2.55
 2 11 -4 2.35 1.36
 2 11 -5 9.05 2.75
 2 11 -6 -0.24 0.72
 2 11 -7 -0.51 0.84
 2 11 -8 0.87 1
 2 11 -9 3.22 1.92
 2 11 -10 0.53 1
 2 11 -11 -0.76 0.99
 2 11 -12 1.36 1.29
 2 11 -13 1.64 1.77
 2 11 -14 0.76 0.89
 2 11 -15 0 0.27
 2 11 -16 1.74 1.51
 2 11 -17 1.12 1.11
 -3 11 -16 1.61 2.26
 -3 11 -15 0.12 0.4
 -3 11 -14 0 0.8
 -3 11 -13 5.19 2.62
 -3 11 -12 -1.06 1.11
 -3 11 -11 0.13 0.55
 -3 11 -10 1.15 1.32
 -3 11 -9 0.99 0.45
 -3 11 -8 1.06 1.23
 -3 11 -7 7.27 2.46
 -3 11 -6 1.62 1.21
 -3 11 -5 4.67 1.96
 -3 11 -4 1.7 1.15
 -3 11 -3 4.88 2.03
 3 11 3 6.07 2.19
 -3 11 -2 -0.29 0.82
 3 11 2 -0.03 0.56
 -3 11 -1 0.16 0.16
 3 11 1 0.29 0.55
 -3 11 0 3.96 1.87
 3 11 0 4.05 1.81
 3 11 -1 1.44 1.08
 -3 11 1 -0.81 1.06
 3 11 -2 1.11 0.98
 -3 11 2 -0.62 0.96
 3 11 -3 7.67 2.54
 -3 11 3 8.87 2.87
 3 11 -4 -0.11 0.51
 3 11 -5 4.64 1.98
 3 11 -6 1.56 1.07
 3 11 -7 6.73 2.24
 3 11 -8 1.15 0.97
 3 11 -9 1.29 1.14
 3 11 -10 0.58 0.94
 3 11 -11 -1.75 1.29
 3 11 -12 0.81 0.63
 3 11 -13 3.06 1.75
 3 11 -14 0.6 0.92
 3 11 -15 -0.67 0.98
 3 11 -16 1.41 1.5
 -4 11 -16 -0.57 0.92
 -4 11 -15 0.78 1.37
 -4 11 -14 1.51 1.59
 -4 11 -13 0.21 0.52
 -4 11 -12 1.4 1.28
 -4 11 -11 -1.65 1.36
 -4 11 -10 0.3 0.77
 -4 11 -9 -0.45 0.66
 -4 11 -8 1.38 1.32
 -4 11 -7 2.76 1.44
 -4 11 -6 7.36 2.52
 -4 11 -5 1.41 1.04
 -4 11 -4 1.14 1.03
 -4 11 -3 11.79 3.25
 -4 11 -2 1.72 1.28
 4 11 2 2.31 1.39
 -4 11 -1 3.4 1.57
 4 11 1 4.23 1.8
 -4 11 0 0.59 1.11
 4 11 0 -1.05 1.11
 4 11 -1 4.96 1.91
 -4 11 1 2.14 1.14
 4 11 -2 0.28 0.26
 -4 11 2 1.64 1.28
 4 11 -3 8.82 2.71
 4 11 -4 0.46 0.7
 4 11 -5 1.18 0.99
 -11 -4 5 2.73 1.51
 -11 -4 6 9.97 2.98
 4 11 -6 7.27 2.58
 -11 -4 7 5.15 2.03
 4 11 -7 4.35 2
 -11 -4 8 2.95 1.59
 4 11 -8 2.27 1.5
 -11 -4 9 0.91 0.95
 4 11 -9 1.4 1.21
 4 11 -10 2.35 1.79
 -11 -4 10 0.19 0.58
 4 11 -11 -0.38 0.61
 -11 -4 11 -1.78 1.2
 4 11 -12 1.05 1.02
 -11 -4 12 0 0.37
 4 11 -13 0.89 1.21
 -11 -4 13 0 0.54
 4 11 -14 0 0.77
 -11 -4 14 0 0.38
 4 11 -15 -0.96 0.96
 -11 -4 15 1.48 1.14
 -11 -4 16 0.19 0.33
 4 11 -16 -0.12 0.34
 -5 11 -15 -1.1 1.21
 -5 11 -14 -0.86 1.05
 -5 11 -13 -1.43 1.32
 -5 11 -12 -0.99 1.07
 -5 11 -11 2.38 1.78
 -5 11 -10 1.8 1.79
 -5 11 -9 2.03 1.55
 -5 11 -8 0.44 1.07
 -5 11 -7 6.97 2.71
 -5 11 -6 -0.06 1.09
 -5 11 -5 0.58 0.23
 -5 11 -4 1.38 1.3
 -5 11 -3 0.4 0.57
 -5 11 -2 2.61 1.33
 5 11 2 3.27 1.58
 -5 11 -1 1.09 0.81
 5 11 1 0.01 0.26
 -5 11 0 -1.22 1.51
 5 11 0 0.21 0.22
 5 11 -1 0.73 0.58
 -5 11 1 -0.12 0.48
 5 11 -2 1.69 1.12
 -11 -5 2 5.64 2.67
 -5 11 2 5.08 2.16
 5 11 -3 1.41 1.05
 -11 -5 3 3.67 1.91
 5 11 -4 -0.38 0.83
 -11 -5 4 1.42 0.97
 5 11 -5 0.57 0.65
 -11 -5 5 2.9 2.16
 5 11 -6 0.58 0.74
 -11 -5 6 3.52 2.05
 -11 -5 7 6.68 2.49
 5 11 -7 4.47 1.83
 -5 -11 -8 3.16 2.04
 -11 -5 8 1.21 0.61
 5 11 -8 2.77 1.62
 -5 -11 -9 0.72 0.64
 -11 -5 9 1.32 1.16
 5 11 -9 1.93 1.49
 -11 -5 10 -0.13 1.08
 5 11 -10 2.44 1.86
 5 11 -11 2.39 1.68
 -11 -5 11 1.87 1.3
 5 11 -12 1.24 1.39
 -11 -5 12 0.03 1.14
 5 11 -13 -0.27 0.52
 -11 -5 13 1.25 1.06
 5 11 -14 -3.26 1.8
 -11 -5 14 0 0.22
 5 11 -15 0 0.22
 -11 -5 15 -1.25 1.05
 -6 11 -14 0.72 0.94
 -6 11 -13 0 0.84
 -6 11 -12 -1.18 1.15
 -6 11 -11 0.57 0.72
 -6 11 -10 -1.3 1.11
 -6 11 -9 0.59 1.11
 -6 11 -8 0.01 0.09
 -6 11 -7 1.91 1.41
 -6 11 -6 1.46 0.95
 -6 11 -5 3.21 1.71
 -6 11 -4 1.59 1.41
 -6 11 -3 -0.11 0.8
 -6 11 -2 0.04 0.19
 -6 11 -1 4.14 1.79
 -11 -6 -1 5.21 2.15
 6 11 1 4.81 1.93
 -11 -6 0 0.34 0.3
 -6 11 0 0.16 0.21
 6 11 0 0.89 0.64
 6 11 -1 4.93 1.96
 -11 -6 1 6.08 2.64
 -6 11 1 3.5 1.95
 6 11 -2 3.14 1.67
 -11 -6 2 0.9 0.31
 6 11 -3 2.83 1.58
 -11 -6 3 -0.61 0.57
 6 11 -4 0.36 0.88
 -11 -6 4 -0.06 0.8
 -6 -11 -5 1.37 1.3
 6 11 -5 3.77 1.76
 -6 -11 -6 1.2 1.39
 6 11 -6 1.64 1.3
 -11 -6 6 4.99 2.24
 -11 -6 7 0.59 0.78
 6 11 -7 0.13 0.49
 -11 -6 8 -0.43 0.84
 6 11 -8 0 0.59
 -6 -11 -9 2.11 1.67
 -11 -6 9 0.47 0.87
 6 11 -9 0.55 1.03
 -11 -6 10 -1.99 1.36
 6 11 -10 0.02 0.35
 -11 -6 11 0 0.68
 6 11 -11 -0.21 0.19
 6 11 -12 0.25 0.14
 -11 -6 12 -1.51 1.18
 6 11 -13 -0.72 0.87
 -11 -6 13 1.73 1.27
 6 11 -14 0 0.6
 -11 -6 14 0 0.51
 -7 11 -12 -0.51 0.72
 -7 11 -11 1.77 1.59
 -7 11 -10 0.11 0.16
 -7 11 -9 2.08 1.5
 -7 11 -8 -4.49 2.06
 -7 11 -7 4.55 2.05
 -7 11 -6 2.79 1.72
 -7 11 -5 0.56 0.79
 -7 11 -4 -0.02 0.27
 -7 11 -3 2.52 1.74
 -11 -7 -3 2.5 1.54
 -7 11 -2 2.09 1.7
 -11 -7 -2 1.89 1.74
 -11 -7 -1 -1.2 1.39
 -7 11 -1 -0.24 0.17
 -11 -7 0 2.29 1.87
 -7 11 0 2.01 1.89
 7 11 0 0.73 0.77
 -11 -7 1 0.05 0.7
 7 11 -1 0.88 0.86
 7 11 -2 1.88 1.06
 -11 -7 2 3.77 2.12
 7 11 -3 1.66 1.28
 -7 -11 -3 0.81 0.32
 -11 -7 3 1.7 0.98
 -7 -11 -4 0.02 0.15
 -11 -7 4 0.16 0.09
 7 11 -5 1.22 1.09
 -7 -11 -5 -1.36 1.4
 -11 -7 5 3.74 2.24
 7 11 -6 -0.26 0.34
 -11 -7 6 -0.37 0.91
 -7 -11 -7 8.17 3.17
 7 11 -7 4.12 1.97
 -11 -7 7 6.4 2.57
 -7 -11 -8 -0.59 0.94
 -11 -7 8 0.42 1.14
 7 11 -8 -0.55 0.85
 -7 -11 -9 0.2 0.57
 7 11 -9 -0.27 0.41
 -11 -7 10 1.48 1.27
 7 11 -10 0.72 1.02
 -11 -7 11 3.84 2.04
 7 11 -11 1.77 1.56
 -11 -7 12 -0.62 0.82
 7 11 -12 0.24 0.66
 -8 11 -10 -0.19 0.09
 -8 11 -9 -0.48 0.9
 -8 11 -8 1.06 1.08
 -8 11 -7 0.05 0.37
 -8 11 -6 1.24 0.76
 -8 11 -5 2.27 1.27
 -8 11 -4 2.37 1.55
 -11 -8 -4 0.97 1.07
 -8 11 -3 4.66 2.33
 -11 -8 -3 1.78 2
 -11 -8 -2 -2.89 1.85
 -8 11 -2 0.61 0.88
 -8 -11 1 7.01 3.37
 -11 -8 -1 8.77 3.31
 -8 11 -1 6.26 2.7
 -8 -11 0 1.43 1.78
 -11 -8 0 -3.18 1.9
 -8 -11 -1 0.89 1.22
 -11 -8 1 4.11 1.99
 8 11 -1 3.23 1.51
 -8 -11 -2 -1.89 1.54
 -11 -8 2 -0.32 1.24
 8 11 -2 -0.58 0.91
 8 11 -3 -0.19 0.61
 -8 -11 -3 1.66 1.43
 -11 -8 3 1.59 1.25
 8 11 -4 -0.22 0.59
 -8 -11 -4 1.26 1.22
 -11 -8 4 1.63 1.39
 8 11 -5 0.72 0.8
 -8 -11 -5 1.33 1.5
 -11 -8 5 3.97 2.35
 8 11 -6 0.14 0.34
 -8 -11 -6 -0.71 1.1
 -11 -8 6 -1.76 1.43
 8 11 -7 1.82 1.7
 -8 -11 -7 -1.5 1.31
 -11 -8 7 0.38 0.86
 8 11 -8 1.44 1.23
 -11 -8 8 3.24 1.97
 -8 -11 -8 6.8 3.13
 -11 -8 9 0 1.56
 -8 -11 -9 2.02 1.83
 8 11 -9 0.14 0.22
 -11 -8 10 0 0.56
 8 11 -10 -0.12 0.2
 -9 -11 8 -1.69 1.92
 -9 -11 7 2.97 2.46
 -9 -11 6 3.98 3.75
 -11 -9 -6 0 0.46
 -9 -11 5 0 1.22
 -11 -9 -5 0 0.8
 -9 -11 4 0.08 1.92
 -11 -9 -4 2.56 1.76
 -9 -11 3 5.16 2.88
 -11 -9 -3 2.93 1.91
 -9 -11 2 2.92 2.1
 -11 -9 -2 0 1.26
 -9 -11 1 -3.4 2.22
 -11 -9 -1 0 0.91
 -9 -11 0 0 0.85
 -11 -9 0 0 0.82
 -9 -11 -1 0 0.62
 -11 -9 1 1.44 1.3
 -9 -11 -2 -1.42 1.35
 -11 -9 2 3.31 1.98
 -9 -11 -3 0.43 0.73
 -11 -9 3 3.07 2.16
 -9 -11 -4 -1.85 1.51
 -11 -9 4 0.23 0.54
 -11 -9 5 -2.81 1.9
 -9 -11 -5 -2.14 1.61
 -11 -9 6 1.77 1.85
 -9 -11 -6 0 0.62
 -11 -9 7 3.25 2.11
 -9 -11 -7 4.16 2.76
 -11 -9 8 4.09 3.15
 -9 -11 -8 4.45 2.95
 -10 -11 2 0 1.58
 -11 -10 -2 -1.79 1.53
 -10 -11 1 0.6 0.93
 -11 -10 -1 1.7 1.45
 -10 -11 0 1.3 1.34
 -11 -10 0 3.15 1.99
 -10 -11 -1 0 0.44
 -11 -10 1 2.29 1.73
 -10 -11 -2 1.61 1.46
 -11 -10 2 2 1.63
 0 12 0 12.58 3.2
 0 12 -1 0.83 0.53
 0 12 1 0.58 0.4
 0 12 -2 1.97 1.44
 0 12 2 0.13 0.82
 0 12 -3 1.74 1.22
 0 12 3 1.85 1.26
 0 12 -4 4.29 1.88
 0 12 -5 1.11 0.95
 0 12 -6 5.65 2.34
 0 12 -7 5.93 2.25
 0 12 -8 0.47 1.07
 0 12 -9 0.48 0.42
 0 12 -10 2.75 2.09
 0 12 -11 0.85 1.38
 0 12 -12 -1.32 1.61
 0 12 -13 1.74 1.42
 0 12 -14 -1.32 1.53
 0 12 -15 0.85 1.2
 -1 12 -15 2.33 1.82
 -1 12 -14 -0.49 1.1
 -1 12 -13 0 0.46
 -1 12 -12 1.53 1.64
 -1 12 -11 1.79 1.79
 -1 12 -10 0.96 1.28
 -1 12 -9 -0.42 0.7
 -1 12 -8 -0.58 1.03
 -1 12 -7 2.42 1.34
 -1 12 -6 2.85 1.63
 -1 12 -5 8.01 2.54
 -1 12 -4 0.52 0.31
 -1 12 -3 1.3 1.16
 1 12 3 0.57 0.57
 -1 12 -2 0.54 0.84
 1 12 2 1.02 0.79
 -1 12 -1 9 2.74
 1 12 1 12.47 3.29
 -1 12 0 -0.59 0.89
 1 12 0 0.61 0.67
 1 12 -1 10.52 3.08
 -1 12 1 12.4 3.11
 1 12 -2 1.2 1.01
 -1 12 2 -1.68 1.28
 1 12 -3 0.76 1
 -1 12 3 1.12 0.99
 1 12 -4 2.58 1.75
 1 12 -5 6.92 2.64
 1 12 -6 0.73 0.73
 1 12 -7 0.69 0.33
 1 12 -8 0.41 1.08
 1 12 -9 0.29 0.8
 1 12 -10 2.57 1.86
 1 12 -11 0.65 1.25
 1 12 -12 -0.18 0.46
 1 12 -13 2.48 1.66
 1 12 -14 -2.33 1.69
 1 12 -15 1.75 1.62
 -2 12 -15 3.1 2.64
 -2 12 -14 -0.56 0.9
 -2 12 -13 0.19 0.5
 -2 12 -12 1.05 1.35
 -2 12 -11 1.51 1.66
 -2 12 -10 0.19 0.5
 -2 12 -9 -0.2 0.37
 -2 12 -8 -0.34 0.95
 -2 12 -7 2.27 1.55
 -2 12 -6 0.23 0.88
 -2 12 -5 1.98 1.32
 -2 12 -4 1.81 1.15
 -2 12 -3 2.95 1.51
 2 12 3 3.45 1.61
 -2 12 -2 3.13 1.58
 2 12 2 2.57 1.44
 -2 12 -1 3.53 1.84
 2 12 1 2.51 1.5
 -2 12 0 3.27 1.66
 2 12 0 0.96 0.78
 2 12 -1 1.43 1.21
 -2 12 1 1.44 1.07
 2 12 -2 1.89 1.28
 -2 12 2 0.79 0.77
 2 12 -3 3.37 1.76
 -2 12 3 2.76 1.61
 2 12 -4 2.01 1.35
 2 12 -5 1.98 1.32
 2 12 -6 3.8 1.98
 2 12 -7 4.81 2.39
 2 12 -8 0.98 1.17
 2 12 -9 0.66 0.47
 2 12 -10 2.45 1.5
 2 12 -11 2.86 1.85
 2 12 -12 0.6 1.56
 2 12 -13 -0.75 0.63
 2 12 -14 0.3 0.63
 2 12 -15 2.14 2
 -3 12 -14 0.84 1.82
 -3 12 -13 0.49 0.62
 -3 12 -12 -0.69 0.94
 -3 12 -11 2.04 1.6
 -3 12 -10 0 0.57
 -3 12 -9 0.13 0.36
 -3 12 -8 2.45 1.9
 -3 12 -7 2.06 1.49
 -3 12 -6 0.02 0.33
 -3 12 -5 0 0.87
 -3 12 -4 0.7 0.88
 -3 12 -3 8.74 2.94
 -3 12 -2 -0.5 0.82
 3 12 2 -0.65 0.9
 -3 12 -1 10.79 3.02
 3 12 1 9.94 2.85
 -3 12 0 1.46 1.34
 3 12 0 -0.77 0.98
 3 12 -1 10.56 2.85
 -3 12 1 9.93 3.04
 3 12 -2 -0.28 0.5
 -3 12 2 -0.29 0.49
 3 12 -3 6.66 2.39
 3 12 -4 0.59 1.1
 3 12 -5 -1.28 1.06
 3 12 -6 1 1.23
 3 12 -7 1.72 1.23
 3 12 -8 1.42 1.21
 3 12 -9 0.32 0.19
 3 12 -10 -0.79 0.89
 3 12 -11 0.26 0.52
 3 12 -12 -0.67 0.95
 3 12 -13 0.13 0.38
 3 12 -14 0.98 1.29
 -4 12 -13 -1.18 1.26
 -4 12 -12 1.07 1.9
 -4 12 -11 3.06 2.18
 -4 12 -10 1.06 1.48
 -4 12 -9 1.12 0.97
 -4 12 -8 -1.72 1.31
 -4 12 -7 -0.8 0.9
 -4 12 -6 4.77 2.43
 -4 12 -5 2.2 1.75
 -4 12 -4 0.9 1.27
 -4 12 -3 -0.16 0.37
 -4 12 -2 0.61 0.75
 4 12 2 0.52 0.75
 -4 12 -1 0.94 0.9
 4 12 1 0.19 0.46
 -4 12 0 2.12 1.6
 4 12 0 2.61 1.63
 4 12 -1 0.33 0.7
 -4 12 1 0.02 0.55
 4 12 -2 1.63 1.19
 -4 12 2 1.59 1.4
 4 12 -3 -0.16 0.38
 4 12 -4 1.81 1.45
 4 12 -5 2.31 1.46
 4 12 -6 0.83 1.18
 4 12 -7 -0.8 0.88
 4 12 -8 0.69 0.81
 4 12 -9 2.94 1.85
 4 12 -10 0.36 0.67
 4 12 -11 -0.05 0.22
 4 12 -12 0.4 0.83
 4 12 -13 -1.79 1.4
 -5 12 -12 0.75 0.95
 -5 12 -11 0.56 1.26
 -5 12 -10 -1.95 1.43
 -5 12 -9 0.47 0.95
 -5 12 -8 2.58 1.99
 -5 12 -7 0.31 0.56
 -5 12 -6 -1.78 1.31
 -5 12 -5 1.09 1.05
 -5 12 -4 2.23 1.79
 -5 12 -3 0.47 1.06
 -5 12 -2 0.67 0.8
 -5 12 -1 2.18 1.67
 5 12 1 -0.33 0.52
 -5 12 0 0.15 0.27
 5 12 0 -0.09 0.28
 5 12 -1 0.22 0.37
 -5 12 1 0.33 0.57
 5 12 -2 1.15 1.15
 5 12 -3 0.62 0.97
 5 12 -4 2.32 1.48
 5 12 -5 1.08 1.09
 5 12 -6 2.88 1.9
 -12 -5 6 0.31 0.64
 5 12 -7 2.19 1.64
 -12 -5 7 -1.16 1.08
 -5 -12 -8 3.15 2.11
 -12 -5 8 4.31 2.08
 5 12 -8 2.33 1.75
 -12 -5 9 0 0.37
 5 12 -9 0.12 0.65
 -12 -5 10 0 0.33
 5 12 -10 0 0.68
 -12 -5 11 1.09 1.02
 5 12 -11 -1.52 1.24
 -12 -5 12 0 0.76
 5 12 -12 -0.53 0.77
 -6 12 -11 0.72 1.1
 -6 12 -10 -2.31 1.55
 -6 12 -9 -2.03 1.46
 -6 12 -8 0.89 0.95
 -6 12 -7 2.35 1.72
 -6 12 -6 0.34 0.91
 -6 12 -5 -0.83 0.91
 -6 12 -4 0.83 1.35
 -6 12 -3 2.55 1.59
 -6 12 -2 0.5 0.7
 6 12 1 -0.38 0.61
 -6 12 -1 0.92 0.48
 -6 12 0 0.4 0.34
 6 12 0 -0.97 0.59
 -6 12 1 2.22 1.7
 6 12 -1 -1.49 1.15
 6 12 -2 -0.64 0.75
 -12 -6 2 1.2 0.73
 6 12 -3 0.29 0.75
 -12 -6 3 4.25 2.4
 6 12 -4 0.76 0.34
 -12 -6 4 -0.71 0.88
 6 12 -5 1.87 1.36
 -12 -6 5 1.01 1.46
 6 12 -6 0.55 0.88
 -12 -6 6 0.27 0.95
 6 12 -7 0.6 0.71
 -12 -6 7 0.36 1.02
 6 12 -8 -0.06 0.26
 -12 -6 8 0 0.03
 -12 -6 9 0 0.62
 6 12 -9 0.43 0.93
 -12 -6 10 -2.09 1.52
 6 12 -10 0.01 0.45
 -12 -6 11 -1.87 1.43
 6 12 -11 -0.07 0.28
 -7 12 -9 -0.44 0.67
 -7 12 -8 0.64 1.03
 -7 12 -7 0.07 0.7
 -7 12 -6 0.08 0.18
 -7 12 -5 -0.92 1.22
 -7 12 -4 0.04 0.43
 -7 12 -3 -0.21 1.18
 -7 12 -2 0.63 0.74
 -7 12 -1 -0.91 0.99
 -12 -7 0 1.12 1.83
 7 12 0 -0.03 0.62
 -12 -7 1 -1.25 1.21
 7 12 -1 0.3 0.71
 -12 -7 2 -0.66 1.27
 7 12 -2 0.66 0.86
 7 12 -3 0.33 0.63
 -7 -12 -3 0 0.77
 -12 -7 3 -1.8 1.48
 7 12 -4 -0.22 0.66
 -7 -12 -4 2.04 1.75
 -12 -7 4 0.16 1.3
 7 12 -5 0.31 0.47
 -7 -12 -5 1.36 1.51
 -12 -7 5 0.01 1
 7 12 -6 -0.79 1.04
 -7 -12 -6 -0.78 1.04
 -12 -7 6 -2.29 1.66
 7 12 -7 1.02 1.24
 -12 -7 7 0 0.38
 7 12 -8 0.25 0.61
 -7 -12 -8 0.21 0.71
 -12 -7 8 0.24 0.54
 7 12 -9 0.74 1.34
 -12 -7 9 -2 1.54
 -8 12 -6 -0.29 0.49
 -8 12 -5 -0.43 0.54
 -8 12 -4 -0.47 0.29
 -8 12 -3 -0.11 0.66
 -12 -8 -2 8.4 3.25
 -8 12 -2 3.03 1.83
 -8 -12 1 0 1.3
 -12 -8 -1 1.6 1.4
 -8 12 -1 0.81 0.79
 -8 -12 0 3.05 2.32
 -12 -8 0 -1.36 1.29
 -12 -8 1 0 0.64
 8 12 -1 -0.23 0.61
 -8 -12 -2 2.85 2.13
 -12 -8 2 7.83 3.17
 8 12 -2 2.28 1.53
 -8 -12 -3 -2.49 1.95
 -12 -8 3 -1.32 1.3
 8 12 -3 -0.7 1.02
 8 12 -4 0.23 0.48
 -8 -12 -4 1.74 1.59
 -12 -8 4 1.38 1.34
 8 12 -5 -1.05 1.23
 -8 -12 -5 0 0.53
 -12 -8 5 -1.34 1.31
 8 12 -6 0.47 0.55
 -8 -12 -6 2.96 2.74
 -12 -8 6 1.31 1.31
 0 13 0 0.35 0.9
 0 13 -1 -0.84 1.03
 0 13 1 0.87 1.41
 0 13 -2 0.11 0.59
 0 13 2 0.39 0.56
 0 13 -3 1.41 0.51
 0 13 -4 3.37 2.03
 0 13 -5 -0.37 0.76
 0 13 -6 2.35 1.5
 0 13 -7 0.54 0.99
 0 13 -8 -1.35 1.2
 0 13 -9 0.82 1.13
 0 13 -10 5.24 2.4
 0 13 -11 0.1 0.45
 0 13 -12 1.02 1.58
 -1 13 -12 0.44 1.3
 -1 13 -11 0.47 0.85
 -1 13 -10 0.9 1.01
 -1 13 -9 2.3 1.6
 -1 13 -8 0.26 0.66
 -1 13 -7 0.18 0.44
 -1 13 -6 0.66 0.69
 -1 13 -5 2.08 1.48
 -1 13 -4 2.78 1.78
 -1 13 -3 4.76 2.13
 -1 13 -2 3.85 1.84
 1 13 2 3.46 1.49
 -1 13 -1 -0.34 0.93
 1 13 1 0.93 0.31
 -1 13 0 3.41 1.91
 1 13 0 5.92 2.57
 1 13 -1 0.78 0.99
 -1 13 1 0.88 1.13
 1 13 -2 3.33 1.67
 -1 13 2 3.35 1.68
 1 13 -3 3.6 1.69
 1 13 -4 -0.05 0.37
 1 13 -5 0.63 0.79
 1 13 -6 1.55 1.35
 1 13 -7 0.85 1.17
 1 13 -8 -0.76 0.38
 1 13 -9 0.28 0.29
 1 13 -10 1.53 0.99
 1 13 -11 0 0.85
 1 13 -12 -1.71 1.45
 -2 13 -12 0.99 1.25
 -2 13 -11 0.86 1
 -2 13 -10 0.47 1.04
 -2 13 -9 0.87 0.99
 -2 13 -8 1.7 1.3
 -2 13 -7 0.56 0.78
 -2 13 -6 1.28 1.07
 -2 13 -5 -0.18 0.44
 -2 13 -4 2.09 1.47
 -2 13 -3 -0.02 0.3
 -2 13 -2 0.11 0.66
 2 13 2 0.08 0.83
 -2 13 -1 -0.59 0.76
 2 13 1 -2.28 1.44
 -2 13 0 -1.51 1.25
 2 13 0 -0.74 0.88
 2 13 -1 -0.03 0.51
 -2 13 1 -0.19 0.41
 2 13 -2 0.14 0.3
 -2 13 2 -1.56 1.24
 2 13 -3 0.87 0.87
 2 13 -4 1.99 1.4
 2 13 -5 0.02 0.29
 2 13 -6 0.86 1.05
 2 13 -7 -0.32 0.58
 2 13 -8 1.91 1.32
 2 13 -9 0.87 0.98
 2 13 -10 0.65 1.17
 2 13 -11 -0.17 0.43
 2 13 -12 -1.02 1.1
 -3 13 -11 -2.71 1.81
 -3 13 -10 -0.36 0.64
 -3 13 -9 2.97 2.12
 -3 13 -8 0.52 0.77
 -3 13 -7 0.62 0.82
 -3 13 -6 2.52 1.91
 -3 13 -5 0.81 1.16
 -3 13 -4 0.93 1.53
 -3 13 -3 0.71 1.13
 -3 13 -2 0.09 0.3
 3 13 2 1.08 1.09
 -3 13 -1 1.8 1.79
 3 13 1 0.35 0.93
 -3 13 0 0.19 0.44
 3 13 0 0.23 0.48
 3 13 -1 0.33 0.92
 -3 13 1 1.1 0.81
 3 13 -2 -0.41 0.62
 -3 13 2 0.6 0.88
 3 13 -3 0.79 1.22
 3 13 -4 0 0.47
 3 13 -5 1.2 1.16
 3 13 -6 2.19 1.38
 3 13 -7 0 0.38
 3 13 -8 0 0.66
 3 13 -9 0.65 1.16
 3 13 -10 0.56 0.95
 3 13 -11 0.45 1.12
 -4 13 -10 -0.91 1.03
 -4 13 -9 -1.16 1.17
 -4 13 -8 2.67 2.18
 -4 13 -7 -2.44 1.62
 -4 13 -6 0.7 0.87
 -4 13 -5 0 0.22
 -4 13 -4 0.46 0.78
 -4 13 -3 0 0.65
 -4 13 -2 -0.51 0.72
 -4 13 -1 1.98 1.47
 4 13 1 3.11 1.96
 -4 13 0 1.02 1.03
 4 13 0 0.87 0.9
 4 13 -1 0.86 1.33
 -4 13 1 1.24 1.43
 4 13 -2 1.39 1.41
 4 13 -3 -0.56 0.72
 4 13 -4 2.51 1.63
 4 13 -5 1.37 1.19
 4 13 -6 -1.88 1.39
 4 13 -7 -0.23 0.49
 4 13 -8 1.19 1.45
 4 13 -9 -2.21 1.56
 4 13 -10 -1.1 1.09
 -5 13 -9 0 0.89
 -5 13 -8 0.6 0.81
 -5 13 -7 0.6 1.35
 -5 13 -6 1.53 1.74
 -5 13 -5 0.66 1.27
 -5 13 -4 0.65 1.39
 -5 13 -3 3.61 2.45
 -5 13 -2 0 0.51
 5 13 1 -0.45 0.66
 -5 13 -1 -2.1 1.52
 -5 13 0 1.99 1.8
 5 13 0 -0.72 0.82
 -5 13 1 0.8 1.5
 5 13 -1 0 0.66
 5 13 -2 0.07 0.26
 5 13 -3 0.42 0.5
 5 13 -4 -0.36 0.59
 5 13 -5 0.54 0.75
 5 13 -6 -1.56 1.31
 5 13 -7 -1.92 1.42
 5 13 -8 0.91 1.16
 5 13 -9 0 0.15
 -6 13 -7 0.42 1.09
 -6 13 -6 -0.35 0.62
 -6 13 -5 -0.48 0.71
 -6 13 -4 0.31 0.88
 -6 13 -3 -0.11 0.35
 -6 13 -2 0.06 0.54
 -6 13 -1 0.24 0.61
 -6 13 0 -2.58 1.71
 6 13 0 0 0.47
 6 13 -1 0.19 0.7
 6 13 -2 0.62 1.04
 6 13 -3 0 0.27
 6 13 -4 -0.71 0.84
 6 13 -5 0.54 1.01
 6 13 -6 0.13 0.37
 6 13 -7 -1.96 1.51
 -6 -13 -7 -0.75 1.38
 -7 13 -3 0.89 1.03
 -7 13 -2 -0.83 0.96
 -7 13 -1 0 0.14
 7 13 -1 0.76 1.21
 7 13 -2 0.91 1.29
 -7 -13 -3 0 1.47
 7 13 -3 1.07 1.39
 0 14 0 2.99 1.83
 0 14 -1 3.03 1.87
 0 14 1 -1.23 1.28
 0 14 -2 1.44 1.63
 0 14 2 1.01 1.21
 0 14 -3 1.55 1.2
 0 14 -4 3.12 1.87
 0 14 -5 0.06 0.42
 0 14 -6 -0.29 0.58
 0 14 -7 -0.26 0.52
 0 14 -8 1.35 1.67
 0 14 -9 -3.45 2.06
 -1 14 -8 0.13 0.94
 -1 14 -7 -0.67 1.26
 -1 14 -6 2.41 1.79
 -1 14 -5 1.45 1.45
 -1 14 -4 0.15 0.84
 -1 14 -3 1.24 1.21
 -1 14 -2 0.37 0.98
 1 14 2 2.31 1.61
 -1 14 -1 1.49 1.5
 1 14 1 -1.08 1.19
 -1 14 0 0.81 1.12
 1 14 0 0.8 0.95
 1 14 -1 -1.6 1.3
 -1 14 1 0.97 1.5
 1 14 -2 2.04 1.42
 -1 14 2 2.41 1.33
 1 14 -3 0.39 0.63
 1 14 -4 -0.51 0.45
 1 14 -5 1.9 1.42
 1 14 -6 3.13 2.02
 1 14 -7 1.17 1.29
 1 14 -8 1.16 1.24
 -2 14 -8 -2.2 1.62
 -2 14 -7 -1.83 1.47
 -2 14 -6 0.64 1.02
 -2 14 -5 1.84 1.75
 -2 14 -4 -1.14 1.17
 -2 14 -3 -0.57 0.78
 -2 14 -2 0.89 0.97
 2 14 2 -1.38 1.37
 -2 14 -1 1.41 1.38
 2 14 1 0 0.23
 -2 14 0 0 0.81
 2 14 0 0.48 1.19
 2 14 -1 0.2 0.69
 -2 14 1 0.42 0.67
 2 14 -2 1.34 1.53
 2 14 -3 1.22 1.15
 2 14 -4 -0.96 0.77
 2 14 -5 0.54 0.93
 2 14 -6 3.02 2
 2 14 -7 0.09 0.32
 2 14 -8 -0.75 0.92
 -3 14 -7 0.98 1.08
 -3 14 -6 -2.29 1.66
 -3 14 -5 -0.08 0.3
 -3 14 -4 -0.75 0.9
 -3 14 -3 1.38 1.15
 -3 14 -2 -1.16 1.12
 3 14 1 0.77 1.46
 -3 14 -1 -0.63 0.84
 -3 14 0 0.37 0.73
 3 14 0 -0.47 0.44
 -3 14 1 -0.4 0.66
 3 14 -1 -0.09 0.31
 3 14 -2 0.15 0.39
 3 14 -3 1.48 1.3
 3 14 -4 0.91 1.15
 3 14 -5 0 0.53
 3 14 -6 0.13 0.49
 3 14 -7 -1.74 1.4
 -4 14 -5 0.68 0.86
 -4 14 -4 0 0.72
 -4 14 -3 0.65 1.01
 -4 14 -2 1.08 1.53
 4 14 1 -1.28 1.16
 -4 14 -1 0 0.82
 -4 14 0 2.75 2.16
 4 14 0 -0.65 0.81
 -4 14 1 -2.4 1.68
 4 14 -1 -2.84 1.71
 4 14 -2 -2.06 1.49
 4 14 -3 -1.69 1.32
 4 14 -4 0.41 0.65
 4 14 -5 0.09 0.3
 -5 14 -2 0 0.57
 -5 14 -1 -1.78 1.43
 -5 14 0 0 0.34
 5 14 0 -0.79 0.91
 5 14 -1 0.39 0.98
 5 14 -2 -0.44 0.69

_iucr_refine_instructions_details
;
TITL exp_306_a.res in P4(3)2(1)2
    exp_306.res
    created by SHELXL-2018/3 at 12:19:15 on 20-Mar-2023
REM Old TITL exp_306 in P4(1)2(1)2
REM SHELXT solution in P4(3)2(1)2: R1 0.253, Rweak 0.145, Alpha 0.007
REM <I/s> 0.350 for 21 systematic absences, Orientation as input
REM Flack x = -0.713 ( 1.502 ) from 422 Parsons' quotients
REM Formula found by SHELXT: C11 N O4
CELL 0.71073 11.193 11.193 19.7854 90 90 90
ZERR 8 0.0006 0.0006 0.0026 0 0 0
LATT -1
SYMM -X,-Y,0.5+Z
SYMM 0.5-Y,0.5+X,0.75+Z
SYMM 0.5+Y,0.5-X,0.25+Z
SYMM 0.5-X,0.5+Y,0.75-Z
SYMM 0.5+X,0.5-Y,0.25-Z
SYMM +Y,+X,-Z
SYMM -Y,-X,0.5-Z
SFAC C H O S
UNIT 88 112 32 8
DFIX 1.38 C7 C8
EADP S1 C7A
DFIX 1.35 C7A C6
EADP C7 S1A
DFIX 1.38 C6 C7
DFIX 1.4 C6 C7A
DFIX 1.4 C7A C9

L.S. 10
PLAN  2
SIZE 0.49 0.37 0.24
TEMP 22(2)
CONF
list 4
fmap 2 53
MORE -1
BOND $H
HTAB
ACTA
OMIT 4 5 14
OMIT -7 11 4
OMIT 1 1 18
REM <olex2.extras>
REM <HklSrc "%.\\exp_306.hkl">
REM </olex2.extras>

WGHT    0.110900    0.305800
FVAR       0.35210
PART 1
S1    4    0.500957    0.111642    0.650586    10.75000    0.07071    0.06691 =
         0.09836    0.00372   -0.00254    0.01083
PART 0
O2    3    0.204409    0.597282    0.550917    11.00000    0.10333    0.05688 =
         0.08491    0.00454   -0.01923    0.00052
PART 2
S1A   4    0.299762    0.168244    0.569686    10.25000    0.10728    0.06127 =
         0.07753    0.01432   -0.00351   -0.00025
PART 0
O4    3    0.506545    0.368609    0.675389    11.00000    0.09198    0.08153 =
         0.12973    0.00932   -0.04086   -0.01949
O3    3    0.454802    0.583975    0.658526    11.00000    0.14858    0.07128 =
         0.16019    0.01973   -0.07014   -0.03483
O1    3    0.357860    0.734713    0.560786    11.00000    0.15616    0.06518 =
         0.14448    0.01464    0.00332   -0.02128
C6    1    0.404781    0.213360    0.620343    11.00000    0.07110    0.05708 =
         0.06060    0.00111    0.00440   -0.00247
C5    1    0.424131    0.341399    0.635149    11.00000    0.06578    0.06028 =
         0.07222    0.00255   -0.00100   -0.00861
C4    1    0.348838    0.430302    0.604838    11.00000    0.07706    0.05325 =
         0.07558    0.00331   -0.00543   -0.01164
C3    1    0.370235    0.547290    0.618412    11.00000    0.10380    0.06288 =
         0.08512    0.00702   -0.02093   -0.03094
C9    1    0.421445    0.000195    0.614048    11.00000    0.11100    0.05968 =
         0.09697   -0.00214    0.02049    0.01699
PART 1
AFIX  43
H9A   2    0.442751   -0.079811    0.617996    10.75000   -1.20000
AFIX  43
PART 2
H9B   2    0.450757   -0.076738    0.620391    10.25000   -1.20000
AFIX   0
PART 0
C8    1    0.326126    0.035950    0.579252    11.00000    0.11122    0.06782 =
         0.08151   -0.00988   -0.00464   -0.00409
PART 2
AFIX  43
H8B   2    0.275023   -0.020623    0.560561    10.25000   -1.20000
AFIX  43
PART 1
H8A   2    0.276786   -0.013613    0.553873    10.75000   -1.20000
AFIX   0
PART 0
C2    1    0.288489    0.651174    0.592950    11.00000    0.11309    0.06392 =
         0.10854    0.01251   -0.00710   -0.00689
C11   1    0.422589    0.684195    0.503683    11.00000    0.14440    0.09543 =
         0.08805    0.00793    0.04567    0.00830
AFIX 137
H11A  2    0.366881    0.660836    0.469239    11.00000   -1.50000
H11B  2    0.466996    0.615568    0.518375    11.00000   -1.50000
H11C  2    0.476555    0.742880    0.485796    11.00000   -1.50000
AFIX   0
C1    1    0.232697    0.721970    0.653609    11.00000    0.16208    0.08719 =
         0.10505   -0.02255    0.03230    0.00967
AFIX 137
H1A   2    0.181252    0.783629    0.636564    11.00000   -1.50000
H1B   2    0.295400    0.757310    0.679995    11.00000   -1.50000
H1C   2    0.187277    0.668319    0.681408    11.00000   -1.50000
AFIX   0
C10   1    0.124507    0.674210    0.515349    11.00000    0.13375    0.08609 =
         0.11461    0.01268   -0.03345    0.01935
AFIX 137
H10A  2    0.168241    0.719271    0.482299    11.00000   -1.50000
H10B  2    0.087046    0.727939    0.546674    11.00000   -1.50000
H10C  2    0.064481    0.627170    0.493146    11.00000   -1.50000
AFIX   0
PART 2
C7A   1    0.467202    0.111618    0.639248    10.25000    0.07071    0.06691 =
         0.09836    0.00372   -0.00254    0.01083
AFIX  43
H7A   2    0.534663    0.115290    0.666608    10.25000   -1.20000
AFIX   0
PART 1
C7    1    0.311466    0.159098    0.586634    10.75000    0.10728    0.06127 =
         0.07753    0.01432   -0.00351   -0.00025
AFIX  43
H7    2    0.245354    0.200490    0.570440    10.75000   -1.20000
AFIX   0
PART 0
H3    2    0.502276    0.508832    0.671998    11.00000    0.09806
H4    2    0.277091    0.406915    0.576470    11.00000    0.06230
HKLF 4


REM  exp_306_a.res in P4(3)2(1)2
REM wR2 = 0.2588, GooF = S = 1.033, Restrained GooF = 1.034 for all data
REM R1 = 0.0770 for 1451 Fo > 4sig(Fo) and 0.1502 for all 3046 data
REM 162 parameters refined using 5 restraints

END  
     
WGHT      0.1110      0.2748 

REM Instructions for potential hydrogen bonds
EQIV $1 x, y-1, z
HTAB C9 O1_$1
HTAB O3 O4

REM Highest difference peak  0.491,  deepest hole -0.271,  1-sigma level  0.054
Q1    1   0.3201  0.7392  0.6173  11.00000  0.05    0.49
Q2    1   0.3406  0.6300  0.5507  11.00000  0.05    0.29

  REM The information below was added by Olex2.
  REM
  REM R1 = 0.0770 for 1451 Fo > 4sig(Fo) and 0.1502 for all 6658 data
  REM 162 parameters refined using n/a restraints
  REM Highest difference peak 0.49, deepest hole -0.27
  REM Mean Shift 0, Max Shift 0.000.

  REM +++ Tabular Listing of Refinement Information +++
  REM R1_all = 0.1502
  REM R1_gt = 0.0770
  REM wR_ref = 0.2588
  REM GOOF = 1.033
  REM Shift_max = 0.000
  REM Shift_mean = 0
  REM Reflections_all = 6658
  REM Reflections_gt = 1451
  REM Parameters = 162
  REM Hole = -0.27
  REM Peak = 0.49
  REM Flack = -0.10(11)

  
;
_olex2_submission_special_instructions  'No special instructions were received'
_oxdiff_exptl_absorpt_empirical_details
;
Empirical correction (ABSPACK) includes:
- Absorption correction using spherical harmonics
- Frame scaling
;
