# Supplementary material for: Exploring Three Avenues: Chemo- and Regioselective Transformations of 1,2,4-Triketone Analogs into Pyrazoles and Pyridazinones
Source: Int J Mol Sci. 2023 Sep 18;24(18):14234. doi: 10.3390/ijms241814234 (PMC10531707; doi:10.3390/ijms241814234)
Supplement: Supplementary file 1 [file ijms-24-14234-s001.zip › ijms-2578992-supplementary/SI_ijms-2578992/3.CIF]

  
data_exp_521 
  
_audit_creation_method            SHELXL-97 
_chemical_name_systematic 
; 
 ? 
; 
_chemical_name_common             ? 
_chemical_melting_point           ? 
_chemical_formula_moiety          'C10 H10 O3 S' 
_chemical_formula_sum 
 'C10 H10 O3 S' 
_chemical_formula_weight          210.24 
  
loop_ 
 _atom_type_symbol 
 _atom_type_description 
 _atom_type_scat_dispersion_real 
 _atom_type_scat_dispersion_imag 
 _atom_type_scat_source 
 'C'  'C'   0.0033   0.0016 
 'International Tables Vol C Tables 4.2.6.8 and 6.1.1.4' 
 'H'  'H'   0.0000   0.0000 
 'International Tables Vol C Tables 4.2.6.8 and 6.1.1.4' 
 'O'  'O'   0.0106   0.0060 
 'International Tables Vol C Tables 4.2.6.8 and 6.1.1.4' 
 'S'  'S'   0.1246   0.1234 
 'International Tables Vol C Tables 4.2.6.8 and 6.1.1.4' 
  
_symmetry_cell_setting            Monoclinic 
_symmetry_space_group_name_H-M    P2(1)/c 
  
loop_ 
 _symmetry_equiv_pos_as_xyz 
 'x, y, z' 
 '-x, y+1/2, -z+1/2' 
 '-x, -y, -z' 
 'x, -y-1/2, z-1/2' 
  
_cell_length_a                    11.1721(12) 
_cell_length_b                    9.9883(8) 
_cell_length_c                    18.6591(16) 
_cell_angle_alpha                 90.00 
_cell_angle_beta                  91.751(8) 
_cell_angle_gamma                 90.00 
_cell_volume                      2081.2(3) 
_cell_formula_units_Z             8 
_cell_measurement_temperature     295(2) 
_cell_measurement_reflns_used   1838
_cell_measurement_theta_min     4.1100
_cell_measurement_theta_max     25.9870
  
_exptl_crystal_description        prism
_exptl_crystal_colour             colorless 
_exptl_crystal_size_max           0.38 
_exptl_crystal_size_mid           0.26 
_exptl_crystal_size_min           0.18 
_exptl_crystal_density_meas       ? 
_exptl_crystal_density_diffrn     1.342 
_exptl_crystal_density_method     'not measured' 
_exptl_crystal_F_000              880 
_exptl_absorpt_coefficient_mu     0.289 
_exptl_absorpt_correction_T_min                   0.59472
_exptl_absorpt_correction_T_max                   1.00000
_exptl_absorpt_correction_type            multi-scan
_exptl_absorpt_process_details
;
CrysAlisPro 1.171.39.38a (Rigaku Oxford Diffraction, 2017)
Empirical absorption correction using spherical harmonics,
 implemented in SCALE3 ABSPACK scaling algorithm.
;
  
_exptl_special_details 
; 
 ? 
; 
  
_diffrn_ambient_temperature       295(2) 
_diffrn_radiation_wavelength      0.71073 
_diffrn_radiation_type            MoK\a 
_diffrn_radiation_source          'fine-focus sealed tube' 
_diffrn_radiation_monochromator   graphite 
_diffrn_measurement_device_type   'Xcalibur 3' 
_diffrn_measurement_method        'omega scans' 
_diffrn_detector_area_resol_mean  ? 
_diffrn_standards_number          ? 
_diffrn_standards_interval_count  ? 
_diffrn_standards_interval_time   ? 
_diffrn_standards_decay_%         ? 
_diffrn_reflns_number             11131 
_diffrn_reflns_av_R_equivalents   0.0609 
_diffrn_reflns_av_sigmaI/netI     0.0707 
_diffrn_reflns_limit_h_min        -14 
_diffrn_reflns_limit_h_max        14 
_diffrn_reflns_limit_k_min        -13 
_diffrn_reflns_limit_k_max        13 
_diffrn_reflns_limit_l_min        -24 
_diffrn_reflns_limit_l_max        22 
_diffrn_reflns_theta_min          3.86 
_diffrn_reflns_theta_max          28.28 
_reflns_number_total              5033 
_reflns_number_gt                 2440 
_reflns_threshold_expression      >2sigma(I) 
  
_computing_data_collection     'CrysAlisPro 1.171.39.38a (Rigaku OD, 2017)'
_computing_cell_refinement     'CrysAlisPro 1.171.39.38a (Rigaku OD, 2017)'
_computing_data_reduction      'CrysAlisPro 1.171.39.38a (Rigaku OD, 2017)'
_computing_structure_solution     'SHELXS-97 (Sheldrick, 1990)' 
_computing_structure_refinement   'SHELXL-97 (Sheldrick, 1997)' 
_computing_molecular_graphics     ?
_computing_publication_material   ?
  
_refine_special_details 
; 
 Refinement of F^2^ against ALL reflections.  The weighted R-factor wR and 
 goodness of fit S are based on F^2^, conventional R-factors R are based 
 on F, with F set to zero for negative F^2^. The threshold expression of 
 F^2^ > 2sigma(F^2^) is used only for calculating R-factors(gt) etc. and is 
 not relevant to the choice of reflections for refinement.  R-factors based 
 on F^2^ are statistically about twice as large as those based on F, and R- 
 factors based on ALL data will be even larger. 
; 
  
_refine_ls_structure_factor_coef  Fsqd 
_refine_ls_matrix_type            full 
_refine_ls_weighting_scheme       calc 
_refine_ls_weighting_details 
 'calc w=1/[\s^2^(Fo^2^)+(0.0990P)^2^+0.0000P] where P=(Fo^2^+2Fc^2^)/3' 
_atom_sites_solution_primary      direct 
_atom_sites_solution_secondary    difmap 
_atom_sites_solution_hydrogens    geom 
_refine_ls_hydrogen_treatment     mixed 
_refine_ls_extinction_method      SHELXL 
_refine_ls_extinction_coef        0.0055(12) 
_refine_ls_extinction_expression 
 'Fc^*^=kFc[1+0.001xFc^2^\l^3^/sin(2\q)]^-1/4^' 
_refine_ls_number_reflns          5033 
_refine_ls_number_parameters      328 
_refine_ls_number_restraints      42 
_refine_ls_R_factor_all           0.1363 
_refine_ls_R_factor_gt            0.0635 
_refine_ls_wR_factor_ref          0.2244 
_refine_ls_wR_factor_gt           0.1649 
_refine_ls_goodness_of_fit_ref    1.003 
_refine_ls_restrained_S_all       1.006 
_refine_ls_shift/su_max           0.000 
_refine_ls_shift/su_mean          0.000 
  
loop_ 
 _atom_site_label 
 _atom_site_type_symbol 
 _atom_site_fract_x 
 _atom_site_fract_y 
 _atom_site_fract_z 
 _atom_site_U_iso_or_equiv 
 _atom_site_adp_type 
 _atom_site_occupancy 
 _atom_site_symmetry_multiplicity 
 _atom_site_calc_flag 
 _atom_site_refinement_flags 
 _atom_site_disorder_assembly 
 _atom_site_disorder_group 
O2 O 0.9277(2) -0.1137(2) 0.06711(11) 0.0625(6) Uani 1 1 d . . . 
O1 O 0.7939(3) 0.1246(2) 0.17881(14) 0.0888(9) Uani 1 1 d . . . 
C2 C 0.8916(3) -0.0106(3) 0.09557(16) 0.0531(8) Uani 1 1 d . . . 
C4 C 0.9032(3) 0.1245(3) 0.07832(17) 0.0528(8) Uani 1 1 d . C . 
C5 C 0.8450(3) 0.1980(3) 0.12700(16) 0.0524(8) Uani 1 1 d . C . 
C6 C 0.8284(3) 0.3405(3) 0.13297(16) 0.0540(8) Uani 1 1 d D . . 
C8 C 0.7625(4) 0.5510(4) 0.1698(2) 0.0834(12) Uani 1 1 d D . . 
H8A H 0.7195 0.6134 0.1955 0.100 Uiso 1 1 calc R A 1 
C9 C 0.8375(4) 0.5800(4) 0.1167(2) 0.0801(12) Uani 1 1 d D C . 
H9A H 0.8528 0.6673 0.1023 0.096 Uiso 1 1 calc R B 1 
S2 S 0.22462(11) 0.24440(9) 0.05990(6) 0.0806(4) Uani 1 1 d . E . 
O2A O 0.4409(2) 0.7529(2) 0.19252(13) 0.0694(7) Uani 1 1 d . . . 
C4A C 0.4148(3) 0.5147(3) 0.17722(18) 0.0542(8) Uani 1 1 d . E . 
C7A C 0.3855(3) 0.1991(3) 0.15881(18) 0.0600(9) Uani 1 1 d . . . 
H7AA H 0.4458 0.2106 0.1937 0.072 Uiso 1 1 calc R . . 
C5A C 0.3487(3) 0.4446(3) 0.12891(16) 0.0532(8) Uani 1 1 d . E . 
C2A C 0.4012(3) 0.6521(3) 0.16208(18) 0.0594(9) Uani 1 1 d . . . 
O1A O 0.2917(3) 0.5206(2) 0.07932(16) 0.1090(13) Uani 1 1 d . . . 
C9A C 0.2521(4) 0.0845(3) 0.0842(2) 0.0722(10) Uani 1 1 d . E . 
H9AA H 0.2123 0.0113 0.0640 0.087 Uiso 1 1 calc R . . 
C6A C 0.3282(3) 0.3029(3) 0.12101(16) 0.0510(7) Uani 1 1 d . . . 
C8A C 0.3386(4) 0.0745(3) 0.1363(2) 0.0717(10) Uani 1 1 d . . . 
H8AA H 0.3647 -0.0068 0.1554 0.086 Uiso 1 1 calc R E . 
S1 S 0.90028(19) 0.44801(14) 0.07909(10) 0.0693(4) Uani 0.80 1 d P C 1 
C7 C 0.760(2) 0.4121(16) 0.1802(12) 0.081(2) Uani 0.80 1 d PD C 1 
H7A H 0.7155 0.3716 0.2156 0.097 Uiso 0.80 1 calc PR C 1 
C1 C 0.9110(17) -0.081(2) 0.2308(11) 0.089(5) Uani 0.50 1 d PU D 1 
H1A H 0.8674 -0.0735 0.2741 0.134 Uiso 0.50 1 calc PR D 1 
H1B H 0.9880 -0.0397 0.2373 0.134 Uiso 0.50 1 calc PR D 1 
H1C H 0.9215 -0.1743 0.2194 0.134 Uiso 0.50 1 calc PR D 1 
O3 O 0.7363(6) -0.0896(6) 0.1727(4) 0.0645(15) Uani 0.50 1 d P D 1 
C3 C 0.8448(8) -0.0158(8) 0.1725(5) 0.0499(19) Uani 0.50 1 d P D 1 
C10 C 0.650(2) -0.056(2) 0.1095(11) 0.084(5) Uani 0.50 1 d PU D 1 
H10A H 0.5785 -0.1083 0.1129 0.126 Uiso 0.50 1 calc PR D 1 
H10B H 0.6878 -0.0756 0.0652 0.126 Uiso 0.50 1 calc PR D 1 
H10C H 0.6300 0.0376 0.1109 0.126 Uiso 0.50 1 calc PR D 1 
C10A C 0.430(3) 0.690(4) 0.0123(15) 0.083(3) Uani 0.50 1 d P E 1 
H10D H 0.4444 0.7458 -0.0286 0.125 Uiso 0.50 1 calc PR E 1 
H10E H 0.4187 0.5994 -0.0030 0.125 Uiso 0.50 1 calc PR E 1 
H10F H 0.4980 0.6950 0.0451 0.125 Uiso 0.50 1 calc PR E 1 
C3A C 0.2928(7) 0.6644(7) 0.1094(4) 0.0482(16) Uani 0.50 1 d PD E 1 
O3A O 0.3267(6) 0.7357(6) 0.0469(3) 0.0618(14) Uani 0.50 1 d P E 1 
C1A C 0.179(2) 0.723(3) 0.1381(14) 0.076(3) Uani 0.50 1 d PDU E 1 
H1AA H 0.1188 0.7266 0.1005 0.114 Uiso 0.50 1 calc PR E 1 
H1AB H 0.1951 0.8124 0.1554 0.114 Uiso 0.50 1 calc PR E 1 
H1AC H 0.1520 0.6688 0.1766 0.114 Uiso 0.50 1 calc PR E 1 
C1C C 0.6663(19) -0.068(2) 0.1280(10) 0.078(5) Uani 0.50 1 d PU D 2 
H1CA H 0.6160 -0.0657 0.1688 0.116 Uiso 0.50 1 calc PR D 2 
H1CB H 0.6715 -0.1581 0.1106 0.116 Uiso 0.50 1 calc PR D 2 
H1CC H 0.6327 -0.0114 0.0909 0.116 Uiso 0.50 1 calc PR D 2 
O3C O 0.8075(9) -0.0953(6) 0.2062(4) 0.084(2) Uani 0.50 1 d P D 2 
C3C C 0.7863(9) -0.0198(10) 0.1490(5) 0.058(2) Uani 0.50 1 d P D 2 
C10C C 0.9395(14) -0.0579(16) 0.2361(9) 0.074(4) Uani 0.50 1 d PU D 2 
H10G H 0.9586 -0.1107 0.2779 0.112 Uiso 0.50 1 calc PR D 2 
H10H H 0.9424 0.0354 0.2484 0.112 Uiso 0.50 1 calc PR D 2 
H10I H 0.9965 -0.0759 0.1998 0.112 Uiso 0.50 1 calc PR D 2 
C1B C 0.439(3) 0.699(4) 0.0245(15) 0.083(3) Uani 0.50 1 d PDU E 2 
H1BA H 0.3990 0.6968 -0.0219 0.125 Uiso 0.50 1 calc PR E 2 
H1BB H 0.5053 0.6383 0.0251 0.125 Uiso 0.50 1 calc PR E 2 
H1BC H 0.4667 0.7880 0.0344 0.125 Uiso 0.50 1 calc PR E 2 
C10B C 0.168(2) 0.712(3) 0.1233(14) 0.076(3) Uani 0.50 1 d P E 2 
H10J H 0.1032 0.7740 0.1156 0.114 Uiso 0.50 1 calc PR E 2 
H10K H 0.2001 0.7214 0.1713 0.114 Uiso 0.50 1 calc PR E 2 
H10L H 0.1383 0.6220 0.1167 0.114 Uiso 0.50 1 calc PR E 2 
O3B O 0.2585(7) 0.7372(6) 0.0738(4) 0.0759(16) Uani 0.50 1 d P E 2 
C3B C 0.3519(8) 0.6573(8) 0.0809(5) 0.0631(19) Uani 0.50 1 d PD E 2 
S1C S 0.741(2) 0.4062(17) 0.1913(13) 0.081(2) Uani 0.20 1 d P C 2 
C7C C 0.874(3) 0.4508(16) 0.0933(16) 0.0693(4) Uani 0.20 1 d PD C 2 
H7CA H 0.9235 0.4390 0.0548 0.083 Uiso 0.20 1 calc PR C 2 
H4A H 0.462(3) 0.473(3) 0.2117(18) 0.063(10) Uiso 1 1 d . . . 
H4 H 0.947(4) 0.159(4) 0.038(2) 0.099(13) Uiso 1 1 d . . . 
  
loop_ 
 _atom_site_aniso_label 
 _atom_site_aniso_U_11 
 _atom_site_aniso_U_22 
 _atom_site_aniso_U_33 
 _atom_site_aniso_U_23 
 _atom_site_aniso_U_13 
 _atom_site_aniso_U_12 
O2 0.0751(15) 0.0493(14) 0.0638(14) -0.0057(10) 0.0144(12) 0.0063(11) 
O1 0.144(2) 0.0388(14) 0.0878(17) 0.0058(11) 0.0671(16) 0.0105(13) 
C2 0.0581(19) 0.0466(19) 0.0548(19) -0.0067(14) 0.0050(15) 0.0029(14) 
C4 0.0575(19) 0.0487(19) 0.0527(18) -0.0011(14) 0.0112(15) -0.0046(14) 
C5 0.0643(19) 0.0407(17) 0.0528(18) 0.0014(13) 0.0112(15) -0.0008(14) 
C6 0.065(2) 0.0405(17) 0.0569(19) 0.0019(13) 0.0005(15) -0.0014(14) 
C8 0.106(3) 0.048(2) 0.097(3) 0.002(2) 0.013(3) 0.011(2) 
C9 0.110(3) 0.042(2) 0.087(3) 0.0123(18) -0.011(3) -0.0051(19) 
S2 0.1024(9) 0.0503(6) 0.0869(8) 0.0013(4) -0.0329(6) -0.0078(5) 
O2A 0.0787(17) 0.0517(14) 0.0767(17) -0.0053(11) -0.0158(14) -0.0135(11) 
C4A 0.0540(18) 0.051(2) 0.0570(19) 0.0043(15) -0.0073(15) -0.0015(15) 
C7A 0.076(2) 0.0416(18) 0.0619(19) 0.0055(14) -0.0089(17) -0.0055(15) 
C5A 0.0631(19) 0.0401(17) 0.0558(18) 0.0055(13) -0.0103(15) -0.0006(14) 
C2A 0.068(2) 0.0432(19) 0.066(2) -0.0013(15) -0.0141(17) -0.0084(15) 
O1A 0.169(3) 0.0391(14) 0.113(2) 0.0117(13) -0.091(2) -0.0141(15) 
C9A 0.101(3) 0.042(2) 0.072(2) -0.0026(16) -0.009(2) -0.0105(18) 
C6A 0.0581(18) 0.0431(17) 0.0516(17) 0.0034(13) -0.0015(14) -0.0005(13) 
C8A 0.094(3) 0.045(2) 0.077(2) 0.0091(17) 0.004(2) 0.0015(18) 
S1 0.0891(12) 0.0513(7) 0.0684(9) 0.0065(5) 0.0158(6) -0.0101(6) 
C7 0.092(5) 0.0497(17) 0.104(5) 0.010(2) 0.031(3) 0.005(2) 
C1 0.093(8) 0.094(8) 0.081(8) -0.016(6) 0.003(6) -0.024(6) 
O3 0.072(4) 0.044(3) 0.079(5) 0.005(3) 0.026(3) -0.007(3) 
C3 0.063(5) 0.031(4) 0.056(5) -0.001(3) 0.005(4) 0.006(4) 
C10 0.066(7) 0.077(7) 0.108(9) 0.003(7) -0.017(6) -0.024(5) 
C10A 0.102(4) 0.084(4) 0.065(7) 0.006(5) 0.021(5) -0.004(3) 
C3A 0.051(4) 0.034(4) 0.060(5) 0.005(3) 0.001(4) -0.002(3) 
O3A 0.089(4) 0.045(3) 0.052(3) 0.012(2) 0.011(3) 0.011(3) 
C1A 0.067(4) 0.070(4) 0.090(8) 0.006(5) 0.000(5) 0.011(3) 
C1C 0.069(8) 0.070(6) 0.094(9) 0.009(7) 0.003(7) -0.006(5) 
O3C 0.120(7) 0.052(4) 0.080(5) 0.010(3) 0.034(5) 0.011(4) 
C3C 0.058(6) 0.046(5) 0.072(6) 0.006(4) 0.014(5) 0.005(4) 
C10C 0.093(8) 0.072(7) 0.057(5) -0.006(5) -0.023(5) 0.032(7) 
C1B 0.102(4) 0.084(4) 0.065(7) 0.006(5) 0.021(5) -0.004(3) 
C10B 0.067(4) 0.070(4) 0.090(8) 0.006(5) 0.000(5) 0.011(3) 
O3B 0.096(5) 0.052(4) 0.079(5) 0.002(3) -0.020(4) 0.011(3) 
C3B 0.075(6) 0.046(5) 0.067(5) 0.002(4) -0.014(5) -0.006(4) 
S1C 0.092(5) 0.0497(17) 0.104(5) 0.010(2) 0.031(3) 0.005(2) 
C7C 0.0891(12) 0.0513(7) 0.0684(9) 0.0065(5) 0.0158(6) -0.0101(6) 
  
_geom_special_details 
; 
 All esds (except the esd in the dihedral angle between two l.s. planes) 
 are estimated using the full covariance matrix.  The cell esds are taken 
 into account individually in the estimation of esds in distances, angles 
 and torsion angles; correlations between esds in cell parameters are only 
 used when they are defined by crystal symmetry.  An approximate (isotropic) 
 treatment of cell esds is used for estimating esds involving l.s. planes. 
; 
  
loop_ 
 _geom_bond_atom_site_label_1 
 _geom_bond_atom_site_label_2 
 _geom_bond_distance 
 _geom_bond_site_symmetry_2 
 _geom_bond_publ_flag 
O2 C2 1.232(3) . ? 
O1 C5 1.354(4) . ? 
O1 C3 1.519(8) . ? 
O1 C3C 1.547(10) . ? 
C2 C4 1.395(4) . ? 
C2 C3 1.544(9) . ? 
C2 C3C 1.568(10) . ? 
C4 C5 1.350(4) . ? 
C4 H4 0.97(4) . ? 
C5 C6 1.440(4) . ? 
C6 C7 1.384(15) . ? 
C6 C7C 1.428(17) . ? 
C6 S1C 1.619(18) . ? 
C6 S1 1.691(3) . ? 
C8 C9 1.348(6) . ? 
C8 C7 1.401(15) . ? 
C8 S1C 1.521(19) . ? 
C8 H8A 0.9300 . ? 
C9 C7C 1.425(18) . ? 
C9 S1 1.659(4) . ? 
C9 H9A 0.9300 . ? 
S2 C9A 1.686(4) . ? 
S2 C6A 1.703(3) . ? 
O2A C2A 1.232(3) . ? 
C4A C5A 1.344(4) . ? 
C4A C2A 1.408(4) . ? 
C4A H4A 0.92(3) . ? 
C7A C6A 1.398(4) . ? 
C7A C8A 1.410(4) . ? 
C7A H7AA 0.9300 . ? 
C5A O1A 1.343(3) . ? 
C5A C6A 1.441(4) . ? 
C2A C3A 1.541(9) . ? 
C2A C3B 1.598(9) . ? 
O1A C3B 1.522(9) . ? 
O1A C3A 1.542(8) . ? 
C9A C8A 1.353(5) . ? 
C9A H9AA 0.9300 . ? 
C8A H8AA 0.9300 . ? 
C7 H7A 0.9300 . ? 
C1 C3 1.45(2) . ? 
C1 H1A 0.9600 . ? 
C1 H1B 0.9600 . ? 
C1 H1C 0.9600 . ? 
O3 C3 1.419(11) . ? 
O3 C10 1.538(19) . ? 
C10 H10A 0.9600 . ? 
C10 H10B 0.9600 . ? 
C10 H10C 0.9600 . ? 
C10A O3A 1.42(3) . ? 
C10A H10D 0.9600 . ? 
C10A H10E 0.9600 . ? 
C10A H10F 0.9600 . ? 
C3A O3A 1.428(9) . ? 
C3A C1A 1.511(18) . ? 
C1A H1AA 0.9600 . ? 
C1A H1AB 0.9600 . ? 
C1A H1AC 0.9600 . ? 
C1C C3C 1.47(2) . ? 
C1C H1CA 0.9600 . ? 
C1C H1CB 0.9600 . ? 
C1C H1CC 0.9600 . ? 
O3C C3C 1.322(12) . ? 
O3C C10C 1.606(18) . ? 
C10C H10G 0.9600 . ? 
C10C H10H 0.9600 . ? 
C10C H10I 0.9600 . ? 
C1B C3B 1.510(19) . ? 
C1B H1BA 0.9600 . ? 
C1B H1BB 0.9600 . ? 
C1B H1BC 0.9600 . ? 
C10B O3B 1.42(3) . ? 
C10B H10J 0.9600 . ? 
C10B H10K 0.9600 . ? 
C10B H10L 0.9600 . ? 
O3B C3B 1.317(11) . ? 
C7C H7CA 0.9300 . ? 
  
loop_ 
 _geom_angle_atom_site_label_1 
 _geom_angle_atom_site_label_2 
 _geom_angle_atom_site_label_3 
 _geom_angle 
 _geom_angle_site_symmetry_1 
 _geom_angle_site_symmetry_3 
 _geom_angle_publ_flag 
C5 O1 C3 106.1(4) . . ? 
C5 O1 C3C 105.6(4) . . ? 
C3 O1 C3C 29.4(3) . . ? 
O2 C2 C4 132.5(3) . . ? 
O2 C2 C3 119.8(4) . . ? 
C4 C2 C3 106.4(4) . . ? 
O2 C2 C3C 119.1(4) . . ? 
C4 C2 C3C 106.2(4) . . ? 
C3 C2 C3C 28.9(3) . . ? 
C5 C4 C2 108.8(3) . . ? 
C5 C4 H4 126(2) . . ? 
C2 C4 H4 125(2) . . ? 
C4 C5 O1 114.1(3) . . ? 
C4 C5 C6 131.0(3) . . ? 
O1 C5 C6 114.9(3) . . ? 
C7 C6 C7C 98.3(11) . . ? 
C7 C6 C5 129.4(8) . . ? 
C7C C6 C5 132.3(8) . . ? 
C7 C6 S1C 7.2(13) . . ? 
C7C C6 S1C 105.4(10) . . ? 
C5 C6 S1C 122.3(7) . . ? 
C7 C6 S1 109.5(7) . . ? 
C7C C6 S1 11.4(9) . . ? 
C5 C6 S1 121.1(2) . . ? 
S1C C6 S1 116.6(7) . . ? 
C9 C8 C7 109.4(8) . . ? 
C9 C8 S1C 120.2(7) . . ? 
C7 C8 S1C 10.9(13) . . ? 
C9 C8 H8A 125.3 . . ? 
C7 C8 H8A 125.3 . . ? 
S1C C8 H8A 114.5 . . ? 
C8 C9 C7C 102.7(8) . . ? 
C8 C9 S1 114.9(3) . . ? 
C7C C9 S1 12.4(8) . . ? 
C8 C9 H9A 122.6 . . ? 
C7C C9 H9A 134.7 . . ? 
S1 C9 H9A 122.6 . . ? 
C9A S2 C6A 91.75(17) . . ? 
C5A C4A C2A 108.6(3) . . ? 
C5A C4A H4A 122(2) . . ? 
C2A C4A H4A 129.7(19) . . ? 
C6A C7A C8A 110.1(3) . . ? 
C6A C7A H7AA 124.9 . . ? 
C8A C7A H7AA 124.9 . . ? 
O1A C5A C4A 114.0(3) . . ? 
O1A C5A C6A 114.5(3) . . ? 
C4A C5A C6A 131.5(3) . . ? 
O2A C2A C4A 132.0(3) . . ? 
O2A C2A C3A 119.6(4) . . ? 
C4A C2A C3A 106.5(3) . . ? 
O2A C2A C3B 121.3(4) . . ? 
C4A C2A C3B 104.7(4) . . ? 
C3A C2A C3B 31.9(3) . . ? 
C5A O1A C3B 107.1(4) . . ? 
C5A O1A C3A 106.1(4) . . ? 
C3B O1A C3A 32.7(3) . . ? 
C8A C9A S2 112.6(3) . . ? 
C8A C9A H9AA 123.7 . . ? 
S2 C9A H9AA 123.7 . . ? 
C7A C6A C5A 127.5(3) . . ? 
C7A C6A S2 112.0(2) . . ? 
C5A C6A S2 120.6(2) . . ? 
C9A C8A C7A 113.6(3) . . ? 
C9A C8A H8AA 123.2 . . ? 
C7A C8A H8AA 123.2 . . ? 
C9 S1 C6 92.18(19) . . ? 
C6 C7 C8 114.1(12) . . ? 
C6 C7 H7A 123.0 . . ? 
C8 C7 H7A 123.0 . . ? 
C3 C1 H1A 109.5 . . ? 
C3 C1 H1B 109.5 . . ? 
H1A C1 H1B 109.5 . . ? 
C3 C1 H1C 109.5 . . ? 
H1A C1 H1C 109.5 . . ? 
H1B C1 H1C 109.5 . . ? 
C3 O3 C10 113.6(11) . . ? 
O3 C3 C1 100.4(10) . . ? 
O3 C3 O1 99.1(6) . . ? 
C1 C3 O1 122.8(10) . . ? 
O3 C3 C2 109.4(7) . . ? 
C1 C3 C2 122.1(10) . . ? 
O1 C3 C2 100.3(5) . . ? 
O3 C10 H10A 109.5 . . ? 
O3 C10 H10B 109.5 . . ? 
H10A C10 H10B 109.5 . . ? 
O3 C10 H10C 109.5 . . ? 
H10A C10 H10C 109.5 . . ? 
H10B C10 H10C 109.5 . . ? 
O3A C10A H10D 109.5 . . ? 
O3A C10A H10E 109.5 . . ? 
H10D C10A H10E 109.5 . . ? 
O3A C10A H10F 109.5 . . ? 
H10D C10A H10F 109.5 . . ? 
H10E C10A H10F 109.5 . . ? 
O3A C3A C1A 109.9(14) . . ? 
O3A C3A C2A 109.8(6) . . ? 
C1A C3A C2A 117.2(12) . . ? 
O3A C3A O1A 99.6(5) . . ? 
C1A C3A O1A 119.6(14) . . ? 
C2A C3A O1A 98.9(5) . . ? 
C10A O3A C3A 116.9(15) . . ? 
C3A C1A H1AA 109.5 . . ? 
C3A C1A H1AB 109.5 . . ? 
H1AA C1A H1AB 109.5 . . ? 
C3A C1A H1AC 109.5 . . ? 
H1AA C1A H1AC 109.5 . . ? 
H1AB C1A H1AC 109.5 . . ? 
C3C C1C H1CA 109.5 . . ? 
C3C C1C H1CB 109.5 . . ? 
H1CA C1C H1CB 109.5 . . ? 
C3C C1C H1CC 109.5 . . ? 
H1CA C1C H1CC 109.5 . . ? 
H1CB C1C H1CC 109.5 . . ? 
C3C O3C C10C 106.7(10) . . ? 
O3C C3C C1C 99.7(12) . . ? 
O3C C3C O1 103.6(8) . . ? 
C1C C3C O1 116.2(10) . . ? 
O3C C3C C2 115.3(8) . . ? 
C1C C3C C2 123.2(10) . . ? 
O1 C3C C2 98.1(6) . . ? 
O3C C10C H10G 109.5 . . ? 
O3C C10C H10H 109.5 . . ? 
H10G C10C H10H 109.5 . . ? 
O3C C10C H10I 109.5 . . ? 
H10G C10C H10I 109.5 . . ? 
H10H C10C H10I 109.5 . . ? 
C3B C1B H1BA 109.5 . . ? 
C3B C1B H1BB 109.5 . . ? 
H1BA C1B H1BB 109.5 . . ? 
C3B C1B H1BC 109.5 . . ? 
H1BA C1B H1BC 109.5 . . ? 
H1BB C1B H1BC 109.5 . . ? 
O3B C10B H10J 109.5 . . ? 
O3B C10B H10K 109.5 . . ? 
H10J C10B H10K 109.5 . . ? 
O3B C10B H10L 109.5 . . ? 
H10J C10B H10L 109.5 . . ? 
H10K C10B H10L 109.5 . . ? 
C3B O3B C10B 114.0(15) . . ? 
O3B C3B C1B 106.7(17) . . ? 
O3B C3B O1A 101.1(7) . . ? 
C1B C3B O1A 121.7(16) . . ? 
O3B C3B C2A 111.4(8) . . ? 
C1B C3B C2A 117.3(14) . . ? 
O1A C3B C2A 97.4(6) . . ? 
C8 S1C C6 96.1(10) . . ? 
C9 C7C C6 115.5(14) . . ? 
C9 C7C H7CA 122.2 . . ? 
C6 C7C H7CA 122.2 . . ? 
  
loop_ 
 _geom_torsion_atom_site_label_1 
 _geom_torsion_atom_site_label_2 
 _geom_torsion_atom_site_label_3 
 _geom_torsion_atom_site_label_4 
 _geom_torsion 
 _geom_torsion_site_symmetry_1 
 _geom_torsion_site_symmetry_2 
 _geom_torsion_site_symmetry_3 
 _geom_torsion_site_symmetry_4 
 _geom_torsion_publ_flag 
O2 C2 C4 C5 179.2(3) . . . . ? 
C3 C2 C4 C5 -13.7(5) . . . . ? 
C3C C2 C4 C5 16.5(5) . . . . ? 
C2 C4 C5 O1 0.9(4) . . . . ? 
C2 C4 C5 C6 -179.0(3) . . . . ? 
C3 O1 C5 C4 12.5(5) . . . . ? 
C3C O1 C5 C4 -18.0(5) . . . . ? 
C3 O1 C5 C6 -167.6(4) . . . . ? 
C3C O1 C5 C6 161.9(4) . . . . ? 
C4 C5 C6 C7 173.9(14) . . . . ? 
O1 C5 C6 C7 -6.0(15) . . . . ? 
C4 C5 C6 C7C -5(2) . . . . ? 
O1 C5 C6 C7C 175(2) . . . . ? 
C4 C5 C6 S1C 172.7(13) . . . . ? 
O1 C5 C6 S1C -7.3(13) . . . . ? 
C4 C5 C6 S1 -7.7(5) . . . . ? 
O1 C5 C6 S1 172.4(3) . . . . ? 
C7 C8 C9 C7C 3(2) . . . . ? 
S1C C8 C9 C7C 2(2) . . . . ? 
C7 C8 C9 S1 1.2(12) . . . . ? 
S1C C8 C9 S1 0.3(14) . . . . ? 
C2A C4A C5A O1A 1.7(5) . . . . ? 
C2A C4A C5A C6A -178.2(4) . . . . ? 
C5A C4A C2A O2A 177.5(4) . . . . ? 
C5A C4A C2A C3A 14.1(5) . . . . ? 
C5A C4A C2A C3B -18.9(5) . . . . ? 
C4A C5A O1A C3B 17.4(6) . . . . ? 
C6A C5A O1A C3B -162.7(5) . . . . ? 
C4A C5A O1A C3A -16.7(5) . . . . ? 
C6A C5A O1A C3A 163.2(4) . . . . ? 
C6A S2 C9A C8A -1.0(3) . . . . ? 
C8A C7A C6A C5A 179.0(3) . . . . ? 
C8A C7A C6A S2 -1.3(4) . . . . ? 
O1A C5A C6A C7A 172.0(3) . . . . ? 
C4A C5A C6A C7A -8.2(6) . . . . ? 
O1A C5A C6A S2 -7.7(4) . . . . ? 
C4A C5A C6A S2 172.1(3) . . . . ? 
C9A S2 C6A C7A 1.3(3) . . . . ? 
C9A S2 C6A C5A -178.9(3) . . . . ? 
S2 C9A C8A C7A 0.4(5) . . . . ? 
C6A C7A C8A C9A 0.6(5) . . . . ? 
C8 C9 S1 C6 0.2(4) . . . . ? 
C7C C9 S1 C6 -9(8) . . . . ? 
C7 C6 S1 C9 -1.6(12) . . . . ? 
C7C C6 S1 C9 10(8) . . . . ? 
C5 C6 S1 C9 179.7(3) . . . . ? 
S1C C6 S1 C9 -0.6(12) . . . . ? 
C7C C6 C7 C8 0(2) . . . . ? 
C5 C6 C7 C8 -178.9(8) . . . . ? 
S1C C6 C7 C8 -171(19) . . . . ? 
S1 C6 C7 C8 3(2) . . . . ? 
C9 C8 C7 C6 -2(2) . . . . ? 
S1C C8 C7 C6 173(13) . . . . ? 
C10 O3 C3 C1 -172.7(14) . . . . ? 
C10 O3 C3 O1 61.3(12) . . . . ? 
C10 O3 C3 C2 -43.1(12) . . . . ? 
C5 O1 C3 O3 -130.7(6) . . . . ? 
C3C O1 C3 O3 -37.5(9) . . . . ? 
C5 O1 C3 C1 120.7(11) . . . . ? 
C3C O1 C3 C1 -146.2(19) . . . . ? 
C5 O1 C3 C2 -18.9(6) . . . . ? 
C3C O1 C3 C2 74.3(11) . . . . ? 
O2 C2 C3 O3 -67.8(8) . . . . ? 
C4 C2 C3 O3 123.1(6) . . . . ? 
C3C C2 C3 O3 29.2(9) . . . . ? 
O2 C2 C3 C1 48.7(12) . . . . ? 
C4 C2 C3 C1 -120.3(10) . . . . ? 
C3C C2 C3 C1 145.7(17) . . . . ? 
O2 C2 C3 O1 -171.4(3) . . . . ? 
C4 C2 C3 O1 19.6(6) . . . . ? 
C3C C2 C3 O1 -74.3(11) . . . . ? 
O2A C2A C3A O3A 68.6(7) . . . . ? 
C4A C2A C3A O3A -125.5(5) . . . . ? 
C3B C2A C3A O3A -34.0(6) . . . . ? 
O2A C2A C3A C1A -57.7(16) . . . . ? 
C4A C2A C3A C1A 108.2(15) . . . . ? 
C3B C2A C3A C1A -160.3(18) . . . . ? 
O2A C2A C3A O1A 172.2(4) . . . . ? 
C4A C2A C3A O1A -21.9(5) . . . . ? 
C3B C2A C3A O1A 69.6(9) . . . . ? 
C5A O1A C3A O3A 134.7(6) . . . . ? 
C3B O1A C3A O3A 38.0(7) . . . . ? 
C5A O1A C3A C1A -105.7(14) . . . . ? 
C3B O1A C3A C1A 157.6(18) . . . . ? 
C5A O1A C3A C2A 22.8(5) . . . . ? 
C3B O1A C3A C2A -73.9(9) . . . . ? 
C1A C3A O3A C10A -178(2) . . . . ? 
C2A C3A O3A C10A 51.2(17) . . . . ? 
O1A C3A O3A C10A -52.0(17) . . . . ? 
C10C O3C C3C C1C 178.7(12) . . . . ? 
C10C O3C C3C O1 -61.1(9) . . . . ? 
C10C O3C C3C C2 44.8(11) . . . . ? 
C5 O1 C3C O3C 143.5(7) . . . . ? 
C3 O1 C3C O3C 48.2(10) . . . . ? 
C5 O1 C3C C1C -108.3(11) . . . . ? 
C3 O1 C3C C1C 156.4(19) . . . . ? 
C5 O1 C3C C2 25.0(6) . . . . ? 
C3 O1 C3C C2 -70.4(11) . . . . ? 
O2 C2 C3C O3C 60.4(11) . . . . ? 
C4 C2 C3C O3C -134.0(8) . . . . ? 
C3 C2 C3C O3C -39.3(9) . . . . ? 
O2 C2 C3C C1C -61.6(13) . . . . ? 
C4 C2 C3C C1C 103.9(12) . . . . ? 
C3 C2 C3C C1C -161.4(19) . . . . ? 
O2 C2 C3C O1 169.7(3) . . . . ? 
C4 C2 C3C O1 -24.8(6) . . . . ? 
C3 C2 C3C O1 70.0(11) . . . . ? 
C10B O3B C3B C1B -180(2) . . . . ? 
C10B O3B C3B O1A 51.9(15) . . . . ? 
C10B O3B C3B C2A -50.6(15) . . . . ? 
C5A O1A C3B O3B -139.5(7) . . . . ? 
C3A O1A C3B O3B -46.2(8) . . . . ? 
C5A O1A C3B C1B 102.7(17) . . . . ? 
C3A O1A C3B C1B -164(2) . . . . ? 
C5A O1A C3B C2A -25.9(6) . . . . ? 
C3A O1A C3B C2A 67.4(9) . . . . ? 
O2A C2A C3B O3B -62.7(10) . . . . ? 
C4A C2A C3B O3B 131.6(7) . . . . ? 
C3A C2A C3B O3B 34.0(7) . . . . ? 
O2A C2A C3B C1B 60.7(19) . . . . ? 
C4A C2A C3B C1B -105.1(18) . . . . ? 
C3A C2A C3B C1B 157(2) . . . . ? 
O2A C2A C3B O1A -167.7(4) . . . . ? 
C4A C2A C3B O1A 26.5(6) . . . . ? 
C3A C2A C3B O1A -71.1(9) . . . . ? 
C9 C8 S1C C6 -0.6(19) . . . . ? 
C7 C8 S1C C6 -5(11) . . . . ? 
C7 C6 S1C C8 8(16) . . . . ? 
C7C C6 S1C C8 -1(2) . . . . ? 
C5 C6 S1C C8 -179.6(7) . . . . ? 
S1 C6 S1C C8 0.8(18) . . . . ? 
C8 C9 C7C C6 -3(3) . . . . ? 
S1 C9 C7C C6 168(10) . . . . ? 
C7 C6 C7C C9 2(3) . . . . ? 
C5 C6 C7C C9 -179.0(12) . . . . ? 
S1C C6 C7C C9 3(3) . . . . ? 
S1 C6 C7C C9 -167(11) . . . . ? 
  
_diffrn_measured_fraction_theta_max    0.973 
_diffrn_reflns_theta_full              26.00 
_diffrn_measured_fraction_theta_full   0.986 
_refine_diff_density_max    0.268 
_refine_diff_density_min   -0.376 
_refine_diff_density_rms    0.051 
  
