# Supplementary material for: Exploring Three Avenues: Chemo- and Regioselective Transformations of 1,2,4-Triketone Analogs into Pyrazoles and Pyridazinones
Source: Int J Mol Sci. 2023 Sep 18;24(18):14234. doi: 10.3390/ijms241814234 (PMC10531707; doi:10.3390/ijms241814234)
Supplement: Supplementary file 1 [file ijms-24-14234-s001.zip › ijms-2578992-supplementary/SI_ijms-2578992/5.cif]

data_exp_199
_audit_creation_date               2022-10-25
_audit_creation_method
;
Olex2 1.3
(compiled 2020.11.12 svn.r5f609507 for OlexSys, GUI svn.r6408)
;
_shelx_SHELXL_version_number       '2018/3'
_audit_contact_author_address      ?
_audit_contact_author_email        ?
_audit_contact_author_name         ''
_audit_contact_author_phone        ?
_publ_contact_author_id_orcid      ?
_publ_section_references
;
Dolomanov, O.V., Bourhis, L.J., Gildea, R.J, Howard, J.A.K. & Puschmann, H.
 (2009), J. Appl. Cryst. 42, 339-341.

Sheldrick, G.M. (2015). Acta Cryst. A71, 3-8.

Sheldrick, G.M. (2015). Acta Cryst. C71, 3-8.
;
_chemical_name_common              ?
_chemical_name_systematic          ?
_chemical_formula_moiety           'C11 H10 O3'
_chemical_formula_sum              'C11 H10 O3'
_chemical_formula_weight           190.19
_chemical_melting_point            ?
loop_
  _atom_type_symbol
  _atom_type_description
  _atom_type_scat_dispersion_real
  _atom_type_scat_dispersion_imag
  _atom_type_scat_source
 'C' 'C' 0.0033 0.0016 'International Tables Vol C Tables 4.2.6.8 and 6.1.1.4'
 'H' 'H' 0.0000 0.0000 'International Tables Vol C Tables 4.2.6.8 and 6.1.1.4'
 'O' 'O' 0.0106 0.0060 'International Tables Vol C Tables 4.2.6.8 and 6.1.1.4'

_shelx_space_group_comment
;
The symmetry employed for this shelxl refinement is uniquely defined
by the following loop, which should always be used as a source of
symmetry information in preference to the above space-group names.
They are only intended as comments.
;
_space_group_crystal_system        'triclinic'
_space_group_IT_number             2
_space_group_name_H-M_alt          'P -1'
_space_group_name_Hall             '-P 1'
loop_
  _space_group_symop_operation_xyz
 'x, y, z'
 '-x, -y, -z'

_cell_length_a                     10.4213(6)
_cell_length_b                     15.8394(9)
_cell_length_c                     18.2990(12)
_cell_angle_alpha                  85.814(5)
_cell_angle_beta                   84.801(5)
_cell_angle_gamma                  78.314(5)
_cell_volume                       2941.2(3)
_cell_formula_units_Z              12
_cell_measurement_reflns_used      5437
_cell_measurement_temperature      295(2)
_cell_measurement_theta_max        25.4170
_cell_measurement_theta_min        3.7800
_shelx_estimated_absorpt_T_max     0.987
_shelx_estimated_absorpt_T_min     0.960
_exptl_absorpt_coefficient_mu      0.094
_exptl_absorpt_correction_T_max    1.00000
_exptl_absorpt_correction_T_min    0.65856
_exptl_absorpt_correction_type     multi-scan
_exptl_absorpt_process_details
;
CrysAlisPro 1.171.41.123a (Rigaku Oxford Diffraction, 2022)
Empirical absorption correction using spherical harmonics,
implemented in SCALE3 ABSPACK scaling algorithm.
;
_exptl_absorpt_special_details     ?
_exptl_crystal_colour              colourless
_exptl_crystal_colour_primary      colourless
_exptl_crystal_density_diffrn      1.289
_exptl_crystal_density_meas        ?
_exptl_crystal_density_method      ?
_exptl_crystal_description         block
_exptl_crystal_F_000               1200
_exptl_crystal_size_max            0.44
_exptl_crystal_size_mid            0.31
_exptl_crystal_size_min            0.14
_exptl_transmission_factor_max     ?
_exptl_transmission_factor_min     ?
_diffrn_reflns_av_R_equivalents    0.0636
_diffrn_reflns_av_unetI/netI       0.0881
_diffrn_reflns_Laue_measured_fraction_full  0.989
_diffrn_reflns_Laue_measured_fraction_max  0.986
_diffrn_reflns_limit_h_max         13
_diffrn_reflns_limit_h_min         -13
_diffrn_reflns_limit_k_max         20
_diffrn_reflns_limit_k_min         -21
_diffrn_reflns_limit_l_max         24
_diffrn_reflns_limit_l_min         -23
_diffrn_reflns_number              27630
_diffrn_reflns_point_group_measured_fraction_full  0.989
_diffrn_reflns_point_group_measured_fraction_max  0.986
_diffrn_reflns_theta_full          25.242
_diffrn_reflns_theta_max           28.281
_diffrn_reflns_theta_min           3.487
_diffrn_ambient_temperature        295(2)
_diffrn_detector_area_resol_mean   16.5253
_diffrn_detector_type              Sapphire3
_diffrn_measured_fraction_theta_full  0.989
_diffrn_measured_fraction_theta_max  0.986
_diffrn_measurement_details
;
List of Runs (angles in degrees, time in seconds):

  # Type    Start    End  Width  t~exp~   \w     \q     \k     \f   Frames
--------------------------------------------------------------------------
  1  \w     11.00  36.00   1.00   60.00    --   21.14-120.00 -21.00   25
  2  \w     20.00  49.00   1.00   60.00    --   21.14-156.00-178.00   29
  3  \w    -94.00 -68.00   1.00   60.00    --  -22.70 156.00-141.00   26
  4  \w    -72.00 -23.00   1.00   60.00    --  -22.70 120.00  61.00   49
  5  \w     -6.00  38.00   1.00   60.00    --   21.14  77.00-150.00   44
  6  \w     -1.00  87.00   1.00   60.00    --   21.14  38.00   0.00   88
  7  \w    -49.00  43.00   1.00   60.00    --   21.14 -38.00-180.00   92
  8  \w    -97.00 -39.00   1.00   60.00    --  -22.70-178.00 -60.00   58
  9  \w    -45.00 -20.00   1.00   60.00    --  -22.70 156.00-141.00   25
;
_diffrn_measurement_device         'four-circle diffractometer'
_diffrn_measurement_device_type    'Xcalibur, Sapphire3'
_diffrn_measurement_method         '\w scans'
_diffrn_radiation_type             MoK\a
_diffrn_radiation_wavelength       0.71073
_diffrn_source                     ?
_reflns_Friedel_coverage           0.000
_reflns_Friedel_fraction_full      .
_reflns_Friedel_fraction_max       .
_reflns_number_gt                  6249
_reflns_number_total               14387
_reflns_special_details
;
 Reflections were merged by SHELXL according to the crystal
 class for the calculation of statistics and refinement.
 
 _reflns_Friedel_fraction is defined as the number of unique
 Friedel pairs measured divided by the number that would be
 possible theoretically, ignoring centric projections and
 systematic absences.
;
_reflns_threshold_expression       'I > 2\s(I)'
_computing_cell_refinement         'CrysAlisPro 1.171.41.123a (Rigaku OD, 2022)'
_computing_data_collection         'CrysAlisPro 1.171.41.123a (Rigaku OD, 2022)'
_computing_data_reduction          'CrysAlisPro 1.171.41.123a (Rigaku OD, 2022)'
_computing_molecular_graphics      'Olex2 1.3 (Dolomanov et al., 2009)'
_computing_publication_material    'Olex2 1.3 (Dolomanov et al., 2009)'
_computing_structure_refinement    'SHELXL 2018/3 (Sheldrick, 2015)'
_computing_structure_solution      'SHELXT 2018/2 (Sheldrick, 2018)'
_refine_diff_density_max           0.401
_refine_diff_density_min           -0.280
_refine_diff_density_rms           0.094
_refine_ls_extinction_coef         0.0112(16)
_refine_ls_extinction_expression  
 'Fc^*^=kFc[1+0.001xFc^2^\l^3^/sin(2\q)]^-1/4^'
_refine_ls_extinction_method       'SHELXL-2018/3 (Sheldrick 2018)'
_refine_ls_goodness_of_fit_ref     1.050
_refine_ls_hydrogen_treatment      mixed
_refine_ls_matrix_type             full
_refine_ls_number_parameters       812
_refine_ls_number_reflns           14387
_refine_ls_number_restraints       0
_refine_ls_R_factor_all            0.1595
_refine_ls_R_factor_gt             0.0814
_refine_ls_restrained_S_all        1.050
_refine_ls_shift/su_max            0.000
_refine_ls_shift/su_mean           0.000
_refine_ls_structure_factor_coef   Fsqd
_refine_ls_weighting_details      
 'w=1/[\s^2^(Fo^2^)+(0.1200P)^2^+0.1500P] where P=(Fo^2^+2Fc^2^)/3'
_refine_ls_weighting_scheme        calc
_refine_ls_wR_factor_gt            0.2216
_refine_ls_wR_factor_ref           0.2907
_refine_special_details            ?
_olex2_refinement_description
;
1. Fixed Uiso
 At 1.2 times of:
  All C(H) groups
 At 1.5 times of:
  All C(H,H,H) groups
2.a Aromatic/amide H refined with riding coordinates:
 C7(H7), C8(H8), C9(H9), C10(H10), C11(H11), C7D(H7D), C8D(H8D), C9D(H9D),
 C10D(H10D), C11D(H11D), C7C(H7C), C8C(H8C), C9C(H9C), C10C(H10C), C11C(H11C),
 C7A(H7A), C8A(H8A), C9A(H9A), C10A(H10A), C11A(H11A), C7E(H7E), C8E(H8E),
 C9E(H9E), C10E(H10E), C11E(H11E), C7B(H7B), C8B(H8B), C9B(H9B), C10B(H10B),
 C11B(H11B)
2.b Idealised Me refined as rotating group:
 C1(H1A,H1B,H1C), C1D(H1DA,H1DB,H1DC), C1C(H1CA,H1CB,H1CC), C1A(H1AA,H1AB,
 H1AC), C1E(H1EA,H1EB,H1EC), C1B(H1BA,H1BB,H1BC)
;
_atom_sites_solution_hydrogens     mixed
_atom_sites_solution_primary       dual
_atom_sites_solution_secondary     ?
loop_
  _atom_site_label
  _atom_site_type_symbol
  _atom_site_fract_x
  _atom_site_fract_y
  _atom_site_fract_z
  _atom_site_U_iso_or_equiv
  _atom_site_adp_type
  _atom_site_occupancy
  _atom_site_site_symmetry_order
  _atom_site_calc_flag
  _atom_site_refinement_flags_posn
  _atom_site_refinement_flags_adp
  _atom_site_refinement_flags_occupancy
  _atom_site_disorder_assembly
  _atom_site_disorder_group
 C1 C 1.0103(4) 0.1305(2) 0.3909(2) 0.0739(11) Uani 1 1 d . . . . .
 H1A H 0.926077 0.129782 0.373862 0.111 Uiso 1 1 calc R U . . .
 H1B H 1.012381 0.108771 0.441197 0.111 Uiso 1 1 calc R U . . .
 H1C H 1.077788 0.094781 0.361283 0.111 Uiso 1 1 calc R U . . .
 C2 C 1.0334(3) 0.2217(2) 0.3849(2) 0.0561(8) Uani 1 1 d . . . . .
 C3 C 1.0378(3) 0.2589(2) 0.3063(2) 0.0600(8) Uani 1 1 d . . . . .
 C4 C 1.1692(4) 0.2654(2) 0.2845(2) 0.0636(9) Uani 1 1 d . . . . .
 H4 H 1.211(4) 0.288(3) 0.237(2) 0.089(12) Uiso 1 1 d . . . . .
 C5 C 1.2403(3) 0.2417(2) 0.34354(19) 0.0541(8) Uani 1 1 d . . . . .
 C6 C 1.3790(3) 0.2384(2) 0.3518(2) 0.0560(8) Uani 1 1 d . . . . .
 C7 C 1.4276(4) 0.2276(2) 0.4207(2) 0.0667(9) Uani 1 1 d . . . . .
 H7 H 1.372070 0.220004 0.462334 0.080 Uiso 1 1 calc R U . . .
 C8 C 1.5591(4) 0.2281(2) 0.4277(3) 0.0756(11) Uani 1 1 d . . . . .
 H8 H 1.591575 0.220463 0.473930 0.091 Uiso 1 1 calc R U . . .
 C9 C 1.6405(4) 0.2398(3) 0.3669(3) 0.0815(12) Uani 1 1 d . . . . .
 H9 H 1.728145 0.240998 0.371935 0.098 Uiso 1 1 calc R U . . .
 C10 C 1.5944(4) 0.2498(3) 0.2982(3) 0.0860(12) Uani 1 1 d . . . . .
 H10 H 1.651188 0.256931 0.257068 0.103 Uiso 1 1 calc R U . . .
 C11 C 1.4644(4) 0.2492(3) 0.2899(2) 0.0718(10) Uani 1 1 d . . . . .
 H11 H 1.433622 0.256047 0.243240 0.086 Uiso 1 1 calc R U . . .
 O1 O 1.1697(2) 0.21808(14) 0.40453(13) 0.0568(6) Uani 1 1 d . . . . .
 O2 O 0.9473(2) 0.27078(16) 0.43363(14) 0.0648(6) Uani 1 1 d . . . . .
 H2 H 0.967(6) 0.333(4) 0.421(4) 0.18(3) Uiso 1 1 d . . . . .
 O3 O 0.9373(3) 0.27784(18) 0.27217(15) 0.0803(8) Uani 1 1 d . . . . .
 C1D C 0.3648(4) 1.1265(3) 0.0388(2) 0.0741(11) Uani 1 1 d . . . . .
 H1DA H 0.458875 1.109722 0.034553 0.111 Uiso 1 1 calc R U . . .
 H1DB H 0.340186 1.188330 0.037980 0.111 Uiso 1 1 calc R U . . .
 H1DC H 0.329535 1.105713 -0.001484 0.111 Uiso 1 1 calc R U . . .
 C2D C 0.3112(3) 1.0885(2) 0.11005(19) 0.0572(8) Uani 1 1 d . . . . .
 C3D C 0.3388(4) 0.9897(2) 0.1121(2) 0.0591(8) Uani 1 1 d . . . . .
 C4D C 0.2174(4) 0.9649(2) 0.1106(2) 0.0643(9) Uani 1 1 d . . . . .
 H4D H 0.201(4) 0.909(3) 0.108(2) 0.088(13) Uiso 1 1 d . . . . .
 C5D C 0.1223(3) 1.0372(2) 0.11050(19) 0.0566(8) Uani 1 1 d . . . . .
 C6D C -0.0194(4) 1.0466(2) 0.1102(2) 0.0619(9) Uani 1 1 d . . . . .
 C7D C -0.1010(4) 1.1271(3) 0.1176(3) 0.0827(12) Uani 1 1 d . . . . .
 H7D H -0.065619 1.175720 0.122049 0.099 Uiso 1 1 calc R U . . .
 C8D C -0.2355(5) 1.1340(4) 0.1183(3) 0.1037(16) Uani 1 1 d . . . . .
 H8D H -0.290793 1.187760 0.122337 0.124 Uiso 1 1 calc R U . . .
 C9D C -0.2885(5) 1.0613(4) 0.1131(3) 0.1027(17) Uani 1 1 d . . . . .
 H9D H -0.379053 1.066436 0.113726 0.123 Uiso 1 1 calc R U . . .
 C10D C -0.2090(5) 0.9831(4) 0.1072(3) 0.0898(13) Uani 1 1 d . . . . .
 H10D H -0.244930 0.934236 0.104875 0.108 Uiso 1 1 calc R U . . .
 C11D C -0.0762(4) 0.9756(3) 0.1047(2) 0.0769(11) Uani 1 1 d . . . . .
 H11D H -0.022372 0.921591 0.099093 0.092 Uiso 1 1 calc R U . . .
 O1D O 0.1670(2) 1.11028(14) 0.11242(14) 0.0635(6) Uani 1 1 d . . . . .
 O2D O 0.3553(3) 1.12206(16) 0.16796(15) 0.0666(7) Uani 1 1 d . . . . .
 H2D H 0.325(5) 1.092(3) 0.212(3) 0.131(19) Uiso 1 1 d . . . . .
 O3D O 0.4523(2) 0.94644(15) 0.11340(16) 0.0727(7) Uani 1 1 d . . . . .
 C1C C 0.5173(4) 0.6379(2) 0.1601(2) 0.0730(11) Uani 1 1 d . . . . .
 H1CA H 0.587364 0.600947 0.184470 0.110 Uiso 1 1 calc R U . . .
 H1CB H 0.510138 0.615865 0.113502 0.110 Uiso 1 1 calc R U . . .
 H1CC H 0.436215 0.639794 0.189943 0.110 Uiso 1 1 calc R U . . .
 C2C C 0.5461(3) 0.7279(2) 0.14832(19) 0.0565(8) Uani 1 1 d . . . . .
 C3C C 0.5459(4) 0.7687(2) 0.2209(2) 0.0615(9) Uani 1 1 d . . . . .
 C4C C 0.6792(4) 0.7722(2) 0.2294(2) 0.0657(9) Uani 1 1 d . . . . .
 H4C H 0.710(4) 0.795(3) 0.265(2) 0.087(13) Uiso 1 1 d . . . . .
 C5C C 0.7517(3) 0.74453(19) 0.16771(19) 0.0549(8) Uani 1 1 d . . . . .
 C6C C 0.8925(3) 0.7370(2) 0.1470(2) 0.0590(8) Uani 1 1 d . . . . .
 C7C C 0.9767(4) 0.7458(3) 0.1990(2) 0.0744(11) Uani 1 1 d . . . . .
 H7C H 0.944312 0.755463 0.247299 0.089 Uiso 1 1 calc R U . . .
 C8C C 1.1097(4) 0.7401(3) 0.1788(3) 0.0897(14) Uani 1 1 d . . . . .
 H8C H 1.166599 0.744307 0.214152 0.108 Uiso 1 1 calc R U . . .
 C9C C 1.1579(4) 0.7283(3) 0.1071(3) 0.0936(15) Uani 1 1 d . . . . .
 H9C H 1.246964 0.725297 0.093890 0.112 Uiso 1 1 calc R U . . .
 C10C C 1.0744(4) 0.7209(3) 0.0548(3) 0.0827(12) Uani 1 1 d . . . . .
 H10C H 1.107314 0.713308 0.006210 0.099 Uiso 1 1 calc R U . . .
 C11C C 0.9413(4) 0.7248(2) 0.0740(2) 0.0691(10) Uani 1 1 d . . . . .
 H11C H 0.885181 0.719394 0.038628 0.083 Uiso 1 1 calc R U . . .
 O1C O 0.6826(2) 0.72024(15) 0.11629(13) 0.0599(6) Uani 1 1 d . . . . .
 O2C O 0.4623(2) 0.77639(16) 0.09991(14) 0.0643(6) Uani 1 1 d . . . . .
 H2C H 0.471(4) 0.837(3) 0.102(2) 0.085(13) Uiso 1 1 d . . . . .
 O3C O 0.4444(3) 0.79111(18) 0.26038(16) 0.0826(8) Uani 1 1 d . . . . .
 C1A C 0.8439(4) 0.6175(3) 0.4644(2) 0.0772(11) Uani 1 1 d . . . . .
 H1AA H 0.789770 0.600457 0.505908 0.116 Uiso 1 1 calc R U . . .
 H1AB H 0.830211 0.679394 0.459426 0.116 Uiso 1 1 calc R U . . .
 H1AC H 0.934637 0.594305 0.471753 0.116 Uiso 1 1 calc R U . . .
 C2A C 0.8085(3) 0.5840(2) 0.39646(19) 0.0549(8) Uani 1 1 d . . . . .
 C3A C 0.8316(4) 0.4858(2) 0.3987(2) 0.0595(8) Uani 1 1 d . . . . .
 C4A C 0.7066(4) 0.4631(2) 0.3990(2) 0.0658(10) Uani 1 1 d . . . . .
 H4A H 0.683(3) 0.413(2) 0.4014(18) 0.056(9) Uiso 1 1 d . . . . .
 C5A C 0.6157(3) 0.5371(2) 0.39298(19) 0.0567(8) Uani 1 1 d . . . . .
 C6A C 0.4745(3) 0.5503(2) 0.3877(2) 0.0595(8) Uani 1 1 d . . . . .
 C7A C 0.4146(4) 0.4825(3) 0.3765(2) 0.0740(10) Uani 1 1 d . . . . .
 H7A H 0.465049 0.427051 0.373897 0.089 Uiso 1 1 calc R U . . .
 C8A C 0.2827(4) 0.4957(4) 0.3691(3) 0.0917(13) Uani 1 1 d . . . . .
 H8A H 0.244658 0.449521 0.360134 0.110 Uiso 1 1 calc R U . . .
 C9A C 0.2070(5) 0.5754(4) 0.3747(3) 0.1027(16) Uani 1 1 d . . . . .
 H9A H 0.116926 0.583946 0.370533 0.123 Uiso 1 1 calc R U . . .
 C10A C 0.2647(5) 0.6446(4) 0.3867(3) 0.1085(17) Uani 1 1 d . . . . .
 H10A H 0.213223 0.699762 0.389600 0.130 Uiso 1 1 calc R U . . .
 C11A C 0.3971(4) 0.6319(3) 0.3942(3) 0.0857(12) Uani 1 1 d . . . . .
 H11A H 0.434864 0.678007 0.403698 0.103 Uiso 1 1 calc R U . . .
 O1A O 0.6659(2) 0.60910(14) 0.39177(15) 0.0642(6) Uani 1 1 d . . . . .
 O2A O 0.8699(2) 0.61872(16) 0.33524(15) 0.0657(6) Uani 1 1 d . . . . .
 H2A H 0.844(4) 0.590(3) 0.293(3) 0.101(15) Uiso 1 1 d . . . . .
 O3A O 0.9422(3) 0.44012(16) 0.40149(16) 0.0764(8) Uani 1 1 d . . . . .
 C1E C 0.3428(4) 0.9834(2) 0.4577(2) 0.0724(10) Uani 1 1 d . . . . .
 H1EA H 0.378730 1.033904 0.461887 0.109 Uiso 1 1 calc R U . . .
 H1EB H 0.354582 0.946893 0.501851 0.109 Uiso 1 1 calc R U . . .
 H1EC H 0.250806 1.000218 0.450687 0.109 Uiso 1 1 calc R U . . .
 C2E C 0.4122(3) 0.9351(2) 0.39335(19) 0.0572(8) Uani 1 1 d . . . . .
 C3E C 0.4117(3) 0.9925(2) 0.3221(2) 0.0587(8) Uani 1 1 d . . . . .
 C4E C 0.5433(4) 0.9997(2) 0.3017(2) 0.0645(9) Uani 1 1 d . . . . .
 H4E H 0.585(3) 1.031(2) 0.256(2) 0.070(10) Uiso 1 1 d . . . . .
 C5E C 0.6210(3) 0.9505(2) 0.35036(18) 0.0537(8) Uani 1 1 d . . . . .
 C6E C 0.7630(3) 0.9312(2) 0.35239(19) 0.0564(8) Uani 1 1 d . . . . .
 C7E C 0.8409(4) 0.9731(2) 0.3020(2) 0.0666(9) Uani 1 1 d . . . . .
 H7E H 0.801833 1.014744 0.268045 0.080 Uiso 1 1 calc R U . . .
 C8E C 0.9761(4) 0.9527(3) 0.3024(2) 0.0765(11) Uani 1 1 d . . . . .
 H8E H 1.027541 0.980976 0.268763 0.092 Uiso 1 1 calc R U . . .
 C9E C 1.0345(4) 0.8918(3) 0.3514(2) 0.0784(11) Uani 1 1 d . . . . .
 H9E H 1.125687 0.877968 0.351027 0.094 Uiso 1 1 calc R U . . .
 C10E C 0.9580(4) 0.8504(3) 0.4018(2) 0.0763(11) Uani 1 1 d . . . . .
 H10E H 0.997577 0.808978 0.435830 0.092 Uiso 1 1 calc R U . . .
 C11E C 0.8233(4) 0.8704(2) 0.4017(2) 0.0701(10) Uani 1 1 d . . . . .
 H11E H 0.772401 0.842015 0.435636 0.084 Uiso 1 1 calc R U . . .
 O1E O 0.5534(2) 0.91104(15) 0.40467(13) 0.0597(6) Uani 1 1 d . . . . .
 O2E O 0.3647(2) 0.86150(16) 0.38809(15) 0.0642(6) Uani 1 1 d . . . . .
 H2E H 0.396(6) 0.844(4) 0.339(4) 0.17(3) Uiso 1 1 d . . . . .
 O3E O 0.3092(3) 1.02428(17) 0.29297(14) 0.0751(7) Uani 1 1 d . . . . .
 C1B C 0.8512(4) 0.4846(3) 0.0627(2) 0.0716(10) Uani 1 1 d . . . . .
 H1BA H 0.760036 0.504270 0.077876 0.107 Uiso 1 1 calc R U . . .
 H1BB H 0.858612 0.448554 0.021893 0.107 Uiso 1 1 calc R U . . .
 H1BC H 0.891110 0.533353 0.048149 0.107 Uiso 1 1 calc R U . . .
 C2B C 0.9193(3) 0.4340(2) 0.12505(19) 0.0592(8) Uani 1 1 d . . . . .
 C3B C 0.9236(4) 0.4902(2) 0.1891(2) 0.0648(9) Uani 1 1 d . . . . .
 C4B C 1.0575(4) 0.4926(2) 0.1941(2) 0.0672(10) Uani 1 1 d . . . . .
 H4B H 1.089(4) 0.524(2) 0.223(2) 0.070(11) Uiso 1 1 d . . . . .
 C5B C 1.1311(3) 0.4421(2) 0.14337(19) 0.0568(8) Uani 1 1 d . . . . .
 C6B C 1.2735(3) 0.4210(2) 0.12722(19) 0.0565(8) Uani 1 1 d . . . . .
 C7B C 1.3556(4) 0.4506(2) 0.1708(2) 0.0716(10) Uani 1 1 d . . . . .
 H7B H 1.319410 0.486400 0.208601 0.086 Uiso 1 1 calc R U . . .
 C8B C 1.4904(4) 0.4274(3) 0.1587(3) 0.0778(11) Uani 1 1 d . . . . .
 H8B H 1.544860 0.447277 0.188138 0.093 Uiso 1 1 calc R U . . .
 C9B C 1.5438(4) 0.3742(3) 0.1024(3) 0.0796(12) Uani 1 1 d . . . . .
 H9B H 1.634531 0.358537 0.093655 0.096 Uiso 1 1 calc R U . . .
 C10B C 1.4632(4) 0.3447(3) 0.0595(3) 0.0809(11) Uani 1 1 d . . . . .
 H10B H 1.499475 0.309229 0.021544 0.097 Uiso 1 1 calc R U . . .
 C11B C 1.3294(4) 0.3671(2) 0.0721(2) 0.0701(10) Uani 1 1 d . . . . .
 H11B H 1.275631 0.345679 0.043128 0.084 Uiso 1 1 calc R U . . .
 O1B O 1.0597(2) 0.40550(15) 0.10164(13) 0.0611(6) Uani 1 1 d . . . . .
 O2B O 0.8656(3) 0.36217(17) 0.14418(16) 0.0716(7) Uani 1 1 d . . . . .
 H2B H 0.899(4) 0.332(3) 0.186(3) 0.097(15) Uiso 1 1 d . . . . .
 O3B O 0.8235(3) 0.52663(18) 0.22345(15) 0.0781(7) Uani 1 1 d . . . . .

loop_
  _atom_site_aniso_label
  _atom_site_aniso_U_11
  _atom_site_aniso_U_22
  _atom_site_aniso_U_33
  _atom_site_aniso_U_23
  _atom_site_aniso_U_13
  _atom_site_aniso_U_12
 C1 0.060(2) 0.055(2) 0.106(3) 0.0016(19) -0.011(2) -0.0114(17)
 C2 0.0415(17) 0.0547(18) 0.070(2) 0.0009(15) -0.0057(15) -0.0067(14)
 C3 0.051(2) 0.060(2) 0.068(2) 0.0006(15) -0.0134(17) -0.0065(16)
 C4 0.052(2) 0.070(2) 0.065(2) 0.0069(17) -0.0030(17) -0.0066(17)
 C5 0.0483(18) 0.0494(17) 0.063(2) 0.0002(14) -0.0019(15) -0.0069(14)
 C6 0.0436(18) 0.0502(18) 0.072(2) 0.0014(15) -0.0047(16) -0.0047(14)
 C7 0.056(2) 0.069(2) 0.074(2) -0.0017(17) -0.0079(18) -0.0103(17)
 C8 0.056(2) 0.074(2) 0.097(3) 0.000(2) -0.022(2) -0.0066(19)
 C9 0.050(2) 0.071(3) 0.124(4) -0.007(2) -0.008(2) -0.0109(19)
 C10 0.059(3) 0.100(3) 0.099(4) -0.005(2) 0.008(2) -0.023(2)
 C11 0.060(2) 0.080(3) 0.077(3) -0.0053(19) 0.0010(19) -0.022(2)
 O1 0.0431(12) 0.0625(13) 0.0634(14) 0.0066(10) -0.0084(10) -0.0089(10)
 O2 0.0519(14) 0.0621(15) 0.0745(17) -0.0014(11) 0.0023(12) -0.0017(11)
 O3 0.0629(17) 0.0969(19) 0.0796(19) 0.0150(14) -0.0205(14) -0.0127(14)
 C1D 0.078(3) 0.075(2) 0.072(3) 0.0134(19) -0.008(2) -0.026(2)
 C2D 0.053(2) 0.0538(19) 0.065(2) 0.0006(15) -0.0093(16) -0.0105(15)
 C3D 0.053(2) 0.0515(18) 0.069(2) -0.0026(15) 0.0015(16) -0.0036(15)
 C4D 0.057(2) 0.0482(19) 0.086(3) -0.0041(17) 0.0007(18) -0.0090(16)
 C5D 0.060(2) 0.0513(18) 0.061(2) -0.0004(14) -0.0057(16) -0.0156(16)
 C6D 0.053(2) 0.068(2) 0.064(2) 0.0010(16) -0.0081(16) -0.0116(17)
 C7D 0.061(3) 0.072(3) 0.110(3) 0.005(2) -0.007(2) -0.003(2)
 C8D 0.060(3) 0.114(4) 0.121(4) 0.017(3) -0.004(3) 0.010(3)
 C9D 0.061(3) 0.157(5) 0.094(4) 0.024(3) -0.021(2) -0.033(3)
 C10D 0.064(3) 0.113(4) 0.096(3) 0.006(3) -0.020(2) -0.026(3)
 C11D 0.069(3) 0.089(3) 0.078(3) -0.010(2) -0.012(2) -0.022(2)
 O1D 0.0560(15) 0.0464(13) 0.0869(18) -0.0012(11) -0.0084(12) -0.0068(10)
 O2D 0.0693(17) 0.0651(15) 0.0680(17) -0.0067(12) -0.0105(13) -0.0160(13)
 O3D 0.0542(15) 0.0588(15) 0.100(2) -0.0008(13) -0.0008(13) -0.0035(12)
 C1C 0.065(2) 0.053(2) 0.103(3) -0.0023(18) -0.010(2) -0.0165(17)
 C2C 0.0455(18) 0.0551(18) 0.069(2) -0.0046(15) -0.0034(15) -0.0109(15)
 C3C 0.058(2) 0.0573(19) 0.066(2) -0.0065(15) 0.0010(17) -0.0052(16)
 C4C 0.064(2) 0.067(2) 0.068(3) -0.0108(18) -0.0122(19) -0.0120(18)
 C5C 0.055(2) 0.0435(16) 0.068(2) -0.0068(14) -0.0102(16) -0.0092(14)
 C6C 0.053(2) 0.0513(18) 0.075(2) -0.0016(15) -0.0111(17) -0.0138(15)
 C7C 0.066(3) 0.076(2) 0.086(3) 0.000(2) -0.021(2) -0.021(2)
 C8C 0.063(3) 0.088(3) 0.125(4) 0.000(3) -0.034(3) -0.021(2)
 C9C 0.055(3) 0.086(3) 0.142(5) 0.008(3) -0.016(3) -0.021(2)
 C10C 0.059(2) 0.082(3) 0.104(3) -0.004(2) 0.007(2) -0.014(2)
 C11C 0.057(2) 0.073(2) 0.079(3) -0.0117(19) -0.0061(19) -0.0139(18)
 O1C 0.0478(13) 0.0672(14) 0.0661(15) -0.0147(11) -0.0054(11) -0.0103(11)
 O2C 0.0529(15) 0.0612(15) 0.0785(17) -0.0050(12) -0.0136(12) -0.0068(11)
 O3C 0.0726(19) 0.0870(18) 0.085(2) -0.0212(14) 0.0146(15) -0.0124(15)
 C1A 0.077(3) 0.080(3) 0.077(3) -0.013(2) -0.010(2) -0.017(2)
 C2A 0.0460(18) 0.0514(18) 0.067(2) -0.0053(14) -0.0052(15) -0.0068(14)
 C3A 0.055(2) 0.0513(18) 0.070(2) -0.0044(15) -0.0099(17) -0.0035(16)
 C4A 0.057(2) 0.052(2) 0.089(3) -0.0024(17) -0.0123(19) -0.0118(17)
 C5A 0.0472(19) 0.0531(18) 0.068(2) -0.0010(15) 0.0002(15) -0.0093(15)
 C6A 0.0467(19) 0.064(2) 0.066(2) 0.0021(15) -0.0034(15) -0.0091(16)
 C7A 0.063(2) 0.074(2) 0.089(3) -0.0042(19) -0.009(2) -0.019(2)
 C8A 0.059(3) 0.122(4) 0.098(3) -0.004(3) -0.008(2) -0.027(3)
 C9A 0.050(3) 0.141(5) 0.113(4) 0.004(3) -0.006(2) -0.013(3)
 C10A 0.054(3) 0.108(4) 0.149(5) -0.002(3) -0.006(3) 0.015(3)
 C11A 0.054(2) 0.076(3) 0.121(4) -0.002(2) -0.005(2) -0.001(2)
 O1A 0.0501(14) 0.0509(13) 0.0899(18) -0.0055(11) -0.0024(12) -0.0065(10)
 O2A 0.0581(15) 0.0660(15) 0.0726(17) 0.0053(12) -0.0033(12) -0.0149(12)
 O3A 0.0533(15) 0.0584(15) 0.112(2) -0.0076(13) -0.0161(14) 0.0075(12)
 C1E 0.068(2) 0.078(2) 0.065(2) -0.0113(18) 0.0007(18) 0.0011(19)
 C2E 0.0466(19) 0.061(2) 0.060(2) -0.0027(15) -0.0029(15) -0.0027(15)
 C3E 0.051(2) 0.0596(19) 0.062(2) -0.0066(15) -0.0107(16) 0.0002(15)
 C4E 0.050(2) 0.069(2) 0.069(2) 0.0099(17) -0.0031(17) -0.0066(17)
 C5E 0.0483(18) 0.0518(18) 0.060(2) -0.0062(14) -0.0034(15) -0.0065(14)
 C6E 0.0484(18) 0.0600(19) 0.061(2) -0.0087(15) -0.0070(15) -0.0097(15)
 C7E 0.059(2) 0.067(2) 0.077(2) 0.0030(17) -0.0162(18) -0.0175(18)
 C8E 0.057(2) 0.096(3) 0.081(3) -0.005(2) -0.002(2) -0.028(2)
 C9E 0.056(2) 0.098(3) 0.083(3) -0.015(2) -0.011(2) -0.014(2)
 C10E 0.051(2) 0.088(3) 0.081(3) 0.002(2) -0.0096(19) 0.0069(19)
 C11E 0.053(2) 0.075(2) 0.075(3) 0.0058(18) -0.0050(18) 0.0011(18)
 O1E 0.0479(13) 0.0657(14) 0.0626(15) 0.0031(11) -0.0082(11) -0.0053(11)
 O2E 0.0553(15) 0.0690(16) 0.0693(17) -0.0033(12) -0.0022(12) -0.0159(12)
 O3E 0.0561(16) 0.0908(18) 0.0703(17) 0.0055(13) -0.0128(13) 0.0040(13)
 C1B 0.064(2) 0.085(3) 0.062(2) 0.0036(18) -0.0102(18) -0.0069(19)
 C2B 0.050(2) 0.064(2) 0.063(2) -0.0024(15) -0.0040(16) -0.0117(16)
 C3B 0.056(2) 0.068(2) 0.066(2) -0.0028(17) -0.0034(17) -0.0012(17)
 C4B 0.058(2) 0.063(2) 0.081(3) -0.0153(19) -0.0096(19) -0.0089(18)
 C5B 0.053(2) 0.0523(18) 0.064(2) -0.0015(15) -0.0062(16) -0.0075(15)
 C6B 0.0505(19) 0.0490(18) 0.069(2) 0.0026(15) -0.0089(16) -0.0085(14)
 C7B 0.064(2) 0.064(2) 0.091(3) -0.0128(19) -0.011(2) -0.0170(19)
 C8B 0.060(2) 0.068(2) 0.110(3) 0.001(2) -0.018(2) -0.021(2)
 C9B 0.054(2) 0.066(2) 0.116(4) 0.004(2) -0.008(2) -0.0082(19)
 C10B 0.061(2) 0.081(3) 0.098(3) -0.018(2) -0.001(2) -0.004(2)
 C11B 0.055(2) 0.073(2) 0.080(3) -0.0146(19) -0.0042(19) -0.0057(18)
 O1B 0.0506(14) 0.0660(14) 0.0672(15) -0.0166(11) -0.0107(11) -0.0056(11)
 O2B 0.0674(17) 0.0732(16) 0.0791(19) 0.0083(13) -0.0218(14) -0.0230(13)
 O3B 0.0627(17) 0.0965(19) 0.0694(17) -0.0133(14) 0.0021(13) -0.0025(14)

_geom_special_details
;
 All esds (except the esd in the dihedral angle between two l.s. planes)
 are estimated using the full covariance matrix.  The cell esds are taken
 into account individually in the estimation of esds in distances, angles
 and torsion angles; correlations between esds in cell parameters are only
 used when they are defined by crystal symmetry.  An approximate (isotropic)
 treatment of cell esds is used for estimating esds involving l.s. planes.
;
loop_
  _geom_bond_atom_site_label_1
  _geom_bond_atom_site_label_2
  _geom_bond_distance
  _geom_bond_site_symmetry_2
  _geom_bond_publ_flag
 C1 H1A 0.9600 . ?
 C1 H1B 0.9600 . ?
 C1 H1C 0.9600 . ?
 C1 C2 1.507(5) . ?
 C2 C3 1.516(5) . ?
 C2 O1 1.485(4) . ?
 C2 O2 1.370(4) . ?
 C3 C4 1.413(5) . ?
 C3 O3 1.241(4) . ?
 C4 H4 1.01(4) . ?
 C4 C5 1.353(5) . ?
 C5 C6 1.457(4) . ?
 C5 O1 1.352(4) . ?
 C6 C7 1.387(5) . ?
 C6 C11 1.399(5) . ?
 C7 H7 0.9300 . ?
 C7 C8 1.389(5) . ?
 C8 H8 0.9300 . ?
 C8 C9 1.362(6) . ?
 C9 H9 0.9300 . ?
 C9 C10 1.373(6) . ?
 C10 H10 0.9300 . ?
 C10 C11 1.378(5) . ?
 C11 H11 0.9300 . ?
 O2 H2 1.05(7) . ?
 C1D H1DA 0.9600 . ?
 C1D H1DB 0.9600 . ?
 C1D H1DC 0.9600 . ?
 C1D C2D 1.504(5) . ?
 C2D C3D 1.532(5) . ?
 C2D O1D 1.470(4) . ?
 C2D O2D 1.373(4) . ?
 C3D C4D 1.402(5) . ?
 C3D O3D 1.242(4) . ?
 C4D H4D 0.94(4) . ?
 C4D C5D 1.354(5) . ?
 C5D C6D 1.455(5) . ?
 C5D O1D 1.336(4) . ?
 C6D C7D 1.390(5) . ?
 C6D C11D 1.387(5) . ?
 C7D H7D 0.9300 . ?
 C7D C8D 1.382(6) . ?
 C8D H8D 0.9300 . ?
 C8D C9D 1.388(7) . ?
 C9D H9D 0.9300 . ?
 C9D C10D 1.349(7) . ?
 C10D H10D 0.9300 . ?
 C10D C11D 1.361(6) . ?
 C11D H11D 0.9300 . ?
 O2D H2D 0.97(6) . ?
 C1C H1CA 0.9600 . ?
 C1C H1CB 0.9600 . ?
 C1C H1CC 0.9600 . ?
 C1C C2C 1.511(5) . ?
 C2C C3C 1.519(5) . ?
 C2C O1C 1.473(4) . ?
 C2C O2C 1.381(4) . ?
 C3C C4C 1.424(5) . ?
 C3C O3C 1.230(4) . ?
 C4C H4C 0.88(4) . ?
 C4C C5C 1.350(5) . ?
 C5C C6C 1.464(5) . ?
 C5C O1C 1.357(4) . ?
 C6C C7C 1.383(5) . ?
 C6C C11C 1.399(5) . ?
 C7C H7C 0.9300 . ?
 C7C C8C 1.388(6) . ?
 C8C H8C 0.9300 . ?
 C8C C9C 1.375(7) . ?
 C9C H9C 0.9300 . ?
 C9C C10C 1.377(6) . ?
 C10C H10C 0.9300 . ?
 C10C C11C 1.390(5) . ?
 C11C H11C 0.9300 . ?
 O2C H2C 0.99(4) . ?
 C1A H1AA 0.9600 . ?
 C1A H1AB 0.9600 . ?
 C1A H1AC 0.9600 . ?
 C1A C2A 1.492(5) . ?
 C2A C3A 1.523(5) . ?
 C2A O1A 1.467(4) . ?
 C2A O2A 1.375(4) . ?
 C3A C4A 1.419(5) . ?
 C3A O3A 1.233(4) . ?
 C4A H4A 0.88(3) . ?
 C4A C5A 1.354(5) . ?
 C5A C6A 1.454(5) . ?
 C5A O1A 1.346(4) . ?
 C6A C7A 1.382(5) . ?
 C6A C11A 1.385(5) . ?
 C7A H7A 0.9300 . ?
 C7A C8A 1.366(5) . ?
 C8A H8A 0.9300 . ?
 C8A C9A 1.352(7) . ?
 C9A H9A 0.9300 . ?
 C9A C10A 1.392(7) . ?
 C10A H10A 0.9300 . ?
 C10A C11A 1.372(6) . ?
 C11A H11A 0.9300 . ?
 O2A H2A 1.01(5) . ?
 C1E H1EA 0.9600 . ?
 C1E H1EB 0.9600 . ?
 C1E H1EC 0.9600 . ?
 C1E C2E 1.500(5) . ?
 C2E C3E 1.534(5) . ?
 C2E O1E 1.472(4) . ?
 C2E O2E 1.368(4) . ?
 C3E C4E 1.414(5) . ?
 C3E O3E 1.235(4) . ?
 C4E H4E 1.04(4) . ?
 C4E C5E 1.352(5) . ?
 C5E C6E 1.453(4) . ?
 C5E O1E 1.355(4) . ?
 C6E C7E 1.394(5) . ?
 C6E C11E 1.366(5) . ?
 C7E H7E 0.9300 . ?
 C7E C8E 1.380(5) . ?
 C8E H8E 0.9300 . ?
 C8E C9E 1.357(6) . ?
 C9E H9E 0.9300 . ?
 C9E C10E 1.381(6) . ?
 C10E H10E 0.9300 . ?
 C10E C11E 1.376(5) . ?
 C11E H11E 0.9300 . ?
 O2E H2E 0.96(7) . ?
 C1B H1BA 0.9600 . ?
 C1B H1BB 0.9600 . ?
 C1B H1BC 0.9600 . ?
 C1B C2B 1.494(5) . ?
 C2B C3B 1.533(5) . ?
 C2B O1B 1.476(4) . ?
 C2B O2B 1.375(4) . ?
 C3B C4B 1.415(5) . ?
 C3B O3B 1.227(4) . ?
 C4B H4B 0.88(4) . ?
 C4B C5B 1.349(5) . ?
 C5B C6B 1.461(5) . ?
 C5B O1B 1.347(4) . ?
 C6B C7B 1.390(5) . ?
 C6B C11B 1.380(5) . ?
 C7B H7B 0.9300 . ?
 C7B C8B 1.379(5) . ?
 C8B H8B 0.9300 . ?
 C8B C9B 1.383(6) . ?
 C9B H9B 0.9300 . ?
 C9B C10B 1.368(6) . ?
 C10B H10B 0.9300 . ?
 C10B C11B 1.370(5) . ?
 C11B H11B 0.9300 . ?
 O2B H2B 0.93(5) . ?

loop_
  _geom_angle_atom_site_label_1
  _geom_angle_atom_site_label_2
  _geom_angle_atom_site_label_3
  _geom_angle
  _geom_angle_site_symmetry_1
  _geom_angle_site_symmetry_3
  _geom_angle_publ_flag
 H1A C1 H1B 109.5 . . ?
 H1A C1 H1C 109.5 . . ?
 H1B C1 H1C 109.5 . . ?
 C2 C1 H1A 109.5 . . ?
 C2 C1 H1B 109.5 . . ?
 C2 C1 H1C 109.5 . . ?
 C1 C2 C3 112.5(3) . . ?
 O1 C2 C1 107.3(3) . . ?
 O1 C2 C3 102.3(3) . . ?
 O2 C2 C1 109.9(3) . . ?
 O2 C2 C3 115.3(3) . . ?
 O2 C2 O1 109.1(3) . . ?
 C4 C3 C2 107.7(3) . . ?
 O3 C3 C2 121.4(3) . . ?
 O3 C3 C4 130.8(4) . . ?
 C3 C4 H4 132(2) . . ?
 C5 C4 C3 107.8(3) . . ?
 C5 C4 H4 120(2) . . ?
 C4 C5 C6 130.5(3) . . ?
 O1 C5 C4 114.0(3) . . ?
 O1 C5 C6 115.5(3) . . ?
 C7 C6 C5 121.0(3) . . ?
 C7 C6 C11 119.0(3) . . ?
 C11 C6 C5 119.9(3) . . ?
 C6 C7 H7 119.9 . . ?
 C6 C7 C8 120.2(4) . . ?
 C8 C7 H7 119.9 . . ?
 C7 C8 H8 120.0 . . ?
 C9 C8 C7 120.0(4) . . ?
 C9 C8 H8 120.0 . . ?
 C8 C9 H9 119.7 . . ?
 C8 C9 C10 120.5(4) . . ?
 C10 C9 H9 119.7 . . ?
 C9 C10 H10 119.8 . . ?
 C9 C10 C11 120.5(4) . . ?
 C11 C10 H10 119.8 . . ?
 C6 C11 H11 120.1 . . ?
 C10 C11 C6 119.7(4) . . ?
 C10 C11 H11 120.1 . . ?
 C5 O1 C2 107.9(2) . . ?
 C2 O2 H2 102(4) . . ?
 H1DA C1D H1DB 109.5 . . ?
 H1DA C1D H1DC 109.5 . . ?
 H1DB C1D H1DC 109.5 . . ?
 C2D C1D H1DA 109.5 . . ?
 C2D C1D H1DB 109.5 . . ?
 C2D C1D H1DC 109.5 . . ?
 C1D C2D C3D 111.7(3) . . ?
 O1D C2D C1D 108.0(3) . . ?
 O1D C2D C3D 102.3(2) . . ?
 O2D C2D C1D 109.6(3) . . ?
 O2D C2D C3D 114.3(3) . . ?
 O2D C2D O1D 110.5(3) . . ?
 C4D C3D C2D 106.9(3) . . ?
 O3D C3D C2D 121.7(3) . . ?
 O3D C3D C4D 131.4(3) . . ?
 C3D C4D H4D 128(2) . . ?
 C5D C4D C3D 108.1(3) . . ?
 C5D C4D H4D 124(2) . . ?
 C4D C5D C6D 129.9(3) . . ?
 O1D C5D C4D 114.1(3) . . ?
 O1D C5D C6D 116.0(3) . . ?
 C7D C6D C5D 120.4(3) . . ?
 C11D C6D C5D 121.0(3) . . ?
 C11D C6D C7D 118.6(4) . . ?
 C6D C7D H7D 120.4 . . ?
 C8D C7D C6D 119.2(4) . . ?
 C8D C7D H7D 120.4 . . ?
 C7D C8D H8D 119.8 . . ?
 C7D C8D C9D 120.4(5) . . ?
 C9D C8D H8D 119.8 . . ?
 C8D C9D H9D 119.9 . . ?
 C10D C9D C8D 120.2(4) . . ?
 C10D C9D H9D 119.9 . . ?
 C9D C10D H10D 120.0 . . ?
 C9D C10D C11D 120.0(4) . . ?
 C11D C10D H10D 120.0 . . ?
 C6D C11D H11D 119.2 . . ?
 C10D C11D C6D 121.6(4) . . ?
 C10D C11D H11D 119.2 . . ?
 C5D O1D C2D 108.3(2) . . ?
 C2D O2D H2D 107(3) . . ?
 H1CA C1C H1CB 109.5 . . ?
 H1CA C1C H1CC 109.5 . . ?
 H1CB C1C H1CC 109.5 . . ?
 C2C C1C H1CA 109.5 . . ?
 C2C C1C H1CB 109.5 . . ?
 C2C C1C H1CC 109.5 . . ?
 C1C C2C C3C 111.4(3) . . ?
 O1C C2C C1C 107.8(3) . . ?
 O1C C2C C3C 104.0(3) . . ?
 O2C C2C C1C 109.8(3) . . ?
 O2C C2C C3C 114.4(3) . . ?
 O2C C2C O1C 109.1(3) . . ?
 C4C C3C C2C 106.2(3) . . ?
 O3C C3C C2C 122.1(3) . . ?
 O3C C3C C4C 131.7(4) . . ?
 C3C C4C H4C 128(3) . . ?
 C5C C4C C3C 108.0(3) . . ?
 C5C C4C H4C 124(3) . . ?
 C4C C5C C6C 130.6(3) . . ?
 C4C C5C O1C 114.6(3) . . ?
 O1C C5C C6C 114.8(3) . . ?
 C7C C6C C5C 120.1(4) . . ?
 C7C C6C C11C 119.8(4) . . ?
 C11C C6C C5C 120.1(3) . . ?
 C6C C7C H7C 120.0 . . ?
 C6C C7C C8C 119.9(4) . . ?
 C8C C7C H7C 120.0 . . ?
 C7C C8C H8C 119.8 . . ?
 C9C C8C C7C 120.4(4) . . ?
 C9C C8C H8C 119.8 . . ?
 C8C C9C H9C 120.0 . . ?
 C8C C9C C10C 120.0(4) . . ?
 C10C C9C H9C 120.0 . . ?
 C9C C10C H10C 119.8 . . ?
 C9C C10C C11C 120.5(5) . . ?
 C11C C10C H10C 119.8 . . ?
 C6C C11C H11C 120.3 . . ?
 C10C C11C C6C 119.4(4) . . ?
 C10C C11C H11C 120.3 . . ?
 C5C O1C C2C 106.8(3) . . ?
 C2C O2C H2C 107(2) . . ?
 H1AA C1A H1AB 109.5 . . ?
 H1AA C1A H1AC 109.5 . . ?
 H1AB C1A H1AC 109.5 . . ?
 C2A C1A H1AA 109.5 . . ?
 C2A C1A H1AB 109.5 . . ?
 C2A C1A H1AC 109.5 . . ?
 C1A C2A C3A 113.0(3) . . ?
 O1A C2A C1A 109.0(3) . . ?
 O1A C2A C3A 102.6(2) . . ?
 O2A C2A C1A 110.4(3) . . ?
 O2A C2A C3A 112.9(3) . . ?
 O2A C2A O1A 108.5(3) . . ?
 C4A C3A C2A 107.0(3) . . ?
 O3A C3A C2A 122.3(3) . . ?
 O3A C3A C4A 130.7(3) . . ?
 C3A C4A H4A 132(2) . . ?
 C5A C4A C3A 107.8(3) . . ?
 C5A C4A H4A 120(2) . . ?
 C4A C5A C6A 130.3(3) . . ?
 O1A C5A C4A 113.8(3) . . ?
 O1A C5A C6A 115.9(3) . . ?
 C7A C6A C5A 121.2(3) . . ?
 C7A C6A C11A 118.6(3) . . ?
 C11A C6A C5A 120.1(3) . . ?
 C6A C7A H7A 119.4 . . ?
 C8A C7A C6A 121.1(4) . . ?
 C8A C7A H7A 119.4 . . ?
 C7A C8A H8A 119.8 . . ?
 C9A C8A C7A 120.4(4) . . ?
 C9A C8A H8A 119.8 . . ?
 C8A C9A H9A 120.2 . . ?
 C8A C9A C10A 119.6(4) . . ?
 C10A C9A H9A 120.2 . . ?
 C9A C10A H10A 119.8 . . ?
 C11A C10A C9A 120.3(4) . . ?
 C11A C10A H10A 119.8 . . ?
 C6A C11A H11A 120.1 . . ?
 C10A C11A C6A 119.9(4) . . ?
 C10A C11A H11A 120.1 . . ?
 C5A O1A C2A 108.7(2) . . ?
 C2A O2A H2A 104(3) . . ?
 H1EA C1E H1EB 109.5 . . ?
 H1EA C1E H1EC 109.5 . . ?
 H1EB C1E H1EC 109.5 . . ?
 C2E C1E H1EA 109.5 . . ?
 C2E C1E H1EB 109.5 . . ?
 C2E C1E H1EC 109.5 . . ?
 C1E C2E C3E 112.5(3) . . ?
 O1E C2E C1E 108.6(3) . . ?
 O1E C2E C3E 102.2(3) . . ?
 O2E C2E C1E 110.1(3) . . ?
 O2E C2E C3E 114.2(3) . . ?
 O2E C2E O1E 108.8(2) . . ?
 C4E C3E C2E 107.1(3) . . ?
 O3E C3E C2E 122.0(3) . . ?
 O3E C3E C4E 130.9(4) . . ?
 C3E C4E H4E 131(2) . . ?
 C5E C4E C3E 108.4(3) . . ?
 C5E C4E H4E 120(2) . . ?
 C4E C5E C6E 130.9(3) . . ?
 C4E C5E O1E 113.4(3) . . ?
 O1E C5E C6E 115.7(3) . . ?
 C7E C6E C5E 120.1(3) . . ?
 C11E C6E C5E 121.2(3) . . ?
 C11E C6E C7E 118.6(3) . . ?
 C6E C7E H7E 120.0 . . ?
 C8E C7E C6E 120.1(3) . . ?
 C8E C7E H7E 120.0 . . ?
 C7E C8E H8E 119.7 . . ?
 C9E C8E C7E 120.7(4) . . ?
 C9E C8E H8E 119.7 . . ?
 C8E C9E H9E 120.2 . . ?
 C8E C9E C10E 119.6(4) . . ?
 C10E C9E H9E 120.2 . . ?
 C9E C10E H10E 120.0 . . ?
 C11E C10E C9E 120.0(4) . . ?
 C11E C10E H10E 120.0 . . ?
 C6E C11E C10E 121.0(4) . . ?
 C6E C11E H11E 119.5 . . ?
 C10E C11E H11E 119.5 . . ?
 C5E O1E C2E 108.8(2) . . ?
 C2E O2E H2E 104(4) . . ?
 H1BA C1B H1BB 109.5 . . ?
 H1BA C1B H1BC 109.5 . . ?
 H1BB C1B H1BC 109.5 . . ?
 C2B C1B H1BA 109.5 . . ?
 C2B C1B H1BB 109.5 . . ?
 C2B C1B H1BC 109.5 . . ?
 C1B C2B C3B 112.2(3) . . ?
 O1B C2B C1B 109.1(3) . . ?
 O1B C2B C3B 102.5(3) . . ?
 O2B C2B C1B 109.7(3) . . ?
 O2B C2B C3B 114.4(3) . . ?
 O2B C2B O1B 108.7(3) . . ?
 C4B C3B C2B 106.5(3) . . ?
 O3B C3B C2B 122.2(3) . . ?
 O3B C3B C4B 131.3(4) . . ?
 C3B C4B H4B 127(2) . . ?
 C5B C4B C3B 108.8(3) . . ?
 C5B C4B H4B 125(2) . . ?
 C4B C5B C6B 130.6(3) . . ?
 O1B C5B C4B 113.6(3) . . ?
 O1B C5B C6B 115.9(3) . . ?
 C7B C6B C5B 120.0(3) . . ?
 C11B C6B C5B 121.2(3) . . ?
 C11B C6B C7B 118.7(3) . . ?
 C6B C7B H7B 119.7 . . ?
 C8B C7B C6B 120.6(4) . . ?
 C8B C7B H7B 119.7 . . ?
 C7B C8B H8B 120.3 . . ?
 C7B C8B C9B 119.5(4) . . ?
 C9B C8B H8B 120.3 . . ?
 C8B C9B H9B 120.0 . . ?
 C10B C9B C8B 120.0(4) . . ?
 C10B C9B H9B 120.0 . . ?
 C9B C10B H10B 119.7 . . ?
 C9B C10B C11B 120.5(4) . . ?
 C11B C10B H10B 119.7 . . ?
 C6B C11B H11B 119.7 . . ?
 C10B C11B C6B 120.6(4) . . ?
 C10B C11B H11B 119.7 . . ?
 C5B O1B C2B 108.6(2) . . ?
 C2B O2B H2B 112(3) . . ?

loop_
  _geom_torsion_atom_site_label_1
  _geom_torsion_atom_site_label_2
  _geom_torsion_atom_site_label_3
  _geom_torsion_atom_site_label_4
  _geom_torsion
  _geom_torsion_site_symmetry_1
  _geom_torsion_site_symmetry_2
  _geom_torsion_site_symmetry_3
  _geom_torsion_site_symmetry_4
  _geom_torsion_publ_flag
 C1 C2 C3 C4 -109.1(3) . . . . ?
 C1 C2 C3 O3 70.7(4) . . . . ?
 C1 C2 O1 C5 113.3(3) . . . . ?
 C2 C3 C4 C5 -4.2(4) . . . . ?
 C3 C2 O1 C5 -5.2(3) . . . . ?
 C3 C4 C5 C6 -178.5(3) . . . . ?
 C3 C4 C5 O1 0.7(4) . . . . ?
 C4 C5 C6 C7 167.7(4) . . . . ?
 C4 C5 C6 C11 -10.1(6) . . . . ?
 C4 C5 O1 C2 3.1(4) . . . . ?
 C5 C6 C7 C8 -177.4(3) . . . . ?
 C5 C6 C11 C10 177.3(3) . . . . ?
 C6 C5 O1 C2 -177.6(3) . . . . ?
 C6 C7 C8 C9 0.4(6) . . . . ?
 C7 C6 C11 C10 -0.6(6) . . . . ?
 C7 C8 C9 C10 -1.0(6) . . . . ?
 C8 C9 C10 C11 0.8(7) . . . . ?
 C9 C10 C11 C6 0.0(6) . . . . ?
 C11 C6 C7 C8 0.4(5) . . . . ?
 O1 C2 C3 C4 5.6(3) . . . . ?
 O1 C2 C3 O3 -174.5(3) . . . . ?
 O1 C5 C6 C7 -11.5(4) . . . . ?
 O1 C5 C6 C11 170.7(3) . . . . ?
 O2 C2 C3 C4 123.8(3) . . . . ?
 O2 C2 C3 O3 -56.4(4) . . . . ?
 O2 C2 O1 C5 -127.7(3) . . . . ?
 O3 C3 C4 C5 176.0(4) . . . . ?
 C1D C2D C3D C4D -111.7(4) . . . . ?
 C1D C2D C3D O3D 67.1(4) . . . . ?
 C1D C2D O1D C5D 114.1(3) . . . . ?
 C2D C3D C4D C5D -2.2(4) . . . . ?
 C3D C2D O1D C5D -3.9(3) . . . . ?
 C3D C4D C5D C6D -179.0(4) . . . . ?
 C3D C4D C5D O1D -0.5(5) . . . . ?
 C4D C5D C6D C7D 173.5(4) . . . . ?
 C4D C5D C6D C11D -4.6(6) . . . . ?
 C4D C5D O1D C2D 3.0(4) . . . . ?
 C5D C6D C7D C8D -179.0(4) . . . . ?
 C5D C6D C11D C10D 177.4(4) . . . . ?
 C6D C5D O1D C2D -178.2(3) . . . . ?
 C6D C7D C8D C9D 1.2(7) . . . . ?
 C7D C6D C11D C10D -0.8(6) . . . . ?
 C7D C8D C9D C10D -0.1(8) . . . . ?
 C8D C9D C10D C11D -1.5(8) . . . . ?
 C9D C10D C11D C6D 1.9(7) . . . . ?
 C11D C6D C7D C8D -0.8(6) . . . . ?
 O1D C2D C3D C4D 3.7(4) . . . . ?
 O1D C2D C3D O3D -177.6(3) . . . . ?
 O1D C5D C6D C7D -5.0(5) . . . . ?
 O1D C5D C6D C11D 176.8(3) . . . . ?
 O2D C2D C3D C4D 123.1(3) . . . . ?
 O2D C2D C3D O3D -58.1(5) . . . . ?
 O2D C2D O1D C5D -126.0(3) . . . . ?
 O3D C3D C4D C5D 179.2(4) . . . . ?
 C1C C2C C3C C4C 109.4(3) . . . . ?
 C1C C2C C3C O3C -70.0(4) . . . . ?
 C1C C2C O1C C5C -112.5(3) . . . . ?
 C2C C3C C4C C5C 4.8(4) . . . . ?
 C3C C2C O1C C5C 5.9(3) . . . . ?
 C3C C4C C5C C6C 178.5(3) . . . . ?
 C3C C4C C5C O1C -1.0(4) . . . . ?
 C4C C5C C6C C7C 11.3(6) . . . . ?
 C4C C5C C6C C11C -165.8(4) . . . . ?
 C4C C5C O1C C2C -3.3(4) . . . . ?
 C5C C6C C7C C8C -178.9(3) . . . . ?
 C5C C6C C11C C10C 177.7(3) . . . . ?
 C6C C5C O1C C2C 177.0(3) . . . . ?
 C6C C7C C8C C9C 1.9(6) . . . . ?
 C7C C6C C11C C10C 0.6(5) . . . . ?
 C7C C8C C9C C10C -0.8(7) . . . . ?
 C8C C9C C10C C11C -0.4(7) . . . . ?
 C9C C10C C11C C6C 0.5(6) . . . . ?
 C11C C6C C7C C8C -1.8(6) . . . . ?
 O1C C2C C3C C4C -6.5(3) . . . . ?
 O1C C2C C3C O3C 174.1(3) . . . . ?
 O1C C5C C6C C7C -169.1(3) . . . . ?
 O1C C5C C6C C11C 13.8(4) . . . . ?
 O2C C2C C3C C4C -125.3(3) . . . . ?
 O2C C2C C3C O3C 55.3(5) . . . . ?
 O2C C2C O1C C5C 128.3(3) . . . . ?
 O3C C3C C4C C5C -175.9(4) . . . . ?
 C1A C2A C3A C4A 114.4(4) . . . . ?
 C1A C2A C3A O3A -64.0(5) . . . . ?
 C1A C2A O1A C5A -118.7(3) . . . . ?
 C2A C3A C4A C5A 3.4(4) . . . . ?
 C3A C2A O1A C5A 1.3(3) . . . . ?
 C3A C4A C5A C6A 177.3(4) . . . . ?
 C3A C4A C5A O1A -2.7(5) . . . . ?
 C4A C5A C6A C7A -10.6(6) . . . . ?
 C4A C5A C6A C11A 169.3(4) . . . . ?
 C4A C5A O1A C2A 0.8(4) . . . . ?
 C5A C6A C7A C8A -177.7(4) . . . . ?
 C5A C6A C11A C10A 177.7(4) . . . . ?
 C6A C5A O1A C2A -179.2(3) . . . . ?
 C6A C7A C8A C9A -1.8(7) . . . . ?
 C7A C6A C11A C10A -2.5(7) . . . . ?
 C7A C8A C9A C10A 1.2(8) . . . . ?
 C8A C9A C10A C11A -1.3(8) . . . . ?
 C9A C10A C11A C6A 1.9(8) . . . . ?
 C11A C6A C7A C8A 2.4(6) . . . . ?
 O1A C2A C3A C4A -2.8(4) . . . . ?
 O1A C2A C3A O3A 178.7(3) . . . . ?
 O1A C5A C6A C7A 169.4(3) . . . . ?
 O1A C5A C6A C11A -10.7(5) . . . . ?
 O2A C2A C3A C4A -119.5(3) . . . . ?
 O2A C2A C3A O3A 62.1(4) . . . . ?
 O2A C2A O1A C5A 121.0(3) . . . . ?
 O3A C3A C4A C5A -178.4(4) . . . . ?
 C1E C2E C3E C4E 113.7(3) . . . . ?
 C1E C2E C3E O3E -65.6(4) . . . . ?
 C1E C2E O1E C5E -117.4(3) . . . . ?
 C2E C3E C4E C5E 2.7(4) . . . . ?
 C3E C2E O1E C5E 1.7(3) . . . . ?
 C3E C4E C5E C6E 176.1(3) . . . . ?
 C3E C4E C5E O1E -1.7(4) . . . . ?
 C4E C5E C6E C7E 6.7(6) . . . . ?
 C4E C5E C6E C11E -171.3(4) . . . . ?
 C4E C5E O1E C2E -0.1(4) . . . . ?
 C5E C6E C7E C8E -177.9(3) . . . . ?
 C5E C6E C11E C10E 177.9(3) . . . . ?
 C6E C5E O1E C2E -178.3(3) . . . . ?
 C6E C7E C8E C9E 0.3(6) . . . . ?
 C7E C6E C11E C10E -0.1(6) . . . . ?
 C7E C8E C9E C10E -0.6(6) . . . . ?
 C8E C9E C10E C11E 0.7(6) . . . . ?
 C9E C10E C11E C6E -0.3(6) . . . . ?
 C11E C6E C7E C8E 0.1(6) . . . . ?
 O1E C2E C3E C4E -2.6(3) . . . . ?
 O1E C2E C3E O3E 178.1(3) . . . . ?
 O1E C5E C6E C7E -175.6(3) . . . . ?
 O1E C5E C6E C11E 6.5(5) . . . . ?
 O2E C2E C3E C4E -119.9(3) . . . . ?
 O2E C2E C3E O3E 60.8(4) . . . . ?
 O2E C2E O1E C5E 122.8(3) . . . . ?
 O3E C3E C4E C5E -178.1(4) . . . . ?
 C1B C2B C3B C4B -114.0(3) . . . . ?
 C1B C2B C3B O3B 62.7(5) . . . . ?
 C1B C2B O1B C5B 117.0(3) . . . . ?
 C2B C3B C4B C5B -2.6(4) . . . . ?
 C3B C2B O1B C5B -2.1(3) . . . . ?
 C3B C4B C5B C6B -178.2(3) . . . . ?
 C3B C4B C5B O1B 1.4(5) . . . . ?
 C4B C5B C6B C7B 4.3(6) . . . . ?
 C4B C5B C6B C11B 179.9(4) . . . . ?
 C4B C5B O1B C2B 0.6(4) . . . . ?
 C5B C6B C7B C8B 176.5(3) . . . . ?
 C5B C6B C11B C10B -177.2(4) . . . . ?
 C6B C5B O1B C2B -179.8(3) . . . . ?
 C6B C7B C8B C9B 0.1(6) . . . . ?
 C7B C6B C11B C10B -1.4(6) . . . . ?
 C7B C8B C9B C10B -0.4(6) . . . . ?
 C8B C9B C10B C11B -0.3(7) . . . . ?
 C9B C10B C11B C6B 1.2(6) . . . . ?
 C11B C6B C7B C8B 0.8(6) . . . . ?
 O1B C2B C3B C4B 2.8(4) . . . . ?
 O1B C2B C3B O3B 179.6(3) . . . . ?
 O1B C5B C6B C7B -175.3(3) . . . . ?
 O1B C5B C6B C11B 0.4(5) . . . . ?
 O2B C2B C3B C4B 120.3(3) . . . . ?
 O2B C2B C3B O3B -63.0(5) . . . . ?
 O2B C2B O1B C5B -123.5(3) . . . . ?
 O3B C3B C4B C5B -178.9(4) . . . . ?

loop_
  _diffrn_refln_index_h
  _diffrn_refln_index_k
  _diffrn_refln_index_l
  _diffrn_refln_intensity_net
  _diffrn_refln_intensity_u
 0 0 -4 9999 103.3
 0 0 4 9690.63 102.67
 0 0 -5 6.25 1.09
 0 0 5 8.73 1.16
 0 0 5 3.78 3.04
 0 0 6 930.07 16.99
 0 0 6 1074.72 17.27
 0 0 7 162.87 6.71
 0 0 8 460.1 12.55
 0 0 9 30.17 3.33
 0 0 10 532.93 15.2
 0 0 11 18.26 3.13
 0 0 12 82.38 6.22
 0 0 13 2.47 1.05
 0 0 14 82.97 6.8
 0 0 15 0.64 0.6
 0 0 16 12.74 2.84
 0 0 17 33.29 4.79
 0 0 18 25.59 4.32
 0 0 19 2.55 1.58
 0 0 20 10.22 3.01
 0 0 21 3.85 2.07
 0 0 22 3.37 2.09
 0 0 23 1.26 1.18
 0 0 24 1.36 2.32
 0 -1 24 0.26 1.4
 0 -1 23 -0.44 0.71
 0 -1 22 1.13 1.08
 0 -1 21 5.61 2.51
 0 -1 20 2.34 1.46
 0 -1 19 2.77 1.46
 0 -1 18 0.76 0.62
 0 -1 17 38.53 5.18
 0 -1 16 17.8 3.4
 0 -1 15 26.45 3.96
 0 -1 14 29.79 4.12
 0 -1 13 161.51 9.22
 0 -1 12 13.85 2.56
 0 -1 11 6.72 1.63
 0 -1 10 114.64 6.81
 0 -1 9 300.07 10.56
 0 1 -8 118.11 5.72
 0 -1 8 117.19 6.08
 0 -1 7 276.24 8.93
 0 1 -7 286.02 8.85
 0 1 -6 485.5 11.25
 0 -1 6 467.01 11.39
 0 1 -5 1423.78 21.38
 0 -1 5 1455.67 21.86
 0 1 -4 213.4 5.82
 0 -1 4 195.88 5.78
 0 -1 4 243.21 6.38
 0 1 -4 223.98 6.15
 0 1 -3 207.57 5.28
 0 -1 3 201.44 5.09
 0 -1 3 224.09 5.47
 0 1 -3 204.97 5.19
 0 -1 -3 62.24 2.62
 0 -1 -3 59.43 2.51
 0 -1 -4 224.66 5.7
 0 1 4 218.52 5.83
 0 -1 -4 213.41 5.82
 0 1 5 2087.76 28.23
 0 -1 -5 2307.97 28.77
 0 1 6 282.96 8.35
 0 1 7 68.3 4.24
 0 1 8 38.45 3.39
 0 1 9 437.4 12.78
 0 1 10 29.74 3.43
 0 1 11 12.44 2.21
 0 1 12 64.5 5.42
 0 1 13 18.2 3.11
 0 1 14 10.28 2.45
 0 1 15 56.83 5.79
 0 1 16 4.66 1.77
 0 1 17 6.34 1.99
 0 1 18 0.23 0.24
 0 1 19 0.39 0.55
 0 1 20 3.89 1.82
 0 1 21 3.72 2.15
 0 1 22 1.18 1.56
 0 1 23 0 0.25
 0 1 24 -1.24 1.22
 0 -2 24 0 0.81
 0 -2 23 4.31 2.78
 0 -2 22 -0.44 0.67
 0 -2 21 2.26 1.53
 0 -2 20 1.54 1.21
 0 -2 19 2.87 1.62
 0 -2 18 -0.03 0.34
 0 -2 17 0.86 0.89
 0 -2 16 1.37 0.97
 0 -2 15 10.29 2.37
 0 -2 14 41.16 4.8
 0 -2 13 6.93 1.72
 0 -2 12 47.19 4.74
 0 2 -11 9.28 2.02
 0 -2 11 13.56 2.4
 0 2 -10 162.56 7.87
 0 -2 10 172.48 8.6
 0 -2 9 63.48 4.75
 0 2 -9 63.56 4.53
 0 -2 8 52.75 3.91
 0 2 -8 47.02 3.62
 0 -2 8 44.41 1.74
 0 2 -7 0.89 0.3
 0 -2 7 1.35 0.52
 0 -2 6 33.69 2.77
 0 2 -6 32.59 1.73
 0 -2 6 39.94 1.74
 0 2 -6 39.84 3.13
 0 2 -5 72.93 2.62
 0 2 -5 80.11 2.92
 0 -2 5 102.1 4.52
 0 -2 5 77.98 3.93
 0 2 -5 93.35 4.17
 0 -2 5 77.56 2.48
 0 2 -5 87.08 4.17
 0 -2 4 870.05 12.08
 0 2 -4 1018.17 15.13
 0 -2 4 1043.25 16.05
 0 -2 4 884.41 14.61
 0 2 -4 896.59 15.08
 0 2 -4 920.71 12.93
 0 2 -3 3.73 0.69
 0 -2 3 4.17 0.58
 0 2 -3 3.83 0.63
 0 -2 3 4.48 0.7
 0 2 -3 4.44 0.8
 0 -2 -3 3.79 0.57
 0 2 3 2.93 0.47
 0 -2 -3 3.12 0.52
 0 2 3 3.39 0.55
 0 -2 -3 3.31 0.41
 0 2 4 378.92 7.2
 0 2 4 393.75 8.22
 0 2 5 2.3 0.44
 0 -2 -5 5.52 1.21
 0 -2 -5 4.02 0.67
 0 2 5 2.86 0.46
 0 -2 -6 2.21 0.49
 0 2 6 1.72 0.39
 0 2 7 127.97 5.69
 0 -2 -7 107.1 3.06
 0 2 7 115.98 3.05
 0 2 8 96.5 5.27
 0 -2 -8 87.56 2.7
 0 2 9 2.53 0.39
 0 -2 -9 2.58 0.44
 0 2 10 164.57 7.7
 0 -2 -10 136.22 3.01
 0 2 11 34.55 3.75
 0 2 12 65.09 5.37
 0 2 13 -0.02 0.32
 0 2 14 72.1 6.3
 0 2 15 15.58 3.04
 0 2 16 6.71 1.92
 0 2 17 12.87 2.93
 0 2 18 3.09 1.45
 0 2 19 6.22 2.25
 0 2 20 1.23 0.95
 0 2 21 0.1 0.72
 0 2 22 0 0.74
 0 2 23 1.97 2.03
 0 2 24 0.8 0.97
 0 -3 23 -1.44 1.27
 0 -3 22 0.58 0.95
 0 -3 21 0 0.18
 0 -3 20 5.17 2.28
 0 -3 19 7.08 2.36
 0 -3 18 5.09 1.97
 0 -3 17 4.45 1.81
 0 -3 16 2.86 1.41
 0 -3 15 34.81 4.58
 0 -3 14 5.01 1.66
 0 3 -13 0.4 0.22
 0 -3 13 -0.54 0.67
 0 -3 12 1.77 0.9
 0 3 -12 0.97 0.74
 0 3 -11 6.71 1.62
 0 -3 11 6.41 1.66
 0 -3 10 9.54 2.12
 0 3 -10 8.84 1.73
 0 -3 10 9.28 0.98
 0 -3 9 265.72 9.73
 0 -3 9 247.58 5.28
 0 3 -9 252.2 9.4
 0 -3 8 158.07 4.45
 0 3 -8 161.64 7.28
 0 -3 8 158.12 7.17
 0 -3 7 87.62 4.98
 0 3 -7 81.29 4.9
 0 -3 7 80.66 3.08
 0 3 -6 45.03 2.4
 0 3 -6 54.57 2.86
 0 3 -6 53.14 3.72
 0 -3 6 50.68 2.43
 0 3 -5 2328.22 32.42
 0 3 -5 2080.33 28.15
 0 3 -5 2528.45 31.72
 0 3 -5 2488.33 29.88
 0 -3 5 2347.33 31.71
 0 -3 5 2062.06 27.67
 0 -3 4 -1.04 0.37
 0 3 -4 -0.13 0.22
 0 -3 4 -0.79 0.42
 0 3 -4 0.19 0.06
 0 -3 4 0.71 0.74
 0 3 -4 0.4 0.37
 0 3 -3 5.15 0.82
 0 -3 3 3.31 0.55
 0 -3 3 0.52 0.44
 0 3 -3 5.09 0.75
 0 -3 2 8389.12 91.21
 0 3 -2 8635.63 89.25
 0 3 -2 8564.42 91.86
 0 3 -1 337.82 7.69
 0 3 -1 333.11 7.49
 0 -3 0 17.18 1.44
 0 3 0 19.56 1.62
 0 -3 0 22.01 1.57
 0 3 0 19.49 1.65
 0 -3 -1 322.37 7.16
 0 3 1 343.47 7.67
 0 3 1 342.66 7.58
 0 -3 -1 364.47 7.59
 0 -3 -2 8196.97 87.02
 0 3 2 8366.07 87.14
 0 -3 -2 8720.33 90.73
 0 3 2 8639.36 91.35
 0 -3 -2 8566.26 91.52
 0 3 3 6.22 0.69
 0 -3 -3 5.46 0.91
 0 -3 -3 5.12 0.64
 0 -3 -3 5.64 1.21
 0 3 3 7.29 1.11
 0 -3 -3 5.99 0.86
 0 3 4 56.76 2.56
 0 -3 -4 60.6 2.64
 0 -3 -4 59.58 2.74
 0 -3 -4 63.6 2.92
 0 3 4 63.94 2.95
 0 3 5 1707.71 22.11
 0 -3 -5 1680.08 22.09
 0 -3 -5 1573.81 20.99
 0 3 5 1593.39 22.24
 0 3 5 1528.99 20.82
 0 3 6 337.04 7.94
 0 -3 -6 360.96 7.49
 0 3 7 115.25 3.85
 0 -3 -7 105.01 3.54
 0 -3 -8 0.83 0.3
 0 3 8 1.05 0.36
 0 -3 -9 40.61 2.17
 0 3 9 32.96 1.87
 0 3 10 35.65 3.62
 0 -3 -10 27.5 1.76
 0 3 11 15.09 1.14
 0 -3 -11 15.19 1.23
 0 3 11 20.13 2.81
 0 3 12 27.86 3.42
 0 -3 -12 20.79 1.37
 0 3 12 23.05 1.24
 0 3 13 1.7 0.89
 0 3 14 0.71 0.56
 0 3 15 -0.36 0.23
 0 3 16 3.18 1.4
 0 3 17 0.32 0.44
 0 3 18 5.8 2.09
 0 3 19 0.11 0.19
 0 3 20 -0.5 0.67
 0 3 21 0 0.27
 0 3 22 2.85 2.18
 0 3 23 0 0.59
 0 3 24 0.23 1.3
 0 -4 23 -1.04 1.08
 0 -4 22 -1.22 1.14
 0 -4 21 1.14 1.46
 0 -4 20 0.2 0.43
 0 -4 19 4.48 1.87
 0 -4 18 5.25 2.03
 0 -4 17 0.35 0.31
 0 -4 16 2.21 1.02
 0 4 -15 23.59 3.69
 0 -4 15 20.68 3.52
 0 -4 14 45.81 5.09
 0 4 -14 51.02 5.29
 0 4 -13 2.85 0.58
 0 -4 13 2.91 1.24
 0 4 -13 4.33 1.47
 0 4 -12 5.36 1.59
 0 -4 12 7.09 1.87
 0 -4 12 6.49 0.85
 0 4 -11 25.63 3.25
 0 -4 11 25.42 1.94
 0 -4 11 24.43 3.35
 0 4 -10 1.79 0.5
 0 4 -10 4.52 1.35
 0 -4 10 5.1 1.62
 0 -4 10 4.63 0.84
 0 -4 9 19.35 1.75
 0 -4 9 21.42 2.74
 0 4 -9 11.74 1.44
 0 4 -9 18.06 2.63
 0 -4 8 176 5.49
 0 -4 8 172.34 7.57
 0 4 -8 196.15 8.27
 0 -4 7 2.93 1.11
 0 -4 7 1.92 0.55
 0 4 -7 2.39 0.83
 0 4 -7 1.93 0.59
 0 4 -6 9.19 1.54
 0 4 -6 14.16 1.61
 0 -4 6 12.13 1.61
 0 4 -6 10.96 1.33
 0 -4 6 10.79 1.21
 0 4 -5 69.28 3.34
 0 4 -5 68.33 4.26
 0 4 -5 57.43 3.45
 0 -4 5 62.18 3.14
 0 4 -5 75.62 3.82
 0 -4 4 378.83 8.71
 0 -4 4 374.85 8.85
 0 4 -4 428.39 9.23
 0 -4 4 390.89 9.09
 0 4 -3 483.2 9.01
 0 -4 3 441.74 8.9
 0 -4 3 443.27 9.85
 0 4 -2 1035.27 13.87
 0 -4 2 1031.59 16.74
 0 4 -1 305.45 7.94
 0 -4 1 274.14 7.35
 0 4 -1 310.37 7.81
 0 -4 0 1597.46 22.48
 0 4 0 1769.73 23.82
 0 -4 0 1555.82 22.58
 0 4 0 1769.5 23.46
 0 4 1 168.58 5.74
 0 -4 -1 141.61 4.98
 0 -4 -1 159.9 5.59
 0 4 1 159.21 5.51
 0 4 2 740.92 13.51
 0 -4 -2 680.14 12.68
 0 -4 -2 612.57 9.38
 0 4 2 759.7 13.37
 0 -4 -2 671.69 12.91
 0 4 3 883.95 15.41
 0 -4 -3 844.77 14.48
 0 4 3 833.32 11.61
 0 -4 -3 812.41 12.24
 0 -4 -3 783.78 11.21
 0 -4 -3 822.47 15.19
 0 4 4 151.03 5.32
 0 -4 -4 125.14 3.79
 0 4 4 134.18 4.06
 0 -4 -4 135.98 5.4
 0 -4 -4 129.24 4.93
 0 -4 -4 137.84 4.4
 0 -4 -5 837.98 15.79
 0 4 5 800.2 13.19
 0 -4 -5 734.88 13.25
 0 -4 -5 934.6 14.58
 0 -4 -5 873.87 13.17
 0 4 5 709.91 13.83
 0 4 6 28.48 2.26
 0 4 6 28.67 2.1
 0 4 6 17.65 1.79
 0 -4 -6 23.84 1.88
 0 -4 -7 20.04 1.71
 0 4 7 23.41 1.88
 0 4 7 15.44 1.67
 0 4 7 24.77 2.3
 0 4 8 27.72 2.17
 0 -4 -8 29.4 2.08
 0 4 9 12.7 1.37
 0 -4 -9 25.26 1.93
 0 -4 -10 42.7 2.57
 0 4 10 44.33 3.9
 0 4 11 7.47 1.7
 0 4 11 2.4 0.58
 0 -4 -11 7.05 0.95
 0 4 12 25.74 3.31
 0 -4 -12 23.09 1.84
 0 4 13 0.08 0.18
 0 4 13 -0.12 0.16
 0 -4 -13 0.16 0.09
 0 4 14 1.55 0.74
 0 -4 -14 2.72 0.55
 0 4 15 7.98 2.09
 0 4 16 0.26 0.47
 0 4 17 4.55 1.77
 0 4 18 1.1 0.88
 0 4 19 1.96 1.49
 0 4 20 2.13 1.39
 0 4 21 -1.18 1.07
 0 4 22 0 0.4
 0 4 23 -0.51 0.75
 0 4 24 0 0.3
 0 -5 23 0.66 1.51
 0 -5 22 -1.41 1.22
 0 -5 21 1.04 1.01
 0 -5 20 0.01 0.43
 0 -5 19 -0.28 0.87
 0 -5 18 -0.27 0.46
 0 -5 17 -0.85 0.86
 0 -5 16 0.8 0.69
 0 5 -16 0.62 0.47
 0 5 -15 0.16 0.75
 0 -5 15 0.05 0.29
 0 5 -14 14.82 2.94
 0 -5 14 14.62 2.88
 0 -5 13 6.3 1.81
 0 5 -13 6.56 1.81
 0 -5 13 8.62 1.17
 0 -5 12 4.85 0.93
 0 -5 12 3.5 1.24
 0 5 -12 4.34 1.41
 0 -5 11 0.45 0.27
 0 -5 11 0.26 0.39
 0 5 -11 0.1 0.16
 0 5 -11 -0.35 0.52
 0 -5 10 -0.12 0.25
 0 5 -10 0.02 0.06
 0 5 -10 -0.01 0.24
 0 5 -9 5.16 1.02
 0 5 -9 6.39 1.58
 0 -5 9 7.47 1.2
 0 -5 9 5.11 1.45
 0 -5 8 149.19 5.67
 0 -5 8 154.73 7.3
 0 5 -8 131.1 5.39
 0 5 -8 152.9 7.8
 0 -5 7 12.41 1.52
 0 -5 7 14.04 2.06
 0 5 -7 14.51 2.17
 0 5 -7 16.03 1.9
 0 -5 6 15.15 1.68
 0 5 -6 20.58 2.23
 0 5 -6 20.47 2.48
 0 -5 6 18.71 2.09
 0 -5 5 177.14 6.14
 0 5 -5 194.99 7.71
 0 -5 5 181.44 6.39
 0 5 -4 45.71 3.29
 0 -5 4 38.86 2.62
 0 -5 4 42.07 3.01
 0 5 -3 8.35 1.05
 0 -5 3 11.21 1.75
 0 5 -3 15.91 1.84
 0 -5 3 13.13 1.57
 0 -5 3 11.79 1.27
 0 5 -2 1554.76 19.85
 0 -5 2 1640.06 24.68
 0 5 -2 1968.7 26.33
 0 -5 2 1557.9 20.86
 0 5 -2 1911.73 26.26
 0 -5 1 172.19 6.48
 0 5 -1 174.09 6.89
 0 5 0 24.14 2.42
 0 -5 0 17.28 1.87
 0 5 0 19.23 1.93
 0 -5 0 25.66 2.4
 0 -5 -1 144.9 5.81
 0 5 1 174.67 6.37
 0 -5 -1 157.37 5.94
 0 5 1 179.78 6.45
 0 5 2 1717.67 24.57
 0 -5 -2 1499.47 23.33
 0 5 2 1691.51 24.36
 0 -5 -2 1481.17 23
 0 -5 -2 1383.5 17.58
 0 5 3 6.25 0.63
 0 -5 -3 5.52 1.09
 0 -5 -3 6.13 0.74
 0 5 4 51.19 2.31
 0 -5 -4 52.72 3.67
 0 -5 -4 46.76 3.14
 0 -5 -4 55.64 2.71
 0 -5 -4 48.04 2.14
 0 -5 -5 140.56 5.5
 0 -5 -5 164.54 6.79
 0 -5 -5 178.82 5.71
 0 5 5 171.58 5.26
 0 -5 -6 -0.43 0.31
 0 5 6 5.14 1.54
 0 -5 -6 -0.29 0.4
 0 5 6 3.49 1
 0 -5 -7 24.05 2.78
 0 5 7 29.04 2.64
 0 -5 -7 21.85 2.01
 0 5 7 27.43 2.49
 0 5 8 99.41 5.04
 0 5 8 96.75 4.97
 0 5 8 86.24 4.19
 0 -5 -8 74.55 3.76
 0 -5 -9 81.24 3.96
 0 5 9 71.99 3.83
 0 5 10 13.41 1.58
 0 -5 -10 16.62 1.79
 0 5 11 0.16 0.13
 0 5 11 0.9 0.51
 0 -5 -11 0.51 0.23
 0 -5 -12 -0.07 0.2
 0 5 12 -0.09 0.16
 0 5 12 -0.4 0.44
 0 5 13 6.67 1.77
 0 -5 -13 5.33 1.04
 0 5 14 -0.05 0.35
 0 -5 -14 0.18 0.11
 0 5 15 4.4 1.65
 0 5 16 2.44 1.17
 0 5 17 3.07 1.45
 0 5 18 1.46 1.23
 0 5 19 0.1 0.51
 0 5 20 1.4 1.12
 0 5 21 1.02 0.99
 0 5 22 1.25 1.75
 0 5 23 0 0.84
 0 -6 22 1.56 1.29
 0 -6 21 0.77 0.88
 0 -6 20 1.11 1
 0 -6 19 1.08 1.13
 0 6 -18 0.55 0.67
 0 -6 18 -0.27 0.35
 0 -6 17 -0.6 0.75
 0 6 -17 0.3 0.52
 0 -6 16 13.74 3.09
 0 6 -16 12.18 2.87
 0 6 -15 4.17 1.6
 0 -6 15 5.45 1.86
 0 6 -14 2.73 1.27
 0 -6 14 2.42 1.15
 0 -6 13 4.08 0.94
 0 6 -13 2.84 1.31
 0 -6 13 2.99 1.31
 0 6 -12 31.9 4.16
 0 -6 12 26.06 3.7
 0 -6 12 28.9 2.61
 0 -6 11 -0.19 0.35
 0 -6 11 0.46 0.35
 0 6 -11 0.46 0.63
 0 -6 10 1.56 0.67
 0 6 -10 0.96 0.6
 0 -6 10 0.03 0.26
 0 -6 9 24.53 2.46
 0 -6 9 24.51 3.04
 0 6 -9 23 3.12
 0 6 -8 36.72 3.83
 0 -6 8 31.41 3.27
 0 -6 8 33.62 2.79
 0 6 -7 72.68 5.29
 0 -6 7 67.13 4.03
 0 -6 7 67.21 4.57
 0 -6 6 58.5 3.93
 0 -6 6 52.99 3.49
 0 6 -6 61.76 4.71
 0 -6 5 10.9 1.57
 0 -6 5 10.48 1.53
 0 6 -5 9.78 1.43
 0 -6 4 238.66 6.84
 0 -6 4 234.94 7.63
 0 -6 3 79.65 4.33
 0 -6 3 76.21 3.41
 0 -6 3 74.43 4.36
 0 -6 2 13.58 1.82
 0 -6 2 17.22 1.42
 0 6 -2 8.96 0.81
 0 -6 2 15.17 1.85
 0 -6 1 181.89 4.21
 0 -6 1 180.55 6.98
 0 -6 0 1001.46 18.76
 0 -6 0 1030.74 18.54
 0 -6 -1 414.01 10.82
 0 -6 -1 343.29 9.94
 0 -6 -2 22.82 2.63
 0 -6 -2 21.87 2.35
 0 -6 -2 22.08 1.15
 0 6 3 6.65 0.55
 0 -6 -3 5.83 0.73
 0 -6 -3 6.48 0.58
 0 -6 -3 5.22 0.96
 0 -6 -3 4.99 0.92
 0 -6 -4 248.21 6.07
 0 -6 -4 245.76 8.79
 0 6 4 226.67 5.18
 0 -6 -4 218.27 7.45
 0 -6 -5 9.37 1.51
 0 -6 -5 6.65 1.6
 0 6 5 3.84 0.83
 0 6 6 30.84 2.32
 0 -6 -6 34.69 3.39
 0 -6 -6 25.54 2.5
 0 -6 -7 7.85 1.77
 0 -6 -7 5.02 0.99
 0 6 7 5.8 1.39
 0 -6 -8 60.63 4.8
 0 6 8 58.96 3.95
 0 -6 -8 44.83 3.22
 0 -6 -9 -0.3 0.13
 0 -6 -9 0.93 1.02
 0 6 9 2.13 0.7
 0 6 10 1.33 0.29
 0 -6 -10 0.33 0.52
 0 -6 -10 1.13 0.95
 0 -6 -11 0.69 0.33
 0 6 11 0.61 0.39
 0 6 12 5.85 1.63
 0 -6 -12 4.81 1.05
 0 6 13 32.96 4.05
 0 -6 -13 30.55 2.74
 0 -6 -14 2.26 0.73
 0 6 14 1.15 0.82
 0 -6 -15 0.63 0.24
 0 6 15 -0.09 0.21
 0 6 16 6.02 1.91
 0 6 17 9.17 2.53
 0 6 18 -0.6 0.68
 0 6 19 0.73 0.82
 0 6 20 0 0.23
 0 6 21 -0.74 0.83
 0 6 22 0.95 0.98
 0 6 23 0 0.44
 0 -7 22 0.77 0.91
 0 -7 21 1.11 1.06
 0 -7 20 0.4 0.96
 0 7 -19 -0.08 0.27
 0 -7 19 0.33 0.92
 0 7 -18 2.1 1.34
 0 -7 18 0.09 0.43
 0 7 -17 0.51 0.33
 0 -7 17 1.17 0.93
 0 -7 16 12.34 2.9
 0 7 -16 11.9 2.87
 0 -7 15 0.88 0.79
 0 7 -15 -0.38 0.72
 0 -7 14 9.52 1.58
 0 -7 14 6.51 1.91
 0 7 -14 7.39 2.09
 0 7 -13 8.16 2.17
 0 -7 13 9.09 1.52
 0 -7 13 6.96 1.86
 0 -7 12 73.16 4.74
 0 7 -12 71.7 6.55
 0 -7 12 68.82 6
 0 7 -11 10.62 2.38
 0 -7 11 10.6 1.8
 0 -7 11 10.61 2.21
 0 -7 10 5.11 1.18
 0 -7 10 4.71 1.36
 0 7 -10 4.61 1.43
 0 7 -9 9.04 2.13
 0 -7 9 10.84 2.13
 0 -7 9 10.95 1.74
 0 -7 8 15.93 2.32
 0 -7 8 17.52 2.2
 0 7 -8 16.96 2.71
 0 -7 7 219.19 8.03
 0 7 -7 243.71 10.3
 0 -7 7 227.89 8.75
 0 -7 6 177.6 7.15
 0 -7 6 191.6 7.47
 0 7 -6 205.95 9.14
 0 -7 5 108.57 5.54
 0 -7 5 110.96 5.2
 0 -7 4 157.46 6.63
 0 -7 4 167.55 5.82
 0 -7 3 23.23 1.89
 0 7 -3 11.99 1.26
 0 -7 3 22.85 2.39
 0 7 -2 4.97 0.57
 0 -7 2 11.33 1.18
 0 -7 2 9.91 1.61
 0 -7 1 4.69 1.14
 0 -7 1 3.5 0.55
 0 -7 1 2.62 0.77
 0 -7 0 13.62 1.92
 0 -7 0 13.27 0.85
 0 -7 0 12.01 1.99
 0 -7 0 13.76 2.02
 0 -7 -1 79.28 4.69
 0 -7 -1 96.2 5.29
 0 -7 -1 76.2 4.88
 0 -7 -2 3.37 0.95
 0 -7 -2 3.44 0.42
 0 -7 -2 3.7 1.18
 0 -7 -2 4.23 0.99
 0 -7 -3 8.98 1.47
 0 -7 -3 10.87 1.76
 0 -7 -3 10.31 0.94
 0 -7 -4 87.55 3.42
 0 7 4 70.05 2.51
 0 -7 -4 96.24 5.69
 0 -7 -4 73 4.5
 0 7 5 46.66 2.71
 0 -7 -5 48.16 3.62
 0 -7 -5 62.01 4.7
 0 -7 -5 55.05 3.06
 0 7 6 71.06 3.55
 0 -7 -6 77.34 5.35
 0 -7 -6 57.53 4.01
 0 -7 -6 70.01 3.79
 0 -7 -7 128.18 7.21
 0 7 7 121.94 5.37
 0 -7 -8 39.16 3.21
 0 -7 -8 50.55 4.58
 0 7 8 52.31 3.72
 0 7 9 7.98 1.53
 0 -7 -9 6.67 1.77
 0 -7 -9 6.69 1.32
 0 7 10 29.48 3.18
 0 -7 -10 28.28 3.64
 0 -7 -10 23.52 2.5
 0 -7 -11 1.45 0.61
 0 7 11 0.67 0.3
 0 -7 -11 0.51 0.46
 0 7 12 4.69 1.45
 0 -7 -12 5.18 1.64
 0 -7 -12 3.53 1.02
 0 -7 -13 4.23 1.25
 0 -7 -13 6.76 1.9
 0 7 13 9.24 2.25
 0 7 14 0.95 0.66
 0 -7 -14 0.5 0.62
 0 -7 -14 1.74 0.73
 0 7 15 3.13 1.32
 0 -7 -15 1.54 0.62
 0 7 16 1.86 0.91
 0 7 17 2.15 0.9
 0 7 18 -0.61 0.84
 0 7 19 0.19 0.42
 0 7 20 -0.05 0.23
 0 7 21 0.19 0.58
 0 7 22 -1 1.01
 0 7 23 -1.21 1.16
 0 -8 21 0.26 0.52
 0 8 -20 0.82 0.87
 0 -8 20 1.67 1.92
 0 -8 19 0.62 0.73
 0 8 -19 0.2 0.76
 0 8 -18 0.63 1.01
 0 -8 18 1.38 1.37
 0 -8 17 0.72 0.9
 0 8 -17 0.73 0.86
 0 -8 16 1.35 0.94
 0 8 -16 2.28 1.29
 0 -8 15 0.25 0.39
 0 8 -15 0.32 0.26
 0 -8 14 2.65 1.14
 0 8 -14 4.56 1.76
 0 8 -13 -0.07 0.28
 0 -8 13 0.39 0.12
 0 8 -12 2.44 1.26
 0 -8 12 2.83 1.23
 0 -8 12 2.94 0.99
 0 8 -11 0.35 0.2
 0 -8 11 1.8 0.99
 0 -8 11 1.28 0.63
 0 8 -10 2.91 1.01
 0 -8 10 4.48 1.38
 0 -8 10 4.47 1.21
 0 8 -9 0.16 0.34
 0 -8 9 0.18 0.16
 0 -8 9 0.37 0.19
 0 8 -8 64.71 5.52
 0 -8 8 66.25 4.95
 0 -8 8 59.96 4.45
 0 -8 7 7.48 1.53
 0 -8 7 6.9 1.37
 0 8 -7 7.32 1.82
 0 -8 6 -0.34 0.49
 0 -8 6 -0.13 0.36
 0 -8 5 62.79 4.35
 0 -8 5 70.16 4.13
 0 -8 4 14.14 1.67
 0 8 -4 5.05 0.93
 0 -8 4 12.45 1.96
 0 -8 3 309.46 7.46
 0 -8 3 283.23 9.58
 0 -8 2 92.15 3.51
 0 -8 2 82.19 5.11
 0 -8 1 67.09 2.6
 0 -8 1 73.65 4.91
 0 -8 0 965.91 19.83
 0 -8 0 932.71 11.76
 0 -8 -1 149.09 7.16
 0 -8 -1 139.81 7.35
 0 -8 -2 53.42 4.2
 0 -8 -2 57.98 4.39
 0 -8 -3 414.81 12.21
 0 -8 -3 426.38 7.42
 0 -8 -4 65.22 4.88
 0 -8 -4 55.38 2.71
 0 -8 -4 51.12 4.06
 0 -8 -5 57.14 4.19
 0 8 5 63.13 2.63
 0 -8 -5 64.71 3.29
 0 -8 -5 69.99 5.24
 0 8 6 40.81 2.58
 0 -8 -6 43.78 2.98
 0 -8 -6 49.32 4.41
 0 -8 -6 34.26 3.24
 0 8 7 0.07 0.04
 0 -8 -7 -0.12 0.37
 0 8 8 22.47 2.23
 0 -8 -8 18.21 2.29
 0 -8 -8 22.37 3.04
 0 8 9 13.32 1.85
 0 -8 -9 13.57 2.57
 0 -8 -9 11.01 1.74
 0 8 10 0.4 0.45
 0 -8 -10 0.96 0.9
 0 -8 -10 0.12 0.27
 0 -8 -11 5.96 1.37
 0 -8 -11 8.46 2.15
 0 8 11 7.87 1.61
 0 8 12 11.43 2.09
 0 -8 -12 9.43 1.7
 0 -8 -12 11.13 2.54
 0 -8 -13 6.42 1.47
 0 -8 -13 6.05 1.88
 0 8 13 7.49 1.77
 0 -8 -14 6.37 1.38
 0 8 14 8.49 2.15
 0 -8 -14 5.83 1.97
 0 8 15 11.87 2.55
 0 -8 -15 8.69 1.59
 0 -8 -15 9.27 2.44
 0 8 16 0.01 0.3
 0 -8 -16 -0.78 0.39
 0 8 17 0.69 0.67
 0 -8 -17 1.39 0.6
 0 8 18 1.75 1.01
 0 -8 -18 2.6 1.4
 0 8 19 1.08 1.17
 0 -8 -19 0.95 0.83
 0 -8 -20 -0.56 0.7
 0 8 20 0.5 0.85
 0 -8 -21 1.77 1.75
 0 8 21 4.03 2.28
 0 8 22 0.04 0.39
 0 -8 -22 1.69 1.29
 0 9 -21 0 0.57
 0 -9 21 -2.39 1.58
 0 -9 20 0.99 1.45
 0 9 -20 3.01 2.3
 0 -9 19 0.35 0.55
 0 9 -19 0.1 0.56
 0 9 -18 0 0.31
 0 -9 18 1.35 1.19
 0 -9 17 0.49 0.62
 0 9 -17 -0.05 0.21
 0 -9 16 0.96 0.97
 0 9 -16 1.42 1.26
 0 -9 15 -0.79 0.83
 0 9 -15 0.46 0.59
 0 -9 14 4.27 1.61
 0 9 -14 5.73 2.06
 0 9 -13 -0.24 0.47
 0 -9 13 0.02 0.32
 0 -9 13 0.42 0.17
 0 -9 12 3.54 1.46
 0 9 -12 3.89 1.6
 0 -9 12 3.93 1.26
 0 9 -11 26.61 4.03
 0 -9 11 24.56 3.38
 0 -9 11 30.05 3.37
 0 -9 10 4.35 1.32
 0 -9 10 4.63 1.22
 0 9 -10 4.82 1.79
 0 9 -9 2.31 1.07
 0 -9 9 2.54 0.99
 0 -9 9 4.43 1.35
 0 -9 8 27.68 3.23
 0 9 -8 28.45 3.84
 0 -9 8 28.33 3.23
 0 -9 7 10.29 1.91
 0 9 -7 13.4 2.6
 0 -9 7 12.57 2.03
 0 9 -6 -0.24 0.34
 0 -9 6 0.32 0.15
 0 -9 6 -0.37 0.41
 0 -9 5 85.48 4.74
 0 -9 5 75.49 5.06
 0 -9 4 25.33 2.94
 0 -9 4 30.86 2.57
 0 -9 3 4.13 1.18
 0 -9 3 7.32 1.14
 0 -9 2 75.18 5.17
 0 -9 2 89.15 3.67
 0 -9 1 17.44 2.36
 0 -9 1 20 1.43
 0 -9 0 2.26 0.42
 0 -9 0 2.69 0.9
 0 -9 0 4.08 1.62
 0 -9 -1 28.3 3.23
 0 -9 -1 24.23 2.85
 0 -9 -2 71.72 5.03
 0 -9 -2 90.41 5.98
 0 -9 -3 1.18 1.79
 0 -9 -3 1.27 0.48
 0 -9 -4 53.4 4.67
 0 -9 -4 47.28 2.37
 0 -9 -4 42.62 3.86
 0 -9 -5 14.01 1.51
 0 9 5 11.28 0.93
 0 -9 -5 12.04 1.98
 0 -9 -5 14.4 2.53
 0 -9 -6 17.18 1.89
 0 9 6 11.89 1.26
 0 -9 -6 16.59 2.34
 0 -9 -6 17.56 3.02
 0 9 7 0.57 0.34
 0 -9 -7 0.48 0.36
 0 -9 -7 1.14 0.76
 0 -9 -8 4.51 1.28
 0 9 8 5.33 1.06
 0 -9 -8 5.96 1.67
 0 -9 -9 2.2 0.89
 0 -9 -9 2.84 1.16
 0 9 9 1.23 0.9
 0 -9 -10 9.8 2.19
 0 -9 -10 9.65 1.87
 0 9 10 11.9 2.02
 0 -9 -11 1.85 1.03
 0 -9 -11 1.27 0.65
 0 9 11 1.71 0.85
 0 9 12 0.9 0.78
 0 -9 -12 1.73 0.87
 0 -9 -13 14.18 3.02
 0 -9 -13 13.34 2.3
 0 9 13 17.52 2.85
 0 -9 -14 0.8 0.87
 0 -9 -14 0.5 0.43
 0 9 14 1.13 0.85
 0 -9 -15 4.2 1.79
 0 -9 -15 4.43 1.29
 0 9 15 5.21 1.8
 0 9 16 0.34 0.4
 0 -9 -16 0.98 0.86
 0 9 17 2.72 1.33
 0 -9 -17 1.08 0.81
 0 -9 -18 -0.5 0.68
 0 9 18 -0.22 0.32
 0 -9 -19 0.5 1.13
 0 9 19 0.36 0.76
 0 -9 -20 0 0.59
 0 9 20 -1.12 1.1
 0 -9 -21 0 0.27
 0 9 21 1.17 1.16
 0 -9 -22 0 0.66
 0 10 -20 0.03 0.43
 0 -10 20 1.15 1.06
 0 -10 19 -1.15 1.02
 0 10 -19 -0.49 0.69
 0 10 -18 0 0.14
 0 -10 18 -0.6 0.71
 0 -10 17 0.15 0.36
 0 10 -17 0.52 0.67
 0 -10 16 0.85 0.75
 0 10 -16 0.98 1.05
 0 -10 15 1.36 1.06
 0 10 -15 0.96 1.03
 0 10 -14 10.51 2.83
 0 -10 14 8.73 2.29
 0 -10 13 0.55 0.54
 0 -10 13 0.27 0.55
 0 10 -12 0.52 0.62
 0 -10 12 1 0.82
 0 -10 12 2.94 1.26
 0 -10 11 0.15 0.19
 0 -10 11 0.39 0.37
 0 10 -11 0.85 0.76
 0 -10 10 6.82 1.75
 0 -10 10 8.59 1.96
 0 10 -10 8.39 2.29
 0 -10 9 29.19 3.55
 0 10 -9 26.25 3.94
 0 -10 9 29.62 3.52
 0 -10 8 4.82 1.19
 0 10 -8 4.68 1.63
 0 -10 8 5.38 1.49
 0 -10 7 2.48 1.08
 0 -10 7 2.69 0.94
 0 10 -6 0.4 0.2
 0 -10 6 1.24 0.71
 0 -10 5 79.75 5.52
 0 -10 5 90.77 4.86
 0 -10 4 7.77 1.28
 0 -10 4 6.65 1.6
 0 -10 3 90.2 4.05
 0 -10 3 81.6 5.59
 0 -10 2 20.19 1.65
 0 -10 2 19.86 2.8
 0 -10 1 29.52 3.38
 0 -10 1 34.27 1.82
 0 -10 0 86.77 2.38
 0 -10 0 89.45 5.76
 0 -10 0 92.36 2.32
 0 -10 -1 41.73 3.99
 0 -10 -1 35.05 3.88
 0 -10 -2 5.62 1.5
 0 -10 -2 2.39 1.03
 0 -10 -3 63.85 5.38
 0 -10 -3 53.77 4.58
 0 -10 -4 98.45 6.66
 0 -10 -4 79.85 2.93
 0 -10 -4 83.43 5.76
 0 -10 -5 30.12 3.69
 0 -10 -5 23.74 3
 0 -10 -5 18.98 1.65
 0 -10 -6 21.23 2.8
 0 -10 -6 9.78 1.43
 0 10 6 17.06 1.26
 0 -10 -6 22.47 3.33
 0 10 7 7.81 1.05
 0 -10 -7 8.12 2.01
 0 -10 -7 7.45 1.69
 0 10 8 13.94 1.73
 0 -10 -8 14.97 2.38
 0 -10 -8 17.97 3.09
 0 10 9 0.07 0.21
 0 -10 -9 1.06 0.66
 0 -10 -10 1.74 0.9
 0 -10 -10 0.51 0.81
 0 10 10 0.77 0.58
 0 -10 -11 8.23 2.2
 0 -10 -11 6.61 1.7
 0 10 11 7.71 1.61
 0 -10 -12 4.01 1.63
 0 -10 -12 4.5 1.37
 0 10 12 5.62 1.48
 0 -10 -13 5.27 1.88
 0 10 13 4.19 1.24
 0 -10 -13 4.22 1.28
 0 -10 -14 0.17 0.25
 0 10 14 0.9 0.67
 0 -10 -14 0.98 0.9
 0 -10 -15 -0.15 0.49
 0 10 15 0.2 0.45
 0 -10 -15 0.62 0.41
 0 10 16 3.78 1.52
 0 -10 -16 2.06 1.28
 0 -10 -17 -1.22 1.02
 0 10 17 0.63 0.73
 0 10 18 2.51 1.41
 0 -10 -18 2.73 1.82
 0 -10 -19 0.89 1.36
 0 -10 -20 0.34 0.58
 0 -10 -21 0 0.65
 0 -11 19 0.53 1.03
 0 11 -19 -0.74 0.86
 0 11 -18 -0.55 0.73
 0 -11 18 0.13 0.21
 0 11 -17 1.21 1.05
 0 -11 17 0.3 0.78
 0 -11 16 -1.16 1.06
 0 11 -16 -0.21 0.44
 0 11 -15 0.96 1.01
 0 -11 15 0.76 0.78
 0 -11 14 2.26 1.2
 0 11 -14 2.06 1.29
 0 -11 13 9.94 2.39
 0 -11 13 13.93 2.56
 0 11 -13 10.17 2.78
 0 -11 12 0.25 0.52
 0 11 -12 1.87 1.21
 0 -11 12 1.6 0.87
 0 11 -11 -1.29 1.1
 0 -11 11 -0.88 0.67
 0 -11 11 -0.28 0.35
 0 -11 10 32.4 3.88
 0 11 -10 27.62 4.29
 0 -11 10 25.88 3.43
 0 -11 9 19.18 2.75
 0 -11 9 19.93 3.08
 0 11 -9 18.33 3.42
 0 -11 8 -0.07 0.24
 0 11 -8 0.64 0.41
 0 -11 8 0.43 0.47
 0 -11 7 14.77 2.23
 0 -11 7 15.2 2.61
 0 -11 6 57.27 5.03
 0 11 -6 47.78 3.23
 0 -11 6 63.05 4.32
 0 -11 5 11.83 1.67
 0 11 -5 5.48 0.95
 0 -11 5 10.24 2.05
 0 -11 4 5 0.95
 0 -11 4 5.21 1.39
 0 11 -4 1.72 0.41
 0 -11 3 1.73 0.51
 0 -11 3 3.18 1.19
 0 -11 2 1.85 0.44
 0 -11 2 1.66 0.69
 0 -11 1 1.89 0.39
 0 -11 1 1.21 0.48
 0 -11 0 1.51 0.91
 0 -11 -1 31.2 3.75
 0 -11 -1 22.35 3.05
 0 -11 -2 4.65 1.39
 0 -11 -2 4.87 1.39
 0 -11 -3 10.82 2.07
 0 -11 -3 13.68 2.5
 0 -11 -4 40.81 1.73
 0 -11 -4 37.59 3.84
 0 -11 -4 48.25 4.95
 0 -11 -5 3.28 0.66
 0 -11 -5 3.96 1.21
 0 -11 -5 7.24 1.94
 0 -11 -6 2.06 0.64
 0 -11 -6 3.64 1.22
 0 -11 -6 6.08 1.71
 0 -11 -7 27.82 3.48
 0 -11 -7 37.51 4.67
 0 11 7 33.43 1.91
 0 -11 -8 39.56 4.82
 0 -11 -8 30.67 3.64
 0 11 8 35.39 2.46
 0 11 9 -0.16 0.17
 0 -11 -9 0.41 0.35
 0 -11 -9 0.55 0.27
 0 -11 -10 0.38 0.36
 0 11 10 0.8 0.58
 0 -11 -10 0.79 0.71
 0 11 11 2.57 0.86
 0 -11 -11 1.86 0.58
 0 -11 -11 3.13 1.41
 0 -11 -12 0.29 0.38
 0 11 12 0.37 0.43
 0 -11 -12 0.22 0.28
 0 -11 -13 1.43 1.01
 0 -11 -13 1.51 0.94
 0 11 13 0.59 0.56
 0 -11 -14 0.53 0.21
 0 -11 -14 0.59 0.73
 0 -11 -15 2.54 1.33
 0 -11 -15 1.26 0.78
 0 -11 -16 0.35 0.51
 0 -11 -17 -0.26 0.61
 0 -11 -18 -1.39 1.14
 0 -11 -19 0 1.05
 0 -11 -20 0 1
 0 -11 -21 2.92 2.11
 0 12 -18 -0.41 0.64
 0 -12 18 0.46 0.85
 0 12 -17 0 0.21
 0 -12 17 -0.29 0.49
 0 -12 16 0.65 0.84
 0 12 -16 0.76 0.85
 0 -12 15 -1.1 0.93
 0 12 -15 1.15 1.2
 0 -12 14 6 1.82
 0 12 -14 5.22 2.24
 0 -12 13 0.75 0.62
 0 -12 13 0.63 0.63
 0 12 -13 0.9 0.9
 0 12 -12 1.52 1.08
 0 -12 12 0.91 0.92
 0 -12 12 1.81 0.94
 0 12 -11 2.58 1.33
 0 -12 11 2.23 1.03
 0 -12 11 2.25 1.11
 0 12 -10 0.65 0.74
 0 -12 10 0.86 0.75
 0 -12 10 -1.47 1.07
 0 -12 9 0.71 0.57
 0 12 -9 0.45 0.56
 0 -12 9 1.38 0.86
 0 -12 8 7.2 1.89
 0 12 -8 8.08 2.31
 0 -12 8 8.5 1.74
 0 -12 7 2.11 0.99
 0 -12 7 2.22 0.74
 0 -12 6 3.4 1.3
 0 -12 6 4.2 1.14
 0 -12 5 4.36 1.49
 0 -12 5 4.57 1.08
 0 -12 4 13.09 1.65
 0 -12 4 11.77 2.31
 0 -12 3 5.59 1.59
 0 -12 3 8.19 1.14
 0 -12 2 12.3 1.3
 0 -12 2 9.08 1.94
 0 -12 1 -0.38 0.34
 0 -12 1 0.13 0.04
 0 -12 0 17.37 2.83
 0 -12 -1 7.28 1.77
 0 -12 -1 7.67 1.94
 0 -12 -2 8.66 2.04
 0 -12 -2 7.4 1.85
 0 -12 -3 12.7 2.38
 0 -12 -3 16.11 2.89
 0 -12 -4 13.13 2.62
 0 -12 -4 8.15 1.92
 0 -12 -5 2.3 0.97
 0 -12 -5 4.34 1.42
 0 -12 -6 22.13 3.17
 0 -12 -6 33.24 4.25
 0 -12 -7 0.6 0.56
 0 -12 -7 0.13 0.33
 0 -12 -8 13.37 2.53
 0 -12 -8 17.93 3.31
 0 -12 -9 0.49 0.61
 0 -12 -9 0.54 0.59
 0 -12 -10 2.1 0.79
 0 -12 -10 4.15 1.7
 0 -12 -11 0.1 0.24
 0 -12 -11 0.11 0.09
 0 -12 -12 1.43 0.96
 0 -12 -12 2.09 1.26
 0 -12 -13 0.46 0.43
 0 -12 -13 -1.38 1.1
 0 -12 -14 1.72 1.18
 0 -12 -14 2.4 1.14
 0 -12 -15 1.1 0.54
 0 -12 -15 1.43 0.91
 0 -12 -16 0.39 0.77
 0 -12 -17 0.09 0.09
 0 -12 -18 3.27 2.25
 0 -12 -19 2.45 2.08
 0 -12 -20 1.59 1.32
 0 -13 18 0.1 0.59
 0 -13 17 0.04 0.29
 0 13 -17 -0.57 0.77
 0 -13 16 0.46 0.63
 0 13 -16 3.16 2.2
 0 -13 15 -0.43 0.66
 0 13 -15 1.46 1.44
 0 13 -14 -1.09 1
 0 -13 14 1.11 0.82
 0 -13 13 0.78 0.64
 0 -13 13 0.05 0.44
 0 13 -13 0.34 0.55
 0 -13 12 9.52 2.31
 0 -13 12 9.91 2.26
 0 13 -12 8.16 2.63
 0 -13 11 -0.36 0.66
 0 13 -11 1.58 1.2
 0 -13 11 0.6 0.47
 0 -13 10 0.22 0.42
 0 -13 10 -0.5 0.62
 0 -13 9 0.67 0.58
 0 -13 9 0.14 0.15
 0 13 -9 0.08 0.4
 0 13 -8 3.5 1.6
 0 -13 8 4.01 1.22
 0 -13 8 4.34 1.57
 0 -13 7 16.74 2.32
 0 -13 7 15.1 2.87
 0 -13 6 0.03 0.44
 0 -13 6 0.54 0.34
 0 -13 5 18.71 2.18
 0 -13 5 18.57 3.14
 0 -13 4 28.27 3.8
 0 -13 4 35.19 2.8
 0 -13 3 19.13 1.84
 0 -13 3 17.14 2.98
 0 -13 2 5.41 1.67
 0 -13 2 6.42 0.86
 0 -13 1 45.48 4.84
 0 -13 0 9.8 2.29
 0 -13 -1 87.82 6.66
 0 -13 -2 17.93 3.16
 0 -13 -2 20.07 3.17
 0 -13 -3 31.56 4.01
 0 -13 -3 37.81 4.72
 0 -13 -4 13.38 2.8
 0 -13 -4 11.88 2.49
 0 -13 -5 23.73 3.4
 0 -13 -5 29.07 4.23
 0 -13 -6 7.83 2.47
 0 -13 -6 5.77 1.75
 0 -13 -7 4.46 1.46
 0 -13 -7 8.21 2.31
 0 -13 -8 4.72 1.42
 0 -13 -8 6.52 2.01
 0 -13 -9 -0.4 0.52
 0 -13 -9 0.29 0.48
 0 -13 -10 4.59 1.81
 0 -13 -10 5.54 1.74
 0 -13 -11 4.96 1.65
 0 -13 -11 5.82 2.05
 0 -13 -12 1.03 0.76
 0 -13 -12 -0.06 0.33
 0 -13 -13 6.7 1.91
 0 -13 -13 8.48 2.59
 0 -13 -14 -0.21 0.29
 0 -13 -14 -2.23 1.32
 0 -13 -15 0.01 0.26
 0 -13 -15 -0.56 0.71
 0 -13 -16 0.58 0.9
 0 -13 -17 0.37 1.17
 0 -13 -18 0 1.02
 0 -13 -19 0.52 0.75
 0 14 -16 -1.33 1.19
 0 -14 16 0.42 0.68
 0 14 -15 5.51 2.59
 0 -14 15 6.15 2.23
 0 14 -14 0.68 1.15
 0 -14 14 -0.68 0.69
 0 -14 13 -0.47 0.69
 0 -14 13 -0.07 0.35
 0 14 -13 0.48 1.08
 0 -14 12 -0.54 0.5
 0 14 -12 0.28 0.84
 0 -14 12 -0.25 0.46
 0 14 -11 11.77 3.21
 0 -14 11 11.4 2.44
 0 -14 11 12.78 2.78
 0 14 -10 0.44 0.75
 0 -14 10 -0.38 0.45
 0 -14 10 1.36 0.81
 0 -14 9 0.3 0.33
 0 14 -9 1.32 1.03
 0 -14 9 0.1 0.32
 0 14 -8 2.45 1.37
 0 -14 8 1.25 0.83
 0 -14 7 2.05 1.22
 0 -14 6 0.8 0.49
 0 -14 5 0.18 0.16
 0 -14 4 1.76 1.06
 0 -14 3 0.81 0.9
 0 -14 2 1.55 0.9
 0 -14 1 -1.81 1.09
 0 -14 0 2.48 1.02
 0 -14 -1 -0.15 0.33
 0 -14 -2 0.96 0.67
 0 -14 -2 2.52 1.18
 0 -14 -3 1.73 0.81
 0 -14 -3 1.79 0.92
 0 -14 -4 1.51 0.95
 0 -14 -4 1.42 0.9
 0 -14 -5 19.13 3.26
 0 -14 -5 26.36 4.11
 0 -14 -6 5.42 1.82
 0 -14 -6 3.86 1.44
 0 -14 -7 0.87 0.75
 0 -14 -7 1 0.3
 0 -14 -8 0.21 0.52
 0 -14 -8 -0.12 0.6
 0 -14 -9 12.52 2.95
 0 -14 -9 9.29 2.24
 0 -14 -10 1.03 0.89
 0 -14 -10 0.2 0.4
 0 -14 -11 0.76 0.27
 0 -14 -11 1.22 1.23
 0 -14 -12 -0.64 0.87
 0 -14 -12 0.38 0.62
 0 -14 -13 1.1 1.01
 0 -14 -13 0.93 0.82
 0 -14 -14 0.38 0.63
 0 -14 -14 0.36 0.48
 0 -14 -15 -1.33 1.12
 0 -14 -15 -0.33 0.49
 0 -14 -16 1.77 1.32
 0 -14 -17 2.93 1.73
 0 -14 -18 -2.12 1.51
 0 15 -15 0.19 1.2
 0 15 -14 0.89 1.44
 0 15 -13 0.35 0.93
 0 15 -12 -0.67 0.79
 0 -15 12 0.91 0.82
 0 15 -11 0 0.65
 0 -15 11 1.23 0.97
 0 -15 10 -0.78 0.62
 0 15 -10 0.92 1.05
 0 -15 9 6.94 2.26
 0 15 -9 6.31 2.37
 0 -15 8 -0.33 0.61
 0 15 -8 -0.33 0.47
 0 -15 7 2.25 1.28
 0 -15 6 2.22 1.11
 0 -15 5 1.03 0.81
 0 -15 4 1.59 0.98
 0 -15 3 1.98 1.12
 0 -15 2 4.2 1.58
 0 -15 1 3.79 1.54
 0 -15 0 0.17 0.37
 0 -15 -1 0.4 0.22
 0 -15 -2 5.62 1.84
 0 -15 -3 2.11 1.13
 0 -15 -3 1.54 0.97
 0 -15 -4 6.83 2.15
 0 -15 -4 4.77 1.68
 0 -15 -5 2.25 1.33
 0 -15 -5 1.15 0.81
 0 -15 -6 3.02 1.34
 0 -15 -6 6.16 2.11
 0 -15 -7 -0.67 0.55
 0 -15 -7 -0.67 0.79
 0 -15 -8 0.68 0.69
 0 -15 -8 1.96 1.29
 0 -15 -9 5.79 1.85
 0 -15 -9 6.08 2.18
 0 -15 -10 0.85 0.77
 0 -15 -10 2.42 1.3
 0 -15 -11 0.04 0.33
 0 -15 -11 1.94 1.39
 0 -15 -12 -0.08 0.51
 0 -15 -12 0.07 0.49
 0 -15 -13 1.32 0.91
 0 -15 -13 1.9 1.42
 0 -15 -14 -0.05 0.28
 0 -15 -14 0.04 0.38
 0 -15 -15 0.06 0.1
 0 -15 -15 -1.3 1.14
 0 -15 -16 0 0.73
 0 -15 -17 1.98 1.46
 0 16 -14 0.68 1.32
 0 16 -13 0.19 0.95
 0 -16 12 -0.71 0.78
 0 16 -12 -0.35 0.59
 0 -16 11 -1.34 1.09
 0 16 -11 0 0.51
 0 16 -10 1.41 1.25
 0 -16 10 2.7 1.44
 0 16 -9 0.31 0.53
 0 -16 9 1.5 1.17
 0 16 -8 1.88 1.59
 0 -16 8 1.65 1.07
 0 -16 7 0.82 0.94
 0 -16 6 13.88 3.09
 0 -16 5 6.26 2.05
 0 -16 4 2.1 1.13
 0 -16 3 11.37 2.75
 0 -16 2 3.34 1.38
 0 -16 1 8.39 2.24
 0 -16 0 1.78 1.13
 0 -16 -1 5.56 1.87
 0 -16 -2 2.64 1.33
 0 -16 -3 13.27 2.96
 0 -16 -3 17.25 3.49
 0 -16 -4 0.53 0.45
 0 -16 -4 0.83 0.73
 0 -16 -5 1.47 1.07
 0 -16 -5 2.39 1.49
 0 -16 -6 24.78 4.38
 0 -16 -6 19.47 3.61
 0 -16 -7 1.38 0.99
 0 -16 -7 0.26 0.74
 0 -16 -8 4.66 2
 0 -16 -8 -0.03 0.72
 0 -16 -9 0.97 0.95
 0 -16 -9 0.28 0.52
 0 -16 -10 1.81 1.12
 0 -16 -10 5.28 2.12
 0 -16 -11 0.64 1.05
 0 -16 -11 -1.26 0.96
 0 -16 -12 0.82 0.88
 0 -16 -12 1.31 1.15
 0 -16 -13 -0.66 0.8
 0 -16 -13 -0.38 0.64
 0 -16 -14 0 0.48
 0 -16 -14 -2.61 1.36
 0 -16 -15 0.14 0.31
 0 -16 -15 -1.49 1.24
 0 -16 -16 0.24 0.52
 0 17 -12 0.38 0.94
 0 -17 12 0.31 0.4
 0 17 -11 0 0.57
 0 -17 11 -0.08 0.15
 0 17 -10 0.18 0.25
 0 -17 10 1.5 1.09
 0 -17 9 1.18 0.91
 0 17 -9 2.42 1.71
 0 17 -8 1.03 0.98
 0 -17 8 0.3 0.47
 0 -17 7 2.98 1.55
 0 -17 6 -0.16 0.46
 0 -17 5 0.13 0.33
 0 -17 4 3.11 1.43
 0 -17 3 2.91 1.57
 0 -17 2 1.74 1.14
 0 -17 1 0.87 0.69
 0 -17 0 2.35 1.44
 0 -17 -1 2.32 1.37
 0 -17 -2 -0.27 0.15
 0 -17 -3 1.02 0.99
 0 -17 -4 3.86 1.63
 0 -17 -4 6.41 2.26
 0 -17 -5 0.88 0.83
 0 -17 -5 1.53 1.17
 0 -17 -6 0.08 0.44
 0 -17 -6 -0.04 0.55
 0 -17 -7 5.43 2.24
 0 -17 -7 2.61 1.44
 0 -17 -8 0.53 0.5
 0 -17 -8 1.33 1.17
 0 -17 -9 -0.08 0.25
 0 -17 -9 -0.56 0.98
 0 -17 -10 -0.53 0.63
 0 -17 -10 -0.27 0.34
 0 -17 -11 0.7 0.83
 0 -17 -11 0.16 0.53
 0 -17 -12 0 0.84
 0 -17 -12 0.28 0.63
 0 -17 -13 0.75 0.87
 0 -17 -13 2.42 1.6
 0 -17 -14 1.55 1.27
 0 -17 -14 0.73 0.85
 0 18 -10 1.38 1.57
 0 -18 10 0.98 0.99
 0 18 -9 2.91 2.06
 0 -18 9 1.02 0.96
 0 -18 8 -1.31 1.05
 0 18 -8 0 0.58
 0 -18 7 1.76 1.46
 0 -18 6 -0.41 0.74
 0 -18 5 -0.76 1.06
 0 -18 4 0.07 0.36
 0 -18 3 -0.55 0.67
 0 -18 2 0.45 0.9
 0 -18 1 0.39 0.77
 0 -18 0 1.67 1.2
 0 -18 -1 0.14 0.35
 0 -18 -2 0.22 0.71
 0 -18 -3 1.44 1.07
 0 -18 -4 1.54 1.23
 0 -18 -5 -0.25 0.47
 0 -18 -5 0.09 0.55
 0 -18 -6 -1.69 1.22
 0 -18 -6 0.77 0.77
 0 -18 -7 2.25 1.4
 0 -18 -7 2.45 1.7
 0 -18 -8 -0.47 0.61
 0 -18 -8 -0.11 0.33
 0 -18 -9 -0.21 0.45
 0 -18 -9 0.25 0.45
 0 -18 -10 -0.74 0.77
 0 -18 -10 0.33 0.58
 0 -18 -11 -0.2 0.4
 0 -18 -11 1.27 1.14
 0 -18 -12 0.86 0.96
 0 -18 -12 0 0.31
 0 -18 -13 -2.15 1.54
 0 -18 -13 0.03 0.25
 0 -19 8 2.44 1.75
 0 19 -8 1.96 2.2
 0 19 -7 0 0.61
 0 -19 7 0.18 0.53
 0 -19 6 0.27 0.34
 0 -19 5 1.08 0.98
 0 -19 4 3.76 1.93
 0 -19 3 -0.14 0.37
 0 -19 2 2.8 1.59
 0 -19 1 2.79 1.56
 0 -19 0 0 0.43
 0 -19 -1 -1.41 1.1
 0 -19 -2 1.02 1.4
 0 -19 -3 -0.63 0.74
 0 -19 -4 3.39 1.71
 0 -19 -5 0 0.41
 0 -19 -6 1.3 1.06
 0 -19 -6 0.73 0.83
 0 -19 -7 0.51 0.87
 0 -19 -7 1.23 1.03
 0 -19 -8 4.42 2.31
 0 -19 -8 1.09 1.5
 0 -19 -9 0.57 1.13
 0 -19 -9 1.36 1.18
 0 -19 -10 2.56 1.64
 0 -19 -10 0 0.36
 0 -20 4 0.39 0.89
 0 -20 3 -0.4 0.62
 0 -20 2 1.23 1.07
 0 -20 1 1.47 1.39
 0 -20 0 2.67 1.85
 0 -20 -1 1.34 1.12
 0 -20 -2 0 0.75
 0 -20 -3 1.6 1.22
 0 -20 -4 0.68 0.79
 0 -20 -5 0.51 0.95
 0 -20 -6 2.26 1.85
 0 -20 -7 -0.93 0.93
 0 -20 -7 -0.44 0.68
 1 -20 -5 0 0.16
 1 -20 -4 0 0.41
 1 -20 -3 0.75 1.17
 1 -20 -2 0.53 0.7
 1 -20 -1 1.11 1.32
 1 -20 0 0.58 0.74
 1 -20 1 0.75 1.27
 1 -20 2 0.78 0.86
 1 -19 -9 -1.22 1.04
 1 -19 -9 -1.34 1.17
 1 -19 -8 -0.71 0.79
 1 -19 -8 -1.43 1.19
 1 -19 -7 0.46 0.63
 1 -19 -7 0.52 0.99
 1 -19 -6 0 0.68
 1 -19 -6 0.05 0.31
 1 -19 -5 0.7 1.1
 1 -19 -4 -0.88 0.87
 1 -19 -3 0 0.43
 1 -19 -2 1.13 1.31
 1 -19 -1 0.84 0.85
 1 -19 0 0.13 0.89
 1 -19 1 0 0.3
 1 -19 2 -0.11 0.32
 1 -19 3 -0.57 0.71
 1 -19 4 0.48 0.87
 1 -19 5 0.31 0.26
 1 -19 6 -1.28 1.08
 1 -19 7 0.23 0.68
 1 -18 -12 0.55 0.68
 1 -18 -12 0.42 1.31
 1 -18 -11 0 0.29
 1 -18 -11 1.16 1.36
 1 -18 -10 0.5 1.1
 1 -18 -10 0.8 1.29
 1 -18 -9 0.84 1.06
 1 -18 -9 0.62 1.05
 1 -18 -8 0.9 1.11
 1 -18 -8 1.81 1.5
 1 -18 -7 2.01 1.27
 1 -18 -7 0 0.45
 1 -18 -6 0.52 0.76
 1 -18 -6 3.22 1.6
 1 -18 -5 2.14 1.44
 1 -18 -5 2.53 1.41
 1 -18 -4 -0.57 0.67
 1 -18 -3 0.88 0.9
 1 -18 -2 0.54 0.77
 1 -18 -1 -0.84 0.82
 1 -18 0 -0.48 0.61
 1 -18 1 1.71 1.23
 1 -18 2 0.1 0.47
 1 -18 3 0.37 0.48
 1 -18 4 1.28 1.36
 1 -18 5 1.78 1.46
 1 -18 6 0 0.16
 1 -18 7 1.26 1.11
 1 -18 8 3.4 1.77
 -1 18 -8 2.65 1.94
 -1 18 -9 -1.2 1.11
 1 -18 9 -0.02 0.33
 1 -18 10 0.04 0.24
 -1 18 -10 -0.46 0.7
 1 -17 -14 -0.04 0.39
 1 -17 -14 1.9 1.42
 1 -17 -13 -0.65 0.77
 1 -17 -13 0 0.41
 1 -17 -12 1.61 1.4
 1 -17 -12 2.64 1.94
 1 -17 -11 -1.34 1.01
 1 -17 -11 0 0.23
 1 -17 -10 0.15 0.34
 1 -17 -10 0.33 0.56
 1 -17 -9 0 0.35
 1 -17 -9 0.17 0.57
 1 -17 -8 0.97 0.84
 1 -17 -8 -1.69 1.12
 1 -17 -7 1.15 1.09
 1 -17 -7 -1.32 0.98
 1 -17 -6 0.25 0.55
 1 -17 -6 0.8 0.8
 1 -17 -5 2.04 1.25
 1 -17 -5 0.17 0.35
 1 -17 -4 3.81 1.7
 1 -17 -4 3.13 1.66
 1 -17 -3 0.91 0.79
 1 -17 -2 1.86 1.25
 1 -17 -1 0.99 0.87
 1 -17 0 14.28 3.2
 1 -17 1 1.32 1.07
 1 -17 2 1.18 1.13
 1 -17 3 0.53 0.51
 1 -17 4 1.12 1.06
 1 -17 5 0.81 0.96
 1 -17 6 0.16 0.37
 1 -17 7 0.01 0.61
 1 -17 8 0.22 0.22
 -1 17 -9 1.56 1.4
 1 -17 9 2.34 1.34
 1 -17 10 0.02 0.39
 -1 17 -10 0.21 0.73
 -1 17 -11 0 0.45
 1 -17 11 -0.41 0.6
 -1 17 -12 0.72 1.25
 1 -17 12 1.22 1.13
 1 -16 -15 -0.33 0.6
 1 -16 -14 1.47 1.22
 1 -16 -13 -2.2 1.26
 1 -16 -13 -1.29 1.12
 1 -16 -12 -1.06 0.99
 1 -16 -12 1.13 1.02
 1 -16 -11 0.24 0.6
 1 -16 -11 0.76 0.71
 1 -16 -10 -0.49 0.66
 1 -16 -10 -0.63 0.66
 1 -16 -9 2.17 1.39
 1 -16 -9 0.99 0.82
 1 -16 -8 2.13 1.38
 1 -16 -8 0.2 0.14
 1 -16 -7 3 1.44
 1 -16 -7 4.55 2.08
 1 -16 -6 1.93 1.03
 1 -16 -6 2.46 1.25
 1 -16 -5 0.92 0.87
 1 -16 -5 2.34 1.27
 1 -16 -4 0.64 0.93
 1 -16 -4 0.66 0.59
 1 -16 -3 4.7 1.84
 1 -16 -3 3.52 1.48
 1 -16 -2 7.16 2.14
 1 -16 -1 -0.26 0.42
 1 -16 0 -0.32 0.27
 1 -16 1 1.26 0.92
 1 -16 2 8.36 2.31
 1 -16 3 -0.9 0.67
 1 -16 4 0.32 0.56
 1 -16 5 2.21 1.23
 1 -16 6 0.24 0.26
 1 -16 7 0.59 0.45
 1 -16 8 0.38 0.61
 1 -16 9 3 1.55
 -1 16 -9 1.29 1.25
 1 -16 10 0.24 0.43
 -1 16 -10 0.21 0.45
 -1 16 -11 1.18 1.23
 1 -16 11 0.61 0.66
 1 -16 12 0.42 0.59
 -1 16 -12 0.49 1.1
 -1 16 -13 0.69 1.33
 1 -15 -17 0 0.54
 1 -15 -16 0 0.39
 1 -15 -15 3.9 2.37
 1 -15 -15 5.15 2.01
 1 -15 -14 6.22 2.16
 1 -15 -14 4.68 2.27
 1 -15 -13 0.46 0.34
 1 -15 -13 0.85 1
 1 -15 -12 0.19 0.57
 1 -15 -12 1.06 1.03
 1 -15 -11 -1.1 0.9
 1 -15 -11 -0.67 0.88
 1 -15 -10 0.28 0.26
 1 -15 -10 3.05 1.54
 1 -15 -9 1.79 1.11
 1 -15 -9 0.53 0.31
 1 -15 -8 -0.33 0.53
 1 -15 -8 0.89 1.05
 1 -15 -7 1.42 1.11
 1 -15 -7 -0.87 0.76
 1 -15 -6 8.88 2.51
 1 -15 -6 5.95 1.87
 1 -15 -5 1.49 0.99
 1 -15 -5 1.14 0.78
 1 -15 -4 3.14 1.36
 1 -15 -4 4.68 1.77
 1 -15 -3 0.88 0.83
 1 -15 -3 -0.02 0.33
 1 -15 -2 -0.49 0.67
 1 -15 -1 9.23 2.39
 1 -15 0 -0.83 0.87
 1 -15 1 8.72 2.3
 1 -15 2 -0.65 0.81
 1 -15 3 0.56 0.58
 1 -15 4 0.98 0.64
 1 -15 5 0.78 0.65
 1 -15 6 6.59 2.05
 1 -15 7 0.06 0.57
 1 -15 8 -0.26 0.49
 -1 15 -9 1.53 1.14
 1 -15 9 0.88 0.58
 1 -15 10 0.82 0.87
 -1 15 -10 -0.8 0.83
 1 -15 11 0.72 0.75
 -1 15 -11 0.75 0.92
 -1 15 -12 0.92 1.23
 1 -15 12 0 0.45
 -1 15 -13 0 0.51
 -1 15 -14 -0.44 0.67
 -1 15 -15 -1.68 1.32
 1 -14 -18 1.35 1.61
 1 -14 -17 0.84 0.94
 1 -14 -16 2.55 1.6
 1 -14 -15 -1.15 1.05
 1 -14 -15 0.45 0.51
 1 -14 -14 0.2 0.51
 1 -14 -14 0.31 0.61
 1 -14 -13 1.26 0.94
 1 -14 -13 0.8 1.04
 1 -14 -12 0.94 0.8
 1 -14 -12 0.72 0.74
 1 -14 -11 1.4 1.25
 1 -14 -11 -0.01 0.26
 1 -14 -10 0.45 0.52
 1 -14 -10 0.92 0.82
 1 -14 -9 8.64 2.53
 1 -14 -9 5.81 1.69
 1 -14 -8 -1.02 0.53
 1 -14 -8 0.79 0.58
 1 -14 -7 1.57 1.02
 1 -14 -7 2.13 1.2
 1 -14 -6 4.01 1.64
 1 -14 -6 1.59 0.82
 1 -14 -5 12.74 2.9
 1 -14 -5 9.88 2.32
 1 -14 -4 0.56 0.32
 1 -14 -4 -0.79 0.89
 1 -14 -3 9.41 2.27
 1 -14 -3 10.94 2.56
 1 -14 -2 3.85 1.45
 1 -14 -2 4.39 1.54
 1 -14 -1 0.95 0.72
 1 -14 0 1.73 1.09
 1 -14 1 13.55 2.77
 1 -14 2 11.39 2.59
 1 -14 3 -0.2 0.48
 1 -14 4 0.12 0.37
 1 -14 5 3.68 1.41
 1 -14 6 1.15 0.71
 1 -14 7 -0.54 0.61
 1 -14 8 -0.49 0.63
 1 -14 9 -0.12 0.15
 -1 14 -9 0.15 0.17
 -1 14 -10 0.49 0.75
 1 -14 10 0.48 0.49
 -1 14 -11 -0.49 0.65
 1 -14 11 0.14 0.3
 -1 14 -12 -0.49 0.66
 1 -14 12 -0.14 0.48
 1 -14 13 -0.25 0.7
 1 -14 13 0.05 0.27
 -1 14 -14 0 0.97
 1 -14 14 0.65 0.77
 -1 14 -15 2.33 1.8
 1 -14 15 3.02 1.55
 -1 14 -16 -0.87 0.95
 1 -13 -19 -1.37 1.23
 1 -13 -18 0 0.42
 1 -13 -17 0 0.58
 1 -13 -16 -1.08 1.02
 1 -13 -15 -1.69 1.24
 1 -13 -15 0.36 0.42
 1 -13 -14 -0.74 0.66
 1 -13 -14 0.83 0.75
 1 -13 -13 0.33 0.37
 1 -13 -13 0.87 0.8
 1 -13 -12 -1.05 0.97
 1 -13 -12 -0.36 0.39
 1 -13 -11 -0.07 0.44
 1 -13 -11 1.78 1.27
 1 -13 -10 4.76 1.65
 1 -13 -10 4.72 1.63
 1 -13 -9 -0.59 0.58
 1 -13 -9 -1.36 1.08
 1 -13 -8 15.65 2.73
 1 -13 -8 19.15 3.54
 1 -13 -7 4.94 1.81
 1 -13 -7 2.75 1.12
 1 -13 -6 2.64 1.13
 1 -13 -6 2.75 1.2
 1 -13 -5 10.57 2.4
 1 -13 -5 13.68 2.88
 1 -13 -4 0.93 0.55
 1 -13 -4 -0.47 0.7
 1 -13 -3 0.03 0.19
 1 -13 -3 0.91 0.52
 1 -13 -2 2.17 1.03
 1 -13 -2 4.46 1.61
 1 -13 -1 9.18 2.23
 1 -13 0 34.42 4.35
 1 -13 1 1.51 0.96
 1 -13 2 -0.37 0.43
 1 -13 3 1.39 0.8
 1 -13 3 1.57 0.6
 1 -13 4 7.45 1.32
 1 -13 4 7.46 1.99
 1 -13 5 7.26 1.44
 1 -13 5 5.51 1.7
 1 -13 6 9.22 2.12
 1 -13 6 11.85 1.95
 1 -13 7 5.18 1.3
 1 -13 7 5.37 1.66
 1 -13 8 0.7 0.62
 1 -13 8 -0.25 0.34
 -1 13 -9 5.38 1.99
 1 -13 9 5.35 1.63
 1 -13 9 6.88 1.73
 1 -13 10 1.17 0.86
 1 -13 10 1.74 0.92
 -1 13 -10 2.97 1.52
 1 -13 11 -0.48 0.6
 -1 13 -11 0.84 0.89
 1 -13 11 -0.43 0.67
 -1 13 -12 -0.32 0.36
 1 -13 12 0.36 0.49
 1 -13 12 0.37 0.47
 1 -13 13 1.53 1
 1 -13 13 2.07 1.15
 -1 13 -13 0.42 0.76
 -1 13 -14 0.74 1.07
 1 -13 14 0.67 0.67
 -1 13 -15 1.05 0.99
 1 -13 15 0.32 0.57
 1 -13 16 1.32 1.21
 -1 13 -16 0 0.36
 -1 13 -17 -0.6 0.79
 1 -13 17 0.49 0.85
 1 -12 -20 1.25 1.79
 1 -12 -19 -0.62 0.82
 1 -12 -18 0.15 1.05
 1 -12 -17 3.8 1.91
 1 -12 -16 1.6 1.46
 1 -12 -15 0.15 0.23
 1 -12 -15 0.14 0.33
 1 -12 -14 3.16 1.81
 1 -12 -14 2.75 1.28
 1 -12 -13 -0.17 0.34
 1 -12 -13 -0.65 0.53
 1 -12 -12 -0.02 0.24
 1 -12 -12 1.36 0.97
 1 -12 -11 20.04 3.78
 1 -12 -11 11.46 2.29
 1 -12 -10 1.26 0.66
 1 -12 -10 2.4 1.31
 1 -12 -9 14.01 2.99
 1 -12 -9 10.09 2.2
 1 -12 -8 32.24 3.85
 1 -12 -8 48.51 5.51
 1 -12 -7 -0.62 0.75
 1 -12 -7 -0.64 0.65
 1 -12 -6 4.52 1.55
 1 -12 -6 2.9 1.14
 1 -12 -5 2.73 1.22
 1 -12 -5 2.45 1.31
 1 -12 -4 14.7 2.66
 1 -12 -4 15.8 1.2
 1 -12 -4 16.17 2.95
 1 -12 -3 22.1 3.34
 1 -12 -3 26.27 3.71
 1 -12 -2 6.01 1.91
 1 -12 -2 5.8 1.77
 1 -12 -1 55.53 5.43
 1 -12 -1 60.47 5.48
 1 -12 -1 54.61 5.33
 1 -12 0 3.93 0.61
 1 -12 0 6.23 1.89
 1 -12 0 5.64 1.86
 1 -12 1 31.81 2.06
 1 -12 1 29.36 3.89
 1 -12 2 8.95 2.11
 1 -12 2 10.04 1.31
 1 -12 3 31.22 2.57
 1 -12 3 25.05 3.53
 1 -12 4 15.9 1.98
 1 -12 4 15.17 2.77
 1 -12 5 0.7 0.61
 1 -12 5 0.03 0.38
 1 -12 6 1.7 0.96
 1 -12 6 2.27 0.78
 1 -12 7 14.28 2.39
 1 -12 7 12.58 2.5
 1 -12 8 21.11 2.93
 1 -12 8 16.82 2.82
 1 -12 9 6.35 1.81
 -1 12 -9 5.53 1.96
 1 -12 9 8.39 1.94
 1 -12 10 3.58 1.34
 -1 12 -10 2.72 1.3
 1 -12 10 3.17 1.27
 1 -12 11 -0.3 0.21
 1 -12 11 0.52 0.68
 1 -12 12 1.18 0.58
 1 -12 12 0.68 0.51
 -1 12 -12 -0.09 0.34
 1 -12 13 0.01 0.14
 1 -12 13 0.54 0.47
 -1 12 -13 0.81 0.91
 -1 12 -14 -1.04 0.93
 1 -12 14 0.36 0.23
 1 -12 15 -0.61 0.83
 -1 12 -15 0.33 0.83
 1 -12 16 0.4 0.69
 -1 12 -16 1.16 1.38
 -1 12 -17 0 0.69
 1 -12 17 0.08 0.5
 1 -12 18 0.38 0.75
 -1 12 -18 -0.75 0.85
 1 -11 -20 2.45 1.6
 1 -11 -19 -0.54 0.74
 1 -11 -18 0 0.51
 1 -11 -17 1.39 1.31
 1 -11 -16 0.48 0.74
 1 -11 -15 1.62 0.85
 1 -11 -15 2.35 1.44
 1 -11 -14 12.28 3.03
 1 -11 -14 10.01 2.2
 -1 11 13 -0.74 0.7
 1 -11 -13 -0.3 0.43
 1 -11 -13 0.78 0.69
 1 -11 -12 4.44 1.38
 -1 11 12 6.39 1.54
 1 -11 -12 6.45 2.14
 1 -11 -11 1.77 1.08
 -1 11 11 1.09 0.74
 1 -11 -11 1.67 0.95
 1 -11 -10 -0.5 0.29
 1 -11 -10 0.15 0.13
 -1 11 10 -0.3 0.37
 -1 11 9 2.75 0.89
 1 -11 -9 2.29 1.18
 1 -11 -9 2.74 1.13
 1 -11 -8 3.26 1.31
 1 -11 -8 2.56 1.07
 -1 11 8 3.77 0.9
 1 -11 -7 1.87 1.04
 1 -11 -7 0.75 0.52
 1 -11 -6 0.79 0.44
 1 -11 -6 1.45 1.02
 1 -11 -6 1.05 0.77
 1 -11 -5 1.63 0.71
 1 -11 -5 2.43 0.98
 1 -11 -5 0.41 0.24
 1 -11 -5 1.89 1
 1 -11 -4 23.15 1.09
 1 -11 -4 27.37 3.69
 1 -11 -4 22.42 3.26
 1 -11 -4 14.03 1.31
 1 -11 -3 0.88 0.24
 1 -11 -3 0.71 0.35
 1 -11 -3 0.16 0.39
 1 -11 -3 1.13 0.28
 1 -11 -2 1.22 0.65
 1 -11 -2 1.99 0.98
 1 -11 -2 1.9 0.31
 1 -11 -1 10.74 0.94
 1 -11 -1 9.74 2.13
 1 -11 -1 10.34 2.25
 1 -11 0 6.54 1.75
 1 -11 0 3.77 0.67
 1 -11 1 0.84 0.47
 1 -11 2 1.85 0.99
 1 -11 2 1.24 0.48
 1 -11 3 5.88 1.08
 1 -11 3 5.89 1.71
 1 -11 3 5.28 1.55
 -1 11 -4 -0.19 0.18
 1 -11 4 0.6 0.61
 1 -11 4 0.24 0.35
 1 -11 4 0.45 0.25
 1 -11 5 3.11 0.89
 1 -11 5 2.34 1.08
 1 -11 6 1.77 0.74
 1 -11 6 1.67 0.8
 1 -11 7 1.07 0.81
 1 -11 7 1.26 0.58
 1 -11 8 5.25 1.36
 1 -11 8 3.39 1.14
 1 -11 9 4.37 1.35
 -1 11 -9 4.03 1.61
 1 -11 9 5.72 1.63
 1 -11 10 7.81 1.9
 1 -11 10 8.05 1.88
 -1 11 -10 5.71 1.83
 -1 11 -11 0.23 0.4
 1 -11 11 0.6 0.37
 1 -11 11 0.96 0.69
 -1 11 -12 -0.38 0.54
 1 -11 12 0.52 0.59
 1 -11 12 1.28 0.77
 1 -11 13 1.84 0.89
 -1 11 -13 0.64 0.67
 1 -11 13 1.28 0.94
 -1 11 -14 1.24 1.01
 1 -11 14 1.26 0.88
 -1 11 -15 1.11 1
 1 -11 15 2.15 1.25
 -1 11 -16 0 0.28
 1 -11 16 1.23 1.11
 -1 11 -17 -0.48 0.66
 1 -11 17 -0.06 0.22
 -1 11 -18 0 0.78
 1 -11 18 0.04 0.18
 -1 11 -19 0 0.24
 1 -11 19 -0.63 0.75
 1 -10 -21 -1.41 1.21
 1 -10 -20 2.55 2.19
 1 -10 -19 3.95 2.21
 1 -10 -18 0.63 0.93
 -1 10 18 0.84 0.71
 -1 10 17 3.07 1.44
 1 -10 -17 1.63 1.3
 1 -10 -16 7.31 2.45
 -1 10 16 7.04 2.08
 1 -10 -15 -0.3 0.7
 1 -10 -15 -0.12 0.29
 -1 10 15 0.19 0.28
 -1 10 14 1.05 0.6
 1 -10 -14 -0.23 0.56
 1 -10 -14 0.07 0.25
 -1 10 13 2.29 1.01
 1 -10 -13 1.02 0.62
 1 -10 -13 1.67 1
 1 -10 -12 9.35 2.41
 -1 10 12 6.1 1.51
 1 -10 -12 5.43 1.37
 1 -10 -11 2.65 1.08
 -1 10 11 4.69 1.31
 1 -10 -11 3.92 1.66
 -1 10 10 3.68 1.03
 1 -10 -10 4.12 1.43
 1 -10 -10 4.41 1.25
 1 -10 -9 14.97 2.41
 -1 10 9 17.68 2.27
 1 -10 -9 17.25 3.11
 -1 10 8 18.47 2.15
 1 -10 -8 16.24 2.52
 1 -10 -8 19.7 3.27
 -1 10 7 1.56 0.57
 1 -10 -7 1.31 0.49
 1 -10 -7 3.37 1.33
 1 -10 -7 1.68 0.82
 1 -10 -6 17.08 2.69
 1 -10 -6 21.76 3.2
 1 -10 -5 2.55 1.04
 1 -10 -5 0.29 0.26
 1 -10 -5 2.39 1.09
 1 -10 -5 2.17 0.47
 1 -10 -4 26.22 1.91
 1 -10 -4 43.44 4.31
 1 -10 -4 36.31 3.99
 1 -10 -4 34.81 1.76
 1 -10 -3 0.66 0.2
 1 -10 -3 0.93 0.3
 1 -10 -3 1.48 0.72
 1 -10 -3 0.79 0.56
 1 -10 -2 0.36 0.17
 1 -10 -2 0.34 0.12
 1 -10 -2 0.47 0.15
 1 -10 -2 0.47 0.27
 1 -10 -2 -0.18 0.4
 1 -10 -1 8.57 1.88
 1 -10 -1 7.5 0.85
 1 -10 -1 7.03 1.7
 1 -10 0 10.61 1.19
 1 -10 0 10.57 2.14
 1 -10 0 11.9 2.14
 1 -10 1 -0.56 0.49
 1 -10 2 6.36 1.61
 1 -10 3 6.57 1.7
 1 -10 4 8.12 1.32
 1 -10 4 7.12 1.87
 -1 10 -4 3.43 0.73
 -1 10 -5 17.15 1.89
 1 -10 5 17.54 2.87
 1 -10 5 25.11 3.3
 1 -10 5 25.26 2.54
 1 -10 6 2.55 1.08
 1 -10 6 2.74 0.92
 1 -10 6 1.92 0.86
 1 -10 7 24.25 2.84
 1 -10 7 21.7 3.06
 1 -10 8 43.71 4.09
 -1 10 -8 41.4 4.88
 1 -10 8 42.48 4.14
 1 -10 9 13.51 2.4
 1 -10 9 11.92 2.19
 -1 10 -9 13.14 2.67
 1 -10 10 -0.27 0.25
 1 -10 10 0.36 0.43
 -1 10 -10 0.37 0.46
 -1 10 -11 5.26 1.78
 1 -10 11 5.89 1.52
 1 -10 11 5.98 1.83
 -1 10 -12 1.37 1.07
 1 -10 12 -0.42 0.44
 1 -10 12 1.01 0.82
 1 -10 13 0.04 0.05
 1 -10 13 0.19 0.67
 1 -10 14 0.39 0.42
 -1 10 -14 0.26 0.39
 -1 10 -15 1.77 1.17
 1 -10 15 1.73 1.22
 1 -10 16 0.34 0.55
 -1 10 -16 0.22 0.43
 -1 10 -17 0.96 1.22
 1 -10 17 1.21 1.06
 -1 10 -18 0.42 0.67
 1 -10 18 0.33 0.96
 1 -10 19 -2.07 1.36
 -1 10 -19 -0.69 0.8
 1 -10 20 -0.18 0.41
 -1 10 -20 0.58 1.17
 1 -9 -22 1.33 1.2
 1 -9 -21 2.61 1.83
 -1 9 21 -0.23 0.48
 1 -9 -20 0 0.31
 -1 9 20 0.7 0.81
 -1 9 19 2.52 1.37
 1 -9 -19 -1.09 1
 1 -9 -18 0 0.59
 -1 9 18 1.63 1.16
 -1 9 17 0.76 0.6
 1 -9 -17 -0.6 0.87
 -1 9 16 4.84 1.69
 1 -9 -16 3.77 1.66
 1 -9 -15 0.64 0.45
 -1 9 15 1.5 0.85
 1 -9 -15 1.37 1.19
 1 -9 -14 0.18 0.12
 -1 9 14 -0.07 0.4
 1 -9 -13 5.36 1.41
 1 -9 -13 6.17 1.94
 -1 9 13 7.7 1.96
 1 -9 -12 1.87 0.74
 1 -9 -12 4.44 1.66
 -1 9 12 3.88 1.38
 1 -9 -11 5.97 1.46
 -1 9 11 9.4 1.82
 1 -9 -11 8.44 2.32
 1 -9 -10 6.74 1.69
 -1 9 10 11.19 1.98
 1 -9 -10 8.92 2.24
 1 -9 -9 1.34 0.66
 1 -9 -9 1.29 0.97
 -1 9 9 2.92 1.05
 1 -9 -8 17.74 2.55
 1 -9 -8 18.04 3.01
 -1 9 8 17.14 2.25
 -1 9 7 1.4 0.91
 1 -9 -7 1.65 0.56
 1 -9 -7 4.9 1.53
 1 -9 -7 2.45 0.94
 1 -9 -6 9.54 2.1
 -1 9 6 7.5 1.19
 1 -9 -6 4.06 0.78
 1 -9 -6 8.8 1.86
 1 -9 -5 -0.42 0.4
 1 -9 -5 1.4 0.85
 1 -9 -5 0.4 0.25
 1 -9 -5 1 0.49
 1 -9 -4 4.74 1.36
 1 -9 -4 6.83 1.6
 1 -9 -4 3.94 0.64
 1 -9 -3 55.72 4.68
 1 -9 -3 46.41 2.15
 1 -9 -3 52.64 4.39
 1 -9 -2 11.53 1
 1 -9 -2 10.17 1.11
 1 -9 -2 18.98 2.84
 1 -9 -2 14.73 2.41
 1 -9 -1 77.28 2.13
 1 -9 -1 74.41 2.95
 1 -9 -1 86.14 6.01
 1 -9 -1 95.54 5.91
 1 -9 0 136.59 7.61
 1 -9 0 133.08 4.46
 1 -9 0 153.65 7.49
 1 -9 1 107.93 6.61
 1 -9 1 107.07 2.5
 1 -9 2 5.64 1.52
 -1 9 -3 1.76 0.47
 1 -9 3 3.79 1.15
 1 -9 4 12.66 2.33
 -1 9 -4 4.35 0.84
 1 -9 5 6.84 1.65
 -1 9 -5 5.18 1.05
 1 -9 6 34.5 3.2
 1 -9 6 31.24 3.57
 1 -9 7 8.64 1.85
 1 -9 7 9.77 1.8
 1 -9 7 10.06 2.05
 1 -9 8 13.05 2.22
 1 -9 8 11.71 2.09
 -1 9 -8 12.3 2.48
 1 -9 9 1.83 0.91
 -1 9 -9 0.95 0.69
 1 -9 9 1.6 0.94
 -1 9 -10 5.69 1.77
 1 -9 10 5.71 1.45
 1 -9 10 4.54 1.46
 1 -9 11 2.18 1.14
 1 -9 11 1.61 0.81
 -1 9 -11 2.24 1.24
 1 -9 12 6.22 1.95
 1 -9 12 6.23 1.61
 -1 9 -12 4.57 1.73
 1 -9 13 -0.47 0.3
 -1 9 -13 0.28 0.47
 1 -9 13 0.26 0.37
 -1 9 -14 10.34 2.65
 1 -9 14 11.26 2.7
 1 -9 14 14.33 2.36
 1 -9 15 3.21 1.46
 -1 9 -15 2.17 1.38
 -1 9 -16 1.01 0.9
 1 -9 16 -0.03 0.5
 -1 9 -17 0.7 0.89
 1 -9 17 1.27 1.08
 -1 9 -18 1.45 1.23
 1 -9 18 1.73 1.51
 1 -9 19 -0.42 0.62
 -1 9 -19 0.16 0.38
 -1 9 -20 0.02 0.32
 1 -9 20 -1.22 1.07
 -1 9 -21 -2.27 1.48
 1 -9 21 2.43 1.55
 -1 8 22 1.25 1.14
 1 -8 -22 1.89 1.38
 -1 8 21 1.29 1.55
 1 -8 -21 2.34 1.5
 -1 8 20 0.9 1.01
 1 -8 -20 0.51 0.73
 1 -8 -19 3.54 1.93
 -1 8 19 4.01 1.87
 1 -8 -18 0.32 0.91
 -1 8 18 0.25 0.32
 1 -8 -17 1.4 0.78
 -1 8 17 1.73 1.23
 1 -8 -16 3.79 1.66
 -1 8 16 5.34 1.85
 1 -8 -15 10.49 2.67
 -1 8 15 11.94 2.69
 1 -8 -15 11.25 1.89
 1 -8 -14 1.06 0.7
 -1 8 14 3.27 1.41
 1 -8 -14 1.86 0.65
 1 -8 -13 0.6 0.84
 -1 8 13 1.33 0.92
 1 -8 -13 -0.08 0.2
 -1 8 12 2.33 1
 1 -8 -12 0.84 0.54
 1 -8 -12 0.88 0.8
 1 -8 -11 9.37 2.2
 -1 8 11 8.45 1.77
 1 -8 -11 5.72 1.41
 1 -8 -10 4.42 1.18
 1 -8 -10 3.64 1.33
 -1 8 10 5.15 1.25
 -1 8 9 32.83 3.14
 1 -8 -9 34.46 4.04
 1 -8 -8 3.85 1.51
 -1 8 8 3.21 0.83
 1 -8 -8 3.12 1.03
 1 -8 -7 3.84 1.24
 1 -8 -7 3.28 1.5
 1 -8 -7 2.95 0.79
 -1 8 7 3.9 0.96
 1 -8 -6 91.66 5.73
 -1 8 6 94.06 4.3
 1 -8 -6 88.76 3.99
 1 -8 -6 104.56 6.56
 -1 8 5 0.27 0.16
 1 -8 -5 -0.05 0.42
 1 -8 -5 0.06 0.13
 1 -8 -5 0.2 0.1
 1 -8 -4 -0.1 0.27
 1 -8 -4 -0.11 0.15
 1 -8 -3 6.41 1.44
 1 -8 -3 4.19 1.26
 1 -8 -3 4.55 0.69
 1 -8 -2 43.02 2.14
 1 -8 -2 50.01 4.41
 1 -8 -2 53.09 4.18
 1 -8 -1 7.68 1.83
 1 -8 -1 5.38 0.62
 1 -8 -1 4.96 0.71
 1 -8 -1 4.75 1.19
 1 -8 0 3.55 1.04
 1 -8 0 6.37 1.66
 1 -8 0 4.44 0.51
 1 -8 1 5.44 0.61
 1 -8 1 9.14 1.84
 1 -8 2 12.06 2.02
 1 -8 2 12.87 1.06
 -1 8 -3 1.57 0.46
 1 -8 3 3.4 0.64
 1 -8 3 1.6 0.61
 1 -8 4 24.84 2.89
 1 -8 4 26.74 1.93
 -1 8 -4 14.05 1.59
 -1 8 -5 0.54 0.4
 1 -8 5 3.76 1.43
 1 -8 6 21.67 2.74
 1 -8 7 3.5 0.96
 1 -8 7 5 1.32
 1 -8 8 6.65 1.59
 1 -8 8 6.61 1.53
 1 -8 8 6.43 1.56
 -1 8 -8 7.26 1.81
 1 -8 9 -0.3 0.41
 1 -8 9 0.17 0.25
 -1 8 -9 0.7 0.2
 -1 8 -10 19.89 3.15
 1 -8 10 17.05 2.68
 1 -8 10 17.95 2.39
 1 -8 11 1.81 0.81
 -1 8 -11 0.92 0.58
 1 -8 11 1.52 0.65
 -1 8 -12 3.85 1.51
 1 -8 12 3.32 1.07
 1 -8 12 3.86 1.4
 1 -8 13 6.45 1.96
 -1 8 -13 4.66 1.74
 1 -8 13 7.16 1.59
 1 -8 14 0.31 0.42
 1 -8 14 -0.25 0.51
 -1 8 -14 0.35 0.93
 -1 8 -15 8.15 2.31
 1 -8 15 5.24 1.89
 1 -8 16 -0.21 0.16
 -1 8 -16 0.9 1.17
 -1 8 -17 -0.24 0.42
 1 -8 17 -0.07 0.1
 1 -8 18 2.49 1.67
 -1 8 -18 1.66 1.18
 -1 8 -19 -2.58 1.49
 1 -8 19 0.99 0.93
 1 -8 20 1.56 1.48
 -1 8 -20 0.47 0.85
 1 -8 21 0.86 0.92
 -1 7 22 0.01 0.61
 -1 7 21 -2.2 1.47
 -1 7 20 -0.26 0.49
 -1 7 19 1.48 1.15
 -1 7 18 3.39 1.7
 -1 7 17 1.51 1.1
 -1 7 16 -0.5 0.79
 1 -7 -15 2.41 0.79
 -1 7 15 2.04 0.96
 1 -7 -14 60.42 4.16
 -1 7 14 80.95 6.91
 -1 7 13 10.92 2.42
 1 -7 -13 7.53 1.45
 1 -7 -12 5.92 1.73
 -1 7 12 8.48 2.08
 1 -7 -12 5.76 1.31
 1 -7 -11 2.43 1.13
 -1 7 11 1.6 0.92
 1 -7 -11 1.16 0.65
 1 -7 -10 3.61 1.02
 -1 7 10 3.53 1.11
 1 -7 -10 3.28 1.13
 1 -7 -9 2.02 0.9
 1 -7 -9 3.24 1.01
 -1 7 9 3.27 1.12
 -1 7 8 1.57 0.64
 1 -7 -8 1.85 0.74
 1 -7 -8 1.2 0.73
 1 -7 -7 6.92 1.62
 1 -7 -7 8.13 1.95
 -1 7 7 7.83 1.39
 1 -7 -6 242.19 6.94
 1 -7 -6 264.92 10.15
 -1 7 6 231.01 7.62
 1 -7 -6 231.85 8.91
 -1 7 5 -0.34 0.39
 1 -7 -5 0.12 0.18
 1 -7 -5 -0.74 0.57
 1 -7 -5 -0.4 0.38
 1 -7 -4 2.29 0.54
 -1 7 4 3.22 0.65
 1 -7 -4 4.53 1.39
 1 -7 -4 2.88 0.93
 1 -7 -3 17.33 2.24
 1 -7 -3 15.92 2.41
 1 -7 -3 17.41 1.39
 1 -7 -2 21.15 2.41
 1 -7 -2 21.9 1.48
 1 -7 -2 19.12 2.45
 1 -7 -1 1.04 0.65
 1 -7 -1 0.87 0.29
 1 -7 -1 0.96 0.27
 1 -7 -1 0.68 0.29
 1 -7 0 29.03 2.76
 1 -7 0 29.67 1.42
 1 -7 0 25.83 2.97
 1 -7 1 0.13 0.07
 1 -7 1 -1.05 0.73
 1 -7 2 3.85 0.62
 -1 7 -2 1.78 0.39
 1 -7 2 1.72 0.61
 1 -7 3 134.52 4.19
 1 -7 3 125.93 6.5
 -1 7 -4 -0.26 0.28
 1 -7 4 0.76 0.65
 1 -7 4 0.66 0.36
 -1 7 -5 26.52 2.48
 1 -7 5 27.27 3.3
 1 -7 5 27.07 2.33
 1 -7 6 90.88 5.56
 1 -7 7 10.04 1.71
 -1 7 -7 8.37 1.88
 -1 7 -8 7.61 1.72
 1 -7 8 5.81 1.22
 1 -7 8 7.96 1.63
 1 -7 9 -0.04 0.24
 1 -7 9 0.43 0.4
 -1 7 -9 0.6 0.54
 1 -7 9 -0.45 0.09
 -1 7 -10 1.2 0.81
 1 -7 10 1.12 0.53
 1 -7 10 -0.17 0.28
 -1 7 -11 4.28 1.5
 1 -7 11 4.79 1.13
 1 -7 11 2.99 1.13
 1 -7 12 3.93 1.06
 1 -7 12 4.54 1.51
 -1 7 -12 3.26 1.47
 1 -7 13 -0.14 0.43
 -1 7 -13 1.75 1.05
 1 -7 13 0.83 0.77
 -1 7 -14 -0.55 0.64
 1 -7 14 0.14 0.31
 1 -7 14 0.54 0.82
 1 -7 15 6.62 2.16
 -1 7 -15 6.41 2
 1 -7 16 1.37 1.04
 -1 7 -16 0.87 0.81
 1 -7 17 -0.78 0.85
 -1 7 -17 0.1 0.36
 -1 7 -18 0.37 0.64
 1 -7 18 -0.89 0.84
 1 -7 19 0.4 0.91
 -1 7 -19 0.36 0.52
 1 -7 20 -1.57 1.2
 1 -7 21 -0.81 0.89
 1 -7 22 -3.3 1.84
 -1 6 23 0.02 0.92
 -1 6 22 -3.47 1.93
 -1 6 21 2.16 1.47
 -1 6 20 -0.16 0.4
 -1 6 19 1.26 1.04
 -1 6 18 -0.35 0.49
 -1 6 17 14.82 3.25
 -1 6 16 0.31 0.46
 -1 6 15 1.5 0.97
 1 -6 -14 4 0.95
 -1 6 14 5.12 1.8
 1 -6 -13 11.07 1.64
 -1 6 13 13.73 2.71
 -1 6 12 -0.06 0.15
 1 -6 -12 0.3 0.2
 -1 6 11 0.48 0.41
 1 -6 -11 -0.35 0.34
 -1 6 10 7.44 1.54
 1 -6 -9 8.72 1.9
 1 -6 -9 8.44 1.51
 -1 6 9 8.95 1.56
 1 -6 -8 7.53 1.56
 1 -6 -8 7.89 1.39
 -1 6 8 8.47 1.35
 -1 6 7 2.26 0.65
 1 -6 -7 0.67 0.42
 1 -6 -7 0.94 0.6
 1 -6 -6 52.16 3.11
 -1 6 6 49.25 3.21
 1 -6 -6 48.5 3.69
 1 -6 -6 51.44 4.08
 1 -6 -5 135.2 6.57
 1 -6 -5 130.76 6.2
 -1 6 5 121.42 4.89
 1 -6 -5 125.83 4.52
 1 -6 -4 3.15 0.94
 -1 6 4 2.84 0.67
 1 -6 -4 2.18 0.52
 1 -6 -4 2.87 0.95
 -1 6 3 93.58 3.43
 1 -6 -3 97.3 3.54
 1 -6 -3 105.01 5.58
 1 -6 -3 104.29 5.35
 1 -6 -2 504.2 8.9
 1 -6 -2 495.28 12.75
 1 -6 -2 502.96 12.18
 1 -6 -1 213.59 7.44
 1 -6 -1 198.37 7.72
 1 -6 -1 218.3 4.81
 1 -6 -1 215.86 5.14
 1 -6 0 0.16 0.11
 1 -6 0 -0.13 0.63
 1 -6 0 0.14 0.08
 1 -6 1 112.84 5.83
 1 -6 1 101.29 3.01
 1 -6 2 459.53 11.69
 1 -6 2 466.11 7.62
 1 -6 3 51.8 3.88
 1 -6 3 56.26 2.71
 -1 6 -4 2.11 0.59
 1 -6 4 2.91 0.67
 1 -6 4 3.36 0.98
 1 -6 5 13.47 1.52
 -1 6 -5 7.59 1.29
 1 -6 5 16.93 2.21
 1 -6 6 1.42 0.57
 1 -6 6 1.91 0.67
 1 -6 7 46.04 3.6
 -1 6 -7 48.16 4.17
 1 -6 8 22.44 2.72
 -1 6 -8 21.06 2.76
 1 -6 8 19.93 2.23
 1 -6 9 2.08 0.69
 -1 6 -9 1.43 0.71
 1 -6 9 1.38 0.8
 1 -6 9 1.87 0.64
 1 -6 10 13.03 2.35
 -1 6 -10 14.06 2.45
 1 -6 10 14.22 1.89
 1 -6 11 3.98 0.93
 1 -6 11 3.62 1.32
 -1 6 -11 3.9 1.33
 1 -6 12 11.02 1.64
 -1 6 -12 10.72 2.39
 1 -6 12 9.41 2.21
 -1 6 -13 1.49 0.81
 1 -6 13 1.25 0.78
 1 -6 13 2.15 0.73
 -1 6 -14 0.88 0.62
 1 -6 14 0.18 0.46
 1 -6 14 0.35 0.12
 1 -6 15 4.59 1.75
 -1 6 -15 4.41 1.68
 -1 6 -16 10.73 2.56
 1 -6 16 7.52 2.27
 -1 6 -17 1.15 0.95
 1 -6 17 -0.95 0.92
 -1 6 -18 1.05 1.02
 1 -6 18 0.19 0.48
 1 -6 19 3.18 1.81
 1 -6 20 1.3 1.33
 1 -6 21 1.18 1.4
 1 -6 22 0.24 0.5
 -1 5 23 2.97 1.85
 -1 5 22 -2.1 1.5
 -1 5 21 0 0.79
 -1 5 20 1.81 1.29
 -1 5 19 1.6 1.64
 -1 5 18 1.77 1.22
 -1 5 17 11.41 2.86
 -1 5 16 13.73 2.98
 -1 5 15 0.3 0.48
 1 -5 -14 0.5 0.18
 -1 5 14 0.45 0.55
 1 -5 -13 1.1 0.51
 -1 5 13 1.27 0.97
 -1 5 12 4.88 1.4
 1 -5 -12 3.14 0.8
 -1 5 11 47.5 4.38
 1 -5 -11 34.86 2.69
 1 -5 -10 0.45 0.31
 -1 5 10 0.25 0.13
 -1 5 9 1.38 0.6
 1 -5 -9 2.53 0.68
 1 -5 -8 209.42 7.25
 -1 5 8 228.1 8.6
 1 -5 -7 61.26 3.8
 -1 5 7 68.79 4.2
 1 -5 -6 40.38 2.73
 -1 5 6 36.8 2.91
 1 -5 -6 38.29 3.34
 1 -5 -6 42 3.31
 1 -5 -5 1.15 0.61
 1 -5 -5 0.96 0.37
 1 -5 -5 1.34 0.53
 -1 5 5 1.09 0.46
 1 -5 -4 328.09 7.39
 1 -5 -4 312.58 9.35
 -1 5 4 303.44 7.62
 1 -5 -4 300.22 8.78
 1 -5 -3 44.04 3.21
 1 -5 -3 48.48 2.45
 1 -5 -3 44.8 3.23
 -1 5 3 41.86 2.28
 -1 5 2 10.67 1.49
 1 -5 -2 9.77 1.55
 1 -5 -2 8.75 0.97
 1 -5 -2 9.45 1.37
 1 -5 -1 2.47 0.47
 1 -5 -1 2.23 0.75
 -1 5 1 3.56 0.82
 1 -5 -1 1.92 0.61
 1 -5 0 24.44 2.37
 1 -5 0 22.68 2.04
 1 -5 0 23.54 1.38
 -1 5 0 27.96 2.33
 -1 5 -1 4.43 0.6
 -1 5 -1 11.47 1.47
 1 -5 1 9.33 0.86
 1 -5 1 8.84 1.43
 1 -5 2 53.06 2.3
 1 -5 2 47.19 3.31
 -1 5 -2 58.41 3.45
 1 -5 3 46 3.28
 1 -5 3 48.54 2.54
 1 -5 4 128.27 5.58
 1 -5 4 117.44 4.56
 1 -5 5 15.43 1.72
 1 -5 5 14.3 1.8
 -1 5 -5 7 1.22
 1 -5 6 116.89 5.23
 1 -5 6 121.08 5.5
 -1 5 -6 123.86 6.26
 1 -5 7 5.43 1.42
 1 -5 7 6.5 1.37
 -1 5 -7 5.82 1.32
 1 -5 8 54.23 3.54
 -1 5 -8 60.82 4.69
 1 -5 9 2.03 0.67
 1 -5 9 0.63 0.31
 -1 5 -9 1.87 0.62
 1 -5 10 4.9 0.93
 1 -5 10 3.84 1.17
 -1 5 -10 4.68 1.34
 -1 5 -11 2.22 1.01
 1 -5 11 2.15 0.63
 1 -5 11 2.51 1.05
 1 -5 12 0.16 0.16
 1 -5 12 -0.03 0.25
 -1 5 -12 0.61 0.54
 1 -5 13 35.17 2.66
 -1 5 -13 30.26 3.98
 1 -5 13 28.66 3.94
 1 -5 14 0.36 0.27
 1 -5 14 0.7 0.29
 -1 5 -14 -0.65 0.77
 1 -5 15 7.46 2.24
 -1 5 -15 6.86 2.04
 -1 5 -16 5.57 1.79
 1 -5 16 8.02 2.41
 1 -5 17 1.56 0.87
 -1 5 -17 2.86 1.34
 1 -5 18 -1.74 1.28
 1 -5 19 0.19 0.47
 1 -5 20 0.18 0.56
 1 -5 21 -0.46 0.67
 1 -5 22 0 0.84
 1 -5 23 0.91 1.4
 -1 4 23 0 0.42
 -1 4 22 0.61 1.35
 -1 4 21 0.7 0.83
 -1 4 20 0.7 0.8
 -1 4 19 2.27 1.63
 -1 4 18 0.52 0.73
 -1 4 17 -1.03 0.87
 -1 4 16 27.12 4.23
 -1 4 15 -0.85 0.95
 1 -4 -14 3.07 0.66
 -1 4 14 2.8 1.21
 -1 4 13 0.72 0.33
 -1 4 13 1.04 0.77
 1 -4 -13 0.97 0.39
 1 -4 -12 -0.19 0.18
 -1 4 12 0.11 0.25
 -1 4 12 0.04 0.07
 -1 4 11 39.82 4.09
 1 -4 -11 31.65 2.27
 -1 4 10 1.03 0.67
 1 -4 -10 0.72 0.47
 -1 4 9 118.41 6.37
 1 -4 -9 106.99 4.57
 -1 4 8 182.42 7.47
 1 -4 -8 184.92 6.27
 -1 4 7 10.49 1.65
 1 -4 -7 9.49 1.36
 -1 4 6 26.33 2.4
 1 -4 -6 30.13 2.39
 1 -4 -6 26.26 2.18
 1 -4 -5 28.47 2.28
 1 -4 -5 31.66 2.26
 -1 4 5 28.23 2.27
 1 -4 -4 277.48 6.83
 -1 4 4 253.81 6.68
 1 -4 -4 258.66 7.51
 1 -4 -4 251.03 7.72
 1 -4 -3 1.27 0.55
 1 -4 -3 1.16 0.66
 -1 4 3 0.17 0.14
 1 -4 -3 0.49 0.24
 -1 4 2 43.31 2.07
 1 -4 -2 53.74 3.38
 1 -4 -2 49.14 2.89
 1 -4 -2 49.11 2.35
 -1 4 2 48.92 2.97
 1 -4 -1 333.09 8.01
 -1 4 1 366.48 8.56
 1 -4 -1 367.2 6.83
 1 -4 -1 361.68 9.17
 1 -4 0 3.63 0.54
 -1 4 0 4.47 0.82
 1 -4 0 3.63 0.71
 1 -4 0 8.29 1.43
 -1 4 -1 283.94 5.79
 -1 4 -1 327.55 7.77
 1 -4 1 329.4 8.55
 1 -4 1 284.71 5.58
 -1 4 -2 109.97 3.67
 1 -4 2 103.08 4.65
 -1 4 -2 117.97 4.48
 1 -4 2 108.21 3.45
 1 -4 3 2 0.65
 -1 4 -3 1.5 0.45
 1 -4 3 1.33 0.43
 1 -4 4 35.43 2.74
 1 -4 4 51.08 3.21
 -1 4 -5 8.3 1.29
 1 -4 5 14.8 1.63
 1 -4 5 15.4 1.68
 1 -4 6 5.27 1.06
 1 -4 6 4.94 1.03
 -1 4 -6 4.88 1.07
 -1 4 -7 1.33 0.52
 1 -4 7 2.05 0.63
 1 -4 7 1.66 0.59
 -1 4 -8 35.8 3.28
 1 -4 8 39.47 3.48
 1 -4 8 43.92 3.24
 -1 4 -9 78.98 5.41
 1 -4 9 88.75 5.58
 1 -4 9 71.78 3.78
 -1 4 -10 14.58 2.35
 1 -4 10 14.44 1.58
 1 -4 10 13.86 2.35
 1 -4 10 13.65 1.51
 -1 4 -11 0.39 0.38
 1 -4 11 0.83 0.59
 -1 4 -11 -0.1 0.15
 1 -4 12 0.94 0.36
 -1 4 -12 -0.18 0.25
 -1 4 -12 0.32 0.25
 1 -4 12 0.72 0.6
 1 -4 13 5.12 1.55
 1 -4 13 7.09 0.97
 -1 4 -13 5.26 1.54
 -1 4 -14 2.91 1.23
 1 -4 14 4.27 0.66
 1 -4 14 2.04 1.03
 -1 4 -15 -0.65 0.81
 1 -4 15 0.41 0.57
 1 -4 16 2.48 1.34
 -1 4 -16 -0.7 0.71
 1 -4 17 -0.14 0.41
 1 -4 18 2.41 1.54
 1 -4 19 4.29 1.89
 1 -4 20 2.43 1.56
 1 -4 21 0.74 0.84
 1 -4 22 1.63 1.85
 1 -4 23 1.31 1.18
 -1 3 23 1.44 1.28
 -1 3 22 -1.42 1.22
 -1 3 21 -0.74 0.85
 -1 3 20 1.52 1.18
 -1 3 19 7.37 2.59
 -1 3 18 0.1 0.27
 -1 3 17 6.07 2.11
 -1 3 16 1.25 0.92
 -1 3 15 9.95 2.5
 1 -3 -14 2.08 0.39
 -1 3 14 1.57 0.87
 1 -3 -13 4.82 0.71
 -1 3 13 4.62 1.42
 1 -3 -12 0.56 0.37
 -1 3 12 0.05 0.08
 -1 3 11 23.18 3.09
 1 -3 -11 14.52 1.41
 1 -3 -10 4.04 0.75
 -1 3 10 3.66 1.18
 1 -3 -9 6.53 0.99
 -1 3 9 5.9 1.4
 1 -3 -8 26.38 2.01
 -1 3 8 26.5 2.77
 -1 3 7 31.61 2.78
 1 -3 -7 31.37 2.15
 -1 3 6 12.35 1.68
 1 -3 -6 13.91 1.47
 1 -3 -6 16.9 1.79
 1 -3 -5 219.55 6.21
 1 -3 -5 231.08 6.52
 -1 3 4 190.86 5.74
 1 -3 -4 197.44 5.92
 1 -3 -4 215.13 5.94
 1 -3 -3 353.89 8.18
 1 -3 -3 321.06 7.82
 1 -3 -3 333.28 7.22
 1 -3 -2 0.36 0.15
 -1 3 2 0.31 0.18
 1 -3 -2 0.27 0.2
 1 -3 -1 4.65 0.75
 1 -3 -1 5.16 0.69
 -1 3 1 5.88 0.85
 1 -3 0 10.19 1.05
 -1 3 0 9.12 1.07
 1 -3 0 10.2 0.85
 -1 3 -1 71.73 2.98
 1 -3 1 71.5 2.45
 -1 3 -1 70.07 2.68
 1 -3 2 0.3 0.17
 -1 3 -2 0.45 0.23
 1 -3 3 513.22 10.55
 -1 3 -3 565.84 10.24
 1 -3 3 550.97 10.11
 -1 3 -4 10.62 1.97
 1 -3 4 19.94 1.81
 1 -3 4 22.15 1.83
 -1 3 -5 852.97 15.68
 1 -3 5 834.43 15.04
 1 -3 6 15.26 1.86
 -1 3 -6 17.14 1.94
 1 -3 6 15.51 1.52
 1 -3 7 14.66 1.89
 1 -3 7 11.96 1.28
 -1 3 -7 10.99 1.64
 1 -3 8 8.94 1.57
 1 -3 8 7.57 1.08
 -1 3 -8 6.06 1.4
 1 -3 9 19.71 2.56
 1 -3 9 21.92 1.77
 -1 3 -9 24.66 2.8
 1 -3 10 11.43 1.24
 1 -3 10 11.43 1.21
 -1 3 -10 10.59 1.96
 1 -3 10 11.64 2.06
 -1 3 -11 64.94 4.89
 1 -3 11 63.56 2.71
 1 -3 11 65.19 5.2
 -1 3 -12 9.81 1.97
 -1 3 -12 5.21 0.78
 1 -3 12 11.6 1.06
 1 -3 12 9.79 2.06
 1 -3 13 0.89 0.26
 -1 3 -13 0.4 0.19
 -1 3 -13 0.97 0.68
 1 -3 13 1.66 0.94
 1 -3 14 7.9 2.07
 -1 3 -14 9.18 2.11
 1 -3 15 15.87 3.14
 1 -3 16 0.68 0.73
 1 -3 17 0.09 0.24
 1 -3 18 1.37 1.13
 1 -3 19 1.47 1.19
 1 -3 20 -0.24 0.86
 1 -3 21 2.57 1.69
 1 -3 22 0 0.79
 1 -3 23 0.96 1.59
 -1 2 24 2.83 1.86
 -1 2 23 1.31 1.98
 -1 2 22 2.66 2.12
 -1 2 21 0.95 0.97
 -1 2 20 1.35 1.1
 -1 2 19 4.05 1.94
 -1 2 18 17.09 3.7
 -1 2 17 20.61 3.89
 -1 2 16 11.19 2.73
 -1 2 15 21.73 3.69
 -1 2 14 48.01 5.16
 -1 2 13 90.39 6.89
 -1 2 12 23.67 3.31
 1 -2 -12 17.54 1.09
 1 -2 -11 0.35 0.23
 -1 2 11 0.43 0.5
 -1 2 11 -0.19 0.12
 -1 2 10 8.41 1.85
 -1 2 9 139.19 7.03
 1 -2 -9 143.87 4.04
 1 -2 -8 71.8 2.77
 -1 2 8 75.62 4.82
 1 -2 -7 62.9 2.69
 -1 2 7 59.91 4.06
 1 -2 -6 489.73 8.92
 -1 2 6 459.99 11.33
 1 -2 -5 109.53 4.41
 -1 2 5 96.3 4.38
 1 -2 -4 161.34 5.09
 -1 2 4 151.35 5.14
 1 -2 -3 107.14 3.77
 -1 2 3 100.79 3.67
 -1 2 2 121.36 3.79
 1 -2 -2 133.94 3.93
 -1 2 1 101.81 3.1
 -1 2 1 109.25 3.21
 1 -2 -1 115.97 3.38
 1 -2 -1 112 3.26
 -1 2 0 6.04 0.71
 1 -2 0 7.19 0.69
 -1 2 -1 103.64 3.19
 -1 2 -1 97.13 2.92
 1 -2 1 106.99 3.1
 -1 2 -2 495.69 8.53
 1 -2 2 459.28 8.21
 -1 2 -3 62.7 2.96
 1 -2 3 55.81 2.7
 1 -2 4 288.33 7.45
 -1 2 -4 285.76 7.2
 -1 2 -4 312.2 7.72
 -1 2 -5 193.43 6.35
 1 -2 5 167.75 6
 -1 2 -5 171.05 5.78
 1 -2 6 194.14 6.91
 1 -2 6 194.66 5.18
 -1 2 -6 207.91 6.81
 1 -2 7 63.51 2.68
 -1 2 -7 75.44 4.35
 1 -2 7 66.82 4.26
 1 -2 8 35.88 3.21
 1 -2 8 32.54 1.85
 -1 2 -8 39.82 3.28
 1 -2 9 13.08 1.19
 1 -2 9 13.7 2.22
 -1 2 -9 15.75 2.15
 1 -2 10 0.33 0.16
 1 -2 10 0.88 0.61
 1 -2 10 0.7 0.27
 -1 2 -10 0.69 0.24
 -1 2 -11 0.17 0.13
 1 -2 11 0.06 0.08
 1 -2 11 0.32 0.16
 -1 2 -11 -0.39 0.57
 -1 2 -12 1.05 0.23
 -1 2 -12 3.15 0.41
 1 -2 12 4.05 1.33
 -1 2 -12 2.87 1.08
 1 -2 13 10.09 2.44
 1 -2 14 10.08 2.43
 1 -2 15 18.76 3.45
 1 -2 16 3.44 1.58
 1 -2 17 2.1 1.23
 1 -2 18 3.02 1.47
 1 -2 19 1.65 1.22
 1 -2 20 2.41 1.38
 1 -2 21 -0.27 0.51
 1 -2 22 0.48 0.69
 1 -2 23 -0.93 0.99
 1 -2 24 0.15 0.82
 -1 1 24 1.45 1.32
 -1 1 23 0.81 0.95
 -1 1 22 1.75 1.36
 -1 1 21 -0.6 0.77
 -1 1 20 -0.2 0.63
 -1 1 19 -1.46 1.24
 -1 1 18 13.63 3.31
 -1 1 17 1.7 1.01
 -1 1 16 11.18 2.67
 -1 1 15 7.65 2.14
 -1 1 14 2.61 1.19
 -1 1 13 6.41 1.69
 -1 1 12 3.26 1.16
 -1 1 11 4.81 1.46
 -1 1 10 0.13 0.46
 1 -1 -9 68.7 2.12
 -1 1 9 67.25 4.74
 -1 1 8 1.29 1.1
 1 -1 -8 0.4 0.17
 -1 1 7 386.29 10.88
 -1 1 6 66.43 3.97
 1 -1 -5 210.95 6.42
 -1 1 5 189.54 6.47
 -1 1 4 96.93 4.13
 1 -1 -4 132.07 4.7
 1 -1 -3 67.12 3.03
 -1 1 3 55.97 2.74
 1 -1 -2 1.38 0.48
 -1 1 -3 2.98 0.44
 -1 1 -3 2.93 0.6
 1 -1 3 2.88 0.53
 1 -1 4 188.8 5.96
 -1 1 -4 211.17 6.15
 -1 1 -4 197.63 5.32
 1 -1 4 216.46 5.65
 1 -1 5 159.48 5.3
 1 -1 5 141.03 5.55
 -1 1 -5 152.72 5.21
 1 -1 6 18.43 2.05
 1 -1 6 19.79 2
 -1 1 -6 21.63 1.91
 -1 1 -7 588.79 12.68
 1 -1 7 595.68 13.86
 -1 1 -8 12.82 1.71
 1 -1 8 12.41 1.85
 1 -1 8 13.23 0.96
 -1 1 -9 16.35 2.21
 1 -1 9 13.11 2.32
 1 -1 9 8.56 0.69
 1 -1 9 12.7 2.14
 -1 1 -10 -0.36 0.49
 -1 1 -10 0.21 0.13
 1 -1 11 2.07 0.78
 1 -1 12 22.35 3.15
 1 -1 13 0.35 0.67
 1 -1 14 1.93 1.13
 1 -1 15 4.43 1.7
 1 -1 16 5.33 1.96
 1 -1 17 20.07 3.85
 1 -1 18 -0.65 0.61
 1 -1 19 0.46 0.24
 1 -1 20 -0.29 0.65
 1 -1 21 0.71 0.99
 1 -1 22 1.59 1.74
 1 -1 23 0.35 0.61
 1 -1 24 0 0.66
 -1 0 24 0.28 1.42
 -1 0 23 1.33 1.61
 -1 0 22 1.27 1.16
 -1 0 21 0.38 0.62
 -1 0 20 0.36 0.29
 -1 0 19 1.65 1.24
 -1 0 18 5.77 2.1
 -1 0 17 -0.5 0.54
 -1 0 16 0.39 0.27
 -1 0 15 1.89 0.94
 -1 0 14 7.76 2.03
 -1 0 13 19.58 3.12
 -1 0 12 21.8 3.12
 -1 0 11 8.18 1.73
 -1 0 10 18.51 2.66
 -1 0 9 60.17 4.54
 -1 0 8 29.3 2.92
 -1 0 7 3.92 0.41
 -1 0 7 5.18 1.2
 -1 0 7 3.34 0.39
 -1 0 6 1.42 0.27
 -1 0 6 1.85 0.64
 1 0 -5 118.12 4.71
 -1 0 5 87.18 2.43
 -1 0 5 111.69 4.68
 -1 0 5 98.56 4.4
 1 0 -4 112.4 4.28
 -1 0 4 108.25 4.36
 1 0 -3 13.03 1.31
 -1 0 3 12.78 1.24
 -1 0 -3 167.12 4.87
 1 0 3 164.25 4.82
 1 0 3 164.05 3.91
 -1 0 -3 160.23 3.65
 1 0 4 122.16 3.83
 -1 0 -4 110.61 4.25
 -1 0 -4 123.59 3.63
 1 0 4 119.83 4.57
 1 0 5 8.42 1.16
 -1 0 -5 7.78 1
 1 0 5 6.11 1.22
 -1 0 -5 9.25 0.91
 -1 0 -6 0.46 0.16
 1 0 6 -0.81 0.48
 1 0 6 0.49 0.29
 -1 0 -6 -0.16 0.24
 1 0 7 9.41 1.76
 1 0 7 9.02 1.39
 -1 0 -7 9.59 0.74
 -1 0 -8 16.77 0.88
 1 0 8 17.49 2.21
 1 0 9 38.83 3.57
 1 0 10 80.97 5.47
 1 0 11 4.23 1.44
 1 0 12 57.9 5.14
 1 0 13 14.57 2.69
 1 0 14 0.93 0.76
 1 0 15 33.06 4.5
 1 0 16 7.84 2.26
 1 0 17 0.85 0.81
 1 0 18 -0.16 0.13
 1 0 19 1.09 0.79
 1 0 20 -0.63 0.59
 1 0 21 -0.11 0.33
 1 0 22 0.1 0.87
 1 0 23 -1.46 1.24
 1 0 24 0 0.63
 -1 -1 23 0 0.84
 -1 -1 22 0.41 0.67
 -1 -1 21 2.82 1.81
 -1 -1 20 0.16 0.6
 -1 -1 19 12.86 3.39
 -1 -1 18 0.24 0.52
 -1 -1 17 74.52 7.39
 -1 -1 16 54.37 6.06
 -1 -1 15 44.5 5.19
 -1 -1 14 0.56 0.51
 -1 -1 13 54.23 5.23
 -1 -1 12 49.84 4.86
 -1 -1 11 253.53 10.62
 -1 -1 10 43.05 4.05
 -1 -1 9 27.05 3.13
 -1 -1 8 257.21 9.09
 1 1 -8 222.18 4.12
 1 1 -7 529.4 7.58
 -1 -1 7 474.87 7.12
 -1 -1 6 271.39 8.21
 1 1 -6 264.19 5.05
 1 1 -5 19.9 1.17
 1 1 -5 20.33 1.21
 1 1 -5 25.92 2.26
 -1 -1 5 23.3 2.19
 1 1 -5 17.52 1.85
 -1 -1 5 18.62 1.94
 -1 -1 4 589.88 11.44
 1 1 -4 577.81 8.72
 -1 -1 4 594.48 8.5
 1 1 -4 607.82 8.87
 1 1 -4 619.25 11.67
 -1 -1 4 644.39 11.99
 1 1 -4 585.48 11.68
 -1 -1 3 187.79 5.4
 1 1 -3 180.72 5.18
 -1 -1 3 183.77 3.87
 -1 -1 3 172.61 5.13
 1 1 -3 172.7 4.11
 1 1 -3 176.36 5.12
 1 1 3 35.26 1.7
 -1 -1 -3 38.26 2.22
 -1 -1 -3 39.34 1.67
 1 1 3 36.95 2.04
 1 1 4 46.42 2.62
 -1 -1 -4 49.85 1.98
 -1 -1 -4 51.78 2.83
 1 1 4 45.9 1.89
 1 1 4 44.84 1.93
 -1 -1 -5 42.22 1.74
 1 1 5 49.34 3.08
 -1 -1 -5 51.15 3.08
 1 1 5 42.63 2.33
 1 1 5 41.33 1.83
 1 1 5 42.14 1.84
 1 1 6 28.07 1.37
 1 1 6 20.5 2.12
 1 1 6 29.5 2.2
 1 1 7 544.33 13.02
 1 1 7 543.46 7.94
 1 1 7 515.78 11.52
 -1 -1 -8 1.69 0.3
 1 1 8 1.96 1.16
 1 1 8 0.64 0.13
 1 1 8 1.59 0.78
 1 1 9 14.02 2.18
 1 1 10 8.97 1.77
 1 1 11 22.03 3.33
 1 1 12 4.27 1.28
 1 1 13 13.63 2.58
 1 1 14 1.05 0.94
 1 1 15 2.96 1.49
 1 1 16 1.3 0.93
 1 1 17 4.71 1.91
 1 1 18 -0.63 0.63
 1 1 19 -0.73 0.95
 1 1 20 -1.03 1.08
 1 1 21 -0.26 0.5
 1 1 22 -0.87 0.92
 1 1 23 0.19 0.46
 1 1 24 0.69 1.63
 -1 -2 23 0.82 0.97
 -1 -2 22 0.1 0.34
 -1 -2 21 0.63 0.81
 -1 -2 20 0.29 0.57
 -1 -2 19 6.98 2.35
 -1 -2 18 1.78 1.1
 -1 -2 17 1.23 0.91
 -1 -2 16 -0.21 0.38
 -1 -2 15 9.24 2.39
 -1 -2 14 5.78 1.72
 -1 -2 13 12.6 2.49
 -1 -2 12 0.53 0.28
 -1 -2 11 4.16 1.21
 -1 -2 10 3.91 1.65
 1 2 -9 317.69 5.87
 1 2 -9 357.13 11.64
 -1 -2 9 340.17 11.31
 1 2 -8 27.93 1.54
 1 2 -8 29.47 3.11
 1 2 -8 20.55 1.27
 1 2 -7 32.06 1.75
 -1 -2 7 79.31 4.66
 1 2 -7 89 5.2
 -1 -2 7 59.63 2.26
 1 2 -7 39.26 2.08
 1 2 -7 63.56 2.31
 1 2 -6 237.11 5.03
 -1 -2 6 235.58 7.55
 -1 -2 6 201.91 4.48
 1 2 -6 232.17 7.88
 1 2 -5 426.6 10.08
 -1 -2 5 358.68 9.08
 1 2 -5 376.28 7.04
 1 2 -5 372.25 9.56
 -1 -2 5 416.95 10.16
 -1 -2 5 301.45 6.37
 1 2 -5 353.98 6.82
 1 2 -4 28.73 1.66
 -1 -2 4 29.14 1.68
 1 2 -4 32.83 1.79
 -1 -2 4 27.76 1.55
 1 2 -4 31.32 2.44
 -1 -2 4 36.03 2.58
 1 2 -4 35.38 2.44
 -1 -2 4 27.82 2.13
 1 2 -3 140.26 4.55
 1 2 -3 134.9 4.73
 -1 -2 3 130.33 4.44
 -1 -2 3 138.91 3.84
 -1 -2 3 150.91 4.99
 1 2 -3 134.62 3.82
 -1 -2 3 123.67 3.59
 1 2 -3 136.34 3.84
 -1 -2 2 250.9 5.44
 1 2 -2 254.83 5.95
 -1 -2 2 257.16 5.75
 1 2 -2 253.92 5.58
 -1 -2 2 275.89 6.42
 1 2 -2 243.2 5.55
 1 2 -2 251.49 6.05
 -1 -2 2 259.45 5.61
 1 2 2 578.5 9.57
 1 2 2 580.81 9.45
 -1 -2 -2 586.32 9.49
 -1 -2 -2 572.53 9.73
 1 2 2 588.44 9.82
 -1 -2 -3 235.03 5.33
 -1 -2 -3 228.55 5.29
 1 2 3 234.38 5.25
 1 2 3 228.5 5.89
 -1 -2 -3 254.54 5.95
 1 2 3 264.27 5.71
 -1 -2 -3 219.5 5.57
 1 2 4 15.69 1.24
 -1 -2 -4 15.04 1.19
 1 2 4 16.42 1.62
 1 2 4 17.17 1.36
 -1 -2 -4 16.48 1.22
 -1 -2 -4 18.46 1.6
 1 2 5 238.86 5.37
 -1 -2 -5 202.62 4.8
 -1 -2 -5 216.89 5.04
 -1 -2 -5 252.86 7.15
 1 2 5 224.52 5.22
 1 2 5 213.82 6.57
 1 2 6 41.06 2.01
 1 2 6 40.89 2.02
 -1 -2 -6 41.93 1.98
 -1 -2 -6 38.57 1.86
 1 2 6 36.13 2.81
 1 2 7 36.36 2.98
 -1 -2 -7 32.64 1.76
 1 2 7 32.85 1.84
 1 2 7 34.38 1.76
 1 2 7 34.32 1.78
 1 2 8 244.85 5.42
 1 2 8 262.34 8.73
 -1 -2 -8 274.61 5.45
 1 2 8 267.24 9.27
 1 2 9 20.04 1.29
 1 2 9 23.76 2.71
 1 2 10 12.95 2.93
 1 2 10 -0.09 0.09
 1 2 11 3.99 1.2
 1 2 12 11.17 2.13
 1 2 13 0.66 0.51
 1 2 14 3.37 1.25
 1 2 15 20.93 3.51
 1 2 16 0.25 0.44
 1 2 17 0.29 0.39
 1 2 18 2.18 1.27
 1 2 19 4.64 1.9
 1 2 20 2.33 1.33
 1 2 21 2.05 1.57
 1 2 22 0 0.57
 1 2 23 -1.44 1.24
 1 2 24 -2.41 1.66
 -1 -3 23 0.77 1.8
 -1 -3 22 1.51 1.84
 -1 -3 21 3.71 1.95
 -1 -3 20 -1.54 1.2
 -1 -3 19 1.63 1.29
 -1 -3 18 16.08 3.54
 -1 -3 17 3.63 1.57
 -1 -3 16 -0.79 0.92
 -1 -3 15 10.37 2.54
 -1 -3 14 6.75 2.03
 -1 -3 13 0.62 0.73
 -1 -3 12 14.8 2.64
 1 3 -12 13.18 2.44
 1 3 -11 67.38 5.49
 -1 -3 11 63.96 5.33
 -1 -3 10 1.46 1.25
 1 3 -10 0.17 0.12
 1 3 -10 0.38 0.19
 1 3 -10 0.67 0.27
 1 3 -9 29.48 1.89
 1 3 -9 21.77 1.63
 1 3 -9 61.82 2.77
 1 3 -9 73.99 5.36
 -1 -3 9 70.24 5.05
 -1 -3 8 67.54 4.63
 1 3 -8 68.17 2.97
 1 3 -8 71.39 5.12
 1 3 -7 102.78 3.77
 -1 -3 7 104.44 3.71
 1 3 -7 77.37 3.17
 1 3 -7 104.75 5.7
 -1 -3 7 104 5.45
 -1 -3 6 11.28 1.25
 1 3 -6 13.64 1.35
 1 3 -6 18.92 2.48
 -1 -3 5 13.35 1.32
 -1 -3 5 20.19 2.06
 -1 -3 5 19.72 1.61
 1 3 -5 18.42 1.5
 1 3 -5 18.49 2.24
 -1 -3 4 11.94 1.21
 1 3 -4 11.3 1.52
 1 3 -4 14.75 1.71
 -1 -3 4 9.19 1.06
 -1 -3 4 12.88 1.59
 -1 -3 4 10.62 1.32
 1 3 -4 14.59 1.37
 1 3 -3 712.25 12.03
 1 3 -3 662.32 11.31
 -1 -3 3 631.26 10.93
 1 3 -3 669.85 11.26
 -1 -3 3 583.36 10.59
 1 3 -3 639.21 12.54
 -1 -3 3 618.12 11.21
 1 3 -2 10.89 1.38
 1 3 -2 6.61 0.87
 1 3 -2 6.4 1.07
 -1 -3 2 5.24 0.78
 -1 -3 1 1.65 0.5
 -1 -3 1 1.21 0.32
 1 3 -1 1.94 0.58
 1 3 -1 1.12 0.35
 1 3 -1 1.35 0.5
 -1 -3 1 2.35 0.59
 -1 -3 0 197.31 5.48
 1 3 0 206.62 4.04
 -1 -3 0 201.27 3.89
 -1 -3 0 193.56 5.39
 -1 -3 0 207.09 5.51
 1 3 0 221.66 5.89
 1 3 0 203.01 5.54
 1 3 0 216.65 5.8
 -1 -3 -1 14.9 1.4
 -1 -3 -1 15.23 0.98
 1 3 1 13.24 0.88
 1 3 1 23.07 2.02
 -1 -3 -1 26.49 1.87
 -1 -3 -1 28.52 1.99
 1 3 1 27.17 2.15
 1 3 1 14.43 1.44
 1 3 2 12.24 1.3
 1 3 2 10.93 0.96
 -1 -3 -2 14.84 1.17
 -1 -3 -2 14.2 1.4
 1 3 2 10.96 1.2
 -1 -3 -2 15.83 1.56
 -1 -3 -2 12.84 1.3
 1 3 2 11.55 1.32
 -1 -3 -3 805.47 11.88
 1 3 3 802.8 12.64
 -1 -3 -3 702.42 12.75
 -1 -3 -3 672.09 11.68
 1 3 3 763.38 13.03
 -1 -3 -3 728.67 12
 1 3 3 697.84 11.95
 1 3 3 695.35 11.75
 -1 -3 -4 161.56 4.73
 -1 -3 -4 136.31 5.11
 1 3 4 153.89 4.76
 -1 -3 -4 159.15 4.79
 1 3 4 142.05 4.91
 -1 -3 -4 162.85 4.97
 1 3 5 66.36 2.97
 -1 -3 -5 66.08 3.05
 1 3 5 57.94 3.37
 -1 -3 -5 59.4 2.84
 -1 -3 -5 76.95 3.75
 -1 -3 -6 94.62 3.61
 -1 -3 -6 84.44 3.43
 1 3 6 84.41 4.49
 1 3 6 103.26 3.81
 1 3 7 357.64 7.34
 1 3 7 324.21 9.13
 -1 -3 -7 336.03 7.36
 -1 -3 -7 328.49 7.31
 1 3 7 334.05 9.86
 -1 -3 -8 16.08 1.41
 1 3 8 19.57 1.56
 1 3 8 24.55 2.45
 1 3 9 97.5 5.5
 1 3 9 90.94 3.38
 -1 -3 -9 89.63 3.38
 1 3 10 50.95 4.16
 1 3 10 30.27 1.91
 1 3 10 40.25 2.14
 1 3 10 18.44 1.53
 1 3 11 21.28 1.54
 1 3 11 22.31 1.62
 1 3 12 35.1 4.02
 1 3 12 12.79 1.08
 1 3 13 0.76 0.54
 1 3 14 22.12 3.44
 1 3 15 -0.04 0.29
 1 3 16 2.62 1.27
 1 3 17 1.71 1.02
 1 3 18 4.45 1.78
 1 3 19 1 0.81
 1 3 20 -2.58 1.46
 1 3 21 -1.01 0.95
 1 3 22 1.31 1.12
 1 3 23 0 0.33
 1 3 24 0 1.02
 -1 -4 23 -0.97 1.06
 -1 -4 22 1.2 1.15
 -1 -4 21 0.35 0.99
 -1 -4 20 -1.82 1.31
 -1 -4 19 1.97 1.49
 -1 -4 18 3.88 1.7
 -1 -4 17 8.6 2.6
 -1 -4 16 1.54 1.09
 -1 -4 15 18.96 3.35
 1 4 -14 31.96 4.22
 -1 -4 14 28.31 3.95
 -1 -4 13 1.39 0.74
 1 4 -13 2.93 1.21
 1 4 -12 14.12 1.36
 1 4 -12 31.84 4.02
 -1 -4 12 30.61 3.81
 1 4 -12 20.25 1.64
 1 4 -11 16.17 2.74
 -1 -4 11 15.12 2.53
 -1 -4 10 33.23 3.67
 1 4 -10 21.25 1.91
 1 4 -10 38.37 3.98
 1 4 -10 31.75 2.37
 -1 -4 9 54.71 3.03
 -1 -4 9 56.02 4.52
 1 4 -9 54.84 4.7
 1 4 -9 53.7 2.93
 -1 -4 8 79.88 3.9
 1 4 -8 91.32 4.16
 -1 -4 8 83.84 5.26
 1 4 -8 104.77 6.44
 1 4 -7 30.69 2.33
 1 4 -7 36.69 3.57
 -1 -4 7 28.82 2.92
 -1 -4 7 28.74 2.29
 1 4 -6 325.3 10.37
 -1 -4 6 300.92 7.76
 -1 -4 6 284.71 8.85
 1 4 -6 321.6 8.23
 1 4 -5 77.32 4.86
 -1 -4 5 80.33 3.73
 1 4 -5 91.71 3.98
 -1 -4 5 76.22 4.07
 1 4 -5 88.41 3.95
 1 4 -5 91.32 4.19
 1 4 -4 103.11 4.6
 -1 -4 4 83.66 4.01
 -1 -4 4 80.04 4.22
 -1 -4 4 84.86 3.86
 1 4 -4 107.64 4.41
 1 4 -4 78.89 4.21
 1 4 -3 320.66 7.79
 1 4 -3 325.25 7.94
 1 4 -3 280.15 8.34
 -1 -4 3 281.37 7.05
 -1 -4 3 265.04 7.33
 -1 -4 3 321.36 8
 1 4 -3 312.64 7.5
 1 4 -2 282.57 6.54
 -1 -4 2 288.33 7.5
 1 4 -2 288.78 7.38
 1 4 -2 299.76 7.43
 -1 -4 2 252.28 7.04
 -1 -4 2 265.25 6.23
 1 4 -1 246.52 7.08
 -1 -4 1 254.13 6.99
 -1 -4 1 234.61 5.04
 1 4 -1 225.26 5.05
 1 4 -1 277.26 7.1
 -1 -4 1 276.63 7.26
 1 4 -1 285.34 7.29
 -1 -4 0 68.8 3.39
 1 4 0 25.82 1.15
 -1 -4 0 63.89 3.3
 1 4 0 77.87 3.66
 1 4 0 26.19 1.33
 -1 -4 0 26.21 2.12
 1 4 0 29.82 2.35
 -1 -4 0 29.86 1.29
 1 4 0 80.39 3.71
 -1 -4 -1 440.27 9.67
 1 4 1 517.78 10.64
 -1 -4 -1 498.25 7.06
 -1 -4 -1 463.4 10.03
 1 4 1 451.54 9.67
 1 4 1 440.94 6.83
 -1 -4 -1 424.82 9.67
 1 4 1 479.65 9.93
 -1 -4 -2 597.24 11.92
 1 4 2 566 9.17
 1 4 2 681.6 12.84
 1 4 2 627.71 11.57
 -1 -4 -2 597.11 9.13
 -1 -4 -2 599.29 11.68
 -1 -4 -2 572.78 11.38
 1 4 2 646.26 11.9
 1 4 3 459.18 9.73
 -1 -4 -3 416.97 9.43
 1 4 3 463.69 10.41
 1 4 3 373.84 8.09
 1 4 3 447.05 9.49
 -1 -4 -3 456.1 8.19
 -1 -4 -3 396.56 9.21
 -1 -4 -3 408.73 9.91
 -1 -4 -4 286.96 7.42
 -1 -4 -4 264.47 7.93
 1 4 4 292.24 7.41
 -1 -4 -4 258.93 7.17
 1 4 4 248.98 6.65
 1 4 4 306.76 7.81
 -1 -4 -4 281.67 6.78
 -1 -4 -5 872.54 14.64
 1 4 5 967.42 15.51
 -1 -4 -5 829.51 16.11
 -1 -4 -5 991.29 15.65
 1 4 5 865.48 14.43
 -1 -4 -5 780.4 14.26
 1 4 5 815.68 14.83
 1 4 6 60.02 3.36
 -1 -4 -6 53.7 3.64
 -1 -4 -6 55.76 3.09
 1 4 6 40.79 2.76
 1 4 6 63.22 3.7
 1 4 6 67.63 3.37
 -1 -4 -7 67.54 3.36
 1 4 7 84.32 4.3
 1 4 8 59.53 3.88
 -1 -4 -8 53.37 2.97
 -1 -4 -9 219.23 6.32
 1 4 9 226.96 8.55
 1 4 9 221.99 6.13
 -1 -4 -10 2.01 0.72
 1 4 10 2.23 0.62
 1 4 10 1.78 0.73
 1 4 10 3.02 1.25
 -1 -4 -11 0.76 0.43
 1 4 11 0.74 0.34
 1 4 11 0.58 0.44
 1 4 12 4.32 0.74
 1 4 12 1.93 0.52
 1 4 12 6.09 1.65
 1 4 13 1.02 0.38
 1 4 13 7.96 1.89
 1 4 14 1.69 0.94
 1 4 15 1.79 0.93
 1 4 16 2.04 1.13
 1 4 17 1.44 0.97
 1 4 18 1.11 0.81
 1 4 19 0.13 0.48
 1 4 20 0.6 1.02
 1 4 21 0.62 0.75
 1 4 22 0 0.25
 1 4 23 0 0.21
 1 4 24 -1.8 1.44
 -1 -5 23 1.08 1.12
 -1 -5 22 0 0.28
 -1 -5 21 0 0.54
 -1 -5 20 0.87 0.97
 -1 -5 19 1.83 1.58
 -1 -5 18 7.31 2.42
 -1 -5 17 7.19 2.29
 -1 -5 16 2.23 1.3
 -1 -5 15 0.21 0.11
 1 5 -15 0.41 0.58
 -1 -5 14 108.39 7.91
 1 5 -14 113.16 8.64
 -1 -5 13 5.52 1.76
 1 5 -13 4.09 1.53
 1 5 -12 0.64 0.13
 1 5 -12 0.63 0.37
 -1 -5 12 1.02 0.56
 -1 -5 11 0.36 0.23
 1 5 -11 -0.18 0.28
 1 5 -11 0.37 0.31
 1 5 -11 -0.41 0.26
 -1 -5 10 49.41 4.53
 -1 -5 10 53.97 3.35
 1 5 -10 46.16 3.25
 1 5 -10 52.07 4.9
 1 5 -9 16.18 1.8
 1 5 -9 16.47 2.63
 -1 -5 9 18.69 1.94
 -1 -5 9 14.87 2.28
 1 5 -8 1.57 0.58
 1 5 -8 1.34 0.66
 -1 -5 8 -0.32 0.38
 -1 -5 8 1.64 0.53
 1 5 -7 155.4 6.07
 1 5 -7 146.16 7.45
 -1 -5 7 142.23 5.5
 -1 -5 7 132.38 6.34
 1 5 -7 126.71 5.33
 1 5 -6 60.58 4.55
 -1 -5 6 57.34 3.8
 1 5 -6 61.97 3.57
 1 5 -6 70.04 4
 -1 -5 6 59.27 3.6
 1 5 -5 173.43 6.34
 -1 -5 5 135.44 5.65
 1 5 -5 151.76 5.74
 1 5 -5 163.38 7.07
 -1 -5 5 155.27 5.97
 1 5 -4 2.12 1
 -1 -5 4 3.16 0.69
 1 5 -4 4.72 0.97
 1 5 -4 1.92 0.53
 -1 -5 4 2.6 0.79
 1 5 -4 5.57 1.08
 1 5 -3 326.93 8.48
 -1 -5 3 287.51 7.17
 -1 -5 3 304.74 8.44
 1 5 -3 358.18 9.36
 1 5 -3 340.07 8.92
 1 5 -2 584.46 12.25
 -1 -5 2 532.14 11.92
 1 5 -2 517.79 9.9
 -1 -5 2 549.9 9.96
 1 5 -2 646.34 13.31
 1 5 -2 606.41 12.66
 -1 -5 1 75.72 4.03
 1 5 -1 90.09 4.36
 1 5 -1 70.3 2.58
 1 5 -1 79.77 3.99
 1 5 0 1027.36 17.29
 1 5 0 1074.68 17.85
 1 5 0 849.43 11.5
 -1 -5 0 892.46 16.15
 -1 -5 0 910.06 16.55
 1 5 0 952.74 16.36
 -1 -5 0 987.49 11.7
 -1 -5 -1 132.33 5.23
 1 5 1 161.94 5.86
 1 5 1 69.47 3.95
 1 5 1 63.41 2.25
 1 5 1 141.54 5.25
 -1 -5 -1 54.28 3.58
 -1 -5 -2 613.31 9.18
 1 5 2 619.35 9.39
 1 5 2 625.89 12.66
 -1 -5 -2 572.36 12.31
 -1 -5 -2 614.6 13.14
 1 5 3 302.41 6.58
 -1 -5 -3 279.95 8.09
 -1 -5 -3 307.87 6.53
 -1 -5 -3 311.82 9.21
 1 5 3 310.17 8.4
 1 5 4 62.97 3.76
 1 5 4 49.43 3.1
 -1 -5 -4 45.05 3.09
 1 5 4 46.1 2.1
 -1 -5 -4 38.37 2.54
 1 5 4 38.01 2.54
 -1 -5 -4 24.9 3.57
 1 5 5 31.41 2.5
 1 5 5 40.26 3.05
 -1 -5 -5 29.53 2.49
 1 5 5 30.21 2.08
 1 5 5 27.33 2.29
 -1 -5 -5 33.93 2.95
 -1 -5 -5 38.19 2.47
 1 5 6 19.06 2.05
 1 5 6 19.64 1.97
 1 5 6 17.03 1.77
 -1 -5 -6 14.77 2.16
 -1 -5 -6 17.02 1.84
 1 5 7 158.47 5.99
 1 5 7 157.65 5.7
 1 5 7 150.51 6.15
 -1 -5 -7 155.3 7.02
 -1 -5 -7 137.56 5.57
 1 5 8 33.29 2.88
 1 5 8 30.36 2.75
 -1 -5 -8 27.79 3.04
 1 5 8 28.31 2.38
 -1 -5 -8 26.2 2.33
 1 5 9 1.57 0.65
 -1 -5 -9 2.04 0.56
 1 5 9 3.32 0.89
 -1 -5 -10 10.35 1.41
 1 5 10 7.86 1.35
 1 5 10 10.67 1.91
 1 5 11 5.02 1.09
 1 5 11 7.93 1.63
 -1 -5 -11 5.06 1.16
 1 5 11 6.49 1.15
 1 5 12 1.65 0.65
 -1 -5 -12 0.8 0.4
 1 5 12 -0.02 0.1
 1 5 12 1.32 0.73
 1 5 13 1.31 0.48
 1 5 13 2.72 1.16
 -1 -5 -13 2.41 0.72
 1 5 14 1.18 0.7
 1 5 15 16.4 3.05
 1 5 16 0.92 0.85
 1 5 17 0.52 0.7
 1 5 18 2.76 1.42
 1 5 19 0.39 0.64
 1 5 20 0.6 0.71
 1 5 21 0 1.1
 1 5 22 -0.56 0.75
 1 5 23 3.42 1.91
 1 5 24 1.81 1.45
 -1 -6 22 0 0.11
 -1 -6 21 -0.41 0.66
 -1 -6 20 0.44 1.37
 -1 -6 19 0.4 0.75
 -1 -6 18 -0.37 0.7
 1 6 -17 2.86 1.4
 -1 -6 17 1.51 1.05
 1 6 -16 3.42 1.52
 -1 -6 16 1.13 0.92
 -1 -6 15 1.39 0.69
 1 6 -15 1.67 1.04
 1 6 -14 1.76 0.92
 -1 -6 14 3.57 1.47
 -1 -6 13 2.08 1.03
 1 6 -13 2.61 1.43
 -1 -6 12 1.62 0.65
 1 6 -12 1.3 0.85
 -1 -6 12 0.85 0.85
 -1 -6 11 6.4 1.76
 1 6 -11 6.61 1.83
 -1 -6 11 8.36 1.4
 -1 -6 10 10.2 1.56
 -1 -6 10 10.65 2.02
 1 6 -10 9.52 2.19
 -1 -6 9 20.66 2.83
 -1 -6 9 27.13 2.57
 1 6 -9 26.17 3.43
 1 6 -8 24.68 3.09
 -1 -6 8 21.41 2.66
 -1 -6 8 25.22 2.48
 1 6 -7 28.13 3.27
 -1 -6 7 21.93 2.53
 -1 -6 7 26.32 2.58
 -1 -6 6 125.77 5.8
 1 6 -6 130.61 6.97
 -1 -6 6 115.3 5.58
 -1 -6 5 32.08 2.78
 1 6 -5 32.9 3.42
 -1 -6 5 29.19 2.53
 -1 -6 4 58.61 3.82
 -1 -6 4 54.32 3.19
 -1 -6 3 403.93 8.9
 -1 -6 3 410.48 10.8
 -1 -6 2 45.51 3.26
 -1 -6 2 43.44 2.39
 -1 -6 1 222.96 7.59
 -1 -6 1 243.96 5.28
 -1 -6 0 26.68 2.47
 -1 -6 0 24.92 1.23
 -1 -6 0 33.05 2.92
 -1 -6 -1 81.57 4.67
 -1 -6 -1 75.37 4.12
 -1 -6 -2 76.63 2.58
 -1 -6 -2 87.83 4.87
 1 6 2 82.66 2.49
 -1 -6 -2 79.37 4.37
 -1 -6 -3 333.75 9.4
 -1 -6 -3 365.56 10.55
 -1 -6 -3 369.71 7.01
 1 6 3 332.08 6.83
 -1 -6 -4 61.4 2.87
 -1 -6 -4 50 3.44
 -1 -6 -4 55.37 4.04
 1 6 4 52.16 2.16
 -1 -6 -5 109.83 5.93
 -1 -6 -5 111.8 4.4
 1 6 5 93.36 3.74
 -1 -6 -5 96.61 4.83
 -1 -6 -6 98.03 4.89
 1 6 6 106.9 4.35
 -1 -6 -6 115.31 6.22
 -1 -6 -6 115.49 4.96
 1 6 7 36.34 2.76
 -1 -6 -7 36.93 3.5
 -1 -6 -7 34.47 2.89
 1 6 8 53.22 3.56
 -1 -6 -8 51.23 4.39
 -1 -6 -8 49.17 3.45
 -1 -6 -9 31.14 3.48
 -1 -6 -9 33.86 2.82
 1 6 9 34.1 3.01
 -1 -6 -10 15.26 2.46
 1 6 10 16.98 2.33
 -1 -6 -10 14.95 1.83
 -1 -6 -11 0.67 0.62
 -1 -6 -11 0.85 0.48
 1 6 11 0.36 0.25
 -1 -6 -12 1.05 0.41
 1 6 12 0.65 0.33
 -1 -6 -13 10.64 1.61
 1 6 13 10.68 2.3
 -1 -6 -14 9.93 1.44
 1 6 14 10.38 2.32
 1 6 15 0.85 0.47
 1 6 16 0.14 0.45
 1 6 17 3.24 1.39
 1 6 18 1.58 1.12
 1 6 19 0.88 0.96
 1 6 20 0.77 1.25
 1 6 21 1.7 1.25
 1 6 22 3.39 1.86
 1 6 23 0 0.41
 -1 -7 22 0 0.5
 -1 -7 21 0.66 1.37
 -1 -7 20 1.71 1.62
 -1 -7 19 -1.32 1.09
 1 7 -18 3.57 1.82
 -1 -7 18 3.68 1.81
 -1 -7 17 0.26 0.45
 1 7 -17 0.72 0.65
 1 7 -16 4.25 1.72
 -1 -7 16 3.65 1.58
 1 7 -15 4.26 1.7
 -1 -7 15 4.79 1.62
 1 7 -14 7.87 2.15
 -1 -7 14 7.74 2.06
 -1 -7 13 27.84 2.71
 -1 -7 13 20.79 3.31
 1 7 -13 24.13 3.79
 1 7 -12 23.35 3.76
 -1 -7 12 26.02 2.71
 -1 -7 12 19.79 3.12
 -1 -7 11 18.27 2.36
 -1 -7 11 15.1 2.58
 1 7 -11 15.47 2.97
 -1 -7 10 3.94 1.25
 -1 -7 10 1.87 0.66
 1 7 -10 1.63 1.03
 -1 -7 9 37.68 3.78
 -1 -7 9 42.95 3.5
 1 7 -9 41.41 4.56
 -1 -7 8 4.04 1.19
 -1 -7 8 4.19 1.24
 1 7 -8 2.08 1.03
 1 7 -7 141.87 8
 -1 -7 7 161.53 7.09
 -1 -7 7 139.45 6.69
 1 7 -6 190.76 9.09
 -1 -7 6 186.97 7.3
 -1 -7 6 204.87 7.98
 -1 -7 5 94.44 5.16
 -1 -7 5 88.29 4.46
 -1 -7 4 125.75 4.98
 -1 -7 4 135.77 6.24
 -1 -7 3 13.44 1.97
 1 7 -3 5.26 1.02
 -1 -7 2 200.66 5.29
 -1 -7 2 194.49 7.32
 -1 -7 1 46.06 2.13
 -1 -7 1 42.41 3.48
 -1 -7 0 942.92 18.94
 -1 -7 0 941.51 11.44
 -1 -7 -1 163.93 6.82
 -1 -7 -1 65.09 6.02
 -1 -7 -2 42.75 3.68
 -1 -7 -2 40.1 3.35
 -1 -7 -2 44.63 1.69
 -1 -7 -3 2.56 0.5
 -1 -7 -3 8.42 2.4
 1 7 4 164.43 3.65
 -1 -7 -4 150.43 6.59
 -1 -7 -4 180.58 7.87
 -1 -7 -4 173.12 5.04
 -1 -7 -5 44.01 2.72
 -1 -7 -5 42.84 3.47
 1 7 5 39.18 2.11
 -1 -7 -5 46.93 4.39
 1 7 6 372.93 8.35
 -1 -7 -6 365.37 10.75
 -1 -7 -6 393.21 9.64
 -1 -7 -7 112.83 5.68
 1 7 7 108.3 4.8
 -1 -7 -8 134.6 7.52
 1 7 8 113.41 5.45
 -1 -7 -8 122.6 5.97
 -1 -7 -9 30.94 2.92
 1 7 9 28.48 2.85
 -1 -7 -9 27.61 3.41
 -1 -7 -10 19.69 2.93
 1 7 10 19.51 2.55
 -1 -7 -10 15.62 2.12
 -1 -7 -11 11.17 2.3
 -1 -7 -11 10.6 1.69
 1 7 11 11.32 2.09
 -1 -7 -12 4.36 1.56
 -1 -7 -12 4.45 1.21
 1 7 12 4.66 1.37
 -1 -7 -13 4.56 1.15
 1 7 13 3.39 1.31
 -1 -7 -13 3.96 1.54
 -1 -7 -14 2.51 1.39
 1 7 14 1.37 0.95
 -1 -7 -14 1.1 0.56
 -1 -7 -15 2.66 1.3
 1 7 15 2.03 1.11
 -1 -7 -15 1.55 0.6
 -1 -7 -16 5.58 1.85
 1 7 16 7.32 2.04
 1 7 17 4.86 1.88
 -1 -7 -17 4.15 1.72
 1 7 18 -0.02 0.63
 1 7 19 1.06 0.96
 1 7 20 -0.37 0.32
 -1 -7 -21 0.25 0.91
 1 7 21 -1.05 0.99
 1 7 22 0 0.27
 -1 -7 -22 2.23 1.44
 1 7 23 0 0.19
 -1 -7 -23 -1.22 1.1
 -1 -8 21 0.5 1.43
 -1 -8 20 0.81 0.9
 1 8 -19 0.44 0.64
 -1 -8 19 0 0.58
 1 8 -18 0.49 0.95
 -1 -8 18 -0.61 0.72
 -1 -8 17 -1.45 1.07
 1 8 -17 -1.26 1.03
 1 8 -16 6.69 2.28
 -1 -8 16 5.99 2.03
 1 8 -15 3.59 1.6
 -1 -8 15 4.05 1.67
 1 8 -14 2.54 1.33
 -1 -8 14 1.7 1.09
 -1 -8 13 29.4 3.04
 1 8 -13 24.3 4.01
 -1 -8 13 24.11 3.56
 -1 -8 12 103.06 6.05
 1 8 -12 103.89 8.31
 -1 -8 12 88.43 6.77
 1 8 -11 -0.31 0.35
 -1 -8 11 0.35 0.53
 -1 -8 10 0.13 0.42
 1 8 -10 0.6 0.6
 -1 -8 10 0.71 0.63
 -1 -8 9 32.23 3.29
 -1 -8 9 28 3.3
 1 8 -9 29.99 3.92
 -1 -8 8 30.24 3.19
 1 8 -8 27.43 3.6
 -1 -8 8 23.76 2.84
 -1 -8 7 12.02 2.05
 1 8 -7 10.82 2.21
 -1 -8 7 12.67 1.92
 -1 -8 6 12.37 1.88
 1 8 -6 6.15 1.54
 -1 -8 6 12.32 2.05
 -1 -8 5 41.48 3.07
 -1 -8 5 43.62 3.78
 1 8 -5 37.47 2.82
 -1 -8 4 56.04 4.3
 -1 -8 4 54.81 3.34
 -1 -8 3 25.34 2.09
 -1 -8 3 24.9 2.83
 -1 -8 2 40.66 2.37
 -1 -8 2 44.83 3.8
 -1 -8 1 3.24 0.83
 -1 -8 1 4.07 0.6
 -1 -8 0 0.67 1.06
 -1 -8 0 1.51 0.26
 -1 -8 -1 13.37 1.88
 -1 -8 -1 19.95 2.54
 -1 -8 -2 29.37 3.14
 -1 -8 -2 20.08 2.32
 -1 -8 -3 69.91 5.05
 -1 -8 -3 56.81 4.18
 -1 -8 -3 62.61 2.43
 -1 -8 -4 25.3 1.74
 -1 -8 -4 30.52 3.27
 -1 -8 -4 19.81 2.29
 -1 -8 -5 62.77 4.47
 -1 -8 -5 74.15 3.5
 -1 -8 -5 79.14 5.64
 1 8 5 72.7 2.61
 -1 -8 -6 2.17 0.67
 -1 -8 -6 1.3 0.8
 1 8 6 1.56 0.45
 -1 -8 -6 0.93 0.69
 -1 -8 -7 80.36 5.13
 1 8 7 88.14 4.05
 -1 -8 -7 89.83 6.32
 1 8 8 44.91 3.13
 -1 -8 -8 41.49 3.67
 -1 -8 -8 49.77 4.69
 -1 -8 -9 3.46 1.2
 -1 -8 -9 2.18 1.1
 1 8 9 3.32 0.94
 -1 -8 -10 13.29 2.54
 -1 -8 -10 11.11 1.94
 1 8 10 11.65 1.76
 -1 -8 -11 8.38 1.96
 -1 -8 -11 7.7 1.58
 1 8 11 9.64 1.68
 1 8 12 40.89 3.92
 -1 -8 -12 37.78 3.46
 -1 -8 -12 39.18 4.68
 -1 -8 -13 1.94 1.85
 1 8 13 0.29 0.7
 -1 -8 -13 1.54 0.87
 -1 -8 -14 -0.24 0.15
 1 8 14 0.1 0.56
 -1 -8 -14 0.65 1.04
 1 8 15 3.76 1.32
 -1 -8 -15 3.05 0.96
 -1 -8 -15 2.48 1.09
 -1 -8 -16 7.72 2.32
 1 8 16 10.93 2.53
 -1 -8 -17 0.68 0.81
 1 8 17 0.73 0.7
 -1 -8 -18 2.46 1.38
 1 8 18 0.93 0.92
 1 8 19 -1.15 1.15
 -1 -8 -19 0.99 0.86
 1 8 20 -0.12 0.2
 -1 -8 -20 -0.71 0.78
 1 8 21 -1.78 1.28
 -1 -8 -21 -1.3 1.08
 -1 -8 -22 0 0.91
 1 8 22 -1.83 1.34
 -1 -8 -23 -3.39 1.84
 1 8 23 -1.54 1.27
 -1 -9 21 -2.81 1.73
 1 9 -20 0.82 1.45
 -1 -9 20 0 0.39
 -1 -9 19 0.49 0.68
 1 9 -19 0 0.26
 1 9 -18 -0.13 0.36
 -1 -9 18 0.3 0.96
 1 9 -17 -1.44 1.11
 -1 -9 17 0.57 0.74
 1 9 -16 2.67 1.43
 -1 -9 16 3.19 1.64
 -1 -9 15 2.36 1.25
 1 9 -15 3.43 1.6
 -1 -9 14 3.44 1.44
 1 9 -14 4.49 1.79
 -1 -9 13 1.09 0.77
 -1 -9 13 0.33 0.58
 1 9 -13 -0.61 0.61
 1 9 -12 6.23 2.03
 -1 -9 12 7.74 1.77
 -1 -9 12 5.84 1.71
 -1 -9 11 18.34 2.54
 1 9 -11 15.17 3.11
 -1 -9 11 15.66 2.69
 -1 -9 10 3.2 1.17
 -1 -9 10 5.48 1.48
 1 9 -10 3.83 1.58
 -1 -9 9 17.88 2.58
 -1 -9 9 13.96 2.28
 1 9 -9 15.16 2.87
 1 9 -8 157.58 9.39
 -1 -9 8 166.7 8.24
 -1 -9 8 148.32 7.43
 -1 -9 7 14.97 2.52
 -1 -9 7 14.31 2.3
 1 9 -7 9.45 2.12
 -1 -9 6 20.08 2.35
 1 9 -6 23.41 3.28
 -1 -9 6 21.01 2.76
 -1 -9 5 17.86 2.09
 -1 -9 5 18.5 2.6
 1 9 -5 13.22 1.7
 -1 -9 4 290.66 10.55
 -1 -9 4 288.04 8.08
 -1 -9 3 23.44 1.99
 -1 -9 3 25.15 3.24
 -1 -9 2 106.54 6.28
 -1 -9 2 110.57 3.99
 -1 -9 1 6.71 0.78
 -1 -9 1 12.05 2.29
 -1 -9 0 138.85 7.1
 -1 -9 -1 63.85 4.82
 -1 -9 -1 57.41 4.72
 -1 -9 -2 72.37 5.4
 -1 -9 -2 67.78 4.88
 -1 -9 -3 92.56 2.7
 -1 -9 -3 92.66 5.79
 -1 -9 -3 103.21 6.52
 -1 -9 -4 91.66 5.73
 -1 -9 -4 90.22 3.29
 -1 -9 -4 111.77 6.83
 -1 -9 -5 131.65 4.69
 -1 -9 -5 129.68 6.94
 -1 -9 -6 0.02 0.11
 -1 -9 -6 -0.26 0.24
 1 9 6 -0.16 0.2
 -1 -9 -6 0.76 0.8
 -1 -9 -7 1.96 0.87
 -1 -9 -7 2.95 1.22
 1 9 7 4.13 0.84
 1 9 8 169.31 6.2
 -1 -9 -8 165.28 7.85
 -1 -9 -8 186.49 9.74
 -1 -9 -9 14.77 2.4
 -1 -9 -9 15.9 2.94
 1 9 9 14.53 1.96
 -1 -9 -10 0.96 0.56
 -1 -9 -10 1.6 1.06
 1 9 10 1.96 0.94
 -1 -9 -11 0.86 0.59
 -1 -9 -11 0.28 0.7
 1 9 11 0.7 0.36
 -1 -9 -12 6.47 2.02
 -1 -9 -12 6.01 1.41
 1 9 12 6.92 1.61
 -1 -9 -13 0.58 0.56
 -1 -9 -13 1.28 0.7
 1 9 13 -0.51 0.7
 -1 -9 -14 -0.14 0.55
 1 9 14 -0.69 0.92
 -1 -9 -14 0.79 0.56
 -1 -9 -15 18.76 2.57
 -1 -9 -15 18.25 3.53
 1 9 15 26.28 3.88
 1 9 16 -0.22 0.24
 -1 -9 -16 -0.83 0.96
 1 9 17 -0.19 0.43
 -1 -9 -17 0 0.19
 1 9 18 0.06 0.37
 -1 -9 -18 6.76 2.31
 1 9 19 2.29 1.37
 -1 -9 -19 2.97 2.13
 -1 -9 -20 0.06 0.6
 1 9 20 1.54 1.29
 -1 -9 -21 1.17 1.06
 1 9 21 -0.61 0.74
 1 9 22 -0.43 1.19
 -1 -9 -22 -1.96 1.41
 -1 -10 20 0 0.48
 1 10 -20 -2.88 1.73
 1 10 -19 1.21 1.1
 -1 -10 19 -2.33 1.49
 1 10 -18 0 0.26
 -1 -10 18 -0.9 0.89
 1 10 -17 1.48 1.15
 -1 -10 17 0 0.43
 1 10 -16 0.73 0.92
 -1 -10 16 0.13 0.44
 -1 -10 15 0.96 0.95
 1 10 -15 -0.49 0.75
 1 10 -14 0.97 0.71
 -1 -10 14 1.05 0.81
 -1 -10 13 -0.01 0.27
 -1 -10 13 -0.51 0.41
 1 10 -13 0.08 0.23
 -1 -10 12 -0.89 0.84
 1 10 -12 0.74 0.67
 -1 -10 12 0.37 0.33
 -1 -10 11 51.53 4.63
 -1 -10 11 41.46 4.61
 1 10 -11 46.85 5.64
 -1 -10 10 -0.32 0.49
 -1 -10 10 -0.02 0.12
 -1 -10 9 14.88 2.55
 -1 -10 9 12.92 2.21
 1 10 -9 13.28 2.87
 -1 -10 8 40.56 4.2
 -1 -10 8 43.88 3.96
 1 10 -8 43.87 5.01
 -1 -10 7 159.25 8.52
 1 10 -7 153.54 9.27
 -1 -10 7 161.15 7.46
 -1 -10 6 0.48 0.67
 1 10 -6 0.26 0.77
 -1 -10 6 1.8 1.26
 1 10 -6 0.47 0.35
 -1 -10 5 0.74 0.65
 -1 -10 5 0.99 0.46
 1 10 -5 1.34 0.52
 -1 -10 4 2.95 1.13
 1 10 -4 -0.39 0.39
 -1 -10 4 4.23 0.92
 -1 -10 3 11.33 1.4
 -1 -10 3 9.61 1.84
 1 10 -3 7.11 0.81
 -1 -10 2 79.23 3.45
 -1 -10 2 73.39 5.52
 -1 -10 1 0.26 0.12
 -1 -10 1 -0.04 0.57
 -1 -10 0 0.18 0.65
 -1 -10 -1 0.67 0.39
 -1 -10 -1 -0.46 0.51
 -1 -10 -2 41.26 4.15
 -1 -10 -2 46.31 4.23
 -1 -10 -3 0.1 0.16
 -1 -10 -3 -2.1 0.95
 -1 -10 -4 24.28 1.56
 -1 -10 -4 29.68 3.7
 -1 -10 -4 21.52 2.86
 -1 -10 -5 0.45 0.2
 -1 -10 -5 0.37 0.29
 -1 -10 -6 9.26 2.09
 -1 -10 -6 6.94 1.53
 1 10 6 4.68 0.53
 -1 -10 -6 3.26 0.83
 -1 -10 -7 9.88 1.97
 -1 -10 -7 12.62 2.43
 1 10 7 11.67 1.2
 -1 -10 -8 118.27 7.98
 -1 -10 -8 102.23 6.55
 -1 -10 -9 -1.25 0.81
 1 10 9 -0.13 0.13
 1 10 10 30.18 2.96
 -1 -10 -10 28.48 4.03
 -1 -10 -10 27.49 3.28
 -1 -10 -11 12.1 2.65
 -1 -10 -11 9.82 1.92
 1 10 11 11.1 1.85
 1 10 12 4.99 1.32
 -1 -10 -12 3.58 1.67
 -1 -10 -12 2.97 1.02
 -1 -10 -13 1.5 0.93
 -1 -10 -13 1.62 0.87
 1 10 13 0.63 0.61
 1 10 14 0.35 0.51
 -1 -10 -14 -0.12 0.16
 1 10 15 1.89 1
 -1 -10 -15 0.45 0.4
 -1 -10 -15 0.43 0.42
 -1 -10 -16 0.05 0.19
 1 10 16 -0.14 0.41
 1 10 17 0.9 0.62
 -1 -10 -17 0.7 0.78
 -1 -10 -18 3.75 1.83
 1 10 18 1.54 0.68
 1 10 19 0.39 0.56
 -1 -10 -19 0.85 0.99
 -1 -10 -20 3.88 1.9
 -1 -10 -21 2.28 1.5
 -1 -10 -22 2.48 1.6
 1 11 -19 -0.32 0.59
 -1 -11 19 -0.63 0.78
 -1 -11 18 -0.56 0.71
 1 11 -18 0.37 0.89
 -1 -11 17 0.36 0.78
 1 11 -17 0.35 0.58
 -1 -11 16 -0.76 0.99
 1 11 -16 1.03 1.24
 1 11 -15 0.64 1.01
 -1 -11 15 0.22 0.12
 -1 -11 14 18.42 3.48
 1 11 -14 22.1 4.33
 1 11 -13 5.12 1.85
 -1 -11 13 4.32 1.66
 -1 -11 13 6.62 1.78
 -1 -11 12 6.95 1.76
 -1 -11 12 4.64 1.52
 1 11 -12 7.64 2.35
 -1 -11 11 3.81 1.4
 1 11 -11 3.6 1.51
 -1 -11 11 4.23 1.27
 -1 -11 10 112.15 7.36
 1 11 -10 116.11 8.91
 -1 -11 10 107.58 7.2
 -1 -11 9 0.52 0.59
 1 11 -9 -0.84 0.62
 -1 -11 9 -0.04 0.32
 -1 -11 8 6.88 1.96
 -1 -11 8 6.89 1.64
 1 11 -8 7.08 2.41
 -1 -11 7 0.58 0.38
 -1 -11 7 0.35 0.42
 1 11 -7 1.05 0.85
 -1 -11 6 10.42 1.7
 -1 -11 6 9.82 2.13
 1 11 -6 6.87 1.25
 1 11 -5 0.39 0.25
 -1 -11 5 0.92 0.58
 -1 -11 4 25.86 2.33
 -1 -11 4 23.14 3.21
 -1 -11 3 12.81 2.36
 -1 -11 3 15.62 1.64
 -1 -11 2 0.85 0.7
 -1 -11 2 0.86 0.34
 -1 -11 1 2.59 1.05
 -1 -11 1 3.11 0.49
 -1 -11 0 7.2 1.75
 -1 -11 -1 -1.48 0.81
 -1 -11 -1 0.2 0.54
 -1 -11 -2 2.58 1.06
 -1 -11 -2 2.17 0.92
 -1 -11 -3 7.58 1.85
 -1 -11 -3 10.47 2.29
 -1 -11 -4 15.4 2.52
 -1 -11 -4 18.53 3.02
 -1 -11 -4 19.86 1.18
 -1 -11 -5 11.34 1.2
 -1 -11 -5 17.7 3.02
 -1 -11 -5 15.75 2.6
 -1 -11 -6 0.23 0.2
 -1 -11 -6 0.48 0.39
 -1 -11 -6 0.29 0.3
 -1 -11 -7 0.79 0.57
 1 11 7 0.7 0.21
 -1 -11 -7 0.62 0.48
 -1 -11 -8 2.2 1.31
 -1 -11 -8 1.15 0.69
 1 11 8 0.91 0.3
 -1 -11 -9 15.21 2.42
 1 11 9 19.31 1.94
 -1 -11 -9 17.87 3.2
 1 11 10 45.32 3.45
 -1 -11 -10 44.47 5.27
 -1 -11 -10 40.36 4.31
 1 11 11 1.23 0.6
 -1 -11 -11 1.34 1.09
 -1 -11 -11 0.24 0.58
 -1 -11 -12 2.35 1.16
 1 11 12 7.89 1.97
 -1 -11 -12 8.1 2.57
 -1 -11 -13 1.11 0.48
 -1 -11 -13 2.39 1.3
 1 11 13 2.75 1.02
 1 11 14 38.83 4.29
 -1 -11 -14 38.23 5.34
 -1 -11 -14 24.82 3.28
 -1 -11 -15 0.44 0.8
 -1 -11 -15 0.93 0.64
 -1 -11 -16 2.48 1.51
 -1 -11 -17 -0.36 0.63
 -1 -11 -18 0.73 1.01
 -1 -11 -19 0.11 1.01
 -1 -11 -20 0 0.79
 -1 -11 -21 0 0.43
 -1 -12 19 -0.63 0.78
 -1 -12 18 0.03 0.38
 1 12 -18 0.18 0.43
 1 12 -17 1.21 1.09
 -1 -12 17 0.26 0.41
 -1 -12 16 0.09 0.32
 1 12 -16 0.2 0.72
 -1 -12 15 1.29 1.2
 1 12 -15 1.13 1.18
 -1 -12 14 3.06 1.43
 1 12 -14 0.19 0.54
 -1 -12 13 3.41 1.36
 -1 -12 13 4.28 1.49
 1 12 -13 6.51 2.38
 -1 -12 12 5.36 1.67
 1 12 -12 6.05 2.22
 -1 -12 12 5.7 1.76
 -1 -12 11 0.44 0.41
 1 12 -11 -0.21 0.62
 -1 -12 11 0.81 0.76
 -1 -12 10 4.51 1.5
 -1 -12 10 2.58 1.09
 1 12 -10 2.43 1.18
 1 12 -9 6.42 2.09
 -1 -12 9 8.96 2.17
 -1 -12 9 8.08 1.87
 -1 -12 8 2.36 1.34
 1 12 -8 0.59 1.3
 -1 -12 8 2.45 1.25
 -1 -12 7 11.24 2.45
 -1 -12 7 12.54 2.05
 1 12 -7 12.08 2.73
 -1 -12 6 26.74 2.95
 -1 -12 6 24.38 3.59
 -1 -12 5 26.76 3.68
 -1 -12 5 28.78 2.8
 -1 -12 4 2.07 0.99
 -1 -12 4 1.55 0.85
 -1 -12 3 5.75 1.84
 -1 -12 3 4.08 1.12
 -1 -12 2 40.01 4.43
 -1 -12 2 47.02 2.46
 -1 -12 1 5.53 0.55
 -1 -12 1 3.03 0.9
 -1 -12 0 1.16 0.65
 -1 -12 -1 10.62 2.37
 -1 -12 -1 6.27 1.68
 -1 -12 -2 31.02 3.83
 -1 -12 -2 32.87 4.07
 -1 -12 -3 -0.28 0.51
 -1 -12 -3 1.53 0.96
 -1 -12 -4 5.35 1.67
 -1 -12 -4 4.32 1.58
 -1 -12 -5 62.56 5.46
 -1 -12 -5 72.81 6.49
 -1 -12 -5 57.66 2.4
 -1 -12 -6 37.45 4.63
 -1 -12 -6 29.76 3.84
 -1 -12 -7 31.18 4.32
 -1 -12 -7 26.99 3.65
 -1 -12 -8 3.94 1.59
 -1 -12 -8 1.85 1
 -1 -12 -9 4.48 1.53
 -1 -12 -9 6.68 2.18
 -1 -12 -10 33.88 4.03
 -1 -12 -10 40.47 5.15
 -1 -12 -11 7.77 2.24
 -1 -12 -11 6.63 1.82
 -1 -12 -12 0.39 0.27
 -1 -12 -12 1.8 1.22
 -1 -12 -13 1.42 0.9
 -1 -12 -13 1.65 1.11
 -1 -12 -14 1.56 1.08
 -1 -12 -14 0.18 0.45
 -1 -12 -15 0.82 0.62
 -1 -12 -15 1.02 0.8
 -1 -12 -16 2.41 1.63
 -1 -12 -17 2.44 1.59
 -1 -12 -18 -1.42 1.17
 -1 -12 -19 0 0.51
 -1 -12 -20 -1.15 1.11
 1 13 -18 0.02 0.76
 -1 -13 18 0.45 0.98
 -1 -13 17 0.02 0.22
 1 13 -17 -0.34 0.6
 -1 -13 16 0.4 0.68
 1 13 -16 1.3 1.37
 -1 -13 15 2.55 1.42
 1 13 -15 1.3 1.53
 1 13 -14 0 0.58
 -1 -13 14 0.44 0.69
 1 13 -13 2.62 1.56
 -1 -13 13 3.62 1.46
 -1 -13 13 2.18 1.23
 -1 -13 12 5.54 1.7
 -1 -13 12 5.34 1.7
 1 13 -12 5.62 2.21
 -1 -13 11 13.24 2.65
 -1 -13 11 11.28 2.45
 1 13 -11 12.01 3.09
 -1 -13 10 22.81 3.59
 -1 -13 10 25.64 3.47
 1 13 -10 22.07 4.11
 1 13 -9 23.41 4.1
 -1 -13 9 23.43 3.27
 -1 -13 9 22.34 3.57
 -1 -13 8 11.14 2.12
 -1 -13 8 12.03 2.7
 1 13 -8 10.85 2.73
 1 13 -7 8.03 2.3
 -1 -13 7 8.93 1.76
 -1 -13 7 7.98 2.11
 -1 -13 6 19.43 3.27
 -1 -13 6 19.46 2.47
 -1 -13 5 22.33 3.48
 -1 -13 5 26.99 2.76
 -1 -13 4 30.47 2.66
 -1 -13 4 32.86 4.27
 -1 -13 3 2.58 1.22
 -1 -13 3 2.24 0.61
 -1 -13 2 9.89 2.3
 -1 -13 2 12.21 1.18
 -1 -13 1 30.96 4.07
 -1 -13 0 118.42 7.96
 -1 -13 -1 52.33 5.3
 -1 -13 -2 13 2.65
 -1 -13 -2 15.06 3.06
 -1 -13 -3 5.86 1.9
 -1 -13 -3 2.98 1.25
 -1 -13 -4 14.68 2.98
 -1 -13 -4 13 2.6
 -1 -13 -5 3.15 1.45
 -1 -13 -5 -0.79 0.77
 -1 -13 -6 29.23 4.26
 -1 -13 -6 23.07 3.45
 -1 -13 -7 45.03 5.37
 -1 -13 -7 40.09 4.66
 -1 -13 -8 2.66 1.22
 -1 -13 -8 2.56 1.15
 -1 -13 -9 4.63 1.74
 -1 -13 -9 4.35 1.62
 -1 -13 -10 39.66 5.34
 -1 -13 -10 32.99 4.15
 -1 -13 -11 10.76 2.4
 -1 -13 -11 12.62 3.03
 -1 -13 -12 4.68 1.88
 -1 -13 -12 2.07 0.81
 -1 -13 -13 2.23 1.2
 -1 -13 -13 1.28 0.91
 -1 -13 -14 2.97 1.54
 -1 -13 -14 1.7 1.03
 -1 -13 -15 1.78 1.03
 -1 -13 -15 2.1 1.42
 -1 -13 -16 0.99 1.16
 -1 -13 -17 1.14 1.5
 -1 -13 -18 0.99 1
 -1 -13 -19 1.44 1.23
 -1 -13 -20 2.41 1.62
 1 14 -17 0.54 1.62
 -1 -14 17 0.17 0.46
 -1 -14 16 1.17 1.07
 1 14 -16 1.5 1.85
 1 14 -15 0 0.65
 -1 -14 15 0.51 0.72
 1 14 -14 2.35 1.68
 -1 -14 14 4.46 1.83
 -1 -14 13 1.49 0.85
 -1 -14 13 0.28 0.27
 1 14 -13 0.69 0.77
 -1 -14 12 31.84 4.3
 1 14 -12 26.18 4.9
 -1 -14 12 30.88 4.33
 -1 -14 11 0.73 0.61
 -1 -14 11 1.64 1.03
 1 14 -11 1.1 1.17
 -1 -14 10 7.2 2.08
 -1 -14 10 6.28 1.72
 1 14 -10 4.59 1.94
 -1 -14 9 9.61 2.43
 -1 -14 9 11.03 2.21
 1 14 -9 11.1 2.98
 1 14 -8 18.45 3.74
 -1 -14 8 19.45 2.76
 -1 -14 8 18.87 3.41
 -1 -14 7 0.74 0.29
 1 14 -7 1.11 0.85
 -1 -14 6 29.62 4.33
 -1 -14 5 15.26 3.02
 -1 -14 4 12.29 2.76
 -1 -14 3 2.84 1.27
 -1 -14 2 4.62 1.6
 -1 -14 1 3.1 1.32
 -1 -14 0 3.81 1.48
 -1 -14 -1 1.64 0.9
 -1 -14 -2 19.16 3.3
 -1 -14 -2 18.57 3.41
 -1 -14 -3 0.52 0.56
 -1 -14 -3 0.15 0.33
 -1 -14 -4 7.24 2.03
 -1 -14 -4 5.61 1.76
 -1 -14 -5 6.95 2.16
 -1 -14 -5 4.91 1.7
 -1 -14 -6 27.44 4.01
 -1 -14 -6 32.33 4.68
 -1 -14 -7 1.5 1.05
 -1 -14 -7 1.38 0.94
 -1 -14 -8 9.95 2.35
 -1 -14 -8 10.22 2.78
 -1 -14 -9 7.07 1.89
 -1 -14 -9 11.26 2.86
 -1 -14 -10 6.1 2.16
 -1 -14 -10 4.12 1.54
 -1 -14 -11 1.6 1.11
 -1 -14 -11 1.09 0.98
 -1 -14 -12 22.42 4.25
 -1 -14 -12 17.43 3.15
 -1 -14 -13 0.12 0.29
 -1 -14 -13 -1.19 1.1
 -1 -14 -14 4.47 1.99
 -1 -14 -14 2.01 1.11
 -1 -14 -15 0.83 0.67
 -1 -14 -15 0.35 0.73
 -1 -14 -16 3.47 2.08
 -1 -14 -17 0.65 0.81
 -1 -14 -18 2.13 1.5
 -1 -14 -19 0 0.65
 1 15 -15 0 0.52
 1 15 -14 0.73 1.17
 1 15 -13 -1.18 1.08
 -1 -15 12 2.3 1.2
 1 15 -12 2.64 1.81
 -1 -15 11 0.42 0.52
 1 15 -11 1.15 1.03
 -1 -15 10 10.66 2.63
 1 15 -10 10.99 3.18
 1 15 -9 -1.35 1.07
 -1 -15 9 0.63 0.63
 -1 -15 8 1.14 0.73
 1 15 -8 3.28 1.73
 -1 -15 7 4.96 1.92
 1 15 -7 3.62 1.69
 -1 -15 6 2.75 1.38
 -1 -15 5 4.13 1.57
 -1 -15 4 0.52 0.61
 -1 -15 3 23.96 3.93
 -1 -15 2 0.5 0.77
 -1 -15 1 0.56 0.33
 -1 -15 0 3.64 1.46
 -1 -15 -1 -0.81 0.75
 -1 -15 -2 -0.56 0.59
 -1 -15 -3 14.52 3.15
 -1 -15 -3 11.53 2.65
 -1 -15 -4 1.8 0.79
 -1 -15 -4 3.48 1.48
 -1 -15 -5 3.01 1.35
 -1 -15 -5 3.62 1.68
 -1 -15 -6 1.06 0.83
 -1 -15 -6 1.99 1.33
 -1 -15 -7 10.28 2.49
 -1 -15 -7 14.21 3.27
 -1 -15 -8 7.75 2.09
 -1 -15 -8 10.26 2.78
 -1 -15 -9 1.06 0.84
 -1 -15 -9 0.92 0.93
 -1 -15 -10 2.66 1.3
 -1 -15 -10 1.68 1.2
 -1 -15 -11 5.97 2.31
 -1 -15 -11 3.43 1.41
 -1 -15 -12 2.26 1.24
 -1 -15 -12 4.71 2.15
 -1 -15 -13 -0.01 0.47
 -1 -15 -13 -0.07 0.31
 -1 -15 -14 -0.58 0.57
 -1 -15 -14 0.21 0.47
 -1 -15 -15 0.02 0.33
 -1 -15 -15 0.39 0.42
 -1 -15 -16 3.25 2.1
 -1 -15 -17 -0.79 0.92
 -1 -15 -18 1.19 1.77
 1 16 -14 0.82 1.56
 1 16 -13 0.73 1.27
 1 16 -12 1.72 1.78
 -1 -16 12 -0.43 0.7
 1 16 -11 0.32 1.05
 -1 -16 11 0.68 0.67
 -1 -16 10 0.08 0.63
 1 16 -10 2.08 1.67
 -1 -16 9 2.68 1.36
 1 16 -9 4.26 2.13
 -1 -16 8 8.25 2.46
 1 16 -8 6.27 2.4
 -1 -16 7 0.4 0.54
 1 16 -7 -0.06 0.37
 -1 -16 6 0.79 0.77
 -1 -16 5 3.89 1.68
 -1 -16 4 0.73 0.7
 -1 -16 3 2.36 1.3
 -1 -16 2 21.43 3.81
 -1 -16 1 -0.13 0.43
 -1 -16 0 1.33 1.08
 -1 -16 -1 -0.44 0.55
 -1 -16 -2 19.92 3.64
 -1 -16 -3 0.52 0.53
 -1 -16 -3 1.12 0.84
 -1 -16 -4 1.61 1.06
 -1 -16 -4 1.67 1.43
 -1 -16 -5 1.35 1.02
 -1 -16 -5 -0.04 0.19
 -1 -16 -6 3.19 1.51
 -1 -16 -6 2.92 1.34
 -1 -16 -7 0.78 1.03
 -1 -16 -7 1.25 0.98
 -1 -16 -8 4.88 1.99
 -1 -16 -8 3.25 1.37
 -1 -16 -9 3.1 1.57
 -1 -16 -9 1.58 0.9
 -1 -16 -10 0.36 0.6
 -1 -16 -10 1.03 1.02
 -1 -16 -11 1.94 1.46
 -1 -16 -11 1.14 1
 -1 -16 -12 0.83 0.75
 -1 -16 -12 3.42 2.14
 -1 -16 -13 -0.54 0.72
 -1 -16 -13 0.67 0.76
 -1 -16 -14 -2.14 1.28
 -1 -16 -14 -0.55 0.74
 -1 -16 -15 0.97 1.44
 -1 -16 -15 1.34 1.04
 -1 -16 -16 1.58 1.29
 -1 -17 12 0.51 0.75
 1 17 -12 0.62 1.22
 -1 -17 11 1.63 1.12
 1 17 -11 2.78 2.07
 -1 -17 10 0.59 0.66
 1 17 -10 0.91 1.23
 1 17 -9 0.95 0.95
 -1 -17 9 0.32 0.37
 -1 -17 8 3.14 1.52
 1 17 -8 3.71 1.99
 -1 -17 7 3.5 1.65
 1 17 -7 3.21 1.84
 -1 -17 6 2.03 1.27
 -1 -17 5 -0.89 0.92
 -1 -17 4 0.1 0.43
 -1 -17 3 -0.95 0.95
 -1 -17 2 0.1 0.25
 -1 -17 1 1.31 0.97
 -1 -17 0 4.23 1.76
 -1 -17 -1 2.23 1.28
 -1 -17 -2 1.08 0.85
 -1 -17 -3 0.41 0.69
 -1 -17 -4 0.84 1
 -1 -17 -4 -0.1 0.59
 -1 -17 -5 -0.41 1.08
 -1 -17 -5 0.24 0.37
 -1 -17 -6 3.6 1.69
 -1 -17 -6 2.79 1.49
 -1 -17 -7 6.4 2.31
 -1 -17 -7 9.23 2.88
 -1 -17 -8 1.59 1.11
 -1 -17 -8 2.1 1.36
 -1 -17 -9 1.54 1.5
 -1 -17 -9 0.3 0.46
 -1 -17 -10 0.31 0.62
 -1 -17 -10 1.73 1.16
 -1 -17 -11 0 0.22
 -1 -17 -11 0.89 1.31
 -1 -17 -12 1.63 1.26
 -1 -17 -12 -0.42 0.56
 -1 -17 -13 0 0.7
 -1 -17 -13 2.44 1.42
 -1 -17 -14 -3.96 2.02
 -1 -17 -14 5.05 2.09
 -1 -17 -15 0.87 1.32
 -1 -17 -15 1.54 1.19
 -1 -18 11 0.07 0.55
 1 18 -11 -0.5 0.74
 1 18 -10 -0.24 0.51
 -1 -18 10 -0.39 0.57
 1 18 -9 0.59 1.04
 -1 -18 9 1.28 1.04
 -1 -18 8 0.24 0.54
 1 18 -8 0.57 1.09
 -1 -18 7 0.11 0.26
 1 18 -7 1.14 1.05
 -1 -18 6 -1.2 0.99
 -1 -18 5 -0.75 0.86
 -1 -18 4 -0.61 0.71
 -1 -18 3 -0.09 0.35
 -1 -18 2 0.93 0.73
 -1 -18 1 1.89 1.25
 -1 -18 0 -0.69 0.93
 -1 -18 -1 -1.26 1.4
 -1 -18 -2 0.33 0.22
 -1 -18 -3 -0.62 0.98
 -1 -18 -4 0.59 0.82
 -1 -18 -5 -1.37 1.09
 -1 -18 -5 0.13 0.67
 -1 -18 -6 -0.66 0.77
 -1 -18 -6 -1 0.89
 -1 -18 -7 2.06 1.51
 -1 -18 -7 0.09 0.49
 -1 -18 -8 0 0.46
 -1 -18 -8 -1.51 1.1
 -1 -18 -9 1.18 1.5
 -1 -18 -9 0.18 0.38
 -1 -18 -10 -0.2 0.4
 -1 -18 -10 0 0.96
 -1 -18 -11 0.97 1.04
 -1 -18 -11 -2.42 1.57
 -1 -18 -12 1.06 1.57
 -1 -18 -12 -0.88 0.83
 -1 -18 -13 0.2 0.48
 -1 -18 -13 1.66 1.33
 -1 -19 8 0.42 0.66
 1 19 -8 -1.72 1.34
 -1 -19 7 1.44 1.22
 1 19 -7 2.11 1.78
 -1 -19 6 0.64 1.08
 -1 -19 5 0.75 1.17
 -1 -19 4 0.61 1.14
 -1 -19 3 0.2 0.42
 -1 -19 2 -0.62 0.74
 -1 -19 1 -0.17 0.39
 -1 -19 0 -1 0.93
 -1 -19 -1 0.52 0.89
 -1 -19 -2 -1.2 1.01
 -1 -19 -3 0.32 0.76
 -1 -19 -4 0.3 1.06
 -1 -19 -5 0.61 1
 -1 -19 -6 -2.34 1.41
 -1 -19 -6 0 0.38
 -1 -19 -7 4.3 2.03
 -1 -19 -7 3.39 1.69
 -1 -19 -8 0 0.39
 -1 -19 -8 -2.01 1.3
 -1 -19 -9 0 0.9
 -1 -19 -9 1.6 1.16
 -1 -19 -10 -0.33 0.53
 -1 -19 -10 0.78 1.5
 -1 -19 -11 1.41 1.91
 -1 -19 -11 0.62 1.06
 -1 -20 5 0.06 0.24
 -1 -20 4 0.61 1.1
 -1 -20 3 3.75 2.1
 -1 -20 2 -1.39 1.13
 -1 -20 1 0 0.48
 -1 -20 0 0.72 0.81
 -1 -20 -1 0.81 0.86
 -1 -20 -2 -1.09 1
 -1 -20 -3 1.23 1.06
 -1 -20 -4 1.19 1.32
 -1 -20 -5 -0.72 0.81
 -1 -20 -6 1.51 1.17
 -1 -20 -7 0 0.46
 -1 -20 -7 0.34 0.96
 -1 -20 -8 1.28 1.16
 -1 -20 -8 0 0.37
 2 -19 -7 -0.04 0.5
 2 -19 -7 0 0.14
 2 -19 -6 -1.98 1.46
 2 -19 -6 0.57 0.7
 2 -19 -5 1.46 1.79
 2 -19 -4 1.04 1.29
 2 -19 -3 0.56 0.69
 2 -19 -2 -1.43 1.1
 2 -19 -1 0 0.23
 2 -19 0 0 0.52
 2 -19 1 0.25 0.47
 2 -19 2 -1.49 1.13
 2 -19 3 0 0.17
 2 -19 4 3.18 1.78
 2 -19 5 3.12 1.92
 2 -18 -10 1.17 1.37
 2 -18 -10 0.57 0.95
 2 -18 -9 0 0.52
 2 -18 -9 -0.25 0.59
 2 -18 -8 0.84 0.82
 2 -18 -8 0.02 0.42
 2 -18 -7 0.58 0.81
 2 -18 -7 -1.83 1.21
 2 -18 -6 1.62 1.25
 2 -18 -6 0 0.61
 2 -18 -5 -1.4 1.05
 2 -18 -5 0.27 0.55
 2 -18 -4 4.85 2.14
 2 -18 -3 0.05 0.44
 2 -18 -2 1.24 1.18
 2 -18 -1 0.54 0.61
 2 -18 0 3.39 1.74
 2 -18 1 2.24 1.4
 2 -18 2 -1.23 0.98
 2 -18 3 -1.22 0.99
 2 -18 4 0 0.51
 2 -18 5 0.3 0.5
 2 -18 6 0.46 0.85
 2 -18 7 -0.13 0.34
 2 -18 8 0.71 0.89
 -2 18 -9 0 0.15
 2 -17 -13 0.12 0.85
 2 -17 -12 0.36 1.06
 2 -17 -12 0.07 0.45
 2 -17 -11 -1.72 1.14
 2 -17 -11 -0.45 0.68
 2 -17 -10 0.4 0.65
 2 -17 -10 -0.6 0.67
 2 -17 -9 0.89 0.81
 2 -17 -9 0.21 0.66
 2 -17 -8 0.83 0.78
 2 -17 -8 0.94 0.92
 2 -17 -7 0.66 0.7
 2 -17 -7 -0.08 0.45
 2 -17 -6 0.29 0.74
 2 -17 -6 -0.51 0.99
 2 -17 -5 0.2 0.87
 2 -17 -5 0.92 0.91
 2 -17 -4 1.75 1.4
 2 -17 -4 0.99 0.94
 2 -17 -3 0.15 0.28
 2 -17 -2 0.78 0.92
 2 -17 -1 0.37 0.5
 2 -17 0 -1.01 0.96
 2 -17 1 -0.61 1.05
 2 -17 2 0.39 0.72
 2 -17 3 0.58 0.6
 2 -17 4 0.19 0.71
 2 -17 5 1.99 1.31
 2 -17 6 -0.19 0.38
 2 -17 7 -0.17 0.32
 2 -17 8 0.12 0.44
 2 -17 9 -1.28 1.01
 -2 17 -9 0.66 0.81
 -2 17 -10 0.1 0.86
 2 -17 10 -0.69 0.68
 -2 17 -11 0.46 1.36
 2 -17 11 -0.04 0.35
 2 -16 -14 -0.36 0.55
 2 -16 -14 0.94 1.43
 2 -16 -13 -2.25 1.44
 2 -16 -13 -0.89 0.94
 2 -16 -12 0.52 0.4
 2 -16 -12 0.73 1.21
 2 -16 -11 2.4 1.58
 2 -16 -11 1.22 1.05
 2 -16 -10 1.24 1.17
 2 -16 -10 0.01 0.47
 2 -16 -9 -0.35 0.49
 2 -16 -9 -0.33 0.19
 2 -16 -8 0.09 0.39
 2 -16 -8 -0.07 0.76
 2 -16 -7 0.51 0.67
 2 -16 -7 -0.79 0.87
 2 -16 -6 -0.15 0.56
 2 -16 -6 -0.44 0.77
 2 -16 -5 1.75 1.2
 2 -16 -5 1.1 0.81
 2 -16 -4 0.43 0.19
 2 -16 -4 -1.6 1.14
 2 -16 -3 4.87 1.92
 2 -16 -3 7.22 2.29
 2 -16 -2 2.48 1.3
 2 -16 -1 5.3 1.92
 2 -16 0 3.36 1.52
 2 -16 1 1.72 1.08
 2 -16 2 1.77 1.07
 2 -16 3 12.58 2.95
 2 -16 4 0.76 0.63
 2 -16 5 3.41 1.51
 2 -16 6 1.1 0.96
 2 -16 7 0.78 0.84
 2 -16 8 0.16 0.42
 2 -16 9 -0.53 0.7
 -2 16 -9 -0.3 0.52
 2 -16 10 1.02 0.87
 -2 16 -10 0.47 1.05
 2 -16 11 0.38 0.65
 -2 16 -11 0 0.38
 2 -16 12 2.13 1.36
 -2 16 -12 1.62 1.72
 -2 16 -13 2.81 2.39
 2 -15 -16 0 0.64
 2 -15 -15 -0.77 0.89
 2 -15 -14 -0.45 0.66
 2 -15 -14 1.17 1.44
 2 -15 -13 0.56 0.59
 2 -15 -13 1.52 1.19
 2 -15 -12 -0.18 0.17
 2 -15 -12 -0.61 0.3
 2 -15 -11 -2.54 1.63
 2 -15 -11 0.35 0.45
 2 -15 -10 1.11 0.92
 2 -15 -10 1.01 0.9
 2 -15 -9 2.13 1.36
 2 -15 -9 0.54 0.73
 2 -15 -8 2.36 1.43
 2 -15 -8 2.38 1.33
 2 -15 -7 0.64 0.82
 2 -15 -7 0.03 0.45
 2 -15 -6 2.22 1.22
 2 -15 -6 2.89 1.44
 2 -15 -5 -0.65 0.75
 2 -15 -5 0.19 0.49
 2 -15 -4 2.85 1.46
 2 -15 -4 4.43 1.79
 2 -15 -3 3.08 1.42
 2 -15 -3 4.6 1.66
 2 -15 -2 -0.06 0.4
 2 -15 -1 1.01 0.76
 2 -15 0 -0.01 0.11
 2 -15 1 0.66 0.8
 2 -15 2 0.1 0.32
 2 -15 3 1.47 0.95
 2 -15 4 -0.53 0.32
 2 -15 5 -0.04 0.14
 2 -15 6 3.16 1.47
 2 -15 7 -0.05 0.41
 2 -15 8 4.51 1.71
 2 -15 9 -0.36 0.68
 2 -15 10 -0.56 0.63
 -2 15 -10 -0.27 0.49
 2 -15 11 0.18 0.33
 -2 15 -11 -0.62 0.75
 -2 15 -12 2.57 1.96
 2 -15 12 1.06 0.8
 -2 15 -13 0.61 1.35
 2 -15 13 -0.84 0.89
 -2 15 -14 0.03 0.75
 2 -14 -17 1.14 1.11
 2 -14 -16 -0.64 0.81
 2 -14 -15 1.12 1.3
 2 -14 -14 0.22 0.7
 2 -14 -14 -0.15 0.37
 2 -14 -13 0.79 0.77
 2 -14 -13 -0.41 0.61
 2 -14 -12 1.62 1.28
 2 -14 -12 0.15 0.27
 2 -14 -11 -1.71 1.26
 2 -14 -11 2.09 1.29
 2 -14 -10 1.32 1.08
 2 -14 -10 0.88 0.84
 2 -14 -9 1.73 0.9
 2 -14 -9 2.23 1.16
 2 -14 -8 4.33 1.51
 2 -14 -8 7.17 2.18
 2 -14 -7 9.03 2.3
 2 -14 -7 13.24 3.06
 2 -14 -6 3.91 1.59
 2 -14 -6 5.55 1.92
 2 -14 -5 -0.6 0.63
 2 -14 -5 0.8 0.7
 2 -14 -4 4.11 1.51
 2 -14 -4 4.54 1.8
 2 -14 -4 2.48 1.23
 2 -14 -3 13.17 2.85
 2 -14 -3 8.43 2.26
 2 -14 -3 10.95 2.62
 2 -14 -2 0.34 0.58
 2 -14 -2 0.02 0.09
 2 -14 -1 1.8 1.13
 2 -14 0 13.57 2.98
 2 -14 1 -0.49 0.69
 2 -14 1 1.49 1.02
 2 -14 2 2.14 1.22
 2 -14 2 1.73 1.06
 2 -14 3 3.1 1.48
 2 -14 3 3.92 1.59
 2 -14 4 -0.05 0.51
 2 -14 5 -0.03 0.41
 2 -14 6 0.37 0.52
 2 -14 7 4.58 1.79
 2 -14 8 0.76 0.79
 2 -14 9 0.06 0.34
 2 -14 10 0.83 0.67
 -2 14 -10 0.1 0.24
 -2 14 -11 1.62 1.29
 2 -14 11 1.73 1.03
 2 -14 12 0.64 0.69
 -2 14 -12 -0.14 0.36
 2 -14 13 -0.84 0.99
 -2 14 -13 0.77 0.83
 -2 14 -14 1.26 1.45
 -2 14 -15 4.33 2.66
 -2 14 -16 0.84 0.92
 2 -13 -18 0 0.62
 2 -13 -17 0.51 0.73
 2 -13 -16 1.18 1.33
 2 -13 -15 1.28 1.37
 2 -13 -15 1.41 0.99
 2 -13 -14 0.34 0.73
 2 -13 -14 -1.17 0.94
 2 -13 -13 1.66 1.14
 2 -13 -13 1.54 1.22
 2 -13 -12 4.86 1.65
 2 -13 -12 7.01 2.5
 2 -13 -11 -0.59 0.56
 2 -13 -11 0.28 0.43
 2 -13 -10 2.48 1.33
 2 -13 -10 1.79 0.93
 2 -13 -9 5.81 1.95
 2 -13 -9 7.6 2.32
 2 -13 -8 11.8 2.86
 2 -13 -8 10.75 2.48
 2 -13 -7 0.18 0.59
 2 -13 -7 -0.23 0.55
 2 -13 -7 1.17 0.74
 2 -13 -6 12.7 2.72
 2 -13 -6 17.19 3.38
 2 -13 -5 8.37 2.25
 2 -13 -5 8.12 2.29
 2 -13 -4 6.05 1.84
 2 -13 -4 9.17 2.33
 2 -13 -3 1.46 0.92
 2 -13 -3 1.04 0.19
 2 -13 -2 19.45 3.45
 2 -13 -2 25.65 3.72
 2 -13 -1 6.52 2.04
 2 -13 0 0.54 0.73
 2 -13 1 9.14 2.38
 2 -13 2 12.23 2.71
 2 -13 3 5.86 1.82
 2 -13 4 7.07 2.06
 2 -13 4 8.99 1.54
 2 -13 5 23.3 3.67
 2 -13 5 17.75 3.33
 2 -13 5 26.59 2.86
 2 -13 6 5.4 1.77
 2 -13 6 3.28 1.46
 2 -13 6 6.78 1.5
 2 -13 7 11.38 2.06
 2 -13 7 13.24 2.82
 2 -13 8 7.51 2.02
 2 -13 8 9.59 2.06
 2 -13 9 5.02 1.66
 2 -13 9 4.9 1.46
 2 -13 10 1.04 0.89
 2 -13 10 0.97 0.86
 -2 13 -10 -0.89 0.89
 2 -13 11 1.46 0.97
 2 -13 11 2.33 1.22
 -2 13 -11 0.03 0.07
 2 -13 12 0.46 0.52
 -2 13 -12 0.77 0.93
 2 -13 12 0.01 0.29
 2 -13 13 0.31 0.45
 -2 13 -13 0 0.09
 2 -13 13 -0.16 0.28
 -2 13 -14 0.35 0.55
 2 -13 14 -0.35 0.59
 2 -13 15 1.44 1.05
 -2 13 -15 0.64 1.02
 -2 13 -16 1.37 1.5
 2 -13 16 0.09 0.47
 2 -13 17 0.02 0.59
 -2 13 -17 -0.55 0.74
 2 -12 -19 -0.93 1.01
 2 -12 -18 2.43 1.58
 2 -12 -17 1.64 1.27
 2 -12 -16 0.05 0.15
 2 -12 -15 1.82 1.19
 2 -12 -15 1.41 0.74
 2 -12 -14 2.93 1.14
 2 -12 -14 4.6 1.99
 2 -12 -13 0.63 0.58
 2 -12 -13 0.24 0.23
 2 -12 -12 0.44 0.41
 2 -12 -12 0.43 0.43
 2 -12 -11 8.8 2.5
 2 -12 -11 6.47 1.81
 2 -12 -10 2.61 1.43
 2 -12 -10 2.21 0.96
 2 -12 -9 1.88 1.12
 2 -12 -9 1.79 0.9
 2 -12 -8 4.63 1.7
 2 -12 -8 5.54 1.86
 2 -12 -7 6.05 1.91
 2 -12 -7 9.06 2.29
 2 -12 -6 6.85 2
 2 -12 -6 9.63 2.3
 2 -12 -5 1.59 1.02
 2 -12 -5 1.35 0.84
 2 -12 -4 12.16 2.54
 2 -12 -4 15.62 2.83
 2 -12 -4 16.11 1.66
 2 -12 -3 9.15 2.26
 2 -12 -3 12.99 2.57
 2 -12 -3 15.02 1.39
 2 -12 -2 4.13 1.44
 2 -12 -2 3.96 1.53
 2 -12 -1 1.74 1.07
 2 -12 -1 3.28 1.39
 2 -12 0 4.56 1.63
 2 -12 1 0.7 0.16
 2 -12 2 2.35 1.17
 2 -12 3 15.34 2.9
 2 -12 4 11.13 2.42
 2 -12 5 1.34 0.92
 2 -12 6 1.28 0.91
 2 -12 6 2.04 0.86
 2 -12 7 15.48 2.99
 2 -12 7 17.8 2.52
 2 -12 7 11.94 2.7
 2 -12 8 25.26 3.23
 2 -12 8 18.13 3.29
 2 -12 8 23.16 3.53
 2 -12 9 0.02 0.25
 2 -12 9 0.96 0.76
 2 -12 10 10.96 2.32
 -2 12 -10 8.84 2.51
 2 -12 10 9.55 2.24
 2 -12 11 0.28 0.53
 2 -12 11 -1.08 0.81
 -2 12 -11 0.39 0.86
 2 -12 12 0.68 0.61
 2 -12 12 -0.53 0.61
 -2 12 -12 -0.24 0.45
 2 -12 13 5.59 1.9
 -2 12 -13 1.84 1.15
 2 -12 13 3.5 1.37
 2 -12 14 -0.29 0.37
 -2 12 -14 0.06 0.45
 -2 12 -15 1.1 1.15
 2 -12 15 0.64 0.78
 -2 12 -16 -1.23 1.06
 2 -12 16 0.28 0.65
 2 -12 17 -0.1 0.3
 -2 12 -17 -0.43 0.64
 -2 12 -18 0 0.27
 2 -12 18 -0.31 0.52
 2 -11 -20 -1.13 1.11
 2 -11 -19 0 0.83
 2 -11 -18 1.4 1.17
 2 -11 -17 1.67 1.28
 2 -11 -16 0.66 0.48
 2 -11 -15 -0.15 0.69
 2 -11 -15 1.18 0.63
 2 -11 -14 -0.47 0.57
 2 -11 -14 0.73 0.66
 2 -11 -13 1.54 1.01
 2 -11 -13 1.72 1.18
 2 -11 -12 0.03 0.64
 -2 11 12 0.12 0.27
 2 -11 -12 -0.67 0.9
 2 -11 -11 2.84 1.16
 -2 11 11 3.27 1.05
 2 -11 -11 4.61 1.76
 2 -11 -10 22.36 3.38
 2 -11 -10 28.3 4.18
 -2 11 10 28.01 3.18
 -2 11 9 3.21 1.23
 2 -11 -9 3.56 1.47
 2 -11 -9 5.25 1.82
 2 -11 -8 17.26 2.96
 2 -11 -8 24.98 3.86
 -2 11 8 20.7 2.38
 2 -11 -7 0.98 0.89
 2 -11 -7 1.89 1.03
 2 -11 -6 1.2 0.78
 2 -11 -6 -0.99 0.72
 2 -11 -5 1.34 0.74
 2 -11 -5 1.39 0.93
 2 -11 -4 7.72 1.16
 2 -11 -4 13.55 2.58
 2 -11 -4 10.87 2.35
 2 -11 -3 3.59 1.23
 2 -11 -3 4.44 1.48
 2 -11 -3 1.68 0.53
 2 -11 -3 3.44 0.74
 2 -11 -2 2.51 0.67
 2 -11 -2 4.91 0.82
 2 -11 -2 4.97 1.68
 2 -11 -2 4.87 1.65
 2 -11 -1 5 0.71
 2 -11 -1 3.78 1.36
 2 -11 -1 1.92 0.59
 2 -11 -1 3.18 1.13
 2 -11 0 1.42 0.36
 2 -11 0 0.74 0.4
 2 -11 0 2.05 0.99
 2 -11 1 8.09 1.41
 2 -11 1 13 1.11
 2 -11 1 9.15 2.17
 2 -11 2 2.66 1.16
 2 -11 2 3.18 0.6
 2 -11 3 0.67 0.32
 2 -11 3 1.12 0.41
 2 -11 4 2.49 1.17
 2 -11 4 3.33 0.7
 2 -11 5 0.18 0.14
 2 -11 6 1.39 0.99
 2 -11 7 1.81 1.07
 2 -11 8 35.54 4.45
 2 -11 8 42.64 4.1
 2 -11 9 17.55 2.79
 -2 11 -9 14.05 3.08
 2 -11 9 15.75 2.91
 2 -11 9 16.71 3.07
 2 -11 10 1.27 0.99
 2 -11 10 1.05 0.85
 -2 11 -10 0.17 0.35
 2 -11 11 3.54 1.33
 -2 11 -11 1.98 1.26
 2 -11 11 3.51 1.43
 2 -11 12 6.15 1.7
 -2 11 -12 5.48 1.96
 2 -11 12 6.6 1.96
 -2 11 -13 -0.14 0.55
 2 -11 13 1.24 0.69
 2 -11 13 -0.33 0.63
 2 -11 14 0.61 0.64
 -2 11 -14 0.09 0.29
 -2 11 -15 0.22 0.42
 2 -11 15 -0.77 0.98
 -2 11 -16 0 0.3
 2 -11 16 2.1 1.36
 -2 11 -17 0.51 0.92
 2 -11 17 -0.48 0.63
 -2 11 -18 0.78 1.2
 2 -11 18 -0.47 0.64
 -2 11 -19 0.31 0.54
 2 -11 19 0.59 0.74
 2 -10 -20 0 0.74
 2 -10 -19 1.5 1.2
 2 -10 -18 0.77 1.04
 2 -10 -17 0.91 1
 -2 10 17 0.3 0.55
 -2 10 16 0.1 0.49
 2 -10 -16 -0.78 0.82
 -2 10 15 2.11 1.09
 2 -10 -15 1.84 0.84
 2 -10 -15 2.01 1.31
 2 -10 -14 1.32 0.81
 2 -10 -14 2.34 1.14
 -2 10 14 2.4 0.95
 -2 10 13 3.06 1.24
 2 -10 -13 2.38 1.04
 2 -10 -13 1.79 0.8
 -2 10 12 17.17 2.74
 2 -10 -12 18.5 3.57
 2 -10 -12 13.49 2.37
 2 -10 -11 10.33 2.14
 2 -10 -11 10.65 2.52
 -2 10 11 10.52 2.04
 2 -10 -10 4.38 1.6
 -2 10 10 2.73 0.97
 2 -10 -10 1.97 0.95
 2 -10 -9 1.97 0.94
 -2 10 9 2.16 0.86
 2 -10 -9 1.66 0.97
 2 -10 -8 1.25 0.72
 -2 10 8 0.9 0.52
 2 -10 -8 0.95 0.83
 2 -10 -7 1.93 0.98
 2 -10 -7 0.75 0.48
 -2 10 7 1.52 0.63
 2 -10 -6 9 2.01
 2 -10 -6 9.81 2.23
 2 -10 -6 5.32 1.03
 2 -10 -5 1.42 0.81
 2 -10 -5 2.54 1.38
 2 -10 -5 -0.06 0.13
 2 -10 -4 7.32 1.74
 2 -10 -4 6.94 1.74
 2 -10 -4 3.57 0.82
 2 -10 -3 -0.38 0.44
 2 -10 -3 0.19 0.12
 2 -10 -3 -0.02 0.32
 2 -10 -3 -0.21 0.23
 2 -10 -2 6.93 1.14
 2 -10 -2 15.9 2.51
 2 -10 -2 16.22 1.56
 2 -10 -2 15.11 2.66
 2 -10 -1 0.97 0.69
 2 -10 -1 0.64 0.26
 2 -10 -1 -0.36 0.19
 2 -10 -1 0.26 0.19
 2 -10 0 0.32 0.5
 2 -10 0 1 0.68
 2 -10 0 1.2 0.36
 2 -10 0 0.48 0.33
 2 -10 1 3.76 0.66
 2 -10 1 5.17 1.59
 2 -10 2 0.19 0.21
 2 -10 2 0.66 0.71
 2 -10 3 1.33 0.46
 2 -10 3 0.89 0.42
 -2 10 -4 6.97 1.23
 2 -10 4 7.91 1.89
 2 -10 4 11.32 1.45
 2 -10 5 0.64 0.47
 2 -10 5 0.46 0.53
 2 -10 6 0.17 0.26
 2 -10 6 0.26 0.31
 2 -10 7 0.71 0.62
 2 -10 8 2.32 0.95
 2 -10 9 0.21 0.38
 2 -10 9 1.87 0.97
 -2 10 -9 1.36 0.95
 2 -10 10 1.12 0.92
 -2 10 -10 0.87 0.72
 2 -10 10 1.69 1.01
 2 -10 10 0.39 0.59
 2 -10 11 -0.05 0.61
 -2 10 -11 0.77 0.95
 2 -10 11 0.63 0.61
 2 -10 12 0.6 0.62
 2 -10 12 0.32 0.19
 2 -10 13 0.08 0.19
 -2 10 -13 -0.42 0.6
 2 -10 13 -0.32 0.52
 2 -10 14 0.61 0.34
 2 -10 14 2.31 1.29
 -2 10 -14 0.45 0.95
 -2 10 -15 0.08 0.53
 2 -10 15 0.58 0.7
 -2 10 -16 1.06 1.02
 2 -10 16 1.3 1.02
 -2 10 -17 1.4 1.2
 2 -10 17 1.53 1.27
 -2 10 -18 0 0.11
 2 -10 18 0.52 0.9
 -2 10 -19 0.17 0.67
 2 -10 19 0.37 0.45
 2 -10 20 0 0.55
 -2 10 -20 0 0.33
 2 -9 -21 1.8 1.37
 2 -9 -20 1.76 1.32
 -2 9 20 2.24 1.53
 2 -9 -19 0 1.43
 -2 9 19 -0.23 0.49
 -2 9 18 1.24 1.09
 2 -9 -18 0.43 0.81
 -2 9 17 0.65 0.79
 2 -9 -17 0.54 0.81
 2 -9 -16 5.31 1.97
 -2 9 16 4.8 1.84
 -2 9 15 10.01 2.46
 2 -9 -15 7.76 1.7
 2 -9 -15 9 2.6
 2 -9 -14 -0.3 0.8
 -2 9 14 0.3 0.28
 2 -9 -14 -0.43 0.6
 2 -9 -13 -0.21 0.39
 -2 9 13 -0.75 0.67
 2 -9 -13 0.66 0.7
 2 -9 -12 20.6 2.91
 2 -9 -12 24.43 3.87
 -2 9 12 28.3 3.73
 2 -9 -11 12.42 2.76
 2 -9 -11 11.68 2.16
 -2 9 11 14.08 2.44
 2 -9 -10 2.57 1.11
 -2 9 10 1.54 0.77
 2 -9 -10 1.43 0.77
 -2 9 9 3.76 1.14
 2 -9 -9 3.23 1.14
 2 -9 -9 2.21 1.02
 2 -9 -8 11.93 2.21
 2 -9 -8 12.52 2.52
 -2 9 8 11.05 1.94
 2 -9 -7 -0.34 0.35
 2 -9 -7 0.15 0.44
 -2 9 7 0.19 0.25
 2 -9 -6 9.03 2.05
 -2 9 6 8.72 1.5
 2 -9 -6 7.42 1.84
 2 -9 -5 -0.59 0.47
 2 -9 -5 -0.1 0.29
 2 -9 -5 0.24 0.26
 2 -9 -4 11.06 2.24
 2 -9 -4 10.16 1.98
 2 -9 -4 9.71 1.33
 2 -9 -3 11.49 1.43
 2 -9 -3 18.56 2.65
 2 -9 -3 19.79 3.04
 2 -9 -2 41.94 4.34
 2 -9 -2 40.94 3.86
 2 -9 -2 31.57 2.41
 2 -9 -2 40.52 2.58
 2 -9 -1 83.41 5.45
 2 -9 -1 88.34 3.6
 2 -9 -1 67.77 3.62
 2 -9 -1 82.27 6.02
 2 -9 0 3.24 0.64
 2 -9 0 2.23 0.62
 2 -9 0 2.81 0.96
 2 -9 1 52.77 2.7
 2 -9 1 57.08 5.12
 2 -9 2 48.98 4.68
 2 -9 2 47.26 2.63
 2 -9 3 43.7 4.35
 2 -9 3 48.14 2.87
 -2 9 -4 0.06 0.14
 2 -9 4 -0.18 0.12
 2 -9 5 3.04 1.14
 2 -9 5 5.19 1.03
 2 -9 6 37.65 4.21
 2 -9 6 45.85 3.33
 2 -9 7 3.92 1.01
 2 -9 7 2.96 1.19
 2 -9 8 2.77 1.11
 2 -9 8 2.72 0.98
 2 -9 9 0.65 0.49
 -2 9 -9 -0.64 0.51
 2 -9 10 21.72 3.12
 2 -9 10 20.39 3.11
 -2 9 -10 21.4 3.44
 2 -9 11 2.06 0.92
 2 -9 11 1.61 0.92
 -2 9 -11 1.85 1.1
 2 -9 11 2.13 1.21
 2 -9 12 4.38 1.27
 -2 9 -12 3.71 1.48
 2 -9 12 3.15 1.25
 2 -9 13 8.26 1.81
 2 -9 13 5.74 1.84
 -2 9 -13 7.32 2.12
 -2 9 -14 1.66 1.12
 2 -9 14 0.9 0.6
 2 -9 14 0.79 0.74
 -2 9 -15 5.11 1.94
 2 -9 15 4.83 1.86
 -2 9 -16 5.59 2.04
 2 -9 16 5.82 2.1
 2 -9 17 0.3 0.65
 -2 9 -17 -1.18 1.02
 -2 9 -18 0.42 0.77
 2 -9 18 -1.06 0.96
 2 -9 19 -1.94 1.33
 -2 9 -19 -0.52 0.67
 -2 9 -20 0 0.54
 2 -9 20 2.01 1.38
 -2 8 22 -1.86 1.4
 2 -8 -22 0 1.08
 2 -8 -21 0.68 1.69
 -2 8 21 0.35 0.99
 -2 8 20 2.12 1.56
 2 -8 -20 0 0.43
 2 -8 -19 -0.61 0.74
 -2 8 19 -1.69 1.2
 -2 8 18 0.2 0.4
 2 -8 -18 0.46 0.62
 -2 8 17 5.31 1.93
 2 -8 -17 4.59 2
 2 -8 -16 0.37 0.45
 -2 8 16 1.58 1.1
 2 -8 -15 0.13 0.17
 2 -8 -15 0.02 0.12
 -2 8 14 4.43 1.58
 2 -8 -14 4.03 1.18
 2 -8 -14 5.25 1.84
 2 -8 -13 5.64 1.51
 -2 8 13 8.13 2.18
 2 -8 -13 6.2 2
 2 -8 -12 1.99 0.98
 -2 8 12 2.17 1.03
 2 -8 -12 2.96 1.14
 2 -8 -11 0.92 0.73
 2 -8 -11 0.35 0.4
 -2 8 11 0.61 0.48
 2 -8 -10 0.94 0.47
 2 -8 -10 1.75 0.81
 -2 8 10 1.71 0.5
 -2 8 9 0.65 0.14
 2 -8 -9 1.16 0.62
 2 -8 -9 0.7 0.44
 2 -8 -8 16.36 2.68
 -2 8 8 15.83 2.17
 2 -8 -8 14.86 2.39
 2 -8 -7 0.74 0.63
 -2 8 7 1.44 0.73
 2 -8 -7 0.84 0.8
 2 -8 -6 28.03 3.35
 2 -8 -6 30.52 3.56
 -2 8 6 28.12 2.55
 2 -8 -5 8.44 1.79
 -2 8 5 8.7 1.27
 2 -8 -5 7.17 1.22
 2 -8 -5 8.35 1.83
 2 -8 -4 2.61 0.72
 2 -8 -4 3.29 1.1
 2 -8 -4 1.48 0.83
 2 -8 -3 132.7 5.08
 2 -8 -3 138.78 6.97
 2 -8 -3 131.13 7.24
 2 -8 -2 1.79 0.7
 2 -8 -2 1.32 0.51
 2 -8 -2 2.16 1.31
 2 -8 -1 85.02 5.27
 2 -8 -1 82.28 4
 2 -8 -1 81.4 5.54
 2 -8 -1 92.09 3.86
 2 -8 0 6.89 1.4
 2 -8 0 7.45 0.98
 2 -8 0 7.55 1.21
 2 -8 0 8.56 1.95
 2 -8 1 80.43 5.48
 2 -8 1 81.3 3.47
 2 -8 2 7.98 1.07
 2 -8 2 9.56 2.04
 2 -8 3 162.52 7.92
 2 -8 3 169.52 5.5
 -2 8 -4 -0.22 0.18
 2 -8 4 -0.14 0.25
 2 -8 4 -0.16 0.41
 2 -8 5 14.85 2.42
 2 -8 5 17.85 2
 2 -8 6 1.84 0.73
 2 -8 6 2.32 0.76
 2 -8 7 23.6 3.05
 2 -8 7 22.89 2.56
 2 -8 8 37.01 3.83
 2 -8 8 32.03 3.14
 2 -8 9 8.05 1.63
 2 -8 9 6.66 1.45
 -2 8 -9 6.55 1.78
 -2 8 -10 5.31 1.66
 2 -8 10 3.88 1.32
 2 -8 11 2.34 0.84
 -2 8 -11 1.31 0.73
 2 -8 11 1.53 0.82
 2 -8 12 0.15 0.34
 2 -8 12 -0.07 0.37
 2 -8 12 0.28 0.42
 -2 8 -12 0.53 0.73
 -2 8 -13 22.97 3.8
 2 -8 13 20.24 3.43
 2 -8 13 24.87 2.94
 2 -8 14 0.18 0.39
 2 -8 14 -0.33 0.49
 -2 8 -14 0.24 0.43
 -2 8 -15 0.32 0.51
 2 -8 15 1.04 0.94
 -2 8 -16 1.45 0.93
 2 -8 16 0.12 0.41
 2 -8 17 4.55 1.98
 -2 8 -17 5.18 1.85
 2 -8 18 2.49 1.6
 -2 8 -18 1.09 1.01
 -2 8 -19 0.11 0.32
 2 -8 19 0.85 0.88
 -2 8 -20 1.83 1.36
 2 -8 20 2.92 2.15
 2 -8 21 -0.59 0.77
 -2 8 -21 0 0.32
 -2 7 22 0 0.82
 -2 7 21 0.98 1.47
 -2 7 20 0.21 0.96
 -2 7 19 0.54 0.76
 -2 7 18 0.96 0.89
 -2 7 17 2.09 1.24
 -2 7 16 1.31 0.97
 -2 7 15 1.78 0.37
 2 -7 -14 12.83 2
 -2 7 14 16.81 3.14
 -2 7 13 1.32 0.86
 -2 7 12 -0.38 0.37
 2 -7 -12 -0.19 0.38
 2 -7 -12 -0.56 0.88
 2 -7 -11 6.19 1.85
 -2 7 11 5.33 1.58
 2 -7 -11 5.43 1.32
 -2 7 10 50.8 4.64
 2 -7 -10 46.83 4.72
 2 -7 -10 51.82 4.23
 -2 7 9 0.15 0.23
 2 -7 -9 0.22 0.34
 2 -7 -9 -0.02 0.11
 2 -7 -8 5.67 1.44
 -2 7 8 5.97 1.47
 2 -7 -8 5.92 1.61
 2 -7 -7 4.3 1.3
 2 -7 -7 3.63 1.09
 -2 7 7 4.2 1.09
 2 -7 -6 12.16 2.01
 2 -7 -6 12.2 2.14
 -2 7 6 11.96 1.81
 2 -7 -5 31.62 3.32
 2 -7 -5 31.64 2.56
 2 -7 -5 26.65 3
 -2 7 5 29.95 2.6
 2 -7 -4 72.44 4.96
 -2 7 4 65.09 3.77
 2 -7 -4 60.1 4.57
 2 -7 -4 69.64 3.72
 2 -7 -3 -0.18 0.12
 2 -7 -3 0.33 0.29
 2 -7 -2 3.72 1.21
 2 -7 -2 4.28 1.06
 2 -7 -2 5.58 0.96
 2 -7 -1 0.54 0.59
 2 -7 -1 1.26 0.46
 2 -7 -1 1.17 0.38
 2 -7 -1 1.6 0.59
 2 -7 0 -0.22 0.19
 2 -7 0 -0.48 0.41
 2 -7 0 -0.07 0.21
 2 -7 1 -1.53 0.89
 2 -7 1 0.99 0.38
 2 -7 2 1.77 0.8
 2 -7 2 2.28 0.59
 2 -7 3 0.85 0.52
 2 -7 3 1.93 0.59
 -2 7 -3 1.44 0.55
 -2 7 -4 12.7 1.71
 2 -7 4 12.75 2.21
 2 -7 4 14.62 1.69
 2 -7 5 8.95 1.43
 2 -7 5 7.71 1.66
 2 -7 6 18.52 2.12
 2 -7 6 15 2.27
 2 -7 7 2.28 0.74
 2 -7 7 0.9 0.69
 2 -7 8 14.94 2.29
 2 -7 8 13.35 2.09
 -2 7 -8 14.62 2.4
 -2 7 -9 1.71 0.64
 2 -7 9 1.7 0.75
 2 -7 9 1.8 0.81
 -2 7 -10 0.14 0.33
 2 -7 10 -0.54 0.48
 2 -7 10 0.55 0.58
 2 -7 11 5.13 1.35
 2 -7 11 2.95 1.19
 -2 7 -11 3.28 1.23
 2 -7 12 7.39 1.67
 2 -7 12 6.2 1.78
 2 -7 12 7.84 1.64
 -2 7 -12 6.8 1.82
 2 -7 13 4.93 1.27
 2 -7 13 3.13 1.33
 -2 7 -13 3.83 1.51
 -2 7 -14 1.27 0.84
 2 -7 14 1.24 0.71
 2 -7 14 2.02 1.29
 -2 7 -15 0.23 0.35
 2 -7 15 -0.08 0.31
 -2 7 -16 -0.55 0.66
 2 -7 16 0.43 0.52
 -2 7 -17 0.83 0.73
 2 -7 17 1.96 1.33
 -2 7 -18 0.87 0.76
 2 -7 18 -0.8 0.83
 2 -7 19 -1.33 1.1
 -2 7 -19 1.35 0.94
 -2 7 -20 0.52 0.7
 2 -7 20 0 0.38
 2 -7 21 1.02 1.7
 2 -7 22 0.09 0.99
 -2 6 22 0 0.42
 -2 6 21 0.27 0.53
 -2 6 20 -2.29 1.47
 -2 6 19 1.31 1.42
 -2 6 18 -0.63 0.7
 -2 6 17 7.6 2.38
 -2 6 16 5.31 1.86
 -2 6 15 2.81 1.26
 2 -6 -14 49.8 3.8
 -2 6 14 60.02 6.01
 -2 6 13 24.68 3.69
 2 -6 -13 22.42 2.49
 2 -6 -12 17.49 2.25
 -2 6 12 18.07 3
 -2 6 11 1.36 1.07
 2 -6 -11 1.96 1.13
 2 -6 -10 -0.05 0.18
 -2 6 10 0.55 0.42
 -2 6 9 -0.23 0.59
 2 -6 -9 0.77 0.34
 2 -6 -8 15.26 2.04
 -2 6 8 18.85 2.33
 2 -6 -8 16.99 2.56
 -2 6 7 7.81 1.4
 2 -6 -7 9.3 1.85
 2 -6 -7 7.95 1.54
 2 -6 -6 9.11 1.71
 2 -6 -6 7.08 1.87
 2 -6 -5 3.31 1.04
 2 -6 -5 2.63 1.06
 2 -6 -5 0.41 0.25
 -2 6 5 -0.3 0.33
 2 -6 -4 110.43 4.73
 2 -6 -4 104.26 5.71
 2 -6 -4 106.77 5.59
 -2 6 4 93.08 4.33
 2 -6 -3 209.39 7.75
 2 -6 -3 220.81 8.59
 2 -6 -3 213.06 6.59
 2 -6 -2 19.54 2.14
 2 -6 -2 16.91 2.39
 2 -6 -2 20.4 1.85
 2 -6 -1 23.09 2.34
 2 -6 -1 23.06 1.89
 2 -6 -1 24.24 2.03
 2 -6 0 74.55 3.38
 2 -6 0 83.25 3.99
 2 -6 0 74.77 4.05
 2 -6 0 87.16 5.52
 2 -6 1 153.15 5.05
 2 -6 1 158.54 7.37
 2 -6 2 2.24 0.59
 -2 6 -2 0.5 0.3
 2 -6 3 150.08 5.31
 2 -6 3 169.56 7.5
 -2 6 -4 15.92 1.93
 2 -6 4 26.24 2.98
 2 -6 4 22 2.04
 2 -6 5 45.7 3.31
 2 -6 5 38.98 3.53
 2 -6 6 105.97 5.98
 2 -6 6 116.65 5.67
 2 -6 7 18.06 2.25
 2 -6 7 15.17 2.13
 -2 6 -8 0.23 0.5
 2 -6 8 1.42 0.7
 -2 6 -9 4.2 1.36
 2 -6 9 3.61 1.16
 2 -6 9 3.86 1.13
 2 -6 10 1.72 0.83
 -2 6 -10 1.59 0.68
 2 -6 10 1.32 0.65
 2 -6 11 35.81 3.4
 2 -6 11 35.82 3.84
 -2 6 -11 37.86 4.17
 2 -6 12 1.72 0.81
 2 -6 12 1.81 1.06
 -2 6 -12 2.26 1.07
 2 -6 13 20.27 2.51
 -2 6 -13 21.14 3.35
 2 -6 13 20.21 3.47
 2 -6 13 24.51 2.61
 -2 6 -14 35.32 4.49
 2 -6 14 39.2 3.17
 2 -6 14 35.56 4.74
 -2 6 -15 1.56 0.88
 2 -6 15 3.54 1.48
 2 -6 16 -0.08 0.21
 -2 6 -16 0.2 0.26
 2 -6 17 1.46 1
 -2 6 -17 0.89 0.64
 2 -6 18 1.41 1.06
 -2 6 -18 3.52 1.57
 -2 6 -19 1.45 0.94
 2 -6 19 0 0.13
 2 -6 20 -1.24 1.09
 2 -6 21 0 0.38
 2 -6 22 0 0.44
 -2 5 23 0 0.66
 -2 5 22 1.62 1.33
 -2 5 21 -4.35 2.1
 -2 5 20 2.53 1.55
 -2 5 19 5.21 2.44
 -2 5 18 0.19 0.54
 -2 5 17 3.2 1.64
 -2 5 16 2.14 1.17
 -2 5 15 10.83 2.67
 2 -5 -14 0.23 0.33
 -2 5 14 -0.76 0.59
 2 -5 -13 2.06 0.71
 -2 5 13 0.78 0.65
 -2 5 12 19.07 3.07
 2 -5 -12 19.6 2.17
 -2 5 11 3.64 1.19
 2 -5 -11 3.48 0.91
 -2 5 10 19.02 2.73
 2 -5 -10 18.18 2.18
 -2 5 9 9.35 1.77
 2 -5 -9 8.41 1.5
 -2 5 8 39.8 3.6
 2 -5 -8 37.24 3.13
 -2 5 7 17.67 2.45
 2 -5 -7 18.51 2.31
 2 -5 -6 310.5 9.91
 2 -5 -6 294.78 9.83
 -2 5 6 314.69 9.79
 -2 5 5 217.61 7.59
 2 -5 -5 232.84 8.38
 2 -5 -5 215.35 8.08
 -2 5 4 8.09 1.29
 2 -5 -4 8.26 1.52
 2 -5 -4 9.56 1.3
 2 -5 -4 8.43 1.42
 2 -5 -3 34.77 2.78
 2 -5 -3 39.27 3.42
 2 -5 -3 27.99 2.26
 -2 5 3 29.59 2.7
 2 -5 -2 52.75 3.31
 2 -5 -2 56.51 3.17
 -2 5 2 53.95 3.32
 2 -5 -1 361.16 8.58
 -2 5 1 374.96 9.26
 2 -5 -1 348.63 9.09
 -2 5 0 0.55 0.24
 2 -5 0 0.74 0.38
 2 -5 0 0.29 0.22
 2 -5 1 521.86 10.54
 -2 5 -1 554.79 11.56
 2 -5 2 2.02 0.86
 -2 5 -2 3.35 1.1
 -2 5 -2 0.96 0.71
 2 -5 3 137.08 5
 -2 5 -3 141.29 5.42
 2 -5 4 2.2 0.84
 2 -5 4 2.07 0.66
 -2 5 -4 0.81 0.51
 2 -5 5 392.34 11.36
 2 -5 5 410.15 10.63
 2 -5 6 286.16 9.72
 2 -5 6 314.23 9.67
 2 -5 7 67.6 4.47
 -2 5 -7 78.05 4.99
 2 -5 7 73.91 4.73
 -2 5 -8 2.61 1.04
 2 -5 8 3.36 0.78
 2 -5 8 3.42 1.1
 -2 5 -9 42.07 4.03
 2 -5 9 42.02 3.9
 2 -5 9 38.8 3.28
 -2 5 -10 30.1 3.47
 2 -5 10 27.14 2.68
 2 -5 10 26.01 3.23
 2 -5 11 8.7 1.82
 2 -5 11 9.94 1.64
 -2 5 -11 9.16 1.96
 2 -5 12 9.83 2.24
 2 -5 12 11.48 1.82
 -2 5 -12 10.71 2.31
 2 -5 13 2.5 0.71
 2 -5 13 1.58 0.91
 2 -5 13 3.19 0.94
 -2 5 -13 1.7 0.83
 2 -5 14 1.1 0.48
 -2 5 -14 0.67 0.67
 2 -5 14 0.85 0.61
 -2 5 -15 16.89 3.1
 2 -5 15 17.57 3.39
 -2 5 -16 3.84 1.48
 2 -5 16 3.31 1.46
 2 -5 17 0.23 0.14
 -2 5 -17 0.56 0.32
 -2 5 -18 0.1 0.28
 2 -5 18 -0.67 0.8
 2 -5 19 6.18 2.45
 2 -5 20 1.3 1.31
 2 -5 21 -0.48 0.69
 2 -5 22 0.47 0.7
 2 -5 23 1.75 1.94
 -2 4 23 -1.3 1.23
 -2 4 22 1.81 1.41
 -2 4 21 -0.49 0.71
 -2 4 20 4.75 2.48
 -2 4 19 -1.04 0.97
 -2 4 18 0.68 1.04
 -2 4 17 5.77 2.14
 -2 4 16 21.28 3.85
 -2 4 15 -0.53 0.68
 2 -4 -14 0.07 0.11
 -2 4 14 0 0.25
 2 -4 -13 4.44 0.89
 -2 4 13 2.9 1.26
 2 -4 -12 123.12 5.36
 -2 4 12 124.83 8.08
 2 -4 -11 6.62 1.21
 -2 4 11 5.06 1.54
 2 -4 -10 22.24 2.13
 -2 4 10 22.61 3.07
 2 -4 -9 3.63 0.89
 -2 4 9 3.03 1
 -2 4 8 35.76 3.49
 2 -4 -8 38.34 3.06
 -2 4 7 33.08 3.08
 2 -4 -7 35.67 2.92
 -2 4 6 47.49 3.62
 -2 4 5 82.56 4.49
 -2 4 4 25.04 2.42
 2 -4 -4 33.72 2.59
 2 -4 -4 28.31 2.54
 -2 4 3 4.2 1
 2 -4 -3 6.5 1.17
 2 -4 -3 7.74 1.14
 -2 4 2 4.71 0.9
 2 -4 -2 5.53 0.94
 2 -4 -2 4.79 0.92
 2 -4 -1 81.72 3.65
 -2 4 1 84.17 3.7
 2 -4 -1 92.38 3.93
 2 -4 0 37.98 2.31
 -2 4 0 41.07 2.52
 2 -4 0 36.91 2.37
 2 -4 1 64.4 3.2
 -2 4 -1 66.83 3.19
 -2 4 -2 3.26 0.68
 -2 4 -2 6.96 0.99
 2 -4 2 5.77 0.96
 2 -4 3 36.89 2.53
 -2 4 -3 23.52 2.14
 2 -4 4 97.78 4.5
 -2 4 -4 58.76 3.62
 2 -4 5 36.1 2.9
 2 -4 6 40.28 3.32
 2 -4 7 4.13 1.08
 2 -4 7 4.68 1.31
 -2 4 -7 4.45 1.16
 2 -4 8 152.72 6.28
 -2 4 -8 163.41 7.32
 2 -4 8 154.48 7.27
 2 -4 9 0.55 0.4
 -2 4 -9 0.62 0.32
 2 -4 9 1.67 0.66
 2 -4 10 18.21 2.66
 2 -4 10 18.18 1.96
 -2 4 -10 20.52 2.67
 2 -4 11 2.89 1.05
 2 -4 11 4.68 1.07
 -2 4 -11 4.63 1.38
 2 -4 12 19.18 2.12
 2 -4 12 20.42 3.26
 -2 4 -12 21.16 3.01
 2 -4 12 22.63 3.28
 -2 4 -13 -0.1 0.27
 2 -4 13 0.47 0.29
 2 -4 13 0.92 0.53
 2 -4 13 0.7 0.75
 -2 4 -14 0.69 0.35
 2 -4 14 2.4 0.6
 2 -4 14 3.7 1.43
 -2 4 -15 0.26 0.51
 2 -4 15 0.62 0.43
 -2 4 -16 19.9 3.33
 2 -4 16 16.42 3.34
 -2 4 -17 1.27 0.82
 2 -4 17 0.49 0.62
 2 -4 18 3.79 1.75
 2 -4 19 -0.07 0.16
 2 -4 20 0.22 0.54
 2 -4 21 1.31 1.13
 2 -4 22 -1.11 1.06
 2 -4 23 0.39 1.44
 -2 3 23 0 0.48
 -2 3 22 0.43 0.69
 -2 3 21 0 0.34
 -2 3 20 0.58 0.92
 -2 3 19 9.19 2.98
 -2 3 18 6.36 2.35
 -2 3 17 -0.41 0.75
 -2 3 16 19.82 3.79
 -2 3 15 11.69 2.73
 2 -3 -14 0.37 0.28
 -2 3 14 -0.05 0.25
 -2 3 13 -0.28 0.45
 2 -3 -13 0.16 0.22
 2 -3 -12 1.5 0.53
 -2 3 12 2.36 1.1
 -2 3 11 3.2 1.21
 2 -3 -11 2.01 0.64
 2 -3 -10 0.54 0.35
 -2 3 10 -0.03 0.41
 -2 3 9 113.54 6.57
 2 -3 -9 97.71 4.61
 -2 3 8 95.62 5.69
 -2 3 7 34.42 3.24
 -2 3 6 9.16 1.49
 -2 3 5 113.99 5.44
 2 -3 -4 0.48 0.31
 -2 3 4 0.38 0.08
 -2 3 3 19.96 1.86
 2 -3 -3 23.5 2.04
 2 -3 -2 15.48 1.57
 2 -3 -2 12.91 1.29
 -2 3 2 11.91 1.4
 2 -3 -1 122.59 4.03
 2 -3 -1 146.2 4.92
 -2 3 0 1.19 0.32
 2 -3 0 0.84 0.33
 2 -3 0 1.05 0.32
 -2 3 -1 42.26 2.07
 -2 3 -1 45.32 2.65
 2 -3 1 41.92 2.45
 -2 3 -2 3.19 0.75
 -2 3 -2 2.07 0.45
 2 -3 2 2.3 0.61
 2 -3 3 45.09 2.78
 -2 3 -3 53.35 3.18
 2 -3 4 41.46 2.79
 -2 3 -4 45.69 3.06
 2 -3 5 117.77 5.21
 2 -3 6 3.02 0.88
 -2 3 -6 2.82 0.84
 2 -3 7 2.63 1
 -2 3 -7 2.36 0.74
 -2 3 -8 141.35 6.42
 2 -3 8 134.15 6.88
 2 -3 9 158.99 6.11
 -2 3 -9 181.13 7.7
 2 -3 9 172.91 8.1
 2 -3 10 0.42 0.47
 2 -3 10 1.91 0.66
 -2 3 -10 1.98 0.85
 2 -3 11 22.11 2.93
 -2 3 -11 22.51 2.82
 2 -3 11 20.87 1.9
 -2 3 -12 0.78 0.62
 2 -3 12 0.52 0.35
 2 -3 12 0.68 0.57
 -2 3 -13 0.4 0.31
 2 -3 13 -0.35 0.32
 2 -3 13 0.49 0.5
 -2 3 -14 -0.04 0.41
 2 -3 14 0.79 0.29
 2 -3 14 0.84 0.87
 2 -3 15 3.71 1.6
 -2 3 -15 3.86 1.43
 2 -3 16 11.98 2.88
 2 -3 17 1.03 0.97
 2 -3 18 0.8 0.76
 2 -3 19 2.21 1.29
 2 -3 20 0.01 0.57
 2 -3 21 0 0.55
 2 -3 22 2.71 1.99
 2 -3 23 -0.81 0.94
 -2 2 23 0 0.47
 -2 2 22 1.03 1.07
 -2 2 21 0.71 0.86
 -2 2 20 -1.53 1.22
 -2 2 19 8.37 2.84
 -2 2 18 0.04 0.43
 -2 2 17 0.09 0.34
 -2 2 16 9.78 2.62
 -2 2 15 21.19 3.7
 -2 2 14 40.99 5
 2 -2 -14 38.43 1.92
 2 -2 -13 13.27 1.17
 -2 2 13 11.21 1.06
 -2 2 13 12.99 2.68
 -2 2 12 32.3 4.02
 2 -2 -12 32.01 2.02
 2 -2 -11 34.39 2.22
 -2 2 11 34.42 4
 -2 2 10 40.43 4.14
 2 -2 -10 31.52 2.26
 -2 2 9 17.86 2.73
 -2 2 8 55.72 4.34
 -2 2 7 54.18 4.37
 -2 2 6 10.87 1.66
 -2 2 5 47.42 3.29
 -2 2 4 211.86 7.03
 2 -2 -4 245.4 7.4
 -2 2 3 16.52 1.68
 2 -2 -3 19.5 1.9
 -2 2 2 1.52 0.38
 2 -2 -2 2.65 0.41
 2 -2 -1 11.46 1.34
 -2 2 1 13.34 1.61
 2 -2 0 150.41 3.46
 2 -2 0 172.24 5.36
 2 -2 0 151.72 4.77
 2 -2 1 21.66 1.77
 -2 2 -1 26.93 1.29
 -2 2 -1 31.91 2.18
 2 -2 2 1.5 0.46
 -2 2 -2 0.93 0.3
 2 -2 3 104.19 4.33
 -2 2 -3 128.67 4.93
 2 -2 4 311.98 8.46
 -2 2 -4 356.83 8.99
 2 -2 5 50.38 3.29
 -2 2 -5 50.36 2.9
 2 -2 6 25.98 2.56
 -2 2 -6 22.61 2.06
 2 -2 7 145.93 6.74
 -2 2 -7 141.25 5.71
 -2 2 -8 69.51 4.31
 2 -2 8 75 4.97
 -2 2 -9 65 4.28
 2 -2 9 60.93 4.73
 -2 2 -10 27.13 2.87
 2 -2 10 24.12 3.14
 2 -2 11 0.43 0.23
 2 -2 11 -0.22 0.53
 -2 2 -11 0.8 0.41
 2 -2 12 32.21 2.1
 2 -2 12 39.38 4.2
 -2 2 -12 39.83 3.97
 -2 2 -13 1.96 0.46
 -2 2 -13 2.3 1.06
 2 -2 13 0.97 0.39
 2 -2 13 1.34 0.78
 -2 2 -14 1.77 0.4
 2 -2 14 1.04 1.08
 2 -2 14 1.59 0.29
 2 -2 15 1.56 1.35
 2 -2 16 2.81 1.21
 2 -2 17 -0.11 0.62
 2 -2 18 4.73 1.89
 2 -2 19 1.28 1.11
 2 -2 20 -1.03 0.97
 2 -2 21 0.33 1.14
 2 -2 22 0 0.5
 2 -2 23 0.29 0.57
 -2 1 23 -1.22 1.21
 -2 1 22 -1.71 1.38
 -2 1 21 0.87 1.35
 -2 1 20 1.88 1.56
 -2 1 19 1.61 1.22
 -2 1 18 1.72 1.16
 -2 1 17 -0.87 0.9
 -2 1 16 0.56 0.63
 -2 1 15 49.94 5.7
 -2 1 14 60.35 6.08
 -2 1 13 20.37 3.42
 2 -1 -12 1.54 0.34
 -2 1 12 1.61 0.36
 -2 1 12 1.64 0.33
 -2 1 12 3.05 1.3
 -2 1 11 139.08 8.1
 2 -1 -11 146.88 4.29
 -2 1 11 121.2 3.83
 -2 1 10 76.31 5.63
 -2 1 10 59.53 2.66
 -2 1 9 5.22 1.71
 -2 1 8 13.33 2.62
 -2 1 7 0.03 0.61
 -2 1 6 9.41 1.71
 -2 1 5 0.82 0.48
 -2 1 4 7.35 1.2
 2 -1 -4 12.42 1.58
 -2 1 3 368.41 9.16
 2 -1 -3 429.57 9.69
 -2 1 2 174.02 5.52
 2 -1 -2 214.15 6.33
 -2 1 1 1063.51 16.37
 2 -1 -1 1234.75 17.26
 2 -1 0 1.2 0.21
 2 -1 1 1233.03 18.03
 -2 1 -1 1364.17 18.66
 2 -1 2 154.78 5.05
 -2 1 -2 170.33 5.41
 2 -1 3 877.17 15
 -2 1 -3 1034.64 16.24
 -2 1 -4 11.89 1.43
 -2 1 -4 8.99 1
 -2 1 -5 71.16 3.19
 2 -1 5 68.71 3.93
 2 -1 6 535.53 12.96
 -2 1 -6 514.64 10.6
 -2 1 -7 34.81 2.6
 2 -1 7 36.35 3.27
 2 -1 8 151.23 7.28
 -2 1 -8 152.95 5.89
 -2 1 -9 85.63 4.64
 2 -1 9 80.47 5.58
 -2 1 -10 46.02 3.68
 2 -1 10 44.41 4.18
 -2 1 -11 10.09 1.11
 2 -1 11 10.56 2.19
 -2 1 -11 11.1 1.9
 2 -1 12 5.73 1.62
 -2 1 -12 6.6 0.82
 2 -1 12 6.13 0.77
 2 -1 13 49.77 5.12
 2 -1 13 39.48 1.9
 -2 1 -13 37.66 1.87
 2 -1 14 10.25 2.41
 2 -1 15 2.88 1.36
 2 -1 16 5.2 1.77
 2 -1 17 7.01 2.14
 2 -1 18 9.57 2.82
 2 -1 19 0 0.26
 2 -1 20 -0.82 1.18
 2 -1 21 -1.98 1.37
 2 -1 22 0.63 0.79
 2 -1 23 0.4 0.66
 2 -1 24 0 0.55
 -2 0 23 0 0.29
 -2 0 22 0.39 0.67
 -2 0 21 2.67 1.88
 -2 0 20 0.06 0.49
 -2 0 19 0.77 0.84
 -2 0 18 2.34 1.36
 -2 0 17 5.66 2.04
 -2 0 16 0.66 0.74
 -2 0 15 0.96 0.83
 -2 0 14 1.51 1.07
 -2 0 13 0.75 0.69
 2 0 -12 12.5 1.03
 2 0 -12 22.4 1.19
 -2 0 12 22.82 3.33
 -2 0 11 9.31 0.81
 -2 0 11 8.09 1.96
 -2 0 10 48.29 2.15
 -2 0 10 49.29 4.59
 -2 0 9 36.48 1.99
 -2 0 9 37.65 3.76
 -2 0 9 36.05 1.95
 -2 0 8 191.31 5.16
 -2 0 8 218.96 8.93
 -2 0 7 0.2 0.11
 -2 0 7 -0.1 0.21
 -2 0 6 23.66 2.44
 -2 0 5 7.88 1.38
 -2 0 4 25.07 2.27
 2 0 -4 32.19 2.54
 -2 0 3 158.23 5.72
 2 0 -3 184.76 6.03
 -2 0 2 15.79 1.58
 2 0 -2 18.75 1.76
 -2 0 1 490.29 9.71
 2 0 -1 556.24 10.4
 2 0 0 506.93 9.9
 2 0 1 515.1 10.05
 -2 0 -1 581.86 10.53
 2 0 2 58.38 2.93
 -2 0 -2 70.96 3.28
 -2 0 -3 213.07 6.27
 2 0 3 192.9 6.01
 -2 0 -4 13.08 1.49
 2 0 4 10.7 1.61
 -2 0 -4 13.69 0.98
 2 0 5 55.89 3.51
 2 0 5 59.6 2.7
 -2 0 -5 60.37 2.56
 2 0 6 64.19 3.26
 -2 0 -6 83.97 3.43
 2 0 6 83.81 4.77
 -2 0 -7 221.51 6.34
 -2 0 -7 208.57 5.47
 2 0 7 228.69 8.55
 -2 0 -8 25.6 2.31
 2 0 8 17.65 1.97
 -2 0 -8 24.22 1.77
 2 0 8 24.42 2.8
 2 0 9 17.59 2.76
 -2 0 -9 15.1 1.35
 -2 0 -10 2.57 0.46
 -2 0 -10 2.78 0.57
 2 0 10 1.01 0.47
 2 0 11 1.73 0.39
 2 0 11 3.31 1.29
 -2 0 -11 3.98 0.62
 2 0 12 -0.07 0.07
 2 0 12 0.51 0.6
 -2 0 -12 -0.16 0.13
 2 0 12 -0.25 0.75
 -2 0 -13 0.49 0.15
 2 0 13 1.38 0.85
 2 0 14 0.82 0.68
 2 0 15 1.96 0.92
 2 0 16 9.72 2.53
 2 0 17 13.89 3.13
 2 0 18 0.5 0.49
 2 0 19 4.44 1.84
 2 0 20 2.48 1.52
 2 0 21 0.4 0.81
 2 0 22 -2.03 1.41
 2 0 23 -0.35 0.61
 2 0 24 -1.36 1.23
 -2 -1 23 -1.34 1.27
 -2 -1 22 0 0.52
 -2 -1 21 0.66 1.39
 -2 -1 20 2.51 1.54
 -2 -1 19 2.63 1.47
 -2 -1 18 -0.41 0.6
 -2 -1 17 7.55 2.33
 -2 -1 16 0.51 0.66
 -2 -1 15 0.17 0.41
 -2 -1 14 6.1 1.81
 -2 -1 13 6.67 1.95
 -2 -1 12 0.06 0.55
 2 1 -12 -0.01 0.06
 -2 -1 11 78.16 6.04
 -2 -1 11 64.87 2.24
 -2 -1 10 33.64 3.84
 2 1 -10 11.87 1.16
 -2 -1 9 0.87 0.28
 2 1 -9 0.84 0.36
 -2 -1 8 1.59 0.71
 -2 -1 8 0.63 0.27
 -2 -1 7 -1.51 0.8
 -2 -1 7 -0.19 0.19
 -2 -1 6 46.16 2.34
 -2 -1 6 48.63 3.72
 -2 -1 6 42.42 2.29
 -2 -1 5 209.27 5.28
 -2 -1 5 194.26 5.25
 -2 -1 4 12.98 1.26
 -2 -1 4 16.56 1.78
 -2 -1 4 16 1.83
 2 1 -4 18.99 1.94
 2 1 -3 40.79 2.81
 -2 -1 3 37.89 2.47
 -2 -1 3 33.67 2.49
 -2 -1 3 32.24 2.1
 -2 -1 2 389.67 8.81
 -2 -1 2 391.73 8.16
 -2 -1 2 364.16 7.74
 2 1 -1 0.11 0.27
 -2 -1 1 0.07 0.1
 -2 -1 0 4.03 0.58
 -2 -1 0 4.54 0.78
 -2 -1 0 5.17 0.82
 2 1 0 4.1 0.74
 -2 -1 -1 4.38 0.76
 2 1 1 4.15 0.51
 -2 -1 -1 4.29 0.78
 2 1 1 4.44 0.86
 -2 -1 -1 3.96 0.47
 2 1 2 388.14 8.54
 -2 -1 -2 374.11 6.5
 2 1 2 386.36 6.48
 -2 -1 -2 394.05 8.01
 -2 -1 -3 1.74 0.39
 2 1 3 1.37 0.5
 -2 -1 -3 2.14 0.58
 2 1 4 97.95 4.36
 -2 -1 -4 98.08 3.75
 2 1 4 95.32 2.66
 -2 -1 -4 109.62 4.56
 2 1 5 50.53 2.28
 2 1 5 47.87 3.14
 -2 -1 -5 50.41 2.56
 -2 -1 -5 56.81 3.47
 2 1 6 25.98 2.48
 2 1 6 31.7 2.38
 -2 -1 -6 25.54 1.8
 2 1 7 15.91 2.19
 -2 -1 -7 13.81 1.25
 -2 -1 -7 15.79 1.42
 2 1 7 11.48 1.46
 2 1 8 -0.35 0.45
 2 1 8 -1.82 1.04
 2 1 9 10.45 1.98
 -2 -1 -9 10.11 1.04
 2 1 9 3.97 0.7
 -2 -1 -10 45.64 2.23
 2 1 10 50.3 4.45
 2 1 11 1.56 1.03
 2 1 11 0.72 0.24
 2 1 12 6.76 1.73
 -2 -1 -12 0.94 0.28
 2 1 12 4.24 2.03
 -2 -1 -13 15.94 0.92
 2 1 13 12.56 2.51
 2 1 14 12.82 2.54
 2 1 15 0.02 0.51
 2 1 16 4.95 1.71
 2 1 17 -0.91 0.94
 2 1 18 1.63 1.04
 2 1 19 4.72 2
 2 1 20 2.31 1.6
 2 1 21 -0.75 0.83
 2 1 22 0.65 0.8
 2 1 23 0 0.89
 2 1 24 0 0.72
 -2 -2 23 -1.74 1.45
 -2 -2 22 1.39 1.24
 -2 -2 21 0 0.58
 -2 -2 20 0.81 1.01
 -2 -2 19 1.79 1.2
 -2 -2 18 4.96 2.01
 -2 -2 17 15.11 3.42
 -2 -2 16 -1.52 1.16
 -2 -2 15 8.26 2.43
 -2 -2 14 16.28 3.22
 -2 -2 13 16.36 3.01
 -2 -2 12 38.15 4.49
 2 2 -12 33.42 1.6
 -2 -2 11 121.04 7.59
 -2 -2 11 95.34 3.03
 -2 -2 10 27.29 1.71
 2 2 -10 15.51 1.41
 -2 -2 9 171.88 4.69
 -2 -2 9 184.23 8.66
 2 2 -8 6.2 0.91
 -2 -2 8 7.2 1.5
 -2 -2 7 4.32 0.86
 2 2 -7 5.94 1.42
 2 2 -7 4.05 0.76
 -2 -2 6 538.36 9.84
 2 2 -6 577.52 10.2
 -2 -2 6 585 13.61
 2 2 -6 588.45 13.83
 2 2 -5 31.38 2.08
 -2 -2 5 25.44 2.6
 -2 -2 5 20.1 1.78
 2 2 -5 36.55 2.97
 2 2 -5 37.4 2.36
 2 2 -4 2.67 0.57
 -2 -2 4 2.46 0.62
 2 2 -4 2.3 0.74
 2 2 -4 2.91 0.64
 -2 -2 4 3.55 0.84
 -2 -2 4 2.62 0.74
 2 2 -4 3.66 0.91
 2 2 -3 164.67 5.69
 -2 -2 3 161.84 5.1
 -2 -2 3 160.55 5.59
 2 2 -3 188.85 5.66
 2 2 -3 190.95 6.21
 -2 -2 3 185.3 5.95
 -2 -2 2 51.57 2.92
 2 2 -2 52.27 2.86
 -2 -2 2 34.49 2.42
 -2 -2 2 46.69 2.65
 2 2 -2 42.44 2.64
 2 2 -2 64.61 3.17
 2 2 -1 1107.3 15.92
 -2 -2 1 1013.35 14.45
 2 2 -1 940.67 14.19
 2 2 -1 1165.66 16.15
 -2 -2 1 972.51 14.9
 -2 -2 1 969.98 14.92
 2 2 -1 997.37 15.02
 -2 -2 0 881 13.7
 2 2 0 821.21 12.48
 -2 -2 0 862.37 13.61
 2 2 0 908.35 13.51
 2 2 0 775.92 11.61
 -2 -2 0 836.7 11.79
 2 2 0 1001.96 14.12
 -2 -2 0 824.89 13.08
 2 2 0 1057.78 14.9
 2 2 1 1252.19 15.65
 2 2 1 1408.55 17.96
 -2 -2 -1 1518.07 19.4
 2 2 1 1327.33 18.64
 -2 -2 -1 1297.23 17.6
 2 2 1 1466.6 19.18
 -2 -2 -1 1311.23 18.83
 2 2 1 1533.28 20.01
 -2 -2 -1 1331.89 18.92
 2 2 2 136.85 4.68
 -2 -2 -2 99.45 3.81
 2 2 3 172.97 5.61
 -2 -2 -3 165.17 5.08
 2 2 3 199.69 5.73
 -2 -2 -3 175.34 5.06
 -2 -2 -3 207.92 6.06
 2 2 4 132.63 5.19
 -2 -2 -4 118.26 4.29
 -2 -2 -4 159.79 5.52
 -2 -2 -4 130.67 4.52
 2 2 4 170.31 5.15
 2 2 4 164.36 5.22
 2 2 5 1.34 0.5
 -2 -2 -5 1.33 0.44
 -2 -2 -5 1.21 0.44
 2 2 5 1.93 0.56
 2 2 5 1.73 0.49
 2 2 6 316.76 7.28
 2 2 6 304.37 7.4
 -2 -2 -6 265.43 6.73
 2 2 6 303.22 9.23
 2 2 7 168.04 5.63
 -2 -2 -7 251.89 6.2
 2 2 7 284.08 6.87
 2 2 7 268.53 9.26
 2 2 7 157.29 5.63
 2 2 8 29.72 2.46
 2 2 8 37.74 2.33
 2 2 9 0.32 0.19
 2 2 9 1.24 0.87
 2 2 10 2.89 0.98
 -2 -2 -10 4.11 0.86
 2 2 11 197.32 9.18
 -2 -2 -11 195.58 4.95
 2 2 12 11.46 2.49
 -2 -2 -12 6.55 0.85
 2 2 12 10.21 2.47
 2 2 12 2.91 0.54
 2 2 13 0.26 0.19
 2 2 13 2.57 1.09
 2 2 14 5.2 1.58
 2 2 15 32.42 4.38
 2 2 16 47.1 5.52
 2 2 17 0.85 0.67
 2 2 18 3.23 1.53
 2 2 19 1.71 1.24
 2 2 20 1.77 1.19
 2 2 21 0.01 0.42
 2 2 22 -0.33 0.57
 2 2 23 0 1
 2 2 24 0 0.6
 -2 -3 23 -1.75 1.44
 -2 -3 22 -1.48 1.28
 -2 -3 21 1.27 1.53
 -2 -3 20 -0.91 0.93
 -2 -3 19 1.32 1.23
 -2 -3 18 3.68 1.61
 -2 -3 17 0.83 0.91
 -2 -3 16 0.53 0.66
 -2 -3 15 -1.04 1.08
 -2 -3 14 3.32 1.4
 2 3 -13 17.26 1.25
 -2 -3 13 26.11 3.84
 2 3 -12 13.19 1.27
 -2 -3 12 16.48 2.97
 2 3 -11 4.77 0.76
 2 3 -11 12.1 1.28
 -2 -3 11 12.9 2.47
 2 3 -10 77.4 5.81
 -2 -3 10 59.64 2.83
 -2 -3 10 79.66 5.85
 2 3 -9 39.88 4.01
 2 3 -9 15.24 1.55
 2 3 -9 17.84 1.72
 -2 -3 9 41.21 4.06
 -2 -3 9 33.28 2.19
 2 3 -8 103.5 4.32
 -2 -3 8 103.48 4.03
 2 3 -8 129.5 7.1
 -2 -3 8 122.56 6.72
 -2 -3 7 4.76 0.83
 2 3 -7 8.09 1.67
 -2 -3 7 6.2 1.3
 2 3 -7 5.74 0.97
 2 3 -7 5.45 0.94
 2 3 -6 755.1 12.7
 2 3 -6 877.54 17.1
 -2 -3 6 837.01 16.48
 -2 -3 6 728.5 12.3
 2 3 -6 632.27 12.28
 2 3 -5 49.26 3.01
 2 3 -5 52.19 3.03
 -2 -3 5 41.87 3.55
 2 3 -5 44.08 3.39
 2 3 -4 10.75 1.33
 2 3 -4 11.22 1.36
 2 3 -4 10.25 1.28
 2 3 -4 11.18 1.52
 -2 -3 4 10.52 1.58
 2 3 -4 8.56 1.41
 2 3 -3 135.11 4.9
 -2 -3 3 123.69 4.97
 -2 -3 3 141.28 5.39
 2 3 -3 123.1 5.1
 2 3 -3 135.58 5.28
 2 3 -3 136.46 5.01
 -2 -3 2 39.08 2.51
 2 3 -2 45.1 2.71
 2 3 -2 32.67 2.36
 2 3 -2 44.11 2.7
 -2 -3 2 41.87 2.65
 2 3 -2 45.22 2.81
 2 3 -1 83.01 3.88
 2 3 -1 86.41 3.46
 2 3 -1 64.84 3.19
 -2 -3 1 62.68 2.96
 2 3 -1 84.08 3.78
 -2 -3 0 10.56 1.32
 2 3 0 5.34 0.89
 -2 -3 0 7.64 0.97
 2 3 0 12.37 1.45
 2 3 0 14.51 1.5
 2 3 0 4.93 1.1
 -2 -3 0 10.23 1.32
 2 3 0 5.06 0.83
 2 3 1 78.98 3.13
 2 3 1 80.78 3.78
 -2 -3 -1 65.35 3.36
 2 3 1 63 2.89
 -2 -3 -1 68.75 3.25
 2 3 1 78.95 3.43
 -2 -3 -1 75.53 3.23
 2 3 1 78.51 3.6
 -2 -3 -1 60.66 3.06
 2 3 2 157.73 5.41
 -2 -3 -2 128.89 4.79
 2 3 2 158.92 5.22
 -2 -3 -2 125.14 4.62
 2 3 2 128.62 4.39
 2 3 2 147.69 4.96
 -2 -3 -2 131.54 4.57
 -2 -3 -2 147.15 4.79
 2 3 3 16.45 1.63
 2 3 3 25.7 2.07
 -2 -3 -3 17.46 1.72
 2 3 3 26.02 1.97
 2 3 3 17.25 1.69
 -2 -3 -3 21.28 1.88
 2 3 4 22.32 1.97
 -2 -3 -4 10.71 1.78
 2 3 4 21.43 1.8
 -2 -3 -4 8.96 1.54
 2 3 4 10.43 1.74
 2 3 5 63.39 3.3
 2 3 5 59.84 3.13
 2 3 5 58.21 3.16
 -2 -3 -5 50.85 3.2
 -2 -3 -5 62.44 3.6
 2 3 5 52.51 3.44
 2 3 6 418.44 9.3
 2 3 6 417.1 9.38
 2 3 6 408.8 9.06
 2 3 6 395.06 10.92
 2 3 7 197.44 6.14
 2 3 7 212.64 6.02
 2 3 7 211.82 7.95
 2 3 8 0.62 0.3
 2 3 8 -0.21 0.5
 -2 -3 -8 0.22 0.13
 2 3 8 0.99 0.41
 2 3 9 238.99 6.76
 -2 -3 -9 278.88 6.92
 2 3 9 274.73 10.18
 -2 -3 -10 4.94 0.94
 2 3 10 5.03 1.5
 2 3 10 1.9 0.55
 2 3 10 3.26 0.72
 2 3 11 13.86 2.4
 2 3 11 14.21 2.32
 -2 -3 -11 12.59 1.4
 2 3 12 1.6 0.82
 2 3 12 2.29 1.03
 2 3 13 0.33 0.14
 2 3 13 1.21 0.68
 2 3 14 11.51 1.09
 2 3 14 17.73 2.98
 2 3 15 -0.56 0.96
 2 3 16 0.1 0.26
 2 3 17 3.62 1.61
 2 3 18 -0.24 0.52
 2 3 19 0.24 0.29
 2 3 20 -0.18 0.6
 2 3 21 1.36 1.32
 2 3 22 1.19 1.6
 2 3 23 0.51 1.36
 2 3 24 -1.27 1.18
 -2 -4 23 0 0.08
 -2 -4 22 0.4 0.14
 -2 -4 21 -0.24 0.51
 -2 -4 20 0.1 0.33
 -2 -4 19 1.27 1.26
 -2 -4 18 0.92 0.88
 -2 -4 17 15.44 3.47
 -2 -4 16 2.96 1.34
 -2 -4 15 0.66 0.71
 -2 -4 14 0.36 0.62
 -2 -4 13 2.52 1.11
 2 4 -12 0.82 0.38
 -2 -4 12 3.37 1.38
 2 4 -12 3.13 1.35
 2 4 -11 0.9 0.4
 2 4 -11 0 0.18
 -2 -4 11 1.45 0.77
 -2 -4 10 2.13 0.8
 2 4 -10 0.53 0.27
 2 4 -10 1.76 0.94
 2 4 -10 0.56 0.32
 2 4 -9 5.89 1.01
 -2 -4 9 12.51 1.44
 2 4 -9 11.6 1.5
 2 4 -9 9 1.35
 2 4 -9 13.63 2.43
 -2 -4 9 13.64 2.19
 -2 -4 8 6.49 1.09
 2 4 -8 5.72 1.12
 2 4 -8 2.24 0.72
 2 4 -8 4.29 1.31
 -2 -4 8 5.78 1.39
 2 4 -8 2.95 0.78
 -2 -4 7 75.12 4.9
 2 4 -7 75.54 3.91
 -2 -4 7 64.78 3.51
 2 4 -7 76.28 5.2
 -2 -4 6 0.2 0.64
 2 4 -6 0.56 0.35
 2 4 -6 0.23 0.23
 2 4 -6 -0.22 0.32
 -2 -4 6 0.82 0.42
 2 4 -5 16.14 1.85
 -2 -4 5 16.47 1.82
 2 4 -5 7.84 1.24
 -2 -4 5 17.96 2.02
 -2 -4 5 12.71 1.51
 2 4 -5 17.18 2.22
 -2 -4 4 34.2 2.6
 2 4 -4 44.14 3.28
 -2 -4 4 43.8 3.03
 2 4 -4 46.88 3.08
 -2 -4 4 43.32 2.87
 2 4 -4 43.46 2.85
 2 4 -3 13 1.87
 -2 -4 3 16.62 1.76
 -2 -4 3 14.22 1.71
 2 4 -3 15.87 2
 -2 -4 3 14.37 1.66
 2 4 -3 15.39 1.77
 2 4 -3 13.73 1.71
 2 4 -2 24.98 2.23
 -2 -4 2 24.16 2.19
 -2 -4 2 24.75 2.02
 2 4 -2 29.44 2.45
 -2 -4 2 24.51 2.11
 2 4 -2 28.96 2.24
 2 4 -2 26.54 2.09
 -2 -4 1 3.14 0.75
 2 4 -1 1.81 0.73
 2 4 -1 0.34 0.28
 -2 -4 1 0.17 0.48
 2 4 -1 0.26 0.56
 -2 -4 1 3.41 0.93
 2 4 -1 2.25 0.74
 2 4 -1 1.02 0.5
 2 4 0 134.98 5.29
 2 4 0 107.44 3.71
 2 4 0 125.58 4.1
 -2 -4 0 114 3.74
 -2 -4 0 116.27 4.9
 2 4 0 134.59 5.19
 -2 -4 0 121.4 5.01
 2 4 0 131.25 4.98
 -2 -4 -1 13.89 2
 2 4 1 30.29 2.35
 -2 -4 -1 26.61 2.36
 2 4 1 12.63 1.44
 2 4 1 17.35 1.8
 2 4 1 12.57 1.24
 -2 -4 -1 29.85 2.43
 2 4 1 26.98 2.47
 2 4 2 23.52 2.18
 -2 -4 -2 21.8 2.09
 -2 -4 -2 20.47 1.99
 2 4 2 21.69 2.07
 -2 -4 -2 24.82 1.8
 2 4 2 16.76 1.48
 -2 -4 -2 19.61 2.04
 2 4 2 23.85 2.02
 2 4 3 3.1 0.83
 -2 -4 -3 4.85 0.97
 -2 -4 -3 4.69 0.95
 2 4 3 5.42 1.14
 -2 -4 -3 5.36 1.04
 2 4 3 1.98 0.58
 -2 -4 -3 7.85 1.28
 2 4 3 4.84 0.92
 2 4 4 111.24 4.62
 -2 -4 -4 114.85 4.83
 2 4 4 141.94 5.57
 -2 -4 -4 129.9 4.89
 -2 -4 -4 113.91 5.1
 2 4 4 135.42 5.04
 -2 -4 -4 118.26 5.01
 -2 -4 -5 5.72 1.04
 2 4 5 2.31 0.9
 -2 -4 -5 6.31 1.1
 2 4 5 4.82 1.01
 -2 -4 -5 4.7 0.97
 2 4 5 5.16 1.17
 -2 -4 -5 7.14 1.17
 2 4 6 59.72 3.36
 -2 -4 -6 46.23 2.95
 -2 -4 -6 54.91 3.28
 2 4 6 60.12 3.56
 -2 -4 -6 44.67 3.34
 2 4 6 51.17 3.63
 2 4 7 2.93 0.9
 -2 -4 -7 3.65 0.96
 2 4 7 5.27 1.08
 -2 -4 -7 4.96 0.92
 2 4 7 6.06 1.06
 -2 -4 -7 3.9 0.83
 2 4 8 65.11 3.71
 2 4 8 87.42 4.08
 2 4 8 80.62 5.15
 -2 -4 -8 86.68 4.14
 2 4 9 37.35 2.64
 2 4 9 52.56 3.13
 -2 -4 -9 55.1 3.26
 2 4 9 31.27 2.48
 2 4 9 49.41 4.25
 2 4 10 0.4 0.13
 -2 -4 -10 1.57 0.5
 2 4 10 1.42 0.5
 2 4 10 0.53 0.35
 2 4 10 0.33 0.28
 2 4 11 0.86 0.5
 2 4 11 0.65 0.33
 -2 -4 -11 2.71 0.69
 2 4 11 1.96 0.82
 2 4 12 1.28 0.49
 2 4 12 1.24 0.49
 2 4 12 2.56 1.01
 2 4 13 1.48 0.52
 2 4 13 3.55 1.27
 2 4 14 25.69 3.64
 2 4 15 4.55 1.63
 2 4 16 0.66 0.72
 2 4 17 5.49 2.04
 2 4 18 9.7 2.77
 2 4 19 -0.1 0.58
 2 4 20 0.19 0.67
 2 4 21 1.47 1.45
 2 4 22 1.32 1.53
 2 4 23 1.37 1.17
 2 4 24 1.81 1.4
 -2 -5 22 0.46 0.72
 -2 -5 21 0.85 1.09
 -2 -5 20 -0.54 0.73
 -2 -5 19 1.8 1.36
 -2 -5 18 -0.38 0.29
 -2 -5 17 3.07 1.51
 -2 -5 16 6.87 2.18
 -2 -5 15 1.05 0.88
 2 5 -14 2.59 1.19
 -2 -5 14 3.32 1.28
 2 5 -13 11.21 2.75
 -2 -5 13 16.88 3.17
 2 5 -12 5.42 1.17
 2 5 -12 12.63 2.6
 2 5 -12 8.41 1.32
 -2 -5 12 11.34 2.49
 2 5 -11 0.05 0.15
 2 5 -11 -0.46 0.58
 -2 -5 11 -0.77 0.6
 2 5 -11 -0.06 0.18
 2 5 -11 0.15 0.21
 2 5 -10 0.89 0.42
 2 5 -10 2.39 1.28
 -2 -5 10 2.47 1.04
 2 5 -10 0.11 0.25
 2 5 -10 0.38 0.33
 2 5 -9 22.4 3.16
 -2 -5 9 22.96 3.08
 -2 -5 8 97.6 6.1
 2 5 -8 97.7 6.5
 -2 -5 8 92.68 4.52
 -2 -5 7 28.15 2.52
 2 5 -7 29.1 3.38
 -2 -5 7 27.18 2.94
 -2 -5 7 23.33 2.22
 -2 -5 6 10.68 1.58
 -2 -5 6 8.71 1.4
 -2 -5 6 10.06 1.65
 2 5 -6 11.35 1.89
 2 5 -5 24.29 2.79
 -2 -5 5 21.16 2.93
 -2 -5 5 28.04 2.53
 2 5 -4 279.64 9.37
 -2 -5 4 309.02 8.97
 -2 -5 4 265.19 8.15
 -2 -5 4 293.22 8.63
 -2 -5 3 2.81 1.09
 -2 -5 3 3.47 1.3
 -2 -5 3 0.88 0.42
 2 5 -3 0.39 0.37
 2 5 -3 0.11 0.53
 2 5 -2 -0.93 0.53
 -2 -5 2 0.05 0.32
 2 5 -2 -0.49 0.41
 -2 -5 2 0.35 0.15
 -2 -5 1 18.7 1.66
 -2 -5 1 18 1.89
 2 5 -1 18.3 1.58
 -2 -5 1 15.5 1.83
 2 5 0 1.37 0.35
 -2 -5 0 1.08 0.13
 2 5 0 2.1 0.49
 -2 -5 0 -0.01 0.76
 -2 -5 -1 20.29 2.12
 2 5 1 23.42 1.67
 -2 -5 -1 22.88 2.29
 2 5 1 23.42 1.57
 -2 -5 -1 22.15 2.23
 -2 -5 -2 12.65 1.73
 2 5 2 11.9 1.25
 -2 -5 -2 15.1 1.37
 -2 -5 -2 12.23 1.67
 -2 -5 -2 15.44 1.85
 2 5 2 10.92 1.1
 -2 -5 -3 8.09 1.07
 -2 -5 -3 5.87 1.15
 2 5 3 5.29 0.96
 -2 -5 -3 5.46 1.08
 -2 -5 -3 5.87 1.16
 -2 -5 -4 59.68 3.76
 -2 -5 -4 64.17 3.4
 -2 -5 -4 65.52 4.06
 -2 -5 -4 63.63 3.96
 2 5 4 61.81 3.39
 -2 -5 -5 24.58 2.54
 -2 -5 -5 18.36 2.69
 -2 -5 -5 1.64 0.67
 -2 -5 -5 5.69 1.25
 2 5 5 4.15 1.94
 -2 -5 -6 166.54 7.22
 -2 -5 -6 163.71 6.33
 2 5 6 179.27 6.92
 -2 -5 -6 178.67 6.78
 -2 -5 -7 14.68 1.79
 -2 -5 -7 13.56 2
 2 5 7 18.74 2.31
 -2 -5 -7 14.22 1.85
 -2 -5 -8 4.21 0.97
 -2 -5 -8 2.21 0.74
 -2 -5 -8 2.05 0.78
 2 5 8 2.17 0.82
 -2 -5 -9 57.95 3.61
 -2 -5 -9 63.81 3.9
 -2 -5 -9 59.54 4.61
 2 5 9 54.37 4.44
 -2 -5 -10 22.03 2.16
 -2 -5 -10 21 2.8
 2 5 10 22.67 2.69
 2 5 10 19.85 2.83
 2 5 11 35.42 3.61
 2 5 11 32.59 3.78
 2 5 12 2.05 0.71
 2 5 12 1.09 0.49
 2 5 12 1.17 0.49
 2 5 12 1.9 0.89
 2 5 13 5.54 1.06
 2 5 13 4.7 1.05
 2 5 13 7.71 1.92
 2 5 14 56.08 5.58
 2 5 15 7.83 2.12
 2 5 16 5.75 1.95
 2 5 17 2.19 1.19
 2 5 18 8.02 2.46
 2 5 19 -0.86 0.81
 2 5 20 2.47 1.43
 2 5 21 -2.23 1.41
 2 5 22 0.38 0.6
 2 5 23 2.29 1.51
 2 5 24 0 0.17
 -2 -6 22 -0.35 0.63
 -2 -6 21 0 0.81
 -2 -6 20 -1.98 1.39
 -2 -6 19 0.72 0.81
 -2 -6 18 0.77 0.78
 -2 -6 17 0.32 0.6
 2 6 -16 0.42 0.51
 -2 -6 16 1.63 1.04
 2 6 -15 0.67 0.36
 -2 -6 15 1.76 0.99
 2 6 -14 10.93 2.77
 -2 -6 14 8.28 2.27
 2 6 -13 6.46 2.05
 -2 -6 13 13.03 2.8
 2 6 -12 3.39 1.27
 -2 -6 12 1.7 0.85
 2 6 -11 24.32 3.5
 -2 -6 11 23.65 3.51
 -2 -6 10 25.09 3.35
 2 6 -10 21.88 3.41
 -2 -6 9 3.09 1.16
 2 6 -9 1.09 0.73
 -2 -6 9 2.73 0.81
 -2 -6 8 0.76 0.48
 -2 -6 8 1.58 1.1
 2 6 -8 0.36 0.41
 -2 -6 7 17.23 2.1
 2 6 -7 16.07 2.43
 -2 -6 7 17.47 2.38
 2 6 -6 117.75 6.66
 -2 -6 6 109.94 5.84
 -2 -6 6 124.03 6
 -2 -6 6 97.73 5.21
 -2 -6 5 17.8 2.3
 -2 -6 5 20.91 2.43
 -2 -6 5 15.08 2.02
 2 6 -5 17.11 2.32
 -2 -6 4 23.02 2.56
 -2 -6 4 21.69 2.37
 -2 -6 4 19.6 2.16
 2 6 -4 19.74 2.43
 2 6 -3 6.67 1.34
 -2 -6 3 7.29 1.58
 2 6 -3 3.64 0.83
 -2 -6 3 6.45 1.07
 2 6 -2 11.35 1.34
 -2 -6 2 22.24 1.88
 -2 -6 2 20.18 2.25
 -2 -6 2 17.91 2.12
 -2 -6 1 348.81 9.71
 -2 -6 1 365.69 7.42
 -2 -6 1 342.05 9.99
 -2 -6 0 909.92 11.87
 -2 -6 0 907.84 16.65
 -2 -6 0 943.49 17.45
 2 6 1 372.13 7.19
 -2 -6 -1 495.19 11.45
 -2 -6 -1 533.68 12.27
 -2 -6 -1 400.39 10.73
 2 6 2 53.88 2.56
 -2 -6 -2 57.11 4.01
 -2 -6 -2 90.74 4.98
 -2 -6 -2 103.57 5.52
 -2 -6 -2 63.5 2.78
 -2 -6 -3 5.98 1.46
 2 6 3 2.14 0.56
 -2 -6 -3 2.33 0.74
 -2 -6 -3 6.42 1.35
 -2 -6 -3 2.75 0.65
 -2 -6 -4 80.84 4.64
 -2 -6 -4 88.39 3.89
 -2 -6 -4 87.23 5.11
 -2 -6 -4 89.06 5.06
 2 6 4 72.96 4.02
 -2 -6 -5 63.21 3.52
 -2 -6 -5 55.04 4.18
 -2 -6 -5 64.04 4.2
 -2 -6 -5 53.72 3.74
 2 6 5 52.79 3.66
 2 6 6 62.97 3.91
 -2 -6 -6 56.38 4.31
 -2 -6 -6 53.59 3.77
 -2 -6 -6 60.86 4.17
 -2 -6 -7 117.08 5.65
 -2 -6 -7 116.62 6.67
 -2 -6 -7 135.63 6.17
 2 6 7 112.71 5.74
 2 6 8 6.16 1.3
 -2 -6 -8 7.23 1.62
 -2 -6 -8 7.47 1.42
 -2 -6 -8 7.1 1.35
 -2 -6 -9 23.49 2.45
 -2 -6 -9 19.75 2.68
 2 6 9 22.77 2.84
 2 6 9 22.8 2.54
 -2 -6 -10 27.53 2.59
 2 6 10 28.2 3.25
 2 6 10 30.14 3.19
 -2 -6 -10 27.09 3.31
 -2 -6 -11 1.68 0.63
 -2 -6 -11 2.38 0.94
 2 6 11 1.7 0.93
 -2 -6 -12 2.76 0.9
 -2 -6 -12 2.48 1.22
 2 6 12 2.61 1.04
 -2 -6 -13 1.89 1.17
 2 6 13 4.95 1.57
 2 6 14 56.99 5.69
 2 6 15 0.69 0.82
 2 6 16 -0.03 0.53
 2 6 17 0.28 0.3
 2 6 18 1.76 1.06
 2 6 19 1.75 1.25
 2 6 20 0 0.63
 2 6 21 0 0.43
 2 6 22 0 0.61
 2 6 23 0.31 0.57
 -2 -7 22 0 0.4
 -2 -7 21 1.02 1.04
 -2 -7 20 0 0.67
 -2 -7 19 1.31 1.36
 -2 -7 18 0.06 0.58
 2 7 -17 -0.36 0.65
 -2 -7 17 0.61 0.66
 -2 -7 16 0.83 0.71
 2 7 -16 -0.56 1.07
 2 7 -15 8.29 2.47
 -2 -7 15 9.3 2.51
 2 7 -14 -0.65 0.6
 -2 -7 14 0.08 0.24
 -2 -7 13 0.71 0.76
 2 7 -13 1.14 0.73
 2 7 -12 11.49 2.65
 -2 -7 12 14.26 2.89
 -2 -7 11 7.84 1.55
 -2 -7 11 6.84 1.93
 2 7 -11 7.72 2.12
 -2 -7 10 1.32 0.8
 -2 -7 10 2.71 0.88
 2 7 -10 1.87 0.87
 -2 -7 9 0.2 0.19
 2 7 -9 -0.6 0.71
 -2 -7 9 0.82 0.7
 -2 -7 8 173.18 7.54
 2 7 -8 163.95 9.07
 -2 -7 8 166.12 8.16
 -2 -7 7 0.64 0.59
 -2 -7 7 1.77 1.09
 2 7 -7 1.14 0.64
 2 7 -6 23.48 3.14
 -2 -7 6 22.68 2.62
 -2 -7 6 23.56 2.6
 -2 -7 5 14.93 2.09
 2 7 -5 15.35 2.46
 -2 -7 5 13.37 1.84
 -2 -7 4 21.78 2.56
 -2 -7 4 24.28 2.71
 -2 -7 4 25.36 2.43
 2 7 -4 27.18 3.04
 -2 -7 3 116.46 4.86
 -2 -7 3 115.21 6.02
 -2 -7 3 120.14 5.95
 -2 -7 2 372.39 10.91
 -2 -7 2 380.3 8.33
 -2 -7 2 365.98 11.1
 -2 -7 1 227.53 8.33
 -2 -7 1 198.82 5.37
 -2 -7 1 215.9 8.31
 -2 -7 0 22.14 2.86
 -2 -7 0 12.56 1.13
 -2 -7 0 22.83 2.87
 2 7 0 6.05 0.79
 2 7 0 12.45 1.05
 -2 -7 -1 71.43 4.59
 2 7 1 68.3 2.6
 -2 -7 -1 77.83 4.82
 -2 -7 -1 71.21 4.68
 2 7 2 256.36 5.86
 -2 -7 -2 288.77 9.69
 -2 -7 -2 281.08 9.21
 -2 -7 -2 289.59 6.12
 -2 -7 -2 284.06 9.66
 -2 -7 -3 303.53 9.71
 -2 -7 -3 311.81 10.15
 -2 -7 -3 304.66 6.76
 -2 -7 -3 331.33 10.36
 2 7 3 272.07 6.65
 -2 -7 -4 40.32 3.6
 -2 -7 -4 33.08 3.29
 -2 -7 -4 44.59 3.82
 2 7 4 32.95 2.48
 -2 -7 -4 35.67 2.49
 -2 -7 -5 21.74 2.53
 -2 -7 -5 23.21 2.11
 -2 -7 -5 24.69 2.82
 -2 -7 -5 24.62 2.78
 2 7 5 22.89 2.11
 2 7 6 2.89 0.79
 -2 -7 -6 3.78 1.18
 -2 -7 -6 2.3 0.87
 -2 -7 -6 2.89 0.95
 -2 -7 -7 31.3 2.98
 2 7 7 29.87 2.68
 -2 -7 -7 35.21 3.6
 2 7 7 39.22 3.31
 -2 -7 -8 63.08 5.06
 -2 -7 -8 59.28 4.2
 2 7 8 59.98 4.01
 2 7 8 69.12 4.66
 -2 -7 -9 100.86 5.59
 -2 -7 -9 109.54 6.88
 2 7 9 109.66 5.69
 2 7 9 107.53 6.29
 -2 -7 -10 9.18 2
 -2 -7 -10 9.96 1.55
 2 7 10 11.46 2.04
 -2 -7 -11 9.18 2.03
 -2 -7 -11 11.58 1.81
 2 7 11 12.98 2.27
 -2 -7 -12 1.73 0.85
 -2 -7 -12 0.69 0.72
 2 7 12 1.47 0.89
 -2 -7 -13 36.24 4.57
 2 7 13 44.23 4.71
 -2 -7 -13 33.56 3.14
 -2 -7 -14 31.52 4.19
 2 7 14 35.61 4.36
 -2 -7 -15 0.47 0.58
 2 7 15 -0.28 0.48
 -2 -7 -16 1.44 0.88
 2 7 16 0.92 0.41
 -2 -7 -17 2.98 1.42
 2 7 17 2.34 1.17
 -2 -7 -18 -0.91 0.95
 2 7 18 -1.2 0.83
 -2 -7 -19 -0.19 0.3
 2 7 19 1.83 1.15
 2 7 20 1.11 0.94
 -2 -7 -20 0.03 0.52
 -2 -7 -21 -1.99 1.3
 2 7 21 -0.89 0.88
 -2 -7 -22 1.57 1.19
 2 7 22 0.12 0.95
 -2 -7 -23 1.36 1.14
 2 7 23 0 0.8
 -2 -8 21 1.24 1.66
 -2 -8 20 0.56 0.95
 -2 -8 19 1.13 1.03
 2 8 -18 1.1 1.04
 -2 -8 18 1.36 1.36
 2 8 -17 6.06 2.28
 -2 -8 17 4.57 1.97
 2 8 -16 -0.43 0.63
 -2 -8 16 0.14 0.53
 2 8 -15 5.26 1.92
 -2 -8 15 4.03 1.65
 2 8 -14 8.06 2.38
 -2 -8 14 8.64 2.4
 2 8 -13 1.21 1.07
 -2 -8 13 0.72 0.52
 -2 -8 12 4.82 1.73
 -2 -8 12 4.29 1.22
 2 8 -12 4.37 1.66
 2 8 -11 39.28 5.13
 -2 -8 11 38.37 4.6
 -2 -8 11 38.74 3.66
 -2 -8 10 0.41 0.12
 -2 -8 10 2.32 1.12
 2 8 -10 1.66 1.29
 -2 -8 9 4.31 1.09
 -2 -8 9 3.26 1.17
 2 8 -9 5.34 1.73
 -2 -8 8 6.14 1.43
 -2 -8 8 7.3 1.55
 2 8 -8 6.17 1.75
 -2 -8 7 92.2 5.78
 2 8 -7 93.44 6.65
 -2 -8 7 89.51 5.6
 -2 -8 6 10.23 1.92
 -2 -8 6 9.38 1.65
 2 8 -6 9.22 1.99
 2 8 -5 1.77 1.22
 -2 -8 5 3.99 1.45
 -2 -8 5 2.03 0.83
 -2 -8 4 27.1 2.95
 -2 -8 4 27.8 2.54
 2 8 -4 25.94 3.2
 -2 -8 3 3.3 0.98
 2 8 -3 2.3 0.68
 -2 -8 3 4.11 0.9
 -2 -8 2 11.57 1.94
 -2 -8 2 12.98 1.39
 2 8 -2 5.87 0.97
 2 8 -1 0.24 0.18
 -2 -8 1 0.1 0.1
 2 8 -1 0.24 0.13
 -2 -8 0 35.33 1.84
 -2 -8 0 34.23 3.42
 2 8 0 34.08 1.73
 2 8 1 8.21 0.87
 -2 -8 -1 5.62 1.36
 -2 -8 -1 7.63 1.65
 -2 -8 -1 7.18 1.62
 2 8 1 2.84 0.48
 -2 -8 -2 46.15 4
 -2 -8 -2 42.76 3.77
 2 8 2 39.33 2.03
 2 8 3 2.42 0.58
 -2 -8 -3 2.15 0.53
 -2 -8 -3 2.03 0.71
 2 8 3 0.93 0.24
 -2 -8 -3 1.96 0.59
 -2 -8 -4 50.28 4.02
 -2 -8 -4 55.66 3
 -2 -8 -4 50.77 4.32
 2 8 4 46.73 2.84
 2 8 5 0.03 0.23
 -2 -8 -5 1 0.75
 -2 -8 -5 -0.07 0.5
 -2 -8 -5 0.52 0.31
 -2 -8 -6 39.24 3.64
 -2 -8 -6 43.06 4.13
 2 8 6 38.46 2.42
 2 8 6 41.67 3.14
 -2 -8 -7 183.02 9.04
 -2 -8 -7 157.64 7.26
 2 8 7 169.47 5.92
 2 8 7 173.06 7.12
 -2 -8 -8 1.7 0.9
 2 8 8 2.77 0.69
 -2 -8 -8 3.39 1.22
 -2 -8 -9 26.16 2.91
 -2 -8 -9 25.9 3.43
 2 8 9 31.95 3.03
 -2 -8 -10 3.97 1.11
 -2 -8 -10 2.95 1.23
 2 8 10 4.21 1.07
 -2 -8 -11 20.29 3.23
 -2 -8 -11 21.56 2.73
 2 8 11 23.22 2.83
 -2 -8 -12 34.64 3.34
 2 8 12 37.83 3.85
 -2 -8 -12 33.26 4.26
 -2 -8 -13 56.13 4.25
 -2 -8 -13 60 5.84
 2 8 13 63.81 5.21
 -2 -8 -14 9.8 2.39
 -2 -8 -14 8.26 1.62
 2 8 14 11.41 2.24
 -2 -8 -15 2.08 1.19
 2 8 15 3.69 1.51
 2 8 16 12.98 2.65
 -2 -8 -16 12.1 2.88
 -2 -8 -17 -0.61 0.9
 2 8 17 1.27 0.67
 -2 -8 -18 2.3 1.19
 2 8 18 4.21 1.64
 -2 -8 -19 0 0.28
 2 8 19 -0.12 0.54
 -2 -8 -20 -0.47 0.64
 2 8 20 -0.1 0.3
 2 8 21 -2.01 1.34
 -2 -8 -21 0 0.75
 -2 -8 -22 4.9 2.16
 2 8 22 1 0.98
 -2 -8 -23 1.35 1.17
 2 8 23 0 0.52
 -2 -9 21 -2.84 1.75
 -2 -9 20 -0.8 0.9
 2 9 -19 1.04 1.01
 -2 -9 19 -0.89 0.91
 -2 -9 18 0.55 0.7
 2 9 -18 0.24 0.48
 2 9 -17 0.33 0.51
 -2 -9 17 -1 0.9
 2 9 -16 -1.48 1.13
 -2 -9 16 0.7 0.68
 2 9 -15 -1.24 0.96
 -2 -9 15 -0.51 0.65
 2 9 -14 1.31 0.99
 -2 -9 14 -0.01 0.46
 -2 -9 13 -0.14 0.34
 2 9 -13 -0.02 0.38
 -2 -9 13 -0.54 0.63
 2 9 -12 1.08 0.9
 -2 -9 12 2.93 1.1
 -2 -9 12 1.64 0.77
 2 9 -11 0.79 0.72
 -2 -9 11 0.41 0.44
 -2 -9 11 1.43 0.8
 -2 -9 10 7.15 1.81
 -2 -9 10 6.49 1.88
 2 9 -10 5.66 1.89
 -2 -9 9 34.77 3.69
 2 9 -9 30.83 4.2
 -2 -9 9 32.9 3.81
 2 9 -8 1.57 0.94
 -2 -9 8 1.65 1.03
 -2 -9 8 1.08 0.84
 -2 -9 7 28.16 3.32
 -2 -9 7 25.6 3.06
 2 9 -7 28.18 3.8
 -2 -9 6 0.19 0.28
 -2 -9 6 -0.22 0.54
 2 9 -6 0.01 0.64
 -2 -9 5 88.37 5.77
 2 9 -5 85.82 6.37
 -2 -9 5 93.98 5.27
 -2 -9 4 6.26 1.5
 -2 -9 4 6.15 1.2
 -2 -9 3 2.95 1.03
 -2 -9 3 3.37 0.76
 -2 -9 2 39.15 3.92
 -2 -9 2 40.06 2.63
 2 9 -1 4.23 0.59
 -2 -9 1 5.54 0.83
 -2 -9 1 6.3 1.74
 2 9 0 0.06 0.08
 -2 -9 0 0.88 0.31
 -2 -9 -1 0.89 0.75
 2 9 1 0.06 0.1
 -2 -9 -1 0.89 0.7
 -2 -9 -2 69.09 5.28
 -2 -9 -2 66.52 4.93
 2 9 2 61.2 2.46
 -2 -9 -3 7.38 1.73
 -2 -9 -3 7.12 0.9
 -2 -9 -3 7.26 1.64
 2 9 3 7.53 0.95
 -2 -9 -4 4.77 1.25
 -2 -9 -4 4.75 0.82
 -2 -9 -4 3.84 1.13
 2 9 4 7.11 1.11
 2 9 5 3.26 0.85
 -2 -9 -5 1.22 0.62
 -2 -9 -5 2.17 1.02
 2 9 5 2.2 0.4
 -2 -9 -5 2.01 0.59
 -2 -9 -6 0.85 0.51
 -2 -9 -6 0.06 0.22
 2 9 6 1.64 0.49
 -2 -9 -7 2.85 1.13
 -2 -9 -7 3.19 1.09
 2 9 7 5.72 1.12
 -2 -9 -8 -0.21 0.34
 -2 -9 -8 -0.54 0.74
 2 9 8 0.57 0.36
 -2 -9 -9 18 2.48
 -2 -9 -9 20.88 3.26
 2 9 9 21.43 2.48
 -2 -9 -10 35.95 4.39
 -2 -9 -10 33.38 3.41
 2 9 10 37.18 3.4
 -2 -9 -11 2.07 1.2
 -2 -9 -11 0.98 0.68
 2 9 11 1.71 0.73
 -2 -9 -12 30.18 3.3
 -2 -9 -12 31.38 4.35
 2 9 12 34.82 3.64
 -2 -9 -13 6.25 1.97
 2 9 13 4.17 1.28
 -2 -9 -13 4.12 1.2
 -2 -9 -14 1.79 0.85
 -2 -9 -14 2.43 1.19
 2 9 14 1.84 0.94
 -2 -9 -15 -0.06 0.26
 -2 -9 -15 -0.75 0.79
 2 9 15 -0.37 0.75
 -2 -9 -16 1.27 0.94
 2 9 16 2.92 1.3
 -2 -9 -17 1.86 1.31
 2 9 17 0.63 0.52
 2 9 18 -1.12 0.72
 -2 -9 -18 -0.58 0.38
 -2 -9 -19 -0.13 0.43
 2 9 19 0.19 0.44
 -2 -9 -20 -0.31 0.53
 2 9 20 1.44 1.29
 -2 -9 -21 0 0.3
 2 9 21 0.34 0.7
 -2 -9 -22 1.58 1.25
 2 9 22 -0.61 0.96
 -2 -10 20 1.02 1.02
 2 10 -20 0 0.72
 2 10 -19 0.91 1.57
 -2 -10 19 -0.23 0.47
 2 10 -18 0 0.33
 -2 -10 18 -0.14 0.19
 2 10 -17 0.31 0.8
 -2 -10 17 -1.4 1.2
 -2 -10 16 -0.02 0.24
 2 10 -16 0.56 0.91
 2 10 -15 0.95 0.89
 -2 -10 15 1.05 0.89
 2 10 -14 6.3 2.2
 -2 -10 14 4.13 1.71
 2 10 -13 -0.16 0.21
 -2 -10 13 0.3 0.5
 -2 -10 13 -0.66 0.73
 -2 -10 12 6.56 1.64
 2 10 -12 4.77 1.82
 -2 -10 12 3.81 1.48
 -2 -10 11 8.78 1.91
 2 10 -11 7.06 2.08
 -2 -10 11 6.02 1.88
 -2 -10 10 46.86 4.81
 2 10 -10 46.43 5.51
 -2 -10 10 53.74 5.05
 -2 -10 9 0.42 0.41
 -2 -10 9 0.57 0.49
 2 10 -9 0.89 0.93
 -2 -10 8 14.63 2.59
 2 10 -8 15.01 2.89
 -2 -10 8 13.52 2.34
 -2 -10 7 87.05 6.1
 2 10 -7 89.32 7.12
 -2 -10 7 88.79 5.64
 -2 -10 6 178.23 7.84
 2 10 -6 159.77 9.37
 -2 -10 6 165.64 8.5
 2 10 -5 0.75 0.7
 -2 -10 5 0.64 0.5
 2 10 -5 0.31 0.23
 -2 -10 5 0.34 0.4
 -2 -10 4 10.35 2.11
 2 10 -4 5.46 1
 -2 -10 4 10.73 1.61
 -2 -10 3 158.45 8.23
 -2 -10 3 172.21 5.92
 -2 -10 2 66.57 5.47
 2 10 -2 36.05 1.85
 -2 -10 2 57.3 3.24
 2 10 -2 32.73 1.84
 2 10 -1 1.03 0.27
 -2 -10 1 1.85 0.5
 -2 -10 0 95.14 6.37
 -2 -10 -1 1.75 1.09
 -2 -10 -1 -0.71 0.67
 -2 -10 -2 35.83 3.9
 -2 -10 -2 40.19 4.22
 -2 -10 -3 84.95 6.01
 -2 -10 -3 89.6 6.41
 -2 -10 -4 219.9 6.05
 -2 -10 -4 231.8 10.04
 -2 -10 -5 11.28 3.01
 -2 -10 -5 18.53 2.81
 -2 -10 -6 10.59 1.49
 -2 -10 -6 14.31 2.42
 -2 -10 -6 14.67 2.59
 2 10 6 16.04 1.18
 -2 -10 -7 -0.22 0.43
 -2 -10 -7 -0.62 0.48
 2 10 7 -0.35 0.28
 -2 -10 -8 147.03 7.89
 -2 -10 -8 152.13 9.2
 2 10 8 129.88 5.18
 -2 -10 -9 21.33 3.76
 2 10 9 24.53 2.37
 -2 -10 -9 19.29 2.83
 -2 -10 -10 27.13 3.91
 -2 -10 -10 27.08 3.19
 2 10 10 26.54 2.7
 -2 -10 -11 0.49 0.64
 -2 -10 -11 0.45 0.35
 2 10 11 -0.04 0.38
 -2 -10 -12 83.4 7.29
 2 10 12 80.71 5.42
 -2 -10 -12 69.33 5.39
 2 10 13 4.5 1.33
 -2 -10 -13 3.91 1.69
 -2 -10 -13 4.54 1.44
 -2 -10 -14 7.36 1.7
 2 10 14 7.88 1.87
 -2 -10 -14 6.88 2.15
 -2 -10 -15 0.48 0.43
 -2 -10 -15 -0.04 0.63
 2 10 15 0.99 0.71
 -2 -10 -16 12.26 3.02
 2 10 16 13 2.71
 -2 -10 -17 1.51 1.04
 2 10 17 0.42 0.71
 -2 -10 -18 3.04 1.81
 2 10 18 2.01 1.2
 -2 -10 -19 0.23 0.73
 2 10 19 0.71 0.79
 -2 -10 -20 0 0.84
 -2 -10 -21 -3.09 1.73
 -2 -10 -22 2.4 1.57
 2 11 -19 0.84 1.4
 -2 -11 19 -0.7 0.83
 2 11 -18 -2.41 1.58
 -2 -11 18 0.46 0.74
 2 11 -17 1.11 1.21
 -2 -11 17 2.51 1.54
 2 11 -16 0.39 0.81
 -2 -11 16 0.44 0.76
 2 11 -15 -2.68 1.53
 -2 -11 15 0.9 0.86
 2 11 -14 1.39 1.17
 -2 -11 14 0.29 0.42
 2 11 -13 12.16 3.07
 -2 -11 13 13.36 2.52
 -2 -11 13 10.24 2.61
 -2 -11 12 1.75 0.94
 2 11 -12 1.08 0.54
 -2 -11 12 1.03 0.86
 -2 -11 11 5.07 1.55
 -2 -11 11 3.08 1.44
 2 11 -11 3.92 1.69
 -2 -11 10 2.71 1.17
 -2 -11 10 0.55 0.51
 2 11 -10 1.18 1.09
 2 11 -9 80.7 7.29
 -2 -11 9 85.75 6.48
 -2 -11 9 82.2 6.04
 2 11 -8 0.16 0.56
 -2 -11 8 1.9 0.89
 -2 -11 8 1.77 0.75
 -2 -11 7 8.77 1.81
 2 11 -7 6.12 1.87
 -2 -11 7 9.19 2.05
 -2 -11 6 5.11 1.53
 2 11 -6 5.24 1.66
 -2 -11 6 6.69 1.44
 2 11 -5 12.74 1.67
 -2 -11 5 21.99 3.19
 -2 -11 5 24.57 2.59
 2 11 -5 19.13 3.14
 2 11 -4 0.55 0.3
 -2 -11 4 0.52 0.34
 -2 -11 3 46.91 4.65
 -2 -11 3 52.94 3.21
 -2 -11 2 -0.19 0.47
 2 11 -2 0.69 0.2
 -2 -11 2 1.24 0.46
 2 11 -2 2.1 0.41
 -2 -11 1 23.98 3.26
 -2 -11 1 27.69 1.74
 -2 -11 0 -0.02 0.26
 -2 -11 -1 10.4 2.16
 -2 -11 -1 9.16 1.99
 -2 -11 -2 3.07 1.34
 -2 -11 -2 1.23 0.43
 -2 -11 -3 9.44 2.11
 -2 -11 -3 8.9 1.96
 -2 -11 -4 -0.27 0.35
 -2 -11 -4 1.5 0.8
 -2 -11 -4 1.32 0.39
 -2 -11 -5 59.35 5.14
 -2 -11 -5 63.52 5.81
 -2 -11 -6 1.35 0.54
 -2 -11 -6 3.24 1.17
 -2 -11 -7 22.67 3.14
 -2 -11 -7 26.27 3.77
 2 11 7 22.45 1.44
 -2 -11 -8 2.84 1.13
 -2 -11 -8 5.43 1.77
 2 11 8 4.03 0.76
 -2 -11 -9 65.91 5.3
 -2 -11 -9 82.9 7.06
 2 11 9 83.66 4.24
 -2 -11 -10 8.87 2.36
 -2 -11 -10 8.83 1.88
 2 11 10 11.74 1.78
 -2 -11 -11 60.22 5.24
 -2 -11 -11 71.98 6.89
 2 11 11 81.15 5.17
 -2 -11 -12 0.92 0.82
 2 11 12 -0.23 0.49
 -2 -11 -12 0.4 0.24
 -2 -11 -13 11.72 2.84
 2 11 13 10.5 2.01
 -2 -11 -13 8.24 1.93
 -2 -11 -14 13.16 3.06
 -2 -11 -14 12.82 2.47
 2 11 14 16.35 2.76
 -2 -11 -15 8.08 2.46
 -2 -11 -15 7.47 1.8
 2 11 15 10.71 2.25
 -2 -11 -16 -0.48 0.65
 -2 -11 -17 0.76 0.85
 -2 -11 -18 0.43 0.69
 -2 -11 -19 3.04 1.69
 -2 -11 -20 7.49 2.72
 -2 -11 -21 1.29 1.16
 2 12 -18 0.39 0.65
 -2 -12 18 0 0.13
 2 12 -17 0.63 1.11
 -2 -12 17 0.4 0.64
 2 12 -16 -1.23 1.09
 -2 -12 16 0.92 0.96
 2 12 -15 -0.31 0.54
 -2 -12 15 -1.13 1.01
 -2 -12 14 1 0.79
 2 12 -14 0.49 0.8
 2 12 -13 1.41 1.18
 -2 -12 13 0.23 0.49
 -2 -12 13 0.69 0.43
 -2 -12 12 1.15 0.84
 -2 -12 12 0.71 0.67
 2 12 -12 1.25 1.15
 -2 -12 11 4.38 1.41
 -2 -12 11 3.93 1.41
 2 12 -11 4.45 1.87
 -2 -12 10 4.43 1.48
 -2 -12 10 2.88 1.01
 2 12 -10 3.99 1.65
 -2 -12 9 3.99 1.39
 -2 -12 9 4.18 1.29
 2 12 -9 2.89 1.39
 2 12 -8 6.44 2.09
 -2 -12 8 4.65 1.3
 -2 -12 8 4.28 1.51
 -2 -12 7 21.69 3.28
 2 12 -7 21.11 3.61
 -2 -12 7 24.06 3.02
 -2 -12 6 10.62 1.85
 -2 -12 6 7.11 1.95
 2 12 -6 8.4 2.27
 -2 -12 5 14.21 2.64
 -2 -12 5 15.56 2.09
 -2 -12 4 5.24 1.63
 -2 -12 4 5.4 1.16
 2 12 -3 10.87 0.88
 -2 -12 3 13.04 2.55
 2 12 -3 11.53 0.88
 -2 -12 3 14.41 1.71
 -2 -12 2 0.47 0.31
 -2 -12 2 -0.06 0.38
 -2 -12 1 -0.03 0.54
 -2 -12 1 0.61 0.18
 -2 -12 0 1.49 0.68
 -2 -12 -1 -0.49 0.82
 -2 -12 -2 -0.84 0.81
 -2 -12 -2 -0.09 0.75
 -2 -12 -3 -0.81 0.68
 -2 -12 -3 -0.12 0.37
 -2 -12 -4 -0.24 0.53
 -2 -12 -4 0.39 0.45
 -2 -12 -5 0.92 0.98
 -2 -12 -5 0.34 0.23
 -2 -12 -5 1.45 0.88
 -2 -12 -6 3.04 1.21
 -2 -12 -6 2.46 1.03
 -2 -12 -7 2.14 1.02
 -2 -12 -7 0.48 0.47
 -2 -12 -8 18 3.07
 -2 -12 -8 22.59 3.6
 -2 -12 -9 2.43 1.31
 -2 -12 -9 2.16 1.22
 -2 -12 -10 9.2 2.02
 -2 -12 -10 11.02 2.69
 -2 -12 -11 1.7 0.95
 -2 -12 -11 1.54 0.94
 -2 -12 -12 -0.26 0.58
 -2 -12 -12 1.4 0.9
 -2 -12 -13 4.65 1.9
 -2 -12 -13 1.46 0.75
 -2 -12 -14 0.16 0.21
 -2 -12 -14 0.87 0.69
 -2 -12 -15 0.9 0.99
 -2 -12 -15 0.99 0.74
 -2 -12 -16 0.17 0.18
 -2 -12 -17 0.26 1
 -2 -12 -18 -0.01 0.73
 -2 -12 -19 1.23 1.1
 -2 -12 -20 -1.7 1.33
 -2 -12 -21 2.48 2.16
 -2 -13 17 0.35 0.71
 2 13 -17 -0.89 0.97
 2 13 -16 0.28 0.65
 -2 -13 16 0.55 0.72
 2 13 -15 1.09 1.29
 -2 -13 15 0.57 0.51
 2 13 -14 -0.98 0.97
 -2 -13 14 0.31 0.54
 -2 -13 13 0.99 0.63
 -2 -13 13 2.29 1.13
 2 13 -13 1.8 1.56
 -2 -13 12 10 2.36
 -2 -13 12 10.26 2.46
 2 13 -12 7.09 2.5
 -2 -13 11 0.62 0.59
 -2 -13 11 0.46 0.43
 2 13 -11 2.01 1.33
 -2 -13 10 6.79 1.89
 2 13 -10 3.59 1.56
 -2 -13 10 5.65 1.79
 -2 -13 9 13.71 2.83
 -2 -13 9 14.15 2.55
 2 13 -9 12.18 2.99
 2 13 -8 37.22 5.14
 -2 -13 8 45.41 5.1
 -2 -13 8 47.49 4.64
 -2 -13 7 -0.26 0.25
 2 13 -7 -0.33 0.45
 -2 -13 6 8.51 2.17
 -2 -13 6 10.18 1.84
 2 13 -6 6.68 2.04
 -2 -13 5 31.43 4.13
 -2 -13 5 32.13 3.01
 -2 -13 4 21.81 3.43
 -2 -13 4 21.29 2.27
 -2 -13 3 1.23 0.66
 -2 -13 3 4.16 0.91
 -2 -13 2 7.34 1.92
 -2 -13 2 10.8 1.17
 -2 -13 1 9.7 2.19
 -2 -13 0 1.69 0.88
 -2 -13 -1 26.27 3.86
 -2 -13 -2 0.59 0.49
 -2 -13 -2 0.26 0.72
 -2 -13 -3 13.01 2.77
 -2 -13 -3 11.03 2.41
 -2 -13 -4 0.37 0.29
 -2 -13 -4 0.83 0.53
 -2 -13 -5 -1.24 0.91
 -2 -13 -5 -0.06 0.34
 -2 -13 -6 28.53 4.34
 -2 -13 -6 23.84 3.56
 -2 -13 -7 1.89 1.01
 -2 -13 -7 1.11 0.83
 -2 -13 -8 4.5 1.49
 -2 -13 -8 5.05 1.68
 -2 -13 -9 1.06 0.96
 -2 -13 -9 1.86 1.13
 -2 -13 -10 40.47 4.57
 -2 -13 -10 44.14 5.51
 -2 -13 -11 1.5 1.13
 -2 -13 -11 2.45 1.28
 -2 -13 -12 10.74 2.78
 -2 -13 -12 9.45 2.09
 -2 -13 -13 1.64 1.19
 -2 -13 -13 0.6 0.63
 -2 -13 -14 9.96 2.38
 -2 -13 -14 18.68 3.94
 -2 -13 -15 1.6 0.92
 -2 -13 -15 3 1.89
 -2 -13 -16 0.73 1.09
 -2 -13 -17 0.57 0.95
 -2 -13 -18 0 0.6
 -2 -13 -19 0 0.52
 -2 -13 -20 0.89 0.98
 2 14 -16 0 0.65
 -2 -14 16 0.75 0.98
 2 14 -15 0.05 0.24
 -2 -14 15 -0.16 0.25
 -2 -14 14 1 0.96
 2 14 -14 -0.95 0.99
 -2 -14 13 0.08 0.26
 -2 -14 13 -0.5 0.75
 2 14 -13 -0.73 0.83
 -2 -14 12 2.13 1.06
 -2 -14 12 0.77 0.83
 2 14 -12 0.89 1.05
 -2 -14 11 7.28 2.16
 -2 -14 11 5.16 1.68
 2 14 -11 6.31 2.39
 -2 -14 10 3.56 1.41
 2 14 -10 4.62 1.95
 -2 -14 10 5.88 1.69
 -2 -14 9 0.35 0.12
 -2 -14 9 1.47 0.97
 2 14 -9 0.35 0.36
 -2 -14 8 -1.07 0.75
 -2 -14 8 -0.2 0.34
 -2 -14 7 23.39 3.73
 -2 -14 7 29.61 3.28
 2 14 -7 23.1 4.05
 -2 -14 6 9.68 2.39
 2 14 -6 10.52 2.56
 -2 -14 5 6.96 2.07
 -2 -14 4 2.1 1.15
 -2 -14 3 29.97 4.23
 -2 -14 2 0.63 1.15
 -2 -14 1 16.87 3.19
 -2 -14 0 2.11 1.24
 -2 -14 -1 16.19 3.09
 -2 -14 -2 14.34 2.86
 -2 -14 -3 9 2.18
 -2 -14 -3 10.3 2.64
 -2 -14 -4 0.05 0.39
 -2 -14 -4 -0.23 0.61
 -2 -14 -5 1.83 1.13
 -2 -14 -5 0.49 0.5
 -2 -14 -6 -0.22 0.11
 -2 -14 -6 -0.89 0.71
 -2 -14 -7 9.54 2.37
 -2 -14 -7 12.56 2.97
 -2 -14 -8 -0.49 0.7
 -2 -14 -8 1.51 1.14
 -2 -14 -9 14.1 2.7
 -2 -14 -9 18.85 3.72
 -2 -14 -10 1.84 1.11
 -2 -14 -10 1.79 1.09
 -2 -14 -11 0.32 0.42
 -2 -14 -11 1.93 1.15
 -2 -14 -12 5.56 2.11
 -2 -14 -12 2.36 1.07
 -2 -14 -13 7.44 2.07
 -2 -14 -13 9 2.74
 -2 -14 -14 -0.58 0.84
 -2 -14 -14 -0.02 0.6
 -2 -14 -15 1.31 0.81
 -2 -14 -15 0.78 1.14
 -2 -14 -16 0 0.75
 -2 -14 -17 1.48 1.69
 -2 -14 -18 1.55 1.27
 -2 -14 -19 -0.81 0.94
 2 15 -15 0.62 1.16
 2 15 -14 1.33 1.19
 2 15 -13 1.47 1.41
 -2 -15 12 0.82 0.74
 2 15 -12 -0.54 0.72
 -2 -15 11 0.71 0.78
 2 15 -11 0 0.08
 -2 -15 10 2.57 1.4
 2 15 -10 1.63 1.41
 2 15 -9 2.22 1.37
 -2 -15 9 1.64 1.09
 2 15 -8 1.9 1.31
 -2 -15 8 0.13 0.47
 -2 -15 7 0.7 0.4
 2 15 -7 1.1 0.95
 -2 -15 6 -0.31 0.59
 2 15 -6 0.8 0.71
 -2 -15 5 24.71 3.99
 -2 -15 4 0.98 0.7
 -2 -15 3 -0.98 1.01
 -2 -15 2 1.89 0.96
 -2 -15 1 1.03 0.77
 -2 -15 0 -0.37 0.58
 -2 -15 -1 2.58 1.25
 -2 -15 -2 1.9 1.09
 -2 -15 -3 -1.08 0.82
 -2 -15 -3 0.02 0.4
 -2 -15 -4 -0.05 0.09
 -2 -15 -4 0.3 0.84
 -2 -15 -5 12.01 2.79
 -2 -15 -5 7.93 2.16
 -2 -15 -6 1.71 1.09
 -2 -15 -6 0.29 0.54
 -2 -15 -7 -0.07 0.22
 -2 -15 -7 -0.37 0.67
 -2 -15 -8 0.93 0.65
 -2 -15 -8 2.25 1.42
 -2 -15 -9 3.91 1.48
 -2 -15 -9 4.2 1.71
 -2 -15 -10 -0.3 0.22
 -2 -15 -10 0.08 0.16
 -2 -15 -11 5.44 2.11
 -2 -15 -11 4.41 1.47
 -2 -15 -12 5.92 2.29
 -2 -15 -12 3.26 1.39
 -2 -15 -13 -0.17 0.39
 -2 -15 -13 -0.32 0.72
 -2 -15 -14 1.62 1.7
 -2 -15 -14 2.09 1.21
 -2 -15 -15 0.03 0.89
 -2 -15 -15 0.88 0.75
 -2 -15 -16 1.16 1.08
 -2 -15 -17 1.27 1.15
 -2 -15 -18 1.15 1.12
 2 16 -14 0.18 0.61
 2 16 -13 2.61 2.17
 -2 -16 12 -0.27 0.44
 2 16 -12 -0.93 0.97
 -2 -16 11 -0.62 0.69
 2 16 -11 1.18 1.07
 -2 -16 10 8.09 2.39
 2 16 -10 5.36 2.39
 -2 -16 9 0.34 0.47
 2 16 -9 0.95 1.19
 -2 -16 8 1.54 1.07
 2 16 -8 0.55 0.94
 2 16 -7 7.51 2.54
 -2 -16 7 7.2 2.22
 -2 -16 6 7.57 2.25
 2 16 -6 5.9 2.28
 -2 -16 5 -0.97 0.83
 -2 -16 4 2.43 1.24
 -2 -16 3 8.88 2.44
 -2 -16 2 -1.03 0.99
 -2 -16 1 -0.88 0.76
 -2 -16 0 1.85 1.07
 -2 -16 -1 2.3 1.27
 -2 -16 -2 0.24 0.57
 -2 -16 -3 0.09 0.34
 -2 -16 -4 2.8 1.41
 -2 -16 -4 3.09 1.44
 -2 -16 -5 -0.43 0.57
 -2 -16 -5 -0.66 0.73
 -2 -16 -6 1.87 1.1
 -2 -16 -6 1.41 1.24
 -2 -16 -7 0.78 0.53
 -2 -16 -7 0.15 0.19
 -2 -16 -8 3.58 1.42
 -2 -16 -8 3.24 1.58
 -2 -16 -9 -0.3 0.61
 -2 -16 -9 -0.26 0.39
 -2 -16 -10 15.72 3.71
 -2 -16 -10 5.66 1.84
 -2 -16 -11 1.91 1.24
 -2 -16 -11 -0.23 0.6
 -2 -16 -12 2.22 1.24
 -2 -16 -12 4.58 2.17
 -2 -16 -13 0.27 0.29
 -2 -16 -13 0.13 0.34
 -2 -16 -14 0.28 0.29
 -2 -16 -14 4.35 2.4
 -2 -16 -15 1.87 1.37
 -2 -16 -15 1.62 1.19
 -2 -16 -16 1.59 1.28
 -2 -16 -17 -0.22 0.49
 -2 -17 12 -1.23 0.99
 2 17 -12 -1.82 1.39
 -2 -17 11 -0.4 0.67
 2 17 -11 -1 1.01
 -2 -17 10 0.14 0.31
 2 17 -10 0 0.21
 -2 -17 9 1.59 0.89
 2 17 -9 -0.11 0.34
 -2 -17 8 -0.1 0.53
 2 17 -8 -0.23 0.47
 -2 -17 7 0.37 0.48
 2 17 -7 0.62 0.77
 -2 -17 6 0.37 0.54
 2 17 -6 0.09 0.41
 -2 -17 5 3.76 1.66
 -2 -17 4 0.85 0.8
 -2 -17 3 -0.28 0.81
 -2 -17 2 0.97 0.91
 -2 -17 1 10.98 2.82
 -2 -17 0 0.25 0.52
 -2 -17 -1 1.39 1
 -2 -17 -2 0.92 0.72
 -2 -17 -3 1.64 1.14
 -2 -17 -4 -0.05 0.44
 -2 -17 -4 1.43 1.01
 -2 -17 -5 3.57 1.58
 -2 -17 -5 4.48 1.9
 -2 -17 -6 -0.16 0.41
 -2 -17 -6 -0.97 1.11
 -2 -17 -7 -0.14 0.33
 -2 -17 -7 0.4 0.69
 -2 -17 -8 -0.67 1.09
 -2 -17 -8 0.09 0.12
 -2 -17 -9 -0.01 0.39
 -2 -17 -9 -0.3 0.8
 -2 -17 -10 1.48 1.36
 -2 -17 -10 -0.43 0.55
 -2 -17 -11 1.4 1.7
 -2 -17 -11 0.13 0.53
 -2 -17 -12 -1.95 1.19
 -2 -17 -12 -0.97 0.98
 -2 -17 -13 2.33 1.42
 -2 -17 -13 0.81 0.9
 -2 -17 -14 0 0.55
 -2 -17 -14 3.86 1.81
 -2 -17 -15 0.78 0.76
 -2 -17 -15 0 0.4
 -2 -18 11 0.22 0.54
 2 18 -11 0 0.29
 -2 -18 10 0.14 0.22
 2 18 -10 -1.19 1.12
 -2 -18 9 0.37 0.7
 2 18 -9 -1.01 1.02
 -2 -18 8 0.67 0.76
 2 18 -8 0.57 0.75
 -2 -18 7 0.78 0.65
 2 18 -7 0.45 0.65
 -2 -18 6 0.57 0.77
 2 18 -6 1.42 1.41
 -2 -18 5 0.57 0.83
 -2 -18 4 0.2 0.61
 -2 -18 3 2.81 1.61
 -2 -18 2 0.96 0.92
 -2 -18 1 0.59 0.51
 -2 -18 0 4.03 1.82
 -2 -18 -1 0.14 0.4
 -2 -18 -2 0.51 0.74
 -2 -18 -3 1.31 1.06
 -2 -18 -4 0.16 0.79
 -2 -18 -5 -1.8 1.26
 -2 -18 -5 0.17 0.62
 -2 -18 -6 0.07 0.33
 -2 -18 -6 -0.48 0.87
 -2 -18 -7 4.37 2.01
 -2 -18 -7 5.84 2.54
 -2 -18 -8 1.94 1.54
 -2 -18 -8 0.29 0.77
 -2 -18 -9 1.37 1.37
 -2 -18 -9 1.38 1.1
 -2 -18 -10 0.13 0.88
 -2 -18 -10 0 0.46
 -2 -18 -11 -0.04 0.18
 -2 -18 -11 1.03 1.02
 -2 -18 -12 1.6 1.74
 -2 -18 -12 0.22 0.58
 -2 -18 -13 2.82 1.65
 -2 -18 -13 1.92 1.44
 -2 -18 -14 1.16 1.22
 -2 -18 -14 -1.02 1.07
 -2 -19 8 -1.47 1.14
 2 19 -8 -0.51 0.73
 -2 -19 7 -0.23 0.45
 2 19 -7 -1.21 1.1
 -2 -19 6 -0.46 0.63
 2 19 -6 -0.28 0.54
 -2 -19 5 0.28 0.79
 2 19 -5 0 0.57
 -2 -19 4 0 0.42
 -2 -19 3 0.71 1.03
 -2 -19 2 6.63 2.35
 -2 -19 1 0.46 0.82
 -2 -19 0 1.46 1.23
 -2 -19 -1 0.49 0.79
 -2 -19 -2 1.16 1.23
 -2 -19 -3 0.85 1.12
 -2 -19 -4 0.53 0.97
 -2 -19 -5 0.01 0.76
 -2 -19 -6 -0.84 0.82
 -2 -19 -6 -1.79 1.31
 -2 -19 -7 -1.18 0.98
 -2 -19 -7 0 0.95
 -2 -19 -8 -0.5 0.63
 -2 -19 -8 1.86 1.35
 -2 -19 -9 -2.05 1.44
 -2 -19 -9 -0.74 0.77
 -2 -19 -10 0.58 0.69
 -2 -19 -10 -2.29 1.54
 -2 -19 -11 0.88 0.97
 -2 -19 -11 0.08 0.58
 -2 -19 -12 0.86 1.72
 -2 -20 6 0.16 0.37
 2 20 -6 0.85 1.5
 2 20 -5 -0.48 0.7
 -2 -20 5 0.39 0.6
 -2 -20 4 5.12 2.3
 -2 -20 3 0 0.46
 -2 -20 2 3.2 1.76
 -2 -20 1 0.95 0.92
 -2 -20 0 1.7 1.34
 -2 -20 -1 0 0.31
 -2 -20 -2 0 0.48
 -2 -20 -3 0.04 0.69
 -2 -20 -4 0 0.45
 -2 -20 -5 0 0.27
 -2 -20 -6 0 0.39
 -2 -20 -7 0 0.07
 -2 -20 -7 0.77 0.89
 -2 -20 -8 0 0.21
 -2 -20 -8 -0.37 0.57
 -2 -20 -9 -0.78 0.82
 -2 -20 -9 3.19 1.84
 -2 -21 0 -1.03 0.97
 -2 -21 -1 0.31 0.83
 -2 -21 -2 2.29 1.65
 -2 -21 -3 0.23 0.46
 3 -19 -4 2.2 1.78
 3 -19 -3 1.33 1.38
 3 -19 -2 -0.5 0.67
 3 -19 -1 0.09 0.29
 3 -19 0 5.81 2.64
 3 -19 1 0 0.35
 3 -19 2 1.22 1.04
 3 -18 -9 0.17 0.64
 3 -18 -8 0 0.32
 3 -18 -8 0.92 1.04
 3 -18 -7 0 0.61
 3 -18 -7 0.04 0.38
 3 -18 -6 5.74 2.31
 3 -18 -6 2.13 1.78
 3 -18 -5 1.81 1.24
 3 -18 -5 1.68 1.19
 3 -18 -4 0.62 0.73
 3 -18 -3 -1.21 1.01
 3 -18 -2 4.33 1.93
 3 -18 -1 0 0.46
 3 -18 0 0.02 0.43
 3 -18 1 0.03 0.18
 3 -18 2 1.92 1.45
 3 -18 3 1.75 1.51
 3 -18 4 0.31 0.68
 3 -18 5 0.56 0.63
 3 -18 6 1.2 1.01
 3 -18 7 0.09 0.36
 3 -17 -11 0.82 1.06
 3 -17 -11 1.37 1.41
 3 -17 -10 0.8 0.86
 3 -17 -10 0.19 0.7
 3 -17 -9 0 0.38
 3 -17 -9 0.48 0.85
 3 -17 -8 1.37 1.11
 3 -17 -8 0.44 0.6
 3 -17 -7 -1.39 1.06
 3 -17 -7 0.16 0.45
 3 -17 -6 0 0.49
 3 -17 -6 1.19 1.1
 3 -17 -5 -1.07 0.94
 3 -17 -5 -0.48 0.6
 3 -17 -4 2.46 1.5
 3 -17 -4 0.92 1.26
 3 -17 -3 2.14 1.49
 3 -17 -2 0.51 0.66
 3 -17 -1 0.27 0.73
 3 -17 0 1.48 1
 3 -17 1 -0.08 0.75
 3 -17 2 0.62 0.86
 3 -17 3 2.81 1.64
 3 -17 4 2.78 1.54
 3 -17 5 0 0.43
 3 -17 6 0.84 0.84
 3 -17 7 1.58 1.14
 3 -17 8 -0.98 0.88
 3 -17 9 0.53 0.93
 3 -17 10 -0.35 0.54
 -3 17 -10 1.05 1.59
 3 -16 -13 -0.74 0.86
 3 -16 -13 -1.56 1.07
 3 -16 -12 0.73 0.92
 3 -16 -12 0.89 1.06
 3 -16 -11 0.11 0.29
 3 -16 -11 0.21 0.48
 3 -16 -10 0.69 0.88
 3 -16 -10 0.18 0.37
 3 -16 -9 0.81 0.99
 3 -16 -9 0 0.1
 3 -16 -8 -1.21 0.96
 3 -16 -8 0.12 0.07
 3 -16 -7 -1.67 1.14
 3 -16 -7 -0.89 0.87
 3 -16 -6 0.33 0.93
 3 -16 -6 -0.47 0.61
 3 -16 -5 0.04 0.52
 3 -16 -5 -0.89 0.67
 3 -16 -4 2.77 1.5
 3 -16 -4 3.78 1.49
 3 -16 -4 1.62 1.13
 3 -16 -3 0.69 0.73
 3 -16 -3 -0.2 0.11
 3 -16 -2 0.96 1.14
 3 -16 -2 0.01 0.45
 3 -16 -1 2.01 1.17
 3 -16 -1 0.77 0.76
 3 -16 0 0.3 0.27
 3 -16 0 -0.28 0.58
 3 -16 1 -0.23 0.42
 3 -16 1 1.12 0.8
 3 -16 2 -0.13 0.1
 3 -16 2 -1.91 1.25
 3 -16 3 0.23 0.22
 3 -16 3 -0.15 0.46
 3 -16 4 0.17 0.31
 3 -16 5 0.07 0.49
 3 -16 6 1.68 1.43
 3 -16 7 0.62 0.68
 3 -16 8 1.03 1.08
 3 -16 9 0.17 0.53
 3 -16 10 1.39 1.09
 -3 16 -10 0.21 1.04
 3 -16 11 0.46 0.59
 -3 16 -11 0.03 0.88
 3 -16 12 -0.78 1.01
 -3 16 -12 0.74 0.86
 3 -15 -15 0.52 1.37
 3 -15 -14 0.58 0.58
 3 -15 -14 0.81 1.1
 3 -15 -13 3.15 1.81
 3 -15 -13 0.23 0.6
 3 -15 -12 0.67 0.89
 3 -15 -12 0.46 0.67
 3 -15 -11 -0.37 0.77
 3 -15 -11 -0.04 0.43
 3 -15 -10 0 0.31
 3 -15 -10 2.08 1.29
 3 -15 -9 -0.25 0.43
 3 -15 -9 -0.18 0.3
 3 -15 -8 0.43 0.54
 3 -15 -8 -0.61 0.67
 3 -15 -7 -0.2 0.69
 3 -15 -7 1.23 1.1
 3 -15 -7 -0.33 0.58
 3 -15 -6 0.48 0.54
 3 -15 -6 1.12 0.7
 3 -15 -5 0.21 0.32
 3 -15 -5 2.42 1.37
 3 -15 -4 6.46 2.17
 3 -15 -4 9.67 2.6
 3 -15 -3 0.79 0.25
 3 -15 -3 0.81 0.57
 3 -15 -2 0.83 0.74
 3 -15 -1 2.21 1.25
 3 -15 0 2.02 1.25
 3 -15 1 2.92 1.51
 3 -15 2 3.93 1.68
 3 -15 3 11.02 2.92
 3 -15 4 3.65 1.61
 3 -15 5 3.55 1.68
 3 -15 5 2.02 1.31
 3 -15 6 2.5 1.49
 3 -15 6 3.73 1.65
 3 -15 7 -0.41 0.52
 3 -15 8 1.6 1.24
 3 -15 9 -0.27 0.6
 -3 15 -10 0.84 1.09
 3 -15 10 0.91 0.87
 3 -15 11 1.42 1.05
 -3 15 -11 -0.35 0.56
 -3 15 -12 1.89 1.71
 3 -15 12 1.41 1
 -3 15 -13 0.21 0.95
 3 -14 -16 0.75 1.19
 3 -14 -15 0.47 0.86
 3 -14 -14 1.89 1.25
 3 -14 -14 0.62 0.91
 3 -14 -13 0.05 0.28
 3 -14 -13 -0.24 0.27
 3 -14 -12 0.22 0.57
 3 -14 -12 0.25 0.2
 3 -14 -11 -0.22 0.45
 3 -14 -11 1.77 1.26
 3 -14 -10 2.52 1.3
 3 -14 -10 2.28 1.32
 3 -14 -9 7.2 2.22
 3 -14 -9 4.8 1.81
 3 -14 -8 -0.2 0.47
 3 -14 -8 0.19 0.23
 3 -14 -7 0.65 0.72
 3 -14 -7 1.1 0.89
 3 -14 -6 1.47 0.99
 3 -14 -6 0.79 0.76
 3 -14 -5 0.91 0.8
 3 -14 -5 0.25 0.4
 3 -14 -4 1.96 1.27
 3 -14 -4 0.53 0.2
 3 -14 -3 1.18 0.89
 3 -14 -3 1.32 1.01
 3 -14 -2 0.38 0.35
 3 -14 -2 -0.4 0.62
 3 -14 -1 -1.14 1.1
 3 -14 0 -1.27 0.97
 3 -14 1 -1.28 0.84
 3 -14 2 -0.38 0.52
 3 -14 3 2.4 1.37
 3 -14 4 4.41 1.75
 3 -14 5 -0.23 0.7
 3 -14 6 1.7 1.15
 3 -14 7 -0.23 0.11
 3 -14 8 1.07 0.95
 3 -14 8 1.91 1.14
 3 -14 9 1.15 0.86
 3 -14 10 0.36 0.43
 -3 14 -10 0.3 0.66
 3 -14 11 0.34 0.41
 -3 14 -11 1.39 1.26
 3 -14 12 1.47 1.14
 -3 14 -12 -0.62 0.74
 3 -14 13 5.03 1.87
 -3 14 -13 0.08 0.15
 -3 14 -14 -1.91 1.33
 -3 14 -15 -1.26 1.09
 3 -13 -17 -0.25 0.52
 3 -13 -16 -0.41 0.65
 3 -13 -15 0.16 0.15
 3 -13 -14 0.1 0.09
 3 -13 -14 4.04 1.99
 3 -13 -13 -1.33 1.11
 3 -13 -13 1.68 1.15
 3 -13 -12 -0.41 0.73
 3 -13 -12 0.13 0.54
 3 -13 -11 2.12 1.34
 3 -13 -11 1.82 1.26
 3 -13 -10 2.45 1.51
 3 -13 -10 -0.08 0.24
 3 -13 -9 -0.21 0.71
 3 -13 -9 2.29 1.27
 3 -13 -8 28.72 4.41
 3 -13 -8 20.79 3.73
 3 -13 -7 0.49 0.11
 3 -13 -7 1.66 1.05
 3 -13 -6 23.33 3.83
 3 -13 -6 31.11 4.52
 3 -13 -5 2.12 1.46
 3 -13 -5 0.79 0.79
 3 -13 -4 25.64 3.92
 3 -13 -4 18.96 3.5
 3 -13 -3 6.27 2.08
 3 -13 -3 8.51 2.24
 3 -13 -2 2.86 1.26
 3 -13 -2 2.38 1.27
 3 -13 -1 3.85 1.63
 3 -13 0 11.7 2.77
 3 -13 1 -0.28 0.5
 3 -13 2 1.49 1.13
 3 -13 3 9.9 2.53
 3 -13 4 9.12 2.36
 3 -13 5 1.66 1.11
 3 -13 6 11.49 2.71
 3 -13 7 5.01 1.85
 3 -13 8 12.51 2.9
 3 -13 8 16.23 2.71
 3 -13 9 5.8 1.88
 3 -13 9 3.99 1.6
 3 -13 9 7.26 1.83
 3 -13 10 12.92 2.81
 3 -13 10 8.21 2.35
 -3 13 -10 10.1 2.77
 3 -13 10 14.22 2.76
 3 -13 11 -0.22 0.53
 -3 13 -11 0.86 0.9
 3 -13 11 1.02 0.77
 3 -13 12 3.78 1.52
 -3 13 -12 0.58 0.41
 3 -13 12 3.09 1.33
 3 -13 13 0.01 0.46
 -3 13 -13 -1.29 1.05
 3 -13 14 0.11 0.2
 -3 13 -14 0.23 0.98
 3 -13 15 0.47 0.87
 -3 13 -15 0.25 0.83
 3 -13 16 0.55 0.91
 -3 13 -16 0 0.43
 3 -12 -18 0.72 1.19
 3 -12 -17 0.37 0.78
 3 -12 -16 0.25 0.72
 3 -12 -15 0.99 1.18
 3 -12 -14 -0.42 0.54
 3 -12 -14 1.02 1.16
 3 -12 -13 0.08 0.19
 3 -12 -13 -0.22 0.54
 3 -12 -12 5.74 1.83
 3 -12 -12 4.1 1.74
 3 -12 -11 1.21 0.82
 3 -12 -11 1.24 0.85
 3 -12 -10 -0.17 0.23
 3 -12 -10 0.67 0.89
 3 -12 -9 25.97 4.22
 3 -12 -9 20.44 3.51
 3 -12 -8 17.74 3.38
 3 -12 -8 13.42 2.89
 3 -12 -7 1.54 1.15
 3 -12 -7 -0.6 0.69
 3 -12 -6 0.7 0.59
 3 -12 -6 1.3 0.94
 3 -12 -5 23.07 3.83
 3 -12 -5 26.81 4.02
 3 -12 -4 4.87 1.72
 3 -12 -4 2.3 1.15
 3 -12 -4 4.13 0.98
 3 -12 -3 14.15 2.75
 3 -12 -3 13.71 2.97
 3 -12 -2 11.48 2.71
 3 -12 -2 15.34 2.73
 3 -12 -1 9.53 2.17
 3 -12 -1 11.41 2.68
 3 -12 0 2.15 1.08
 3 -12 1 11.8 2.75
 3 -12 2 11.85 2.76
 3 -12 3 3.06 1.33
 3 -12 4 9.98 2.49
 3 -12 5 3.1 1.33
 3 -12 6 7.42 2.28
 3 -12 7 3.26 1.49
 3 -12 8 32.06 4.62
 3 -12 9 3.74 1.57
 -3 12 -10 -0.44 0.58
 3 -12 10 0.74 0.53
 3 -12 11 0.02 0.31
 3 -12 11 0.5 0.72
 3 -12 11 0.54 0.54
 -3 12 -11 0.74 0.64
 3 -12 12 5.7 1.77
 -3 12 -12 3.39 1.66
 3 -12 12 4.55 1.59
 3 -12 13 -0.19 0.33
 -3 12 -13 -0.5 0.63
 3 -12 13 -0.4 0.45
 -3 12 -14 1.8 1.5
 3 -12 14 0.9 0.82
 -3 12 -15 -0.3 0.51
 3 -12 15 0.37 0.56
 -3 12 -16 0.43 0.62
 3 -12 16 -0.49 0.91
 -3 12 -17 0.09 1.04
 3 -12 17 0 0.42
 3 -11 -19 0 0.48
 3 -11 -18 5.24 2.67
 3 -11 -17 3.07 1.87
 3 -11 -16 0.65 0.65
 3 -11 -15 1.01 1.06
 3 -11 -14 6.33 1.89
 3 -11 -14 10.76 3.01
 3 -11 -13 3.78 1.62
 3 -11 -12 1.42 0.91
 3 -11 -12 0.9 0.73
 3 -11 -11 0.84 0.9
 -3 11 11 0.56 0.45
 3 -11 -11 -0.29 0.63
 -3 11 10 20.2 2.88
 3 -11 -10 18.21 3.16
 3 -11 -10 21.48 3.79
 3 -11 -9 10.12 2.39
 -3 11 9 11.02 2.09
 3 -11 -9 13.08 2.88
 3 -11 -8 5.15 1.78
 3 -11 -8 5.56 1.76
 3 -11 -7 -0.66 0.56
 3 -11 -7 -0.53 0.34
 3 -11 -6 4.91 1.52
 3 -11 -6 4.33 1.42
 3 -11 -5 6.95 1.86
 3 -11 -5 6.9 2.06
 3 -11 -4 13.06 1.85
 3 -11 -4 11.45 2.39
 3 -11 -4 11.56 2.54
 3 -11 -3 -0.11 0.19
 3 -11 -3 0.41 0.43
 3 -11 -2 10.16 2.11
 3 -11 -2 11.7 1.56
 3 -11 -2 7.45 2.08
 3 -11 -1 11.66 1.49
 3 -11 -1 9.88 2.33
 3 -11 -1 11.4 2.22
 3 -11 0 2.63 0.68
 3 -11 0 3.1 1.48
 3 -11 1 4.41 0.89
 3 -11 1 3.84 1.6
 3 -11 2 28.32 2.34
 3 -11 2 24.5 3.76
 3 -11 3 5.46 1.05
 3 -11 3 3.83 1.45
 3 -11 4 14.04 2.86
 3 -11 4 20.22 2.15
 3 -11 5 5.66 1.67
 3 -11 5 9.27 1.55
 3 -11 6 20.98 3.5
 3 -11 6 26.59 2.73
 3 -11 7 0.69 0.45
 3 -11 7 0.65 0.61
 3 -11 8 8.27 1.62
 3 -11 8 5.06 1.77
 3 -11 9 -0.98 0.78
 3 -11 9 -0.08 0.53
 3 -11 10 -0.04 0.37
 -3 11 -10 1.81 1.09
 3 -11 11 -0.03 0.11
 -3 11 -11 -0.81 0.69
 -3 11 -12 0.47 0.49
 3 -11 12 0.32 0.45
 3 -11 12 0.19 0.49
 3 -11 12 0.1 0.18
 -3 11 -13 2.54 1.39
 3 -11 13 4.57 1.55
 3 -11 13 3.79 1.46
 3 -11 14 1.91 1.18
 -3 11 -14 0.84 0.78
 -3 11 -15 1.48 1.1
 3 -11 15 -0.67 0.95
 -3 11 -16 -1.11 0.86
 3 -11 16 0 0.23
 -3 11 -17 -0.06 0.55
 3 -11 17 -0.38 0.58
 -3 11 -18 -1.12 1.01
 3 -11 18 0.15 0.67
 3 -10 -20 -1.91 1.42
 3 -10 -19 0 0.5
 3 -10 -18 -0.55 0.72
 3 -10 -17 0 0.27
 3 -10 -16 -0.76 0.77
 -3 10 16 -0.31 0.17
 -3 10 15 1.63 1.12
 3 -10 -15 1.43 1.26
 3 -10 -14 0.41 0.71
 3 -10 -14 1.36 0.96
 -3 10 14 0.37 0.41
 3 -10 -13 4.23 1.52
 3 -10 -13 3.67 1.54
 -3 10 13 3.64 1.42
 3 -10 -12 1.46 1.02
 3 -10 -12 0.43 0.49
 -3 10 12 1.95 0.98
 3 -10 -11 0.39 0.39
 3 -10 -11 -0.39 0.3
 -3 10 11 0.96 0.72
 3 -10 -10 2.73 1.18
 3 -10 -10 3.57 1.65
 -3 10 10 2.24 0.96
 3 -10 -9 14.71 2.73
 3 -10 -9 15.77 2.96
 -3 10 9 14.31 2.37
 3 -10 -8 17.56 3.11
 -3 10 8 17.12 2.48
 3 -10 -8 15.98 2.92
 3 -10 -7 1.09 0.41
 3 -10 -7 1.45 0.82
 3 -10 -6 2.68 1.01
 3 -10 -6 2.46 1.11
 3 -10 -5 0.66 0.57
 3 -10 -5 0.1 0.44
 3 -10 -4 0.37 0.33
 3 -10 -4 -0.1 0.19
 3 -10 -3 40.25 4.2
 3 -10 -3 39.12 3.17
 3 -10 -3 35.96 4.2
 3 -10 -2 1.12 0.48
 3 -10 -2 1.21 0.62
 3 -10 -2 0.45 0.55
 3 -10 -1 51.9 3.37
 3 -10 -1 47.42 4.29
 3 -10 -1 44.08 4.65
 3 -10 0 0.39 0.27
 3 -10 0 0.02 0.28
 3 -10 1 35.69 2.67
 3 -10 1 31.6 4.02
 3 -10 2 0.8 0.36
 3 -10 2 1.55 0.96
 3 -10 3 20.4 2.14
 3 -10 3 20.33 3.22
 3 -10 4 9.78 1.54
 3 -10 4 6.42 1.75
 3 -10 5 8.07 1.5
 3 -10 5 4.57 1.51
 3 -10 6 8.62 1.58
 3 -10 6 6.03 1.78
 3 -10 7 0.88 0.57
 3 -10 7 0.04 0.29
 3 -10 8 22.68 3.56
 3 -10 8 24.62 2.92
 3 -10 9 -0.4 0.58
 3 -10 9 -0.66 0.78
 3 -10 10 31.43 4.15
 -3 10 -10 29.93 4.3
 3 -10 10 35.03 3.81
 3 -10 11 33.75 4.21
 -3 10 -11 31.44 4.5
 3 -10 12 4.5 1.48
 -3 10 -12 5.75 1.88
 3 -10 12 4.74 1.68
 3 -10 13 3.17 1.24
 3 -10 13 1.92 0.9
 -3 10 -13 2.21 1.22
 3 -10 13 2.86 1.38
 3 -10 14 2.18 1.05
 -3 10 -14 2.08 1.27
 3 -10 14 0.7 0.7
 -3 10 -15 6.11 2.16
 3 -10 15 5.82 2.07
 -3 10 -16 0.73 0.87
 3 -10 16 -0.62 0.74
 3 -10 17 -0.16 0.54
 -3 10 -17 -0.09 0.25
 -3 10 -18 1.45 1.23
 3 -10 18 1.2 1.33
 -3 10 -19 0.39 0.8
 3 -10 19 0.68 0.82
 3 -9 -20 1.16 1.09
 -3 9 20 -0.43 0.66
 -3 9 19 -0.29 0.49
 3 -9 -19 1.88 1.34
 3 -9 -18 -0.51 0.69
 -3 9 18 2.26 1.67
 3 -9 -17 -0.05 0.59
 -3 9 17 0.19 0.49
 3 -9 -16 1.67 1.28
 -3 9 16 1.9 1.21
 -3 9 15 0.21 0.59
 3 -9 -15 0.67 0.81
 3 -9 -14 4.34 1.38
 3 -9 -14 3.14 1.31
 -3 9 14 2.47 1.25
 3 -9 -13 0.84 0.43
 -3 9 13 1.2 0.83
 3 -9 -13 0.94 0.59
 3 -9 -12 0.25 0.67
 -3 9 12 -0.53 0.74
 3 -9 -12 -0.04 0.37
 3 -9 -11 4.85 1.89
 -3 9 11 1.86 0.84
 3 -9 -11 3.17 1.24
 -3 9 10 20.92 2.93
 3 -9 -10 21.87 3.27
 3 -9 -10 24.02 3.76
 3 -9 -9 -0.35 0.76
 3 -9 -9 1.32 0.8
 -3 9 9 0.14 0.61
 -3 9 8 7.38 1.58
 3 -9 -8 7.71 1.97
 3 -9 -8 8.5 2.07
 3 -9 -7 6.52 1.69
 -3 9 7 6.85 1.5
 3 -9 -7 5.68 1.53
 3 -9 -6 3.64 1.21
 3 -9 -6 4.5 1.45
 3 -9 -5 3.8 1.28
 3 -9 -5 4.23 1.29
 3 -9 -4 2.51 0.93
 3 -9 -4 2.09 0.92
 3 -9 -3 4.61 1.27
 3 -9 -3 3.66 1.44
 3 -9 -2 5.29 1.56
 3 -9 -2 6.92 1.26
 3 -9 -2 5.97 1.42
 3 -9 -1 0.65 0.47
 3 -9 -1 0.08 0.11
 3 -9 -1 -0.62 0.69
 3 -9 0 0.08 0.17
 3 -9 0 0.43 0.3
 3 -9 0 0.04 0.11
 3 -9 1 -0.02 0.13
 3 -9 1 -0.26 0.23
 3 -9 2 0.05 0.27
 3 -9 2 0.76 0.11
 3 -9 3 2.53 0.76
 3 -9 3 2.61 1.21
 3 -9 4 0.04 0.12
 3 -9 4 0.08 0.24
 3 -9 5 2.3 0.82
 3 -9 5 1.2 0.7
 3 -9 6 18.29 2.93
 3 -9 6 20.69 2.52
 3 -9 7 0.32 0.5
 3 -9 7 0.27 0.28
 3 -9 8 4.72 1.33
 3 -9 8 4.3 1.44
 3 -9 9 3.06 1.08
 3 -9 9 1.08 0.58
 3 -9 10 5.53 1.62
 -3 9 -10 2.82 1.19
 3 -9 10 4.53 1.54
 3 -9 11 2.69 1.08
 -3 9 -11 2.09 1.11
 3 -9 11 3.13 1.36
 3 -9 12 5.23 1.56
 -3 9 -12 4.24 1.63
 3 -9 13 0.12 0.55
 -3 9 -13 -0.64 0.68
 3 -9 13 -0.58 0.58
 3 -9 14 1.86 0.95
 3 -9 14 1.63 0.88
 3 -9 14 1.28 0.8
 -3 9 -14 1.46 0.98
 -3 9 -15 0.41 0.49
 3 -9 15 0.23 0.5
 -3 9 -16 3.6 1.58
 3 -9 16 4.63 1.88
 -3 9 -17 -2.86 1.56
 3 -9 17 -0.82 0.79
 3 -9 18 -0.53 0.69
 -3 9 -18 0 0.26
 -3 9 -19 0.15 0.36
 3 -9 19 0.48 0.99
 -3 9 -20 -0.23 0.68
 3 -9 20 1.4 1.2
 -3 8 21 0 0.38
 3 -8 -21 1.82 1.37
 -3 8 20 1.7 1.6
 3 -8 -20 1.4 1.63
 3 -8 -19 1.74 1.49
 -3 8 19 2.34 1.76
 3 -8 -18 1.02 1.03
 -3 8 18 -0.29 0.48
 3 -8 -17 4.27 1.9
 -3 8 17 3.34 1.58
 -3 8 16 0.24 0.25
 3 -8 -16 0.41 0.51
 3 -8 -15 4.99 1.87
 -3 8 15 6.36 2.11
 3 -8 -14 0.36 0.42
 -3 8 14 -0.73 0.69
 3 -8 -14 0.99 0.65
 3 -8 -13 2.76 1.06
 -3 8 13 1.09 0.62
 3 -8 -13 0.69 0.44
 3 -8 -12 1.4 0.8
 3 -8 -12 1.33 0.75
 -3 8 12 2.63 1.37
 3 -8 -11 34.15 4.46
 3 -8 -11 36.84 4.12
 -3 8 11 35.92 4.14
 -3 8 10 6.32 1.6
 3 -8 -10 6.33 1.65
 3 -8 -10 5.06 1.53
 3 -8 -9 0.79 0.57
 3 -8 -9 0.44 0.23
 -3 8 9 0.84 0.64
 3 -8 -8 1.73 1.03
 -3 8 8 0.95 0.63
 3 -8 -8 1.07 0.82
 3 -8 -7 38.63 4.27
 3 -8 -7 33.81 3.75
 -3 8 7 33.44 3.26
 -3 8 6 40.52 3.55
 3 -8 -6 43.93 4.34
 3 -8 -6 39.71 4.18
 3 -8 -5 0.49 0.33
 3 -8 -5 0.86 0.52
 3 -8 -4 23.14 3.17
 3 -8 -4 25.4 3.01
 3 -8 -3 -0.14 0.49
 3 -8 -3 0.08 0.24
 3 -8 -2 0.92 0.69
 3 -8 -2 2.54 0.82
 3 -8 -2 2.49 0.75
 3 -8 -1 1.72 0.78
 3 -8 -1 1.6 0.71
 3 -8 -1 2.7 0.8
 3 -8 0 -0.49 0.63
 3 -8 0 0.16 0.07
 3 -8 0 -0.04 0.34
 3 -8 1 10.86 1.51
 3 -8 1 10.47 2.21
 3 -8 2 0.07 0.52
 3 -8 2 0.82 0.34
 3 -8 3 0.68 0.72
 3 -8 3 1.31 0.51
 3 -8 4 4.01 1.47
 3 -8 4 1.65 0.75
 3 -8 5 2.63 1.32
 3 -8 5 2.68 0.87
 3 -8 6 14.77 2.54
 3 -8 6 18.48 2.5
 3 -8 7 17.37 2.76
 3 -8 7 20.25 2.66
 3 -8 8 5.99 1.49
 3 -8 8 4.69 1.41
 3 -8 9 0.7 0.57
 3 -8 9 0.86 0.79
 -3 8 -9 0.91 0.67
 3 -8 10 0.9 0.62
 3 -8 10 1.02 0.86
 -3 8 -10 0.24 0.22
 -3 8 -11 1.18 0.97
 3 -8 11 4.53 1.52
 3 -8 11 3.73 1.24
 3 -8 12 1.06 0.91
 3 -8 12 -0.39 0.36
 -3 8 -12 0.37 0.78
 3 -8 13 0.67 0.43
 -3 8 -13 0.73 0.51
 3 -8 13 1.31 0.81
 3 -8 14 1.21 0.72
 3 -8 14 0.62 0.6
 3 -8 14 1.95 1.2
 -3 8 -14 1.26 0.92
 -3 8 -15 0.86 0.83
 3 -8 15 -0.84 0.84
 3 -8 16 1.09 0.94
 -3 8 -16 0.4 0.51
 -3 8 -17 0.06 0.48
 3 -8 17 0.24 0.41
 -3 8 -18 1.29 0.97
 3 -8 18 0.31 0.53
 -3 8 -19 -0.09 0.34
 3 -8 19 0.44 0.65
 -3 8 -20 -0.37 0.7
 3 -8 20 0.62 1.42
 -3 8 -21 0.17 0.7
 3 -8 21 1.64 1.33
 -3 7 21 0 0.46
 -3 7 20 -0.55 0.74
 -3 7 19 0 0.53
 -3 7 18 2.25 1.47
 -3 7 17 0.93 0.91
 -3 7 16 -0.47 0.32
 -3 7 15 1.07 1
 -3 7 14 1.05 0.2
 3 -7 -14 3.21 1.04
 -3 7 13 3.73 1.47
 3 -7 -13 3.06 1.09
 3 -7 -12 1.53 0.74
 -3 7 12 1.33 0.66
 3 -7 -11 13.49 2.31
 3 -7 -11 14.95 2.83
 -3 7 11 16.74 2.93
 -3 7 10 0.19 0.08
 3 -7 -10 -0.19 0.29
 -3 7 9 1.18 0.75
 3 -7 -9 1.19 0.84
 3 -7 -9 1.79 0.8
 3 -7 -8 4.02 1.28
 -3 7 8 3.47 1.21
 3 -7 -8 3.86 1.31
 3 -7 -7 143.69 7.73
 3 -7 -7 144.1 7.81
 -3 7 7 149.03 7.38
 3 -7 -6 8.06 1.8
 3 -7 -6 8.01 1.84
 -3 7 6 7.62 1.63
 3 -7 -5 12.14 2.06
 3 -7 -5 9.52 1.87
 -3 7 5 10.67 1.81
 3 -7 -4 24.62 2.9
 3 -7 -4 24.65 3.11
 3 -7 -3 3.18 1.29
 3 -7 -3 6.05 1.52
 3 -7 -2 23.73 2.57
 3 -7 -2 21.14 2.97
 3 -7 -1 26.83 2.43
 3 -7 -1 23.89 3.18
 3 -7 -1 25.84 2.58
 3 -7 0 77.49 4.17
 3 -7 0 82.4 5.84
 3 -7 0 73.69 4.38
 3 -7 1 18.3 2.05
 3 -7 1 17.03 2.73
 3 -7 2 24.8 2.31
 3 -7 2 22.2 3.01
 3 -7 3 40.99 3.03
 3 -7 3 37.33 3.86
 3 -7 4 20.78 2.21
 3 -7 4 16 2.58
 3 -7 5 22.97 2.44
 3 -7 5 21.55 3.02
 3 -7 6 57.51 4.92
 3 -7 6 64.46 4.42
 3 -7 7 58.42 4.99
 3 -7 7 68.54 4.89
 3 -7 8 2.13 0.93
 3 -7 8 3.44 1.1
 3 -7 9 2.78 1.02
 3 -7 9 1.25 0.51
 -3 7 -9 1.82 0.94
 3 -7 10 0.48 0.47
 -3 7 -10 0.05 0.29
 3 -7 10 0.15 0.46
 3 -7 11 22.56 2.99
 -3 7 -11 25.51 3.57
 3 -7 11 25.91 3.43
 3 -7 12 8.91 2.03
 3 -7 12 9.04 1.9
 -3 7 -12 9.16 2.21
 3 -7 13 26 3.27
 3 -7 13 23.5 3.44
 -3 7 -13 23.88 3.64
 3 -7 14 4.69 1.29
 -3 7 -14 5.05 1.68
 3 -7 14 4.13 1.54
 -3 7 -15 0.74 0.56
 3 -7 15 1.58 1
 3 -7 16 2.48 1.34
 -3 7 -16 1.33 0.92
 -3 7 -17 2.4 1.2
 3 -7 17 3.36 1.8
 3 -7 18 2.66 1.61
 -3 7 -18 2.21 1.35
 -3 7 -19 0.46 0.67
 3 -7 19 1.67 1.57
 -3 7 -20 1.12 0.9
 3 -7 20 -0.34 0.59
 3 -7 21 -0.81 0.93
 -3 6 22 0 0.12
 -3 6 21 0 0.91
 -3 6 20 -0.6 0.77
 -3 6 19 0 0.68
 -3 6 18 0 0.65
 -3 6 17 -0.03 0.17
 -3 6 16 2.54 1.32
 -3 6 15 4.16 1.62
 3 -6 -14 1.02 0.6
 -3 6 14 -0.25 0.26
 -3 6 13 5.17 1.76
 3 -6 -13 5.21 1.26
 3 -6 -12 38.18 3.65
 -3 6 12 44.12 4.89
 -3 6 11 4.64 1.5
 3 -6 -11 4.03 1.27
 -3 6 10 30.35 3.76
 3 -6 -10 27.55 3.13
 3 -6 -9 1.9 0.82
 -3 6 9 0.84 0.6
 3 -6 -8 34.44 3.77
 3 -6 -8 36.84 3.71
 -3 6 8 39.12 3.83
 -3 6 7 6.4 1.36
 3 -6 -7 7.74 1.67
 3 -6 -7 7.85 1.69
 3 -6 -6 46.61 4.01
 3 -6 -6 49.1 4.27
 -3 6 6 48.39 3.88
 -3 6 5 24.67 2.54
 3 -6 -5 26.27 2.9
 3 -6 -4 240.42 8.71
 -3 6 4 230.15 8.24
 3 -6 -3 0.1 0.19
 3 -6 -2 98.26 5.07
 3 -6 -1 24.76 2.39
 3 -6 -1 24.32 2.42
 -3 6 0 0.66 0.39
 3 -6 0 0.4 0.24
 3 -6 0 0.55 0.19
 3 -6 1 35.2 2.82
 -3 6 -1 29.31 2.54
 3 -6 2 146.91 5.82
 -3 6 -2 120.65 5.34
 -3 6 -3 0.27 0.27
 3 -6 3 0.25 0.29
 3 -6 4 196.92 7.38
 3 -6 5 11.66 1.73
 3 -6 6 53.24 4.52
 3 -6 6 58.05 4.17
 3 -6 7 3.14 0.99
 3 -6 7 3.58 1.1
 3 -6 8 50.86 4.37
 3 -6 8 50.16 4.37
 3 -6 9 0.88 0.56
 3 -6 9 0.25 0.09
 -3 6 -9 0.05 0.19
 3 -6 10 9.34 1.99
 3 -6 10 8.77 1.9
 -3 6 -10 9.42 2.02
 -3 6 -11 25.54 3.4
 3 -6 11 21.56 2.66
 3 -6 11 25.62 3.34
 3 -6 12 14.59 2.72
 3 -6 12 12.26 2.09
 -3 6 -12 13.71 2.59
 3 -6 13 4.6 1.54
 3 -6 13 4.72 1.28
 -3 6 -13 4.76 1.57
 3 -6 14 0.75 0.4
 3 -6 14 2.3 0.89
 -3 6 -14 1.28 0.73
 3 -6 15 -0.37 0.61
 -3 6 -15 -0.38 0.55
 -3 6 -16 13.03 2.74
 3 -6 16 10.72 2.73
 -3 6 -17 1.72 1.04
 3 -6 17 0.51 0.65
 3 -6 18 2.65 1.64
 -3 6 -18 3.29 1.45
 -3 6 -19 -0.49 0.66
 3 -6 19 -2.25 1.43
 3 -6 20 -1.82 1.34
 3 -6 21 2.52 2.08
 3 -6 22 -1.21 1.15
 -3 5 22 2.83 1.77
 -3 5 21 0 0.73
 -3 5 20 -0.97 0.98
 -3 5 19 0.88 0.9
 -3 5 18 0 0.56
 -3 5 17 0.37 0.34
 -3 5 16 -0.35 0.61
 -3 5 15 1.66 1.04
 3 -5 -14 1.62 0.84
 -3 5 14 0.8 0.65
 3 -5 -13 51.28 3.97
 -3 5 13 44.88 5.29
 -3 5 12 1.66 0.78
 3 -5 -12 1.45 0.72
 -3 5 11 59.42 5.55
 3 -5 -11 61.56 4.46
 3 -5 -10 -0.18 0.34
 -3 5 10 0.94 0.8
 3 -5 -9 6.03 1.36
 -3 5 9 5.11 1.44
 -3 5 8 37.03 3.82
 -3 5 7 4.36 1.57
 -3 5 6 36 3.34
 3 -5 -5 104.28 5.43
 -3 5 5 106.6 5.68
 3 -5 -4 1.82 0.65
 -3 5 4 1.88 0.69
 -3 5 3 35.04 3.04
 3 -5 -3 39.9 3.06
 3 -5 -2 8.47 1.28
 3 -5 -1 33.58 2.49
 -3 5 0 68.05 3.47
 3 -5 0 73.72 4.13
 3 -5 0 74.52 3.63
 3 -5 1 87.17 4.47
 -3 5 -1 83.38 3.88
 3 -5 2 3.21 0.84
 -3 5 -2 2.66 0.66
 3 -5 3 23.33 2.29
 -3 5 -3 22.29 2.06
 3 -5 4 2.87 0.85
 -3 5 -4 2.25 0.65
 3 -5 5 91.38 5.12
 3 -5 6 4.8 1.43
 3 -5 7 50.08 4.12
 3 -5 8 4 1.33
 -3 5 -8 1.58 0.96
 3 -5 9 5.1 1.31
 3 -5 9 5.27 1.43
 -3 5 -9 6.81 1.59
 3 -5 10 16.36 2.67
 3 -5 10 15.28 2.37
 -3 5 -10 16.23 2.49
 3 -5 11 14.86 2.68
 3 -5 11 13.64 2.12
 -3 5 -11 19.02 2.81
 3 -5 12 10.75 2.32
 -3 5 -12 9.89 2.1
 3 -5 12 9.24 1.7
 3 -5 13 5.87 1.79
 -3 5 -13 7.18 1.79
 3 -5 13 3.62 1.07
 3 -5 14 12.46 2.66
 3 -5 14 14.45 2.09
 -3 5 -14 15.01 2.66
 -3 5 -15 1.19 0.91
 3 -5 15 0.91 0.76
 -3 5 -16 3.91 1.39
 3 -5 16 3.89 1.69
 -3 5 -17 0.38 0.68
 3 -5 17 -0.29 0.34
 3 -5 18 -0.04 0.13
 -3 5 -18 1.21 0.87
 3 -5 19 0.39 0.85
 3 -5 20 -0.03 0.19
 3 -5 21 1.26 1.62
 3 -5 22 0 0.5
 -3 4 22 -1.36 1.24
 -3 4 21 1.16 1.11
 -3 4 20 -1.12 1.06
 -3 4 19 0 0.45
 -3 4 18 1.24 1.43
 -3 4 17 -0.32 0.8
 -3 4 16 4.69 1.88
 -3 4 15 1.91 1.27
 3 -4 -14 1.87 0.73
 -3 4 14 2.5 1.24
 -3 4 13 1.9 1.06
 3 -4 -13 0.51 0.46
 3 -4 -12 1.11 0.37
 -3 4 12 0.8 0.76
 3 -4 -11 4 1.1
 -3 4 11 3.46 1.31
 -3 4 10 10.92 2.25
 3 -4 -10 11.56 1.84
 -3 4 9 87.63 6.16
 -3 4 8 19 2.85
 -3 4 7 -0.09 0.25
 -3 4 6 59.63 4.41
 -3 4 5 103.28 5.51
 3 -4 -4 1.47 0.4
 -3 4 4 1.26 0.55
 3 -4 -3 41.81 2.87
 -3 4 3 40.44 3.19
 3 -4 -2 0.02 0.19
 3 -4 -1 0.37 0.27
 -3 4 0 0.23 0.1
 3 -4 0 0.47 0.25
 3 -4 0 0.51 0.35
 3 -4 1 3.18 0.77
 -3 4 -1 2.97 0.58
 -3 4 -2 1.01 0.33
 3 -4 2 1.76 0.61
 3 -4 3 21.37 2.17
 -3 4 -3 21.27 1.74
 3 -4 4 2.05 0.64
 3 -4 5 8.75 1.54
 3 -4 6 0.28 0.17
 3 -4 7 6.71 1.44
 3 -4 8 44.36 4.11
 -3 4 -8 43.51 3.62
 -3 4 -9 27.3 3.03
 3 -4 9 27.1 3.41
 3 -4 10 5.91 1.62
 -3 4 -10 6.66 1.58
 3 -4 11 1.56 1
 3 -4 11 3.33 1.02
 -3 4 -11 2.26 0.89
 3 -4 12 1.07 0.5
 -3 4 -12 1.38 0.79
 3 -4 12 0.9 0.37
 3 -4 13 19.44 3.25
 3 -4 13 20.24 2.28
 -3 4 -13 21.87 3.07
 3 -4 14 0.77 0.84
 -3 4 -14 0.87 0.84
 3 -4 14 1.21 0.69
 -3 4 -15 20.35 3.09
 3 -4 15 17.07 3.35
 -3 4 -16 2.16 1.14
 3 -4 16 1.87 1.04
 -3 4 -17 3.27 1.45
 3 -4 17 0.79 0.59
 3 -4 18 1.75 1.16
 3 -4 19 0.05 0.24
 3 -4 20 -0.01 0.13
 3 -4 21 0 0.64
 3 -4 22 0 0.48
 3 -4 23 -1.59 1.34
 -3 3 23 0 0.12
 -3 3 22 -1.71 1.4
 -3 3 21 0 0.78
 -3 3 20 0.28 0.53
 -3 3 19 0 0.26
 -3 3 18 -0.68 0.81
 -3 3 17 5.99 2.23
 -3 3 16 -0.18 0.7
 -3 3 15 4.37 1.79
 -3 3 14 1.21 0.81
 3 -3 -14 1.89 0.62
 3 -3 -13 21.09 2.16
 -3 3 13 18.88 3.34
 3 -3 -12 6.13 1.24
 -3 3 12 4.54 1.6
 -3 3 11 1.85 0.89
 -3 3 10 2.17 0.87
 -3 3 9 47.61 4.38
 -3 3 8 49.27 4.33
 -3 3 7 13.89 2.24
 -3 3 6 98.73 5.78
 -3 3 5 124.28 6.12
 -3 3 4 88.91 4.96
 -3 3 3 4.46 1
 -3 3 2 11.28 1.57
 3 -3 -2 11.11 1.26
 3 -3 -1 220.16 5.57
 3 -3 0 31.22 1.7
 3 -3 0 30.6 2.55
 -3 3 -1 184.53 4.44
 3 -3 1 212.79 7.03
 3 -3 2 2.37 0.89
 -3 3 -2 0.95 0.3
 -3 3 -2 1.85 0.76
 3 -3 3 0.53 0.41
 -3 3 -3 0.28 0.19
 3 -3 4 32.99 2.83
 3 -3 5 1.28 0.52
 3 -3 6 205.79 8.05
 3 -3 7 1.76 0.84
 -3 3 -7 1.43 0.59
 3 -3 8 -0.69 0.54
 -3 3 -8 -0.25 0.3
 3 -3 9 3.25 1.11
 -3 3 -9 2.16 0.74
 3 -3 10 1.42 0.83
 -3 3 -10 1.27 0.55
 3 -3 11 42.82 4.47
 -3 3 -11 50.07 4.22
 3 -3 12 7.38 1.92
 -3 3 -12 8.92 1.76
 3 -3 12 9.35 1.68
 3 -3 13 6.78 1.81
 -3 3 -13 8.32 1.75
 3 -3 13 8.1 1.44
 3 -3 14 4.57 1.63
 -3 3 -14 3.79 1.31
 3 -3 14 2.89 0.81
 3 -3 15 0.19 0.5
 3 -3 15 0.55 0.35
 -3 3 -15 0.28 0.09
 3 -3 16 6.03 2.02
 -3 3 -16 4.23 1.37
 3 -3 17 0.68 0.77
 3 -3 18 10.13 2.83
 3 -3 19 1.2 1.02
 3 -3 20 0.12 0.35
 3 -3 21 -0.09 0.32
 3 -3 22 -1.64 1.32
 3 -3 23 1.41 2.03
 -3 2 23 1.76 1.46
 -3 2 22 1.03 1.62
 -3 2 21 0 0.45
 -3 2 20 -1.33 1.15
 -3 2 19 0.09 0.15
 -3 2 18 0.61 0.85
 -3 2 17 -0.64 0.78
 -3 2 16 0.22 0.41
 -3 2 15 8.37 2.47
 -3 2 14 0.34 0.25
 -3 2 14 -0.46 0.65
 3 -2 -14 0.37 0.3
 -3 2 13 12.52 1.54
 3 -2 -13 13.88 1.69
 -3 2 13 11.19 2.56
 -3 2 12 -0.89 0.61
 -3 2 11 11.6 2.42
 -3 2 10 36.05 4.08
 -3 2 9 3.15 0.98
 -3 2 8 122 6.91
 -3 2 7 221.9 9.18
 -3 2 6 1.74 0.78
 -3 2 5 -0.22 0.31
 -3 2 4 7.98 1.43
 -3 2 3 96.33 4.95
 -3 2 2 49.56 3.4
 3 -2 -1 7.18 1.27
 3 -2 0 1.36 0.51
 3 -2 0 0.92 0.23
 3 -2 0 0.96 0.46
 3 -2 1 5.47 0.98
 3 -2 2 201.17 6.99
 -3 2 -2 227.81 7.44
 3 -2 3 82.87 4.38
 3 -2 4 25.24 2.4
 3 -2 5 -0.2 0.67
 3 -2 6 2.85 0.77
 -3 2 -6 3.28 0.74
 -3 2 -7 166.77 6.18
 3 -2 7 166.52 7.37
 -3 2 -8 65.02 3.86
 3 -2 8 62.89 4.89
 -3 2 -9 24.14 2.51
 3 -2 9 25.24 3.2
 3 -2 10 0.67 0.38
 -3 2 -10 1.15 0.59
 -3 2 -11 9.99 1.74
 3 -2 11 10.67 2.13
 3 -2 12 -0.7 0.74
 -3 2 -12 0.53 0.48
 3 -2 13 3.72 1.33
 -3 2 -13 4.33 1.29
 3 -2 14 -0.44 0.42
 -3 2 -14 -0.16 0.19
 -3 2 -14 0.1 0.29
 3 -2 14 0.52 0.38
 3 -2 15 3.46 1.69
 3 -2 15 3.19 1.45
 3 -2 16 35.83 4.96
 3 -2 17 3.79 1.68
 3 -2 18 -0.96 0.88
 3 -2 19 1.53 1.16
 3 -2 20 -1.25 1.08
 3 -2 21 -1.02 1.02
 3 -2 22 0 0.56
 3 -2 23 0.83 1.78
 -3 1 23 -0.75 0.95
 -3 1 22 -0.58 0.81
 -3 1 21 -1.72 1.35
 -3 1 20 1.11 1.37
 -3 1 19 2.56 1.68
 -3 1 18 5.03 2.11
 -3 1 17 -0.09 0.37
 -3 1 16 2.64 1.33
 -3 1 15 3.09 1.51
 -3 1 14 4.78 0.72
 -3 1 14 4.46 1.68
 3 -1 -14 4.54 0.76
 -3 1 13 23.99 3.88
 -3 1 13 18.65 1.69
 -3 1 13 20.99 1.72
 -3 1 12 7.02 1.09
 -3 1 12 11.7 2.74
 -3 1 11 5.94 1.75
 -3 1 11 4.79 0.9
 -3 1 10 3.01 1.22
 -3 1 9 11.49 2.27
 -3 1 8 4.43 1.34
 -3 1 7 76.44 5.13
 -3 1 6 137.12 6.87
 -3 1 5 0.76 0.75
 -3 1 4 0.34 0.43
 -3 1 3 18.06 2.09
 -3 1 2 0.57 0.39
 3 -1 -1 0.52 0.37
 -3 1 1 0.21 0.14
 3 -1 0 85.72 4.32
 3 -1 0 62.39 3.57
 3 -1 1 -2.13 0.79
 3 -1 2 1.31 0.28
 -3 1 -2 3.96 0.89
 3 -1 3 13.72 1.74
 3 -1 4 0.64 0.34
 3 -1 5 53.64 3.84
 -3 1 -5 53.7 2.69
 3 -1 6 106.24 5.53
 -3 1 -6 106.47 4.04
 3 -1 7 4.39 1.31
 -3 1 -7 4.72 0.89
 3 -1 8 16.03 2.5
 -3 1 -8 13.03 1.57
 -3 1 -9 44.11 3.11
 3 -1 9 44.79 4.29
 3 -1 10 107.21 7.06
 -3 1 -10 99.6 5.15
 -3 1 -11 25.47 2.74
 -3 1 -11 26.41 2.3
 3 -1 11 24.57 3.45
 -3 1 -12 1.92 0.8
 3 -1 12 1.07 0.6
 -3 1 -12 1.73 0.63
 -3 1 -13 101.19 4.44
 3 -1 13 94 7.25
 -3 1 -14 54.93 3.11
 -3 1 -14 39.93 2.59
 3 -1 14 48.26 5.17
 3 -1 15 1.68 1.04
 3 -1 15 1.46 0.96
 3 -1 16 20.57 3.68
 3 -1 17 1.72 1.1
 3 -1 18 1.35 1.08
 3 -1 19 2.33 1.39
 3 -1 20 1.71 1.34
 3 -1 21 0.82 1.26
 3 -1 22 0.58 0.78
 3 -1 23 0 0.57
 -3 0 23 0 0.47
 -3 0 22 0 0.58
 -3 0 21 0 0.65
 -3 0 20 -0.91 0.96
 -3 0 19 -0.36 0.82
 -3 0 18 0.85 0.89
 -3 0 17 1.82 1.29
 -3 0 16 5.6 2.07
 -3 0 15 26.91 4.34
 -3 0 14 1.06 0.92
 -3 0 13 7.72 0.95
 -3 0 13 7.76 2.22
 -3 0 12 5.02 0.92
 -3 0 12 7.48 2.14
 -3 0 11 48.46 2.78
 -3 0 11 48.81 5.03
 -3 0 11 38.66 2.61
 -3 0 10 5.39 0.95
 -3 0 10 6.55 1.69
 -3 0 9 0.55 0.58
 -3 0 9 1.44 0.82
 -3 0 8 8.87 1.3
 -3 0 8 10.05 1.85
 -3 0 7 68.73 3.67
 -3 0 7 83.18 5.41
 -3 0 6 94.98 5.6
 -3 0 5 40.69 3.52
 -3 0 4 1.67 0.72
 -3 0 3 107.38 5.15
 3 0 -2 69.7 4.04
 -3 0 2 53.33 3.5
 -3 0 1 184.1 6.61
 3 0 -1 218.6 7.07
 3 0 0 1.89 0.65
 3 0 1 72.63 3.93
 -3 0 -2 13.27 1.65
 3 0 2 9.52 1.32
 3 0 3 61.73 3.71
 -3 0 -3 55.22 1.88
 3 0 4 5.91 1.14
 -3 0 -4 7.72 0.73
 3 0 5 94.04 5
 -3 0 -5 89.94 3.01
 3 0 6 54.59 4.03
 -3 0 -6 60.68 2.66
 3 0 7 42.92 3.84
 -3 0 -7 37.73 2.34
 -3 0 -8 7.53 1.35
 -3 0 -8 9.85 1.5
 3 0 9 6.09 1.57
 -3 0 -9 9.33 1.3
 -3 0 -9 8.42 1.32
 3 0 9 2.47 0.68
 -3 0 -10 32.27 2.47
 3 0 10 31 3.63
 -3 0 -11 28.29 2.25
 3 0 11 28.38 3.66
 -3 0 -12 31.02 2.42
 -3 0 -12 24.81 2.09
 3 0 12 28.01 3.86
 -3 0 -13 22.78 1.94
 3 0 13 22.92 1.83
 3 0 14 22.17 3.52
 -3 0 -14 17.18 1.62
 3 0 15 3.48 1.56
 3 0 15 3.72 1.54
 3 0 16 20.98 3.7
 3 0 17 3.51 1.68
 3 0 18 3.21 1.42
 3 0 19 0.83 0.71
 3 0 20 0.63 0.7
 3 0 21 2.09 1.78
 3 0 22 0 0.49
 3 0 23 -1.23 1.16
 3 0 24 0 0.81
 -3 -1 23 -1.17 1.19
 -3 -1 22 1.79 1.43
 -3 -1 21 1.28 1.18
 -3 -1 20 0.33 0.58
 -3 -1 19 1.78 1.47
 -3 -1 18 1.17 1
 -3 -1 17 0.34 0.4
 -3 -1 16 0.21 0.36
 -3 -1 15 3.77 1.65
 -3 -1 14 0.86 1.01
 -3 -1 13 2.76 1.42
 3 1 -12 0.59 0.27
 -3 -1 12 2.05 0.97
 -3 -1 11 2.04 0.95
 3 1 -11 0.99 0.39
 -3 -1 11 1.87 0.56
 -3 -1 10 71.82 5.84
 -3 -1 10 70.57 3.48
 -3 -1 9 52.84 3.04
 -3 -1 9 55.68 4.93
 -3 -1 9 50.3 3
 -3 -1 8 12.67 2.21
 -3 -1 8 10.88 1.53
 -3 -1 8 10.09 1.39
 -3 -1 7 42 3.92
 -3 -1 7 33.18 2.48
 -3 -1 6 9.18 1.31
 -3 -1 6 9.23 1.7
 -3 -1 5 138 6.46
 -3 -1 5 117.26 4.81
 -3 -1 4 22.36 2.41
 -3 -1 4 17.43 1.82
 -3 -1 3 89.07 4.14
 -3 -1 3 96.18 5.01
 -3 -1 3 102.71 4.52
 -3 -1 2 33.86 2.77
 -3 -1 2 34.72 2.41
 -3 -1 2 36.42 2.63
 3 1 -2 41.67 3.1
 -3 -1 1 141.6 4.51
 -3 -1 1 124.94 5.02
 -3 -1 1 135.38 5.5
 3 1 0 868.35 15.3
 -3 -1 0 711.64 13.95
 3 1 1 375.57 6.45
 -3 -1 -1 381.46 9.27
 3 1 1 359.29 9.39
 -3 -1 -2 39.23 2.74
 3 1 2 36.49 2.87
 3 1 2 35.53 1.72
 -3 -1 -2 30.97 1.67
 3 1 3 178.06 6.43
 -3 -1 -3 160.06 4.27
 -3 -1 -3 183.74 6.04
 3 1 4 15.99 1.9
 -3 -1 -4 14.3 1.69
 -3 -1 -4 9.29 1.15
 3 1 5 59.67 4.03
 -3 -1 -5 61.34 3.4
 3 1 6 37.8 3.26
 -3 -1 -6 33.16 2.51
 3 1 7 1.24 0.75
 -3 -1 -7 0.98 0.46
 3 1 7 0.69 0.3
 -3 -1 -8 47.82 3.03
 3 1 8 51.53 4.37
 -3 -1 -9 80.73 3.99
 3 1 9 51.87 3.34
 -3 -1 -9 62 3.36
 3 1 9 86.02 5.98
 -3 -1 -10 43.72 2.82
 -3 -1 -10 53.89 3.21
 3 1 10 52.16 4.87
 -3 -1 -11 47.88 2.94
 3 1 11 54.52 5.04
 3 1 12 17.61 2.98
 -3 -1 -12 16.07 1.67
 3 1 12 9.76 1.26
 3 1 13 8.24 2.13
 3 1 13 4.55 0.83
 -3 -1 -13 4.65 0.86
 3 1 14 0.36 0.56
 3 1 15 3.97 1.53
 3 1 15 3.52 1.49
 3 1 16 3.65 1.48
 3 1 17 0.23 0.39
 3 1 18 15.81 3.46
 3 1 19 2.62 1.46
 3 1 20 1 0.62
 3 1 21 1.06 1.5
 3 1 22 -1.57 1.27
 3 1 23 0.1 0.35
 3 1 24 -2.26 1.59
 -3 -2 23 -1.78 1.48
 -3 -2 22 0.98 1.06
 -3 -2 21 0 0.47
 -3 -2 20 0.98 1.52
 -3 -2 19 0.76 0.96
 -3 -2 18 2.71 1.42
 -3 -2 17 2.58 1.41
 -3 -2 16 -0.25 0.73
 -3 -2 15 3.46 1.44
 -3 -2 14 1.32 1.06
 -3 -2 13 4.15 0.71
 -3 -2 13 4.17 1.61
 -3 -2 12 0.55 0.38
 3 2 -12 0.76 0.37
 -3 -2 12 0.81 0.35
 3 2 -11 23.4 2.11
 -3 -2 11 32.83 4.08
 3 2 -10 5.94 1.13
 -3 -2 10 16.44 2.8
 -3 -2 9 3.93 1.16
 -3 -2 9 4.42 0.89
 3 2 -9 1.26 0.46
 -3 -2 8 10.14 1.36
 -3 -2 8 10.05 1.9
 -3 -2 7 3.92 0.8
 -3 -2 7 2.52 1.11
 -3 -2 6 6.27 1.08
 -3 -2 6 6.38 1.46
 -3 -2 6 6.06 1.08
 -3 -2 5 74.9 3.92
 -3 -2 5 93.98 5.18
 -3 -2 5 85.05 4.07
 -3 -2 4 36.57 3.19
 -3 -2 4 37.81 2.68
 -3 -2 4 32.7 2.51
 -3 -2 3 8.96 1.23
 -3 -2 3 11.86 1.45
 -3 -2 3 8.42 1.54
 -3 -2 3 7.95 1.3
 -3 -2 2 51.31 2.91
 -3 -2 2 44.59 3.12
 3 2 -2 56.31 3.59
 -3 -2 2 43.83 2.82
 3 2 -2 54.45 3.32
 -3 -2 2 40.94 2.72
 -3 -2 1 25.25 1.86
 -3 -2 1 26.44 2.19
 -3 -2 1 17.07 1.82
 3 2 -1 16.22 2.36
 3 2 -1 18.79 2.24
 -3 -2 0 1.35 0.53
 3 2 0 0.87 0.31
 -3 -2 0 0.17 0.29
 3 2 0 0.66 0.36
 -3 -2 0 0.83 0.42
 3 2 0 1.21 0.64
 -3 -2 -1 9.77 1.4
 3 2 1 11.65 1.15
 -3 -2 -1 10.6 0.91
 3 2 1 13.25 1.64
 3 2 1 9.79 1.38
 3 2 1 14.29 1.7
 3 2 2 182.37 6.38
 3 2 2 148.29 5.7
 -3 -2 -2 183.84 6.32
 3 2 2 168.03 4.68
 -3 -2 -2 142.04 4.4
 -3 -2 -2 154.12 5.68
 3 2 3 1.51 0.68
 -3 -2 -3 6.55 1.16
 3 2 3 1.07 0.87
 -3 -2 -3 6.04 1.11
 3 2 3 4.43 1.1
 -3 -2 -3 1.62 0.48
 -3 -2 -3 4.62 1.27
 -3 -2 -4 16.27 1.7
 3 2 4 17.04 2
 -3 -2 -4 16.3 1.55
 -3 -2 -4 18.24 1.91
 3 2 5 52.95 3.71
 -3 -2 -5 45.63 2.72
 -3 -2 -5 58.41 3.42
 -3 -2 -5 46.46 2.96
 3 2 6 35.18 3.17
 -3 -2 -6 43.62 2.95
 -3 -2 -6 37.46 2.65
 3 2 7 2.6 0.82
 -3 -2 -7 4.15 0.92
 -3 -2 -7 3.24 0.78
 3 2 7 1.67 0.45
 -3 -2 -8 27.13 2.22
 3 2 8 33.28 3.41
 3 2 9 5.61 1.03
 3 2 9 9.32 1.95
 -3 -2 -9 6.86 1.15
 3 2 9 8.68 1.34
 3 2 10 5.28 1.02
 3 2 10 6.39 1.65
 -3 -2 -10 6.99 1.1
 -3 -2 -11 96.75 4.34
 3 2 11 112.98 7.24
 3 2 12 15.08 2.74
 3 2 12 8.02 1.18
 3 2 13 0.06 0.32
 3 2 13 0.2 0.18
 3 2 14 1.84 1
 -3 -2 -14 2.55 0.59
 3 2 15 7.11 2.12
 3 2 15 5.85 1.74
 3 2 16 25.76 4.1
 3 2 17 -0.05 0.66
 3 2 18 7.55 2.34
 3 2 19 -1.29 1.1
 3 2 20 2.52 1.43
 3 2 21 0 0.39
 3 2 22 -0.52 0.73
 3 2 23 1.09 1.61
 3 2 24 0.99 1.05
 -3 -3 22 0.42 0.71
 -3 -3 21 4.47 2.61
 -3 -3 20 0 0.34
 -3 -3 19 1.87 1.5
 -3 -3 18 7.06 2.44
 -3 -3 17 -0.19 0.77
 -3 -3 16 2.26 1.3
 -3 -3 15 0.6 0.48
 -3 -3 14 4.46 1.74
 -3 -3 13 28.08 4.21
 -3 -3 13 19.47 1.76
 3 3 -12 18.22 1.85
 -3 -3 12 21.17 1.86
 -3 -3 12 26.79 3.82
 3 3 -11 0.14 0.15
 -3 -3 11 0.49 0.59
 -3 -3 11 0.51 0.31
 3 3 -10 30.87 2.56
 -3 -3 10 49.69 3.06
 -3 -3 9 10.26 2.14
 3 3 -9 6.86 1.21
 3 3 -8 15.74 1.89
 -3 -3 8 29.86 4.09
 3 3 -7 11.8 1.59
 -3 -3 7 15.82 1.83
 3 3 -7 11.79 1.62
 -3 -3 7 13.37 2.41
 3 3 -7 14.02 2.3
 3 3 -6 38.51 3.55
 -3 -3 6 31.56 2.54
 3 3 -6 38.12 2.92
 -3 -3 6 38.44 3.45
 3 3 -5 13.66 2.58
 -3 -3 5 15.9 3.31
 3 3 -5 17.17 2
 3 3 -4 25.6 2.39
 -3 -3 4 18.38 2.16
 3 3 -4 25.82 2.9
 -3 -3 4 21.94 2.39
 -3 -3 3 22.83 2.23
 -3 -3 3 24.48 2.41
 3 3 -3 21.24 2.12
 3 3 -3 26.57 2.41
 -3 -3 2 15.04 1.8
 3 3 -2 14.63 1.68
 -3 -3 2 16.06 1.86
 3 3 -2 17.49 1.94
 -3 -3 2 17.73 1.82
 3 3 -2 16.67 1.87
 3 3 -1 24.08 2.33
 3 3 -1 25.61 2.33
 -3 -3 1 23.56 2.17
 -3 -3 1 22.79 2.24
 3 3 -1 19.83 1.81
 -3 -3 1 24.27 1.9
 -3 -3 0 86.36 4.16
 3 3 0 82.95 3.34
 3 3 0 97.77 4.69
 -3 -3 0 87.67 4.33
 3 3 0 94.5 4.34
 3 3 0 92.17 3.89
 -3 -3 0 91.99 3.47
 3 3 1 15.06 1.51
 3 3 1 15.21 1.83
 -3 -3 -1 12.51 1.36
 3 3 1 10.54 1.45
 3 3 1 13.82 1.63
 -3 -3 -1 22.84 2.26
 3 3 1 13.02 1.09
 3 3 2 8.9 0.81
 3 3 2 12.37 1.35
 3 3 2 7.57 1.21
 -3 -3 -2 11.99 1.54
 -3 -3 -2 10.18 1.23
 3 3 2 11.38 1.55
 -3 -3 -2 11.72 1.58
 3 3 3 25.01 2.24
 3 3 3 30.53 2.23
 3 3 3 34.59 2.73
 -3 -3 -3 32.09 2.58
 -3 -3 -3 25.72 2.02
 -3 -3 -3 26.33 2.38
 3 3 4 11.7 1.57
 3 3 4 10.21 1.46
 -3 -3 -4 8.5 1.24
 3 3 4 9.97 1.29
 3 3 4 9.33 1.49
 -3 -3 -4 8.75 1.35
 3 3 5 108.56 5.44
 3 3 5 139.25 5.73
 -3 -3 -5 104.98 4.75
 -3 -3 -5 105.61 4.85
 3 3 5 134.87 5.42
 3 3 6 261.5 9.07
 -3 -3 -6 238.8 7.58
 -3 -3 -6 251.96 7.88
 -3 -3 -7 1.76 0.83
 3 3 7 0.38 0.35
 3 3 7 0.69 0.53
 3 3 7 0.88 0.48
 -3 -3 -7 0.59 0.53
 3 3 8 56.33 3.6
 3 3 8 56.42 3.6
 -3 -3 -8 51.14 3.23
 3 3 8 56.44 4.56
 3 3 9 195.59 6.83
 3 3 9 206.86 6.81
 3 3 9 228.32 9.77
 3 3 10 0.31 0.2
 3 3 10 0.17 0.17
 3 3 11 108.98 4.97
 3 3 11 133.62 8.14
 3 3 12 7 1.19
 3 3 12 9.13 2.17
 -3 -3 -12 11.4 1.48
 3 3 13 3.34 1.5
 3 3 13 1.46 0.51
 -3 -3 -13 3.51 0.86
 -3 -3 -14 85.23 3.98
 3 3 14 69.21 6.16
 3 3 14 73.45 6.51
 3 3 15 35 4.47
 3 3 15 35.3 4.73
 3 3 16 9.73 2.48
 3 3 17 8.45 2.41
 3 3 18 15.65 3.4
 3 3 19 10.04 2.97
 3 3 20 1.68 1.48
 3 3 21 -0.61 0.76
 3 3 22 0 0.26
 3 3 23 -0.02 0.18
 3 3 24 2.94 1.8
 -3 -4 22 0 0.7
 -3 -4 21 -1.72 1.37
 -3 -4 20 1.12 1.44
 -3 -4 19 0.35 0.83
 -3 -4 18 -1.99 1.45
 -3 -4 17 0.46 0.7
 -3 -4 16 0.8 0.7
 -3 -4 15 1.5 1.17
 -3 -4 14 1.25 0.9
 -3 -4 13 2.83 1.3
 3 4 -12 6.21 1.15
 -3 -4 12 9.07 1.33
 -3 -4 12 11.79 2.62
 -3 -4 11 9.9 2.1
 -3 -4 11 8.38 1.34
 3 4 -10 -0.38 0.66
 -3 -4 10 1.32 0.97
 -3 -4 10 -0.05 0.35
 3 4 -9 13.83 2.65
 -3 -4 9 15.84 1.84
 -3 -4 9 18.57 2.99
 3 4 -8 3.28 1.47
 -3 -4 8 6.73 1.94
 -3 -4 8 3.6 0.87
 3 4 -7 11.3 2.09
 -3 -4 7 9.15 1.93
 -3 -4 6 3.41 0.97
 3 4 -6 2.67 0.78
 3 4 -5 54.31 4.19
 -3 -4 5 58.62 4.44
 3 4 -4 24.31 2.54
 -3 -4 4 32.7 2.82
 3 4 -3 -0.8 0.49
 -3 -4 3 -0.25 0.36
 -3 -4 2 36.48 2.82
 -3 -4 2 40.84 3.03
 3 4 -2 46.39 3.2
 3 4 -2 36.14 2.82
 -3 -4 2 44.81 2.99
 3 4 -1 76.45 4.07
 -3 -4 1 66.38 3.61
 3 4 -1 64.11 3.45
 -3 -4 1 72.76 4.15
 3 4 0 0.31 0.22
 3 4 0 0.63 0.33
 -3 -4 0 0.45 0.3
 3 4 0 1.05 0.5
 3 4 0 0.77 0.4
 -3 -4 -1 22.18 2.18
 3 4 1 25.23 2.22
 -3 -4 -1 20.89 2.03
 3 4 1 21.48 1.98
 3 4 1 21.88 1.68
 3 4 1 23.98 2.14
 3 4 2 101.31 4.6
 -3 -4 -2 119.82 4.97
 3 4 2 119.38 5.04
 -3 -4 -2 97.22 4.51
 -3 -4 -2 96.18 4.9
 3 4 2 110.69 4.59
 3 4 3 36.43 2.8
 -3 -4 -3 52.64 3.33
 3 4 3 48.01 3.15
 -3 -4 -3 38.71 2.85
 -3 -4 -3 40.61 3.13
 3 4 4 31.25 2.7
 -3 -4 -4 27.26 2.54
 -3 -4 -4 30.67 2.55
 3 4 5 3.16 0.9
 -3 -4 -5 2.55 0.72
 3 4 6 341.17 10.44
 -3 -4 -6 328.34 9.76
 3 4 7 0.03 0.21
 -3 -4 -7 -0.5 0.5
 3 4 8 18.44 2.51
 -3 -4 -8 15.78 2.16
 -3 -4 -9 60.08 4.42
 3 4 9 74.04 5.41
 -3 -4 -10 83.35 4.46
 3 4 10 76.27 5.85
 3 4 11 21.12 3.17
 -3 -4 -11 21.58 2.21
 3 4 12 0.4 0.56
 -3 -4 -12 1.18 0.57
 3 4 13 23.75 2.2
 -3 -4 -13 39.45 2.93
 3 4 13 31.76 4.15
 3 4 14 1.25 0.82
 -3 -4 -14 1.68 0.58
 3 4 14 1.13 0.68
 3 4 15 1.01 0.66
 3 4 16 0.53 0.71
 3 4 17 0.46 0.69
 3 4 18 0.9 0.76
 3 4 19 -1.85 1.24
 3 4 20 -0.33 0.55
 3 4 21 1.59 1.21
 3 4 22 -0.35 0.59
 3 4 23 2 1.43
 3 4 24 0 1.15
 -3 -5 22 -0.12 0.38
 -3 -5 21 -2.53 1.67
 -3 -5 20 0 0.55
 -3 -5 19 -1.36 1.15
 -3 -5 18 0.71 1.08
 -3 -5 17 1.15 1
 -3 -5 16 1.36 1
 -3 -5 15 0.43 0.61
 -3 -5 14 0.08 0.59
 -3 -5 13 0.16 0.33
 3 5 -12 0.73 0.65
 -3 -5 12 0.72 0.67
 -3 -5 11 5.47 1.1
 3 5 -11 7.16 1.93
 -3 -5 11 8.08 2.06
 -3 -5 10 -0.31 0.36
 3 5 -10 1.2 0.88
 -3 -5 10 2.01 0.89
 -3 -5 9 2.38 0.73
 3 5 -9 3.14 1.26
 -3 -5 9 1.23 0.72
 -3 -5 8 -0.52 0.63
 3 5 -8 0.23 0.38
 -3 -5 8 0.39 0.29
 3 5 -7 233.6 9.96
 -3 -5 7 246.6 9.75
 -3 -5 7 214.4 7.67
 -3 -5 6 81.35 5.17
 3 5 -6 73.55 5.13
 -3 -5 6 69.92 4.19
 -3 -5 5 -0.65 0.48
 3 5 -5 0.82 0.81
 -3 -5 5 0.03 0.68
 -3 -5 4 16.48 2.1
 -3 -5 4 13.97 1.88
 3 5 -4 18.46 2.43
 -3 -5 3 126.36 5.64
 3 5 -3 112.32 5.7
 -3 -5 2 16.09 1.85
 3 5 -2 20.38 2.13
 3 5 -2 17.17 2
 -3 -5 1 77.13 4.54
 -3 -5 1 71.86 3.76
 3 5 -1 67.04 3.79
 3 5 0 2.81 0.65
 3 5 0 2.3 0.65
 -3 -5 0 5.05 0.96
 3 5 0 4.36 0.95
 -3 -5 -1 88.45 4.88
 3 5 1 75.42 3.81
 -3 -5 -1 85.06 4.5
 -3 -5 -2 10.49 1.55
 -3 -5 -2 16.37 2.18
 3 5 2 9.95 1.32
 3 5 2 5.11 0.98
 -3 -5 -2 13.38 1.58
 3 5 3 35.28 2.61
 -3 -5 -3 49.58 3.28
 -3 -5 -3 42.66 3.31
 -3 -5 -3 38.35 3.1
 3 5 4 38.99 2.95
 -3 -5 -4 40.54 3.21
 3 5 5 0.58 0.29
 -3 -5 -5 1.48 0.64
 3 5 6 9.8 1.63
 -3 -5 -6 8.85 1.51
 -3 -5 -6 10.86 1.66
 -3 -5 -7 258.23 9.35
 -3 -5 -7 288.3 9.32
 3 5 7 274.57 9.94
 3 5 8 1.68 0.8
 -3 -5 -8 1.96 0.85
 -3 -5 -8 2.87 0.89
 3 5 9 2.71 1.14
 -3 -5 -9 3.01 0.95
 -3 -5 -9 2.6 0.71
 3 5 10 0.12 0.27
 -3 -5 -10 -0.42 0.3
 -3 -5 -10 0.14 0.2
 3 5 11 21.62 3.13
 -3 -5 -11 24.95 2.5
 -3 -5 -11 18.38 2.69
 3 5 12 4.42 1.5
 -3 -5 -12 4.37 1.03
 -3 -5 -12 4.57 1.42
 3 5 13 15.63 2.93
 3 5 13 15.47 2.64
 -3 -5 -13 17.7 2.1
 3 5 14 3.16 1.29
 3 5 14 3.34 1.37
 3 5 15 7.78 2.11
 3 5 16 -0.01 0.16
 3 5 17 3.03 1.41
 3 5 18 23.01 4.31
 3 5 19 1.32 1.36
 3 5 20 2.82 1.56
 3 5 21 0.88 0.9
 3 5 22 -0.91 0.93
 3 5 23 0 0.1
 -3 -6 22 1.37 1.91
 -3 -6 21 0 0.51
 -3 -6 20 0 0.72
 -3 -6 19 0.34 0.58
 -3 -6 18 0.4 0.6
 -3 -6 17 0.63 0.63
 -3 -6 16 0 0.56
 -3 -6 15 1.41 1.13
 3 6 -14 11.79 2.85
 -3 -6 14 11.06 2.68
 3 6 -13 -0.66 0.66
 -3 -6 13 0.39 0.27
 3 6 -12 8.66 2.32
 -3 -6 12 7.72 2.26
 3 6 -11 4.16 1.62
 -3 -6 11 1.64 1.09
 -3 -6 10 12.22 1.73
 -3 -6 10 13.37 2.54
 3 6 -10 13.39 2.56
 3 6 -9 16.63 2.86
 -3 -6 9 15.84 2.1
 -3 -6 9 16.6 2.72
 3 6 -8 27.07 3.56
 -3 -6 8 26.73 3.29
 -3 -6 8 26.39 2.71
 -3 -6 7 10.04 1.79
 -3 -6 7 14.55 2.56
 3 6 -7 18.88 3.01
 -3 -6 6 65.69 4.41
 -3 -6 6 74.77 5.03
 3 6 -6 87.27 6.02
 -3 -6 5 15.34 2.23
 -3 -6 5 11.7 1.82
 3 6 -5 14.16 2.64
 -3 -6 5 10.15 1.66
 -3 -6 4 74.26 4.71
 -3 -6 4 83.23 5.02
 -3 -6 4 78.58 4.55
 3 6 -4 74.73 5.04
 -3 -6 3 9.44 1.74
 -3 -6 3 13.75 2.07
 -3 -6 3 7.89 1.4
 3 6 -3 6.37 1.34
 -3 -6 2 57.03 4.3
 -3 -6 2 42.05 3.08
 3 6 -2 33.59 2.81
 3 6 -2 42.66 3.38
 -3 -6 2 52.29 4.01
 3 6 -1 0.09 0.09
 -3 -6 1 0 0.63
 -3 -6 1 -0.56 0.4
 -3 -6 1 0.67 0.59
 3 6 -1 -0.42 0.44
 3 6 0 -0.63 0.45
 -3 -6 0 -0.49 0.38
 3 6 0 0.01 0.11
 -3 -6 0 0.37 0.42
 -3 -6 0 0.09 0.32
 3 6 1 3.68 0.76
 -3 -6 -1 2.69 0.83
 -3 -6 -1 2.33 0.78
 3 6 1 1.99 0.6
 -3 -6 -1 3.34 0.91
 -3 -6 -2 25.16 2.64
 -3 -6 -2 26.32 2.75
 -3 -6 -2 24.46 2.62
 3 6 2 12.43 1.47
 3 6 2 24.24 2.23
 -3 -6 -2 30.84 2.4
 3 6 3 39.68 2.96
 -3 -6 -3 41.47 3.47
 -3 -6 -3 49.62 3.19
 -3 -6 -3 44.19 3.52
 -3 -6 -3 48.93 3.73
 -3 -6 -4 199.65 7.99
 -3 -6 -4 240.54 7.55
 -3 -6 -4 208.48 8.18
 3 6 4 217.31 7.36
 -3 -6 -4 229.88 8.52
 3 6 5 3.24 0.94
 -3 -6 -5 2.87 0.9
 -3 -6 -5 4.25 1.3
 -3 -6 -5 3.01 0.99
 -3 -6 -6 139.34 6.59
 -3 -6 -6 113.75 5.9
 -3 -6 -6 125.72 6.55
 3 6 6 122.99 6.06
 -3 -6 -7 79.71 4.73
 -3 -6 -7 87.31 5.53
 3 6 7 93.38 5.59
 -3 -6 -7 88.91 5.2
 -3 -6 -8 124.09 6.85
 -3 -6 -8 136.92 6.6
 3 6 8 132.56 7.1
 -3 -6 -9 105.34 6.52
 3 6 9 116.03 6.88
 -3 -6 -9 122.99 6.18
 3 6 10 13.48 2.4
 -3 -6 -10 12.27 2.22
 -3 -6 -10 14.96 2.13
 3 6 11 1.36 0.77
 -3 -6 -11 2.25 1.06
 -3 -6 -11 1.93 0.75
 3 6 12 0.12 0.29
 -3 -6 -12 -0.22 0.43
 -3 -6 -12 0.12 0.44
 -3 -6 -13 35.61 4.15
 3 6 13 43.71 4.55
 3 6 13 36.92 4.46
 -3 -6 -14 7.57 1.98
 3 6 14 10.37 2.33
 -3 -6 -15 4.15 1.49
 3 6 15 6.89 2.01
 -3 -6 -16 19.6 3.44
 3 6 16 25.4 3.99
 -3 -6 -17 15.21 2.99
 3 6 17 19.13 3.59
 -3 -6 -18 0.11 0.27
 3 6 18 0.11 0.69
 -3 -6 -19 3.86 1.86
 3 6 19 4.19 2.07
 -3 -6 -20 -0.9 0.83
 3 6 20 -0.53 0.67
 3 6 21 -1.74 1.24
 -3 -6 -21 -0.1 0.3
 -3 -6 -22 -0.92 0.89
 3 6 22 0 0.6
 -3 -6 -23 0 0.64
 3 6 23 0.08 0.3
 -3 -7 21 -2.92 1.81
 -3 -7 20 -2.6 1.65
 -3 -7 19 0.86 0.92
 -3 -7 18 0 0.17
 -3 -7 17 0.59 0.48
 -3 -7 16 6.98 2.31
 3 7 -15 0.67 0.4
 -3 -7 15 2.3 1.3
 3 7 -14 0 0.15
 -3 -7 14 0.56 0.57
 -3 -7 13 0.88 0.74
 3 7 -13 1.38 1.06
 3 7 -12 2.05 1.05
 -3 -7 12 2 1.13
 3 7 -11 -0.26 0.49
 -3 -7 11 -0.5 0.46
 3 7 -10 1.98 1.05
 -3 -7 10 1.3 0.82
 -3 -7 9 7.33 1.97
 -3 -7 9 7.33 1.63
 3 7 -9 7.73 2.41
 -3 -7 8 10.91 1.78
 3 7 -8 13.1 2.52
 -3 -7 8 12.11 2.31
 -3 -7 7 12.86 2.08
 -3 -7 7 11.94 1.92
 -3 -7 7 12.2 2.11
 3 7 -7 10.61 2.17
 -3 -7 6 7.39 1.49
 -3 -7 6 8.14 1.61
 -3 -7 6 8.29 1.63
 3 7 -6 7.16 1.65
 -3 -7 5 -0.19 0.4
 -3 -7 5 -0.56 0.47
 3 7 -5 0.26 0.18
 -3 -7 5 -0.26 0.26
 -3 -7 4 4.16 1.36
 -3 -7 4 5.18 1.48
 -3 -7 4 4.07 0.99
 3 7 -4 4.15 1.81
 -3 -7 3 71.45 4.84
 -3 -7 3 74.83 4.31
 3 7 -3 70.03 4.97
 -3 -7 3 65.84 4.7
 -3 -7 2 45.77 3.16
 3 7 -2 46.23 3.78
 3 7 -2 43.74 3.24
 -3 -7 2 44.74 3.83
 -3 -7 2 44.54 3.87
 -3 -7 1 4.03 0.86
 -3 -7 1 6.68 1.59
 3 7 -1 3.69 0.89
 -3 -7 1 4.27 1.24
 -3 -7 0 63.52 4.61
 3 7 0 54.07 2.96
 -3 -7 0 60.92 4.55
 -3 -7 0 64.33 3.29
 -3 -7 -1 12.26 2.02
 -3 -7 -1 14.79 2.37
 3 7 1 8.25 1.07
 -3 -7 -1 13.58 2.33
 3 7 2 1.82 0.42
 -3 -7 -2 10.35 2.04
 -3 -7 -2 5.34 1.39
 3 7 2 1.37 0.48
 -3 -7 -2 11.12 2.17
 -3 -7 -3 9.56 1.78
 -3 -7 -3 10.57 1.46
 3 7 3 3.96 0.78
 -3 -7 -3 8.95 1.73
 3 7 3 8.39 1.18
 -3 -7 -3 11.01 1.88
 3 7 4 4.2 0.98
 -3 -7 -4 4.11 1.2
 -3 -7 -4 5.85 1.12
 -3 -7 -4 7.42 1.63
 -3 -7 -4 6.83 1.55
 3 7 5 9.91 1.57
 -3 -7 -5 14.48 2.28
 -3 -7 -5 15.29 2.19
 -3 -7 -5 11.3 2
 -3 -7 -6 59.39 4.27
 -3 -7 -6 59.4 4.66
 -3 -7 -6 62.99 4.7
 3 7 6 66.11 4.47
 -3 -7 -7 4.5 1.2
 3 7 7 3.71 1.17
 -3 -7 -7 3.34 0.93
 -3 -7 -7 2.14 0.84
 3 7 8 1.46 0.7
 -3 -7 -8 1 0.6
 -3 -7 -8 1.89 0.8
 -3 -7 -8 1.99 0.79
 3 7 9 11.84 2.14
 -3 -7 -9 9.49 1.97
 -3 -7 -9 10.44 1.78
 -3 -7 -9 13.29 2.13
 3 7 10 3.9 1.23
 -3 -7 -10 3.3 1.1
 -3 -7 -10 2.11 0.98
 -3 -7 -10 3.1 0.9
 -3 -7 -11 45.17 4.7
 -3 -7 -11 55.85 4.37
 3 7 11 50.87 4.9
 3 7 12 3.61 1.34
 -3 -7 -12 3.5 1.39
 3 7 12 5.05 1.46
 3 7 13 -0.58 0.83
 -3 -7 -13 1.91 1.03
 3 7 13 0.58 0.78
 -3 -7 -14 4.72 1.65
 3 7 14 8.08 2.09
 -3 -7 -15 6.65 1.96
 3 7 15 7.43 2.09
 -3 -7 -16 -0.14 0.28
 3 7 16 -0.22 0.38
 -3 -7 -17 1.61 0.97
 3 7 17 0.44 0.21
 -3 -7 -18 -0.22 0.38
 3 7 18 -0.26 0.79
 -3 -7 -19 -0.05 0.52
 3 7 19 0.05 0.83
 -3 -7 -20 0.17 1.05
 3 7 20 0.65 0.73
 -3 -7 -21 0 0.47
 3 7 21 0 0.99
 -3 -7 -22 -1.59 1.18
 3 7 22 0.2 0.44
 -3 -7 -23 1.75 1.28
 3 7 23 0 0.48
 -3 -8 21 2.58 1.7
 -3 -8 20 0 0.31
 -3 -8 19 1.69 1.29
 -3 -8 18 1 0.96
 3 8 -17 0.9 1.05
 -3 -8 17 0.19 0.49
 3 8 -16 0.59 0.71
 -3 -8 16 1.4 1.17
 3 8 -15 -0.25 0.74
 -3 -8 15 0.01 0.28
 3 8 -14 2.69 1.51
 -3 -8 14 2.25 1.2
 3 8 -13 3.61 1.68
 -3 -8 13 3.01 1.39
 3 8 -12 9.27 2.44
 -3 -8 12 10.01 2.36
 3 8 -11 -0.38 0.57
 -3 -8 11 -0.71 0.82
 -3 -8 10 2.21 0.96
 3 8 -10 0.95 0.71
 -3 -8 9 98.41 6.13
 3 8 -9 91.73 7.39
 -3 -8 9 90.81 6.56
 -3 -8 8 23.54 2.86
 -3 -8 8 21.28 3
 3 8 -8 21.37 3.28
 -3 -8 7 2.68 1.14
 -3 -8 7 3.41 1.16
 -3 -8 7 2.7 0.99
 3 8 -7 0.93 0.88
 -3 -8 6 10.9 1.99
 -3 -8 6 11.37 1.97
 -3 -8 6 11.68 2.07
 3 8 -6 13.09 2.46
 3 8 -5 271.83 11.16
 -3 -8 5 275.08 10.49
 -3 -8 5 260.47 10.11
 -3 -8 5 269.94 9.38
 -3 -8 4 0.25 0.6
 -3 -8 4 1.61 0.57
 -3 -8 4 1.46 0.69
 3 8 -4 1.56 0.88
 -3 -8 3 83.19 5.73
 3 8 -3 76.24 5.37
 -3 -8 3 71.86 4.28
 -3 -8 3 77.95 5.53
 -3 -8 2 0.17 0.27
 -3 -8 2 0.48 0.62
 3 8 -2 0.31 0.25
 -3 -8 1 195.04 8.53
 -3 -8 1 183.82 6.05
 3 8 -1 153.05 5.43
 3 8 -1 143.09 5.59
 -3 -8 1 180.83 8.49
 -3 -8 0 6.67 1.75
 -3 -8 0 6.76 1.76
 -3 -8 0 4.64 0.94
 3 8 0 3.57 0.76
 3 8 0 1.3 0.5
 -3 -8 -1 65.47 4.87
 3 8 1 63.04 3.31
 -3 -8 -1 60.34 4.88
 -3 -8 -1 73.3 5.28
 -3 -8 -2 19.59 2.59
 3 8 2 18.22 1.77
 -3 -8 -2 20.05 2.67
 3 8 2 8.25 1.15
 -3 -8 -2 18.56 2.46
 3 8 3 23.89 2.55
 -3 -8 -3 30.88 3.4
 -3 -8 -3 17.53 1.81
 -3 -8 -3 32.59 3.45
 -3 -8 -3 32.25 3.54
 -3 -8 -4 1.16 0.69
 -3 -8 -4 0.37 0.36
 3 8 4 0.61 0.33
 -3 -8 -4 0.73 0.34
 3 8 4 0.27 0.12
 -3 -8 -5 250.45 9.89
 -3 -8 -5 261.67 10.4
 -3 -8 -5 282.72 10.79
 3 8 5 268.62 8.79
 -3 -8 -6 -0.44 0.34
 3 8 6 1.12 0.61
 -3 -8 -6 0.3 0.52
 -3 -8 -6 -0.39 0.45
 -3 -8 -7 39.13 3.73
 -3 -8 -7 26.6 4.03
 -3 -8 -7 39.81 4.05
 3 8 7 37.35 3.79
 -3 -8 -8 21.1 2.77
 -3 -8 -8 20.83 3.05
 -3 -8 -8 22.64 3
 3 8 8 23.64 2.75
 -3 -8 -9 37.17 3.51
 -3 -8 -9 40.4 3.85
 -3 -8 -9 30.67 3.74
 3 8 9 37.57 3.8
 3 8 10 8.18 1.88
 -3 -8 -10 6.95 1.59
 -3 -8 -10 5.58 1.75
 -3 -8 -10 7.19 1.43
 3 8 11 10.54 2.15
 -3 -8 -11 6.75 1.71
 -3 -8 -11 7.64 2.02
 3 8 11 9.5 1.97
 3 8 12 0.1 0.21
 -3 -8 -12 1.07 0.84
 3 8 12 1.46 0.76
 -3 -8 -13 1.69 0.94
 3 8 13 0.54 0.41
 -3 -8 -14 1.33 0.95
 3 8 14 -0.23 0.52
 3 8 15 6.48 1.97
 -3 -8 -15 2.29 1.19
 3 8 16 16.76 3.15
 -3 -8 -16 11.52 2.77
 3 8 17 6.24 1.97
 -3 -8 -17 3.84 1.51
 -3 -8 -18 0.29 0.43
 3 8 18 0.91 0.9
 -3 -8 -19 0.33 0.44
 3 8 19 0.09 0.3
 -3 -8 -20 0.36 0.92
 3 8 20 -0.34 0.46
 -3 -8 -21 0 0.49
 3 8 21 -2.66 1.52
 -3 -8 -22 0 0.47
 3 8 22 -0.83 0.87
 -3 -8 -23 -1.13 1.06
 3 8 23 2.91 1.69
 -3 -9 20 0.71 1.5
 -3 -9 19 -0.47 0.69
 3 9 -18 -0.99 0.98
 -3 -9 18 1.62 1.51
 -3 -9 17 0.66 0.87
 3 9 -17 1.19 1.22
 3 9 -16 1.05 0.91
 -3 -9 16 0.99 0.87
 3 9 -15 2.03 1.29
 -3 -9 15 1.32 0.98
 3 9 -14 3.82 1.73
 -3 -9 14 4.24 1.71
 3 9 -13 1.89 1.1
 -3 -9 13 3.64 1.54
 3 9 -12 6.91 2.14
 -3 -9 12 6.32 1.96
 3 9 -11 10.2 2.59
 -3 -9 11 8.88 2.18
 -3 -9 10 24.61 3.12
 -3 -9 10 20.22 3.22
 3 9 -10 23.62 3.91
 -3 -9 9 10.6 2.15
 -3 -9 9 8.79 2.03
 3 9 -9 7.84 2.04
 -3 -9 8 6.23 1.53
 -3 -9 8 5.83 1.58
 3 9 -8 3.53 1.33
 -3 -9 7 41.53 4.12
 -3 -9 7 38.9 3.88
 3 9 -7 36.24 4.43
 -3 -9 6 30.54 3.52
 -3 -9 6 31.07 3.34
 3 9 -6 31.1 3.84
 -3 -9 5 11.7 2.19
 -3 -9 5 13.54 2.39
 -3 -9 5 12.71 1.96
 3 9 -5 10.44 2.25
 -3 -9 4 26 3.26
 3 9 -4 25.71 3.3
 -3 -9 4 26.82 2.72
 -3 -9 4 24.45 3.03
 -3 -9 3 47.17 4.38
 -3 -9 3 50.17 3.52
 3 9 -3 44.4 4.32
 -3 -9 3 47.94 4.31
 -3 -9 2 -1 0.88
 -3 -9 2 0.38 0.28
 -3 -9 2 1.19 0.5
 3 9 -2 0.84 0.44
 -3 -9 1 13.18 2.35
 3 9 -1 8.07 1.28
 -3 -9 1 16.02 2.45
 3 9 -1 15.27 1.54
 -3 -9 1 15.4 1.61
 -3 -9 0 34.88 3.72
 3 9 0 35.77 2.35
 -3 -9 0 38.97 2.47
 3 9 0 22.61 2.02
 -3 -9 0 37.01 4.01
 -3 -9 -1 37.81 3.91
 3 9 1 34.12 2.26
 -3 -9 -1 37.49 3.98
 -3 -9 -1 36.42 4.02
 -3 -9 -2 6.27 1.55
 -3 -9 -2 6.41 1.65
 3 9 2 6.44 1.06
 -3 -9 -2 8.01 1.95
 3 9 2 2.78 0.57
 3 9 3 14.02 1.58
 -3 -9 -3 14.59 2.47
 -3 -9 -3 12.98 2.33
 -3 -9 -3 11.14 2.02
 3 9 3 5.64 0.84
 -3 -9 -4 9.96 2.08
 3 9 4 10.66 1.39
 -3 -9 -4 11.81 2.09
 -3 -9 -4 8.29 1.7
 3 9 4 3.72 0.69
 -3 -9 -4 9.54 1.39
 -3 -9 -5 14.88 2.51
 -3 -9 -5 14.33 2.32
 -3 -9 -5 18.38 2.78
 3 9 5 9.16 1.17
 3 9 5 17.61 2.02
 -3 -9 -6 44.9 4.29
 -3 -9 -6 50.18 4.65
 -3 -9 -6 53.67 4.8
 3 9 6 51.45 3.9
 -3 -9 -7 103.75 6.62
 -3 -9 -7 112.54 7.27
 -3 -9 -7 126.31 7.43
 3 9 7 120.66 6.42
 -3 -9 -8 16.98 2.59
 -3 -9 -8 20.9 3.09
 -3 -9 -8 22.2 3.02
 3 9 8 21.77 2.76
 -3 -9 -9 7.88 1.99
 3 9 9 7.78 1.73
 -3 -9 -9 8.54 1.81
 3 9 9 7.26 1.44
 3 9 10 4.57 1.42
 -3 -9 -10 3.2 1.29
 -3 -9 -10 2.26 0.89
 3 9 10 2.98 0.84
 -3 -9 -11 88.12 5.93
 -3 -9 -11 88.27 7.1
 3 9 11 96.64 6.08
 3 9 11 95.84 6.63
 3 9 12 9.31 1.91
 -3 -9 -12 7.09 1.99
 -3 -9 -12 8.63 1.81
 -3 -9 -13 4.27 1.61
 -3 -9 -13 4.61 1.35
 3 9 13 5.65 1.57
 -3 -9 -14 10.19 2.51
 3 9 14 11.28 2.42
 -3 -9 -15 10.59 2.63
 3 9 15 17.47 3.22
 -3 -9 -16 2.33 1.23
 3 9 16 3.22 1.35
 -3 -9 -17 0.52 0.16
 3 9 17 0.2 0.42
 -3 -9 -18 4.07 1.83
 3 9 18 6.84 2.17
 -3 -9 -19 -1.63 1.16
 3 9 19 1.69 1.19
 -3 -9 -20 -2.41 1.44
 3 9 20 0.01 0.51
 -3 -9 -21 1.62 1.21
 3 9 21 1.57 1.31
 -3 -9 -22 0 0.15
 3 9 22 0.91 1.24
 -3 -10 20 1.08 1.07
 3 10 -19 0.33 0.86
 -3 -10 19 1.1 1.53
 3 10 -18 0 0.25
 -3 -10 18 -1.54 1.2
 3 10 -17 0.41 1.14
 -3 -10 17 -0.28 0.46
 3 10 -16 1.99 1.57
 -3 -10 16 1.16 1.13
 3 10 -15 0.3 0.44
 -3 -10 15 0.76 0.81
 3 10 -14 0.36 0.54
 -3 -10 14 0.63 0.81
 3 10 -13 1.84 1.25
 -3 -10 13 0.37 0.67
 3 10 -12 2.11 1.27
 -3 -10 12 1.45 0.75
 -3 -10 11 0.86 0.69
 3 10 -11 1.27 0.87
 -3 -10 11 0.66 0.65
 -3 -10 10 7.31 1.82
 -3 -10 10 6.93 1.91
 3 10 -10 5.53 1.89
 -3 -10 9 1.58 0.76
 -3 -10 9 1.36 0.77
 3 10 -9 1.64 1.03
 -3 -10 8 16.51 2.69
 3 10 -8 12.35 2.64
 -3 -10 8 13.86 2.4
 -3 -10 7 0.56 0.39
 -3 -10 7 0.7 0.64
 3 10 -7 -1.13 0.8
 -3 -10 6 18.62 2.96
 -3 -10 6 20.18 2.57
 3 10 -6 17.48 3.03
 -3 -10 5 13.33 2.28
 -3 -10 5 10.44 1.83
 3 10 -5 8.73 2.29
 -3 -10 4 4.18 1.01
 -3 -10 4 3.89 1.3
 3 10 -4 3.63 1.27
 -3 -10 3 6.2 1.24
 -3 -10 3 6.14 1.63
 -3 -10 2 23.29 3.14
 -3 -10 2 20.27 3.02
 -3 -10 2 17.55 1.95
 3 10 -2 13.28 1.58
 3 10 -2 13.09 1.73
 -3 -10 1 15.59 1.64
 3 10 -1 13.22 1.51
 -3 -10 1 16.83 2.77
 3 10 -1 10.46 1.42
 -3 -10 1 18.61 2.86
 -3 -10 0 3.04 1.34
 -3 -10 0 2.65 1.17
 3 10 0 2.29 0.57
 3 10 0 1.57 0.48
 -3 -10 -1 2.51 1.04
 -3 -10 -1 1.94 0.88
 3 10 1 2.46 0.59
 3 10 1 1.44 0.41
 -3 -10 -2 6.69 1.66
 3 10 2 6.51 0.98
 -3 -10 -2 5.55 1.55
 -3 -10 -2 5.9 1.58
 3 10 2 3.33 0.59
 -3 -10 -3 19.74 2.81
 3 10 3 8.9 0.93
 -3 -10 -3 17.57 2.84
 -3 -10 -3 22.45 3.19
 3 10 3 17.18 1.81
 -3 -10 -4 48.79 4.58
 -3 -10 -4 58.21 5.2
 -3 -10 -4 45.45 3.04
 -3 -10 -4 60.37 5.24
 3 10 4 57.05 3.51
 -3 -10 -5 4.9 1.53
 3 10 5 4.37 1.07
 -3 -10 -5 2.33 0.72
 -3 -10 -5 2.45 1.13
 -3 -10 -5 3.21 1.08
 3 10 5 1.31 0.41
 3 10 6 0.53 0.15
 -3 -10 -6 -0.12 0.4
 -3 -10 -6 0.21 0.24
 -3 -10 -7 36.86 4
 3 10 7 44.82 3.65
 -3 -10 -7 39.7 4.47
 3 10 7 40.71 2.69
 3 10 8 1.81 0.79
 -3 -10 -8 1.54 1.1
 -3 -10 -8 3.21 1.2
 3 10 8 1.9 0.73
 3 10 9 1.59 0.49
 -3 -10 -9 0.95 0.26
 -3 -10 -9 1.24 0.88
 3 10 9 2.34 0.78
 -3 -10 -10 1.61 1.02
 -3 -10 -10 0.94 0.71
 3 10 10 0.25 0.36
 -3 -10 -11 8.98 1.84
 -3 -10 -11 11.04 2.56
 3 10 11 11.72 1.92
 -3 -10 -12 2.25 1.05
 -3 -10 -12 2.3 0.97
 3 10 12 2.52 0.98
 -3 -10 -13 -0.34 0.43
 -3 -10 -13 0.79 0.67
 3 10 13 1.47 0.89
 -3 -10 -14 0.83 0.42
 -3 -10 -14 1.69 1.06
 3 10 14 1.08 0.66
 -3 -10 -15 4.95 1.95
 3 10 15 4.52 1.54
 -3 -10 -16 1.16 1.01
 3 10 16 0.48 0.54
 -3 -10 -17 0.18 0.4
 3 10 17 0.82 0.7
 -3 -10 -18 1.63 1.49
 3 10 18 0.85 0.77
 -3 -10 -19 2.56 1.97
 3 10 19 -0.85 0.84
 -3 -10 -20 0.01 1.05
 -3 -10 -21 0 0.22
 -3 -10 -22 0.79 0.9
 3 11 -19 -0.26 0.55
 -3 -11 19 0 0.46
 3 11 -18 0 0.32
 -3 -11 18 -0.07 0.26
 3 11 -17 1.99 1.63
 -3 -11 17 -1.18 1.02
 3 11 -16 0 0.47
 -3 -11 16 1.46 1.13
 3 11 -15 2.03 1.46
 -3 -11 15 1.86 1.32
 3 11 -14 0.8 0.92
 -3 -11 14 0.47 0.15
 3 11 -13 5.98 2.27
 -3 -11 13 6.81 2.09
 -3 -11 12 0.86 0.67
 3 11 -12 0.58 0.75
 -3 -11 12 -0.35 0.69
 -3 -11 11 3.5 1.51
 3 11 -11 3.71 1.68
 -3 -11 11 4.09 1.37
 -3 -11 10 1.04 0.76
 -3 -11 10 0.3 0.67
 3 11 -10 1.09 0.9
 -3 -11 9 3.58 1.3
 -3 -11 9 4.79 1.45
 3 11 -9 5.53 1.93
 -3 -11 8 14.15 2.68
 -3 -11 8 14.6 2.43
 3 11 -8 11.27 2.65
 -3 -11 7 77.51 6.26
 3 11 -7 76.65 6.85
 -3 -11 7 81.29 5.69
 -3 -11 6 18.05 2.99
 -3 -11 6 18.71 2.48
 3 11 -6 14.07 2.81
 3 11 -5 5.36 1.65
 -3 -11 5 6.12 1.4
 3 11 -4 41.98 4.71
 -3 -11 4 49.7 4.97
 -3 -11 4 53.58 3.89
 -3 -11 3 130.87 8.04
 -3 -11 3 150.65 6.19
 -3 -11 2 4.22 1.41
 -3 -11 2 2.68 0.7
 3 11 -2 1.99 0.61
 3 11 -2 0.57 0.34
 3 11 -1 -0.32 0.25
 -3 -11 1 0.52 0.37
 3 11 0 22.12 1.63
 -3 -11 0 25.24 3.41
 3 11 1 12.73 1.25
 -3 -11 -1 14.07 2.57
 3 11 1 9.45 0.95
 -3 -11 -2 8.11 2.02
 3 11 2 4.82 0.76
 -3 -11 -2 4.64 1.58
 3 11 2 6.35 0.67
 -3 -11 -3 114.13 7.34
 -3 -11 -3 131.52 8.12
 3 11 3 122.42 4.71
 -3 -11 -4 21.86 3.28
 -3 -11 -4 19.47 2.87
 3 11 4 19.69 1.96
 -3 -11 -5 26.52 3.5
 -3 -11 -5 7.36 1.31
 -3 -11 -5 23.85 3.66
 3 11 5 7.52 0.76
 3 11 5 18.7 1.19
 3 11 5 17.71 2.14
 -3 -11 -6 57.34 5.24
 -3 -11 -6 58.22 5.82
 3 11 6 31.55 1.86
 3 11 6 39.56 2.11
 3 11 6 58.26 3.86
 -3 -11 -7 84.67 6.34
 -3 -11 -7 90.58 7.09
 3 11 7 89.93 3.85
 3 11 7 97.53 5.51
 -3 -11 -8 3.86 1.52
 -3 -11 -8 3.39 1.27
 3 11 8 3.04 0.75
 -3 -11 -9 1.56 1.67
 -3 -11 -9 5.43 1.68
 3 11 9 3.17 1.04
 -3 -11 -10 5.04 1.78
 -3 -11 -10 3.06 1.26
 3 11 10 2.83 0.89
 -3 -11 -11 4.98 1.86
 -3 -11 -11 5.29 1.61
 3 11 11 6.11 1.4
 -3 -11 -12 1.94 0.88
 -3 -11 -12 1.47 0.77
 3 11 12 2.55 0.92
 -3 -11 -13 -0.48 0.63
 3 11 13 1.07 0.72
 -3 -11 -13 -0.41 0.43
 -3 -11 -14 -0.12 0.75
 -3 -11 -14 0.09 0.46
 3 11 14 0.16 0.35
 -3 -11 -15 0.58 0.59
 -3 -11 -15 -0.51 0.58
 3 11 15 -0.29 0.4
 -3 -11 -16 3.72 1.77
 -3 -11 -17 0.49 0.42
 -3 -11 -18 0.26 0.61
 -3 -11 -19 2.98 1.66
 -3 -11 -20 1.44 1.18
 -3 -11 -21 0 0.85
 -3 -12 18 0.3 0.8
 3 12 -18 0 0.5
 3 12 -17 1.76 1.36
 -3 -12 17 0.03 0.28
 3 12 -16 -1.44 1.19
 -3 -12 16 1.14 1.41
 3 12 -15 0.27 0.51
 -3 -12 15 0.86 0.65
 3 12 -14 -1.6 1.2
 -3 -12 14 1.24 0.94
 3 12 -13 1.23 1.13
 -3 -12 13 0.48 0.55
 -3 -12 12 4.84 1.58
 -3 -12 12 3.52 1.46
 3 12 -12 3.72 1.79
 -3 -12 11 3.13 1.32
 -3 -12 11 0.97 0.62
 3 12 -11 0.99 0.87
 -3 -12 10 0.64 0.46
 3 12 -10 1.16 0.93
 -3 -12 10 -1.14 0.96
 -3 -12 9 5.86 1.8
 3 12 -9 3.29 1.47
 -3 -12 9 4.58 1.38
 -3 -12 8 17.8 2.73
 3 12 -8 11.91 2.79
 -3 -12 8 16.75 3.03
 -3 -12 7 6.55 1.66
 -3 -12 7 7.71 2.49
 3 12 -7 4.74 1.7
 -3 -12 6 -1.09 0.94
 -3 -12 6 -0.12 0.39
 3 12 -6 0.16 0.88
 3 12 -5 2.33 1.18
 -3 -12 5 2.78 0.9
 -3 -12 5 3.42 1.37
 -3 -12 4 -0.19 0.31
 3 12 -4 -0.26 0.39
 -3 -12 3 6.09 1.16
 3 12 -3 5.29 0.91
 -3 -12 3 4.79 1.42
 -3 -12 2 29.01 3.76
 3 12 -2 22.52 1.73
 -3 -12 2 28.85 2.43
 3 12 -1 0.42 0.11
 -3 -12 1 1.57 1.07
 -3 -12 1 1.22 0.47
 3 12 0 1.27 0.33
 -3 -12 0 4.31 1.6
 3 12 1 -0.04 0.07
 -3 -12 -1 0.43 0.73
 -3 -12 -2 21.81 3.46
 -3 -12 -2 20.69 3.2
 3 12 2 18.24 1.36
 3 12 3 0.23 0.1
 -3 -12 -3 -0.12 0.41
 3 12 4 -0.18 0.11
 -3 -12 -4 0.41 0.46
 -3 -12 -4 -0.17 0.37
 -3 -12 -5 3.77 0.87
 -3 -12 -5 7.1 2.04
 -3 -12 -5 5.17 1.62
 -3 -12 -6 5.13 1.73
 -3 -12 -6 4.79 1.52
 -3 -12 -7 3.98 1.54
 -3 -12 -7 0.65 0.35
 -3 -12 -8 3 1.25
 -3 -12 -8 4.65 1.73
 -3 -12 -9 99.32 7.11
 -3 -12 -9 110.46 8.42
 -3 -12 -10 6.2 2
 -3 -12 -10 5.6 1.72
 -3 -12 -11 6.39 2.02
 -3 -12 -11 4.92 1.54
 -3 -12 -12 0.5 0.4
 -3 -12 -12 -0.18 0.18
 -3 -12 -13 18.72 3.06
 -3 -12 -13 21.16 3.86
 -3 -12 -14 3.56 1.68
 -3 -12 -14 3.86 1.42
 -3 -12 -15 -0.35 0.65
 -3 -12 -15 -0.06 0.35
 -3 -12 -16 1.27 1.05
 -3 -12 -17 0.51 0.92
 -3 -12 -18 0.22 0.9
 -3 -12 -19 1.31 1.13
 -3 -12 -20 -1.48 1.22
 -3 -12 -21 0 0.59
 3 13 -17 1.81 1.94
 -3 -13 17 0.57 0.88
 3 13 -16 0.17 0.83
 -3 -13 16 0.03 0.49
 3 13 -15 1.39 1.48
 -3 -13 15 0.95 0.84
 3 13 -14 0 0.45
 -3 -13 14 0.14 0.42
 -3 -13 13 -0.17 0.44
 -3 -13 13 -0.24 0.67
 3 13 -13 0 0.35
 -3 -13 12 -0.1 0.4
 -3 -13 12 0.12 0.46
 3 13 -12 1.45 1.27
 -3 -13 11 -0.49 0.77
 -3 -13 11 -0.49 0.48
 3 13 -11 -0.32 0.62
 -3 -13 10 0.36 0.26
 -3 -13 10 0.43 0.38
 3 13 -10 0.9 1.1
 -3 -13 9 0.51 0.45
 -3 -13 9 -0.07 0.58
 3 13 -9 0.03 0.36
 -3 -13 8 -0.72 0.75
 -3 -13 8 0.07 0.41
 3 13 -8 0.75 0.76
 -3 -13 7 3.28 1.15
 -3 -13 7 3.23 1.41
 3 13 -7 2.53 1.51
 -3 -13 6 -0.23 0.43
 -3 -13 6 0.19 0.22
 -3 -13 5 4.69 1.69
 -3 -13 5 3.46 1.06
 3 13 -5 2.41 1.15
 -3 -13 4 0.88 0.79
 3 13 -4 1.03 0.73
 -3 -13 4 1.71 0.74
 -3 -13 3 1.09 0.55
 -3 -13 3 -1.53 1.17
 -3 -13 2 -1.02 0.91
 -3 -13 2 1.18 0.45
 -3 -13 1 7.78 1.96
 -3 -13 0 1.73 0.75
 -3 -13 -1 -0.34 0.42
 -3 -13 -2 -0.08 0.38
 -3 -13 -3 2.16 0.98
 -3 -13 -3 1.88 0.97
 -3 -13 -4 1.88 1.05
 -3 -13 -4 0.66 0.37
 -3 -13 -5 12.37 2.6
 -3 -13 -5 18.5 3.37
 -3 -13 -6 30 3.99
 -3 -13 -6 33.37 4.64
 -3 -13 -7 6.15 2.02
 -3 -13 -7 4.65 1.57
 -3 -13 -8 -0.09 0.29
 -3 -13 -8 -0.43 0.37
 -3 -13 -9 13.55 2.95
 -3 -13 -9 13.53 2.67
 -3 -13 -10 19.64 3.61
 -3 -13 -10 16.55 2.87
 -3 -13 -11 -1.12 1.02
 -3 -13 -11 0.5 0.28
 -3 -13 -12 0.92 0.83
 -3 -13 -12 3.05 1.49
 -3 -13 -13 12.43 2.99
 -3 -13 -13 11.58 2.45
 -3 -13 -14 -0.58 0.64
 -3 -13 -14 1.24 0.9
 -3 -13 -15 2.38 1.54
 -3 -13 -15 1.32 0.83
 -3 -13 -16 0.85 0.98
 -3 -13 -17 2.98 1.66
 -3 -13 -18 1.16 1.06
 -3 -13 -19 0 0.45
 -3 -13 -20 -0.91 0.98
 3 14 -16 1.16 1.65
 -3 -14 16 0.29 0.59
 3 14 -15 -0.97 1.01
 -3 -14 15 -0.26 0.61
 3 14 -14 0.81 1.3
 -3 -14 14 0.97 0.74
 -3 -14 13 0.22 0.45
 3 14 -13 0.65 1.11
 -3 -14 12 4.3 1.67
 -3 -14 12 2.37 1.26
 3 14 -12 1.09 1.25
 -3 -14 11 0.86 0.52
 -3 -14 11 0.77 0.45
 3 14 -11 0.25 0.59
 -3 -14 10 1.69 1.05
 3 14 -10 0.87 0.9
 -3 -14 10 1.61 1.13
 -3 -14 9 0.42 0.43
 -3 -14 9 2.05 0.99
 3 14 -9 2.38 1.44
 -3 -14 8 1.94 1.11
 -3 -14 8 1.69 0.92
 3 14 -8 1.03 0.98
 -3 -14 7 1.61 0.76
 -3 -14 7 1.9 1.02
 3 14 -7 1.86 1.1
 -3 -14 6 3.9 1.46
 3 14 -6 2.44 1.18
 -3 -14 5 13.88 2.82
 3 14 -5 13.58 2.99
 -3 -14 4 14.84 2.9
 -3 -14 3 0.29 0.16
 -3 -14 2 5.48 1.82
 -3 -14 1 9.35 2.33
 -3 -14 0 2.52 1.25
 -3 -14 -1 7.68 2.17
 -3 -14 -2 25.52 3.88
 -3 -14 -3 0.37 0.5
 -3 -14 -3 1.99 1.05
 -3 -14 -4 12.86 2.7
 -3 -14 -4 19.47 3.53
 -3 -14 -5 16.44 2.96
 -3 -14 -5 21.44 3.77
 -3 -14 -6 7.28 2.01
 -3 -14 -6 11.4 2.82
 -3 -14 -7 4.81 1.89
 -3 -14 -7 1.2 0.9
 -3 -14 -8 8.16 2.07
 -3 -14 -8 9.59 2.59
 -3 -14 -9 9.83 2.5
 -3 -14 -9 12.16 2.51
 -3 -14 -10 3.61 1.35
 -3 -14 -10 5.47 2.02
 -3 -14 -11 1.62 1.09
 -3 -14 -11 1.46 0.96
 -3 -14 -12 3.18 1.52
 -3 -14 -12 2.09 1.09
 -3 -14 -13 0.19 0.66
 -3 -14 -13 0.75 0.75
 -3 -14 -14 0.88 0.79
 -3 -14 -14 -0.36 0.55
 -3 -14 -15 -0.46 1.04
 -3 -14 -15 -0.11 0.31
 -3 -14 -16 0.77 1.16
 -3 -14 -17 -2.32 1.5
 -3 -14 -18 0 1.16
 -3 -14 -19 -1.19 1.13
 3 15 -15 -2.24 1.58
 3 15 -14 1.25 1.86
 3 15 -13 0.69 1.19
 3 15 -12 0 0.32
 -3 -15 12 0.82 0.8
 -3 -15 11 -0.11 0.42
 3 15 -11 1.06 1.24
 -3 -15 10 0.32 0.53
 3 15 -10 -0.25 0.7
 -3 -15 9 -0.77 0.8
 3 15 -9 1.5 1.17
 -3 -15 8 0.85 0.76
 3 15 -8 1.98 1.39
 -3 -15 7 -0.19 0.22
 3 15 -7 -0.03 0.11
 -3 -15 6 -0.25 0.48
 3 15 -6 0.43 0.47
 -3 -15 5 3.77 1.43
 3 15 -5 3.03 1.52
 -3 -15 4 0.62 0.82
 -3 -15 3 1.91 1.08
 -3 -15 2 -1.12 0.88
 -3 -15 1 8.64 2.18
 -3 -15 0 9.31 2.36
 -3 -15 -1 1.11 0.85
 -3 -15 -2 0.06 0.22
 -3 -15 -3 -0.32 0.16
 -3 -15 -4 8.27 2.23
 -3 -15 -4 11.95 2.97
 -3 -15 -5 -1.75 1.08
 -3 -15 -5 0.43 0.68
 -3 -15 -6 -0.29 0.59
 -3 -15 -6 0.11 0.59
 -3 -15 -7 16.34 3.46
 -3 -15 -7 14.46 3.02
 -3 -15 -8 1.2 0.89
 -3 -15 -8 2.62 1.42
 -3 -15 -9 1.61 1.24
 -3 -15 -9 0.68 0.81
 -3 -15 -10 -0.76 0.9
 -3 -15 -10 0.69 0.93
 -3 -15 -11 6.07 2.17
 -3 -15 -11 1.51 0.69
 -3 -15 -12 1.64 1.18
 -3 -15 -12 1.12 0.85
 -3 -15 -13 1.22 1.29
 -3 -15 -13 -0.7 0.82
 -3 -15 -14 0.09 0.31
 -3 -15 -14 1.88 1.19
 -3 -15 -15 0.02 0.32
 -3 -15 -15 0.1 0.27
 -3 -15 -16 4.41 2.08
 -3 -15 -17 -4.48 2.14
 -3 -15 -18 0 0.74
 3 16 -14 0.5 1.23
 3 16 -13 1.09 1.63
 -3 -16 12 -0.22 0.45
 3 16 -12 -1.19 1.11
 -3 -16 11 -0.54 0.72
 3 16 -11 0 0.71
 -3 -16 10 -0.38 0.12
 3 16 -10 0.67 0.79
 -3 -16 9 0.86 0.61
 3 16 -9 0.36 0.86
 3 16 -8 1.31 1.16
 -3 -16 8 -0.11 0.24
 -3 -16 7 0.47 0.67
 3 16 -7 0.95 0.96
 -3 -16 6 1.23 0.62
 3 16 -6 1.02 0.94
 -3 -16 5 3.99 1.65
 3 16 -5 3.93 1.92
 -3 -16 4 0.55 0.29
 -3 -16 3 1.8 1.09
 -3 -16 2 1.17 0.91
 -3 -16 1 0.45 0.72
 -3 -16 0 -0.36 0.51
 -3 -16 -1 4.83 1.78
 -3 -16 -2 -0.51 0.67
 -3 -16 -3 1.96 1.11
 -3 -16 -4 4.61 1.83
 -3 -16 -4 3.73 1.42
 -3 -16 -5 7.79 2.26
 -3 -16 -5 7.75 2.4
 -3 -16 -6 0.02 0.14
 -3 -16 -6 1.35 0.97
 -3 -16 -7 10.99 2.95
 -3 -16 -7 9.85 2.5
 -3 -16 -8 11.22 2.63
 -3 -16 -8 12.74 3.19
 -3 -16 -9 0.73 0.74
 -3 -16 -9 0.1 0.22
 -3 -16 -10 -1.04 1.23
 -3 -16 -10 0.38 0.65
 -3 -16 -11 7.04 2.61
 -3 -16 -11 4.67 1.93
 -3 -16 -12 2.9 1.52
 -3 -16 -12 1.47 1.48
 -3 -16 -13 0.06 0.28
 -3 -16 -13 -0.39 0.61
 -3 -16 -14 0.02 0.27
 -3 -16 -14 -2.37 1.5
 -3 -16 -15 3.61 1.67
 -3 -16 -15 1.64 1.28
 -3 -16 -16 -1.14 1.08
 -3 -16 -17 -1.93 1.43
 3 17 -12 0.14 0.41
 -3 -17 12 -0.38 0.72
 -3 -17 11 0.39 0.63
 3 17 -11 -0.21 0.47
 -3 -17 10 0.87 0.69
 3 17 -10 -0.61 0.78
 -3 -17 9 -1.05 1.03
 3 17 -9 0.31 0.55
 -3 -17 8 2.33 1.32
 3 17 -8 0.44 0.96
 -3 -17 7 0.29 0.39
 3 17 -7 1.17 1.02
 -3 -17 6 3.17 1.55
 3 17 -6 2.2 1.48
 -3 -17 5 0.04 0.24
 3 17 -5 0.35 0.73
 -3 -17 4 4.58 1.72
 -3 -17 3 3.58 1.59
 -3 -17 2 1.72 1.03
 -3 -17 1 1.42 0.98
 -3 -17 0 8.84 2.59
 -3 -17 -1 1.52 0.97
 -3 -17 -2 1.45 1.02
 -3 -17 -3 6.22 2.04
 -3 -17 -4 10.41 2.83
 -3 -17 -5 -0.65 1
 -3 -17 -5 0.6 0.69
 -3 -17 -6 0.1 0.56
 -3 -17 -6 -0.16 0.45
 -3 -17 -7 1.93 1.4
 -3 -17 -7 1.05 0.81
 -3 -17 -8 0.24 0.88
 -3 -17 -8 -0.53 0.87
 -3 -17 -9 0.09 0.14
 -3 -17 -9 -0.17 0.5
 -3 -17 -10 3.81 2.11
 -3 -17 -10 0.26 0.2
 -3 -17 -11 1.1 1.09
 -3 -17 -11 0 0.27
 -3 -17 -12 0.36 1.11
 -3 -17 -12 -0.97 0.99
 -3 -17 -13 -1.61 1.28
 -3 -17 -13 1.05 0.97
 -3 -17 -14 2.32 1.54
 -3 -17 -14 0.12 0.32
 -3 -17 -15 -1.37 1.19
 -3 -17 -15 -0.03 0.05
 3 18 -11 0.62 0.82
 -3 -18 10 -0.11 0.44
 3 18 -10 0.38 0.95
 -3 -18 9 0.43 0.79
 3 18 -9 0 0.51
 -3 -18 8 0.86 0.62
 3 18 -8 -0.62 0.79
 -3 -18 7 0.1 0.36
 3 18 -7 0 0.49
 -3 -18 6 5 2.08
 3 18 -6 3.21 1.91
 -3 -18 5 -1.26 1.01
 3 18 -5 0 0.24
 -3 -18 4 0.62 1.09
 3 18 -4 0.88 1.04
 -3 -18 3 3.19 1.64
 -3 -18 2 -0.37 0.43
 -3 -18 1 -0.18 0.6
 -3 -18 0 0.66 0.6
 -3 -18 -1 3.63 1.73
 -3 -18 -2 1.73 1.18
 -3 -18 -3 0.1 0.3
 -3 -18 -4 0.45 0.82
 -3 -18 -5 2.1 1.31
 -3 -18 -6 -0.23 0.57
 -3 -18 -6 0.39 0.62
 -3 -18 -7 -0.71 0.8
 -3 -18 -7 0.96 1.29
 -3 -18 -8 0 0.26
 -3 -18 -8 0.98 0.97
 -3 -18 -9 0.31 0.65
 -3 -18 -9 0 0.53
 -3 -18 -10 -0.57 0.67
 -3 -18 -10 0 0.54
 -3 -18 -11 0 0.3
 -3 -18 -11 0.13 0.32
 -3 -18 -12 -0.66 0.83
 -3 -18 -12 -1.19 0.98
 -3 -18 -13 0.43 0.68
 -3 -18 -13 0 0.64
 -3 -18 -14 0.64 0.84
 -3 -18 -14 0.79 1.07
 -3 -19 8 1.09 1.13
 3 19 -8 0 0.24
 -3 -19 7 1.12 1.17
 3 19 -7 1.14 1.08
 -3 -19 6 0.5 1.01
 3 19 -6 0.94 0.96
 -3 -19 5 -0.15 0.37
 3 19 -5 0.29 0.78
 -3 -19 4 -1.13 0.99
 3 19 -4 0.55 0.72
 -3 -19 3 0.25 0.47
 -3 -19 2 2.79 1.71
 -3 -19 1 0.7 0.72
 -3 -19 0 0.76 0.94
 -3 -19 -1 0.64 0.81
 -3 -19 -2 4.58 2.1
 -3 -19 -3 5.53 2.5
 -3 -19 -4 -0.02 0.48
 -3 -19 -5 1.55 1.32
 -3 -19 -6 3.28 1.92
 -3 -19 -6 3.83 1.92
 -3 -19 -7 1.06 1.25
 -3 -19 -7 1.67 1.28
 -3 -19 -8 -1.71 1.19
 -3 -19 -8 0 0.62
 -3 -19 -9 0.58 0.7
 -3 -19 -9 4.09 2.45
 -3 -19 -10 0.97 1.18
 -3 -19 -10 1.8 2.06
 -3 -19 -11 0 0.27
 -3 -19 -11 -0.75 0.9
 -3 -19 -12 1.07 1.73
 -3 -19 -12 0.06 0.7
 -3 -20 5 0.17 0.7
 3 20 -5 1.32 1.16
 -3 -20 4 0.56 0.7
 3 20 -4 0 0.59
 -3 -20 3 -0.9 0.86
 -3 -20 2 0.29 0.67
 -3 -20 1 1.61 1.45
 -3 -20 0 1.6 1.41
 -3 -20 -1 0.49 0.66
 -3 -20 -2 4.64 2.26
 -3 -20 -3 -1.4 1.11
 -3 -20 -4 1.9 1.3
 -3 -20 -5 -0.37 0.58
 -3 -20 -6 -0.55 0.7
 -3 -20 -7 0.98 1.43
 -3 -20 -7 0 0.82
 -3 -20 -8 0.62 0.75
 -3 -20 -8 -0.57 0.78
 -3 -20 -9 0 0.6
 -3 -20 -9 0 0.59
 -3 -21 0 1.45 1.37
 -3 -21 -1 3.23 2.04
 -3 -21 -2 -1.27 1.1
 -3 -21 -3 4.08 2.19
 4 -18 -6 -0.51 0.79
 4 -18 -5 0 0.36
 4 -18 -4 1.95 1.77
 4 -18 -3 4.21 2.38
 4 -18 -2 0.33 0.56
 4 -18 -1 1.75 1.62
 4 -18 0 2.36 1.93
 4 -18 1 0.39 0.96
 4 -18 2 -0.55 0.72
 4 -18 3 4.46 2.47
 4 -18 4 0.2 0.44
 4 -17 -9 0 0.41
 4 -17 -9 -0.13 0.29
 4 -17 -8 0.58 1.17
 4 -17 -8 -0.88 1.11
 4 -17 -7 -1.07 0.98
 4 -17 -7 -0.23 0.54
 4 -17 -6 2.2 2.01
 4 -17 -6 3.77 1.84
 4 -17 -6 1.53 1.3
 4 -17 -5 0 0.65
 4 -17 -5 -0.52 0.75
 4 -17 -5 0.46 0.57
 4 -17 -4 0.38 0.66
 4 -17 -3 0.38 0.6
 4 -17 -2 0.36 0.76
 4 -17 -1 0.24 0.64
 4 -17 0 -0.77 0.85
 4 -17 1 -1.06 1
 4 -17 2 -1.29 1.09
 4 -17 3 0.97 1.25
 4 -17 3 -0.47 0.66
 4 -17 4 2.49 1.72
 4 -17 4 0.25 0.84
 4 -17 5 -0.09 0.29
 4 -17 5 0.49 0.88
 4 -17 6 2.6 1.68
 4 -17 7 0.42 0.77
 4 -17 8 0.49 1
 4 -16 -11 1 1.15
 4 -16 -11 0.17 0.74
 4 -16 -10 0 0.45
 4 -16 -10 1.03 1.04
 4 -16 -9 1.32 1.28
 4 -16 -9 0.25 0.54
 4 -16 -8 0.21 0.5
 4 -16 -8 -1.54 1.15
 4 -16 -7 0.61 0.72
 4 -16 -7 -0.21 0.21
 4 -16 -6 0.25 0.25
 4 -16 -6 0.04 0.47
 4 -16 -5 1.08 0.93
 4 -16 -5 1.19 0.85
 4 -16 -4 1.81 1.12
 4 -16 -4 1.39 1.2
 4 -16 -3 0.06 0.48
 4 -16 -2 0 0.29
 4 -16 -1 2.49 1.53
 4 -16 0 0.27 0.5
 4 -16 1 1.2 1.1
 4 -16 2 2.33 1.64
 4 -16 3 4.43 2.11
 4 -16 4 0.49 0.84
 4 -16 5 0 0.45
 4 -16 6 -1 0.94
 4 -16 7 1.17 1.29
 4 -16 7 3.75 1.85
 4 -16 8 -0.6 0.9
 4 -16 8 -0.6 0.73
 4 -16 9 0.08 0.32
 4 -16 10 0 0.23
 -4 16 -10 0 0.33
 4 -15 -13 0.3 0.48
 4 -15 -13 0.66 0.97
 4 -15 -12 -0.69 0.73
 4 -15 -12 -1.56 1.2
 4 -15 -11 -0.21 0.41
 4 -15 -11 -0.71 0.96
 4 -15 -10 -0.64 0.86
 4 -15 -10 0 0.46
 4 -15 -9 0.55 0.73
 4 -15 -9 3.49 1.66
 4 -15 -8 -0.06 0.28
 4 -15 -8 0.47 0.68
 4 -15 -7 1.45 0.91
 4 -15 -7 0.99 1.09
 4 -15 -6 -1.08 0.99
 4 -15 -6 0.18 0.7
 4 -15 -5 8.52 2.43
 4 -15 -5 4.33 1.85
 4 -15 -4 -0.59 0.52
 4 -15 -4 -0.32 0.52
 4 -15 -3 2.34 1.37
 4 -15 -3 1.09 0.95
 4 -15 -2 1.12 1.02
 4 -15 -1 0.2 0.44
 4 -15 0 -2.03 1.3
 4 -15 1 1.39 1.19
 4 -15 2 1.07 1.17
 4 -15 3 -0.56 0.87
 4 -15 4 1.21 1.17
 4 -15 5 0.5 0.82
 4 -15 6 0 0.27
 4 -15 7 -1.19 0.99
 4 -15 8 0.49 0.85
 4 -15 9 1.9 1.3
 4 -15 9 0.8 0.85
 4 -15 10 1.08 0.97
 4 -15 10 -0.08 0.36
 4 -15 11 -0.03 0.13
 -4 15 -11 0.22 1.09
 4 -15 12 0.35 0.59
 -4 15 -12 0.24 0.8
 4 -14 -15 1.5 1.58
 4 -14 -14 -0.06 0.29
 4 -14 -14 0.09 0.31
 4 -14 -13 0.6 0.68
 4 -14 -13 0.56 0.86
 4 -14 -12 0.85 0.87
 4 -14 -12 -0.24 0.43
 4 -14 -12 -0.3 0.48
 4 -14 -11 -0.29 0.66
 4 -14 -11 1.45 1.14
 4 -14 -10 2.08 1.29
 4 -14 -10 0.71 0.73
 4 -14 -9 1.05 0.81
 4 -14 -9 0.04 0.59
 4 -14 -8 -0.16 0.55
 4 -14 -8 0.15 0.34
 4 -14 -7 2.74 1.36
 4 -14 -7 2.24 1.38
 4 -14 -6 1.49 0.93
 4 -14 -6 2.07 1.29
 4 -14 -5 2.89 1.47
 4 -14 -5 1.57 0.94
 4 -14 -4 0.98 0.81
 4 -14 -4 1.64 1
 4 -14 -3 6.5 2.01
 4 -14 -3 5.02 1.95
 4 -14 -2 -1.65 1.23
 4 -14 -1 -0.57 0.74
 4 -14 0 1.3 0.87
 4 -14 1 0.03 0.19
 4 -14 2 0.76 0.52
 4 -14 3 -0.56 0.68
 4 -14 4 0.45 0.69
 4 -14 5 1.78 1.15
 4 -14 6 1.46 1.14
 4 -14 7 1.27 1.23
 4 -14 8 -0.16 0.36
 4 -14 9 1.86 1.15
 4 -14 10 0.54 0.94
 4 -14 11 0.55 0.95
 4 -14 11 0.12 0.27
 -4 14 -11 -0.85 0.86
 4 -14 12 -0.08 0.42
 -4 14 -12 0.16 0.67
 4 -14 13 0.07 0.44
 -4 14 -13 0.29 0.75
 -4 14 -14 0.66 0.78
 4 -13 -16 0.44 0.88
 4 -13 -15 1.85 1.42
 4 -13 -14 -0.42 0.78
 4 -13 -14 1.28 1.32
 4 -13 -13 1.29 1.02
 4 -13 -13 1.56 1.16
 4 -13 -12 6.38 2.35
 4 -13 -12 4.15 1.76
 4 -13 -11 -2.28 1.27
 4 -13 -11 -0.38 0.63
 4 -13 -10 0.16 0.43
 4 -13 -10 0.11 0.3
 4 -13 -9 0 0.21
 4 -13 -9 0.4 0.57
 4 -13 -8 9.15 2.46
 4 -13 -8 6.56 2.14
 4 -13 -7 1.43 1.11
 4 -13 -7 0.9 0.89
 4 -13 -6 0.01 0.09
 4 -13 -6 -0.82 0.77
 4 -13 -5 0.77 0.62
 4 -13 -5 0.05 0.1
 4 -13 -4 1.38 0.96
 4 -13 -4 0.83 0.79
 4 -13 -3 0.81 0.71
 4 -13 -3 0.58 0.66
 4 -13 -2 0.71 0.33
 4 -13 -2 0.57 0.62
 4 -13 -1 1.05 0.9
 4 -13 0 0.92 0.76
 4 -13 1 -0.36 0.62
 4 -13 2 -0.18 0.51
 4 -13 3 1.51 1.04
 4 -13 4 0.65 0.84
 4 -13 5 5.9 2.12
 4 -13 6 -0.32 0.89
 4 -13 7 6.55 2.2
 4 -13 8 4.06 1.75
 4 -13 9 -0.38 0.53
 4 -13 10 0.37 0.38
 4 -13 11 1.85 1.22
 4 -13 11 3.27 1.42
 -4 13 -11 1.81 1.3
 4 -13 12 4.52 1.75
 4 -13 12 2.62 1.59
 -4 13 -12 -0.3 0.56
 4 -13 12 4.04 1.61
 4 -13 13 -0.31 0.53
 -4 13 -13 0.21 0.83
 4 -13 13 0.16 0.47
 -4 13 -14 0 0.44
 4 -13 14 -0.52 0.66
 -4 13 -15 0 0.53
 4 -13 15 -0.34 0.71
 4 -12 -17 -0.4 0.65
 4 -12 -16 0.95 1.13
 4 -12 -15 2.49 1.51
 4 -12 -14 0.75 0.86
 4 -12 -14 -0.72 0.73
 4 -12 -13 1.95 1.23
 4 -12 -13 2.09 1.31
 4 -12 -12 0.66 0.63
 4 -12 -12 0.5 0.65
 4 -12 -11 6.21 2.19
 4 -12 -11 5.3 1.84
 4 -12 -10 -1.24 0.99
 4 -12 -10 -0.11 0.45
 4 -12 -9 -0.33 0.37
 4 -12 -9 -0.72 0.55
 4 -12 -8 0.56 0.53
 4 -12 -8 -0.73 0.74
 4 -12 -7 53.28 5.73
 4 -12 -7 45.12 5.61
 4 -12 -6 5.66 1.77
 4 -12 -6 3.79 1.66
 4 -12 -5 1.96 1.04
 4 -12 -5 2.23 1.31
 4 -12 -4 0.18 0.56
 4 -12 -4 -0.41 0.6
 4 -12 -3 10 2.23
 4 -12 -3 8.16 2.35
 4 -12 -2 4.26 1.42
 4 -12 -2 1.18 0.74
 4 -12 -1 11.71 2.68
 4 -12 0 -0.25 0.51
 4 -12 1 4.07 1.52
 4 -12 2 3.28 1.56
 4 -12 3 5.49 1.93
 4 -12 4 3.79 1.6
 4 -12 5 3.76 1.56
 4 -12 6 19.8 3.77
 4 -12 7 10.1 2.74
 4 -12 8 5.64 2
 4 -12 9 -0.51 0.85
 4 -12 10 4.3 1.69
 4 -12 11 9.01 2.55
 -4 12 -11 8.78 2.54
 4 -12 12 0.06 0.14
 4 -12 12 -0.37 0.47
 -4 12 -13 -0.24 0.59
 4 -12 13 2.95 1.41
 4 -12 13 0.94 0.89
 4 -12 13 1.51 1.01
 -4 12 -14 0.44 0.66
 4 -12 14 0.96 0.9
 4 -12 15 0.82 0.87
 -4 12 -15 0.53 0.68
 -4 12 -16 1.16 1.26
 4 -12 16 0.41 0.59
 -4 12 -17 0.64 1.09
 4 -12 17 0.65 1.09
 4 -11 -18 -1.71 1.33
 4 -11 -17 0.23 0.48
 4 -11 -16 2.74 1.64
 4 -11 -15 0.02 0.18
 4 -11 -14 -0.47 0.74
 4 -11 -14 0.3 0.32
 4 -11 -13 0.98 0.67
 4 -11 -13 1.06 0.82
 4 -11 -12 3.12 1.52
 4 -11 -12 2.31 1.24
 4 -11 -11 0.43 0.73
 4 -11 -11 -0.13 0.37
 4 -11 -10 -0.03 0.35
 -4 11 10 -0.18 0.52
 4 -11 -10 -0.08 0.47
 4 -11 -9 9.06 2.45
 4 -11 -9 10.62 2.56
 4 -11 -8 0.91 0.74
 4 -11 -8 0.56 0.66
 4 -11 -7 0.23 0.31
 4 -11 -7 0.74 0.62
 4 -11 -6 6.52 1.89
 4 -11 -6 5.78 1.88
 4 -11 -5 5.75 1.72
 4 -11 -5 4.36 1.54
 4 -11 -4 4.02 1.14
 4 -11 -4 3.83 1.36
 4 -11 -4 2.34 1.33
 4 -11 -3 10.82 2.2
 4 -11 -3 11.43 1.92
 4 -11 -3 7.02 2.01
 4 -11 -2 37.05 4.04
 4 -11 -2 32.34 4.36
 4 -11 -2 35.66 3.27
 4 -11 -1 9.69 2.02
 4 -11 -1 9.33 1.61
 4 -11 -1 5.75 1.81
 4 -11 0 0.11 0.22
 4 -11 0 0.16 0.45
 4 -11 1 1.69 0.74
 4 -11 1 -0.03 0.48
 4 -11 2 34.03 3.04
 4 -11 2 30.47 4.23
 4 -11 3 8.73 1.57
 4 -11 3 6.09 1.9
 4 -11 4 0.9 0.32
 4 -11 4 1.79 1.15
 4 -11 5 7.73 1.56
 4 -11 5 5.69 1.79
 4 -11 6 1.09 0.6
 4 -11 6 0.79 0.54
 4 -11 7 0.22 0.31
 4 -11 7 1.16 0.97
 4 -11 8 0.15 0.16
 4 -11 8 -0.49 0.85
 4 -11 9 9.36 1.99
 4 -11 9 7.55 2.25
 4 -11 10 3.56 1.5
 4 -11 10 1.86 0.81
 4 -11 11 0.78 0.53
 -4 11 -11 0.27 0.36
 4 -11 12 1.15 0.86
 -4 11 -12 -0.51 0.66
 4 -11 13 1.02 0.76
 -4 11 -13 1.6 1.07
 4 -11 13 1.05 0.81
 4 -11 14 0.93 0.85
 4 -11 14 -0.72 0.67
 -4 11 -14 -0.27 0.64
 -4 11 -15 -0.17 0.39
 4 -11 15 -0.36 0.53
 -4 11 -16 1.01 1.11
 4 -11 16 0.97 1.11
 -4 11 -17 -0.24 0.39
 4 -11 17 -1.47 1.15
 -4 11 -18 -0.09 0.57
 4 -11 18 0.9 0.92
 4 -10 -19 0.75 0.88
 4 -10 -18 3.57 2.18
 4 -10 -17 6.7 2.59
 4 -10 -16 1.74 1.35
 4 -10 -15 5.56 2.22
 -4 10 15 5.66 2.08
 4 -10 -14 2.38 1.33
 4 -10 -14 4.17 1.63
 -4 10 14 2.5 1.23
 4 -10 -13 0.13 0.29
 -4 10 13 0.09 0.16
 4 -10 -12 1.18 0.99
 4 -10 -12 2.04 1.09
 -4 10 12 2.89 1.21
 4 -10 -11 22.09 3.6
 4 -10 -11 25.95 4.16
 -4 10 11 23.99 3.5
 -4 10 10 3.62 1.49
 4 -10 -10 7.95 2.29
 4 -10 -10 5.87 1.91
 4 -10 -9 4.75 1.77
 -4 10 9 2.63 1.06
 4 -10 -9 2.6 1.06
 4 -10 -8 1.33 1.08
 -4 10 8 1.24 0.81
 4 -10 -8 -0.43 0.29
 4 -10 -7 7.68 2.25
 4 -10 -7 7.19 2.03
 4 -10 -6 3.33 1.31
 4 -10 -6 3.21 1.35
 4 -10 -5 0.3 0.2
 4 -10 -5 -1.01 0.92
 4 -10 -4 20.67 3.48
 4 -10 -4 22.17 3.16
 4 -10 -3 42.94 4.34
 4 -10 -3 40.53 3.64
 4 -10 -3 41.66 5.02
 4 -10 -2 9.17 2.34
 4 -10 -2 12.25 2.02
 4 -10 -2 9.62 2.01
 4 -10 -1 7.22 2.04
 4 -10 -1 8.63 1.58
 4 -10 -1 7.72 1.7
 4 -10 0 2.51 1.19
 4 -10 0 4.54 1.14
 4 -10 1 19.95 3.51
 4 -10 1 22.53 2.5
 4 -10 2 15.41 2.11
 4 -10 2 13.05 2.73
 4 -10 3 40.33 3.53
 4 -10 3 37.51 4.73
 4 -10 4 18.48 2.4
 4 -10 4 16.07 3.06
 4 -10 5 0.03 0.32
 4 -10 5 0.02 0.27
 4 -10 6 11.97 2.05
 4 -10 6 9.47 2.34
 4 -10 7 22.02 3.63
 4 -10 7 32.31 3.61
 4 -10 8 3.17 1.15
 4 -10 8 0.95 0.64
 4 -10 9 0.54 0.76
 4 -10 9 -1.34 1.04
 4 -10 10 30.61 4.26
 -4 10 -10 29.23 4.26
 4 -10 10 35.43 4.03
 4 -10 11 1.94 1.25
 4 -10 11 1.72 1.07
 -4 10 -11 2.16 1.1
 4 -10 12 3.43 1.29
 4 -10 12 3.26 1.43
 -4 10 -12 2.33 1.22
 4 -10 13 2.03 1.18
 4 -10 13 1.26 0.8
 -4 10 -13 0.68 0.49
 4 -10 14 14.16 2.91
 -4 10 -14 13.12 3.05
 4 -10 14 10.84 2.78
 -4 10 -15 -0.66 0.2
 4 -10 15 1.33 1.11
 4 -10 16 -1.01 0.9
 -4 10 -16 0.09 0.34
 -4 10 -17 -0.19 0.36
 4 -10 17 0.83 1.08
 -4 10 -18 0.5 0.77
 4 -10 18 0.45 0.9
 4 -10 19 -2.73 1.64
 -4 9 19 0.18 0.81
 4 -9 -19 0.56 0.75
 4 -9 -18 -0.37 0.6
 -4 9 18 -1.25 1.35
 4 -9 -17 -0.43 0.63
 -4 9 17 0.22 0.5
 -4 9 16 2.32 1.31
 4 -9 -16 2.18 1.5
 4 -9 -15 1.57 1
 -4 9 15 2.08 1.22
 4 -9 -14 0.76 0.71
 4 -9 -14 3.32 1.29
 -4 9 14 2.04 1.18
 4 -9 -13 1.12 0.81
 4 -9 -13 1.89 1.17
 -4 9 13 0.59 0.59
 4 -9 -12 9.39 2.51
 -4 9 12 7.78 2.08
 4 -9 -12 8.72 2.09
 4 -9 -11 0.65 0.6
 -4 9 11 0.11 0.2
 4 -9 -11 0.52 0.66
 4 -9 -10 1.7 1.08
 -4 9 10 0.98 0.64
 4 -9 -10 1.01 0.68
 4 -9 -9 12.22 2.67
 -4 9 9 11.29 2.24
 4 -9 -9 10.48 2.24
 4 -9 -8 1.46 0.83
 -4 9 8 0.72 0.36
 4 -9 -8 1.12 1
 4 -9 -7 1.32 0.78
 -4 9 7 0.95 0.69
 4 -9 -7 0.99 0.52
 4 -9 -6 11.59 2.5
 4 -9 -6 12.48 2.4
 4 -9 -5 0.17 0.22
 4 -9 -5 0.77 0.57
 4 -9 -4 10.5 2.42
 4 -9 -4 12.2 2.21
 4 -9 -3 24.18 3.06
 4 -9 -3 20.16 3.31
 4 -9 -3 24.22 2.76
 4 -9 -2 51.9 4
 4 -9 -2 50.48 4.37
 4 -9 -2 44.12 4.98
 4 -9 -1 1.51 0.93
 4 -9 -1 2.56 0.83
 4 -9 -1 2.79 1.12
 4 -9 0 -0.47 0.45
 4 -9 0 0.27 0.31
 4 -9 1 18.24 2.25
 4 -9 1 18.26 3.29
 4 -9 2 25.57 2.7
 4 -9 2 25.52 3.83
 4 -9 3 34.58 4.46
 4 -9 3 32.65 3.16
 4 -9 4 2.64 1.2
 4 -9 4 2.28 0.88
 4 -9 5 4.96 1.6
 4 -9 5 6.93 1.42
 4 -9 6 3.74 1.31
 4 -9 6 3.77 1.07
 4 -9 7 5.1 1.7
 4 -9 7 5.22 1.39
 4 -9 8 15.8 2.47
 4 -9 8 10.37 2.4
 4 -9 9 17.52 3.07
 4 -9 9 21.98 3.12
 4 -9 10 11.53 2.28
 4 -9 10 10.04 2.35
 -4 9 -10 9.36 2.27
 4 -9 11 4.23 1.32
 4 -9 11 4.27 1.48
 -4 9 -11 4.05 1.56
 4 -9 12 2.29 1.03
 -4 9 -12 3.36 1.5
 4 -9 12 3.05 1.29
 4 -9 13 9.2 2.22
 4 -9 13 10.69 2.4
 -4 9 -13 10.27 2.51
 4 -9 14 0.6 0.54
 4 -9 14 0.83 0.66
 -4 9 -14 0.92 0.71
 -4 9 -15 5.06 1.86
 4 -9 15 4.49 1.8
 -4 9 -16 0.27 0.58
 4 -9 16 0.2 0.67
 -4 9 -17 0.96 0.91
 4 -9 17 1.59 1.28
 -4 9 -18 -0.39 0.59
 4 -9 18 0.49 0.69
 4 -9 19 1.43 1.68
 -4 9 -19 1.84 1.57
 4 -8 -20 0 0.95
 -4 8 20 -0.85 0.95
 4 -8 -19 1.46 1.18
 -4 8 19 0.07 0.43
 4 -8 -18 -1.02 0.96
 -4 8 18 0.81 1.04
 -4 8 17 0.41 0.62
 4 -8 -17 -0.21 0.52
 4 -8 -16 -0.82 0.86
 -4 8 16 2.21 1.39
 4 -8 -15 1.22 0.89
 -4 8 15 3.89 1.68
 4 -8 -14 2.37 0.97
 4 -8 -14 0.78 0.74
 -4 8 14 2.75 1.35
 4 -8 -13 0.89 0.61
 4 -8 -13 0.72 0.73
 -4 8 13 0.09 0.55
 -4 8 12 3.62 1.28
 4 -8 -12 3.28 1.44
 4 -8 -12 4.69 1.46
 4 -8 -11 2.05 1.15
 -4 8 11 3.82 1.48
 4 -8 -11 2.23 1.04
 4 -8 -10 16.25 2.96
 -4 8 10 17.11 2.84
 4 -8 -10 15.9 2.84
 4 -8 -9 0.52 0.64
 4 -8 -9 1.31 0.85
 -4 8 9 -0.23 0.29
 4 -8 -8 1.36 0.83
 4 -8 -8 2.61 1.19
 -4 8 8 1.52 0.73
 4 -8 -7 7.78 1.92
 4 -8 -7 9.86 2.12
 -4 8 7 7.86 1.75
 4 -8 -6 0.54 0.61
 4 -8 -6 0.64 0.57
 -4 8 6 0.87 0.53
 4 -8 -5 14.77 2.84
 4 -8 -5 16.98 2.6
 4 -8 -4 4.18 1.42
 4 -8 -4 5.34 1.28
 4 -8 -3 0.66 0.45
 4 -8 -3 0.85 0.49
 4 -8 -2 -0.63 0.9
 4 -8 -2 0.11 0.11
 4 -8 -2 0.04 0.26
 4 -8 -1 -0.18 0.51
 4 -8 -1 -0.04 0.28
 4 -8 -1 -0.3 0.44
 4 -8 0 10.23 1.7
 4 -8 0 9.13 1.63
 4 -8 1 1.9 0.69
 4 -8 2 0.1 0.5
 4 -8 2 0.71 0.4
 4 -8 3 -0.83 0.89
 4 -8 3 0.53 0.48
 4 -8 4 5.15 1.62
 4 -8 4 5.7 1.36
 4 -8 5 4.28 1.2
 4 -8 5 2.8 1.23
 4 -8 6 0.81 0.5
 4 -8 6 0.89 0.74
 4 -8 7 0.5 0.51
 4 -8 7 -0.16 0.34
 4 -8 8 1.67 0.78
 4 -8 8 0.41 0.45
 4 -8 9 6.67 1.9
 4 -8 9 8.09 1.82
 4 -8 10 19.85 3.24
 -4 8 -10 20.54 3.36
 4 -8 10 20.79 3.11
 4 -8 11 15.23 2.59
 -4 8 -11 17.55 3
 4 -8 11 19.4 3.09
 4 -8 12 5.8 1.65
 4 -8 12 6.17 1.76
 -4 8 -12 6.14 1.8
 4 -8 13 -0.09 0.29
 4 -8 13 -0.76 0.74
 -4 8 -13 0.58 0.54
 4 -8 14 0.1 0.26
 -4 8 -14 -0.22 0.23
 -4 8 -15 0.63 0.45
 4 -8 15 0.06 0.4
 -4 8 -16 0 0.55
 4 -8 16 0 0.33
 -4 8 -17 2.4 1.34
 4 -8 17 2.6 1.75
 -4 8 -18 1.23 0.99
 4 -8 18 1.37 1.51
 -4 8 -19 -0.4 0.77
 4 -8 19 -1.58 1.23
 -4 8 -20 0.04 0.09
 4 -8 20 0 0.42
 -4 7 21 1.38 1.25
 -4 7 20 0.58 0.79
 -4 7 19 0.92 1.6
 -4 7 18 0.56 1.22
 -4 7 17 0.35 0.69
 -4 7 16 0.17 0.82
 -4 7 15 1.11 0.92
 -4 7 14 6.41 2.1
 4 -7 -14 4.93 1.38
 -4 7 13 0.42 0.42
 4 -7 -13 1.29 0.86
 4 -7 -12 0.12 0.74
 -4 7 12 0.73 0.67
 4 -7 -12 0.27 0.44
 4 -7 -11 0.41 0.63
 -4 7 11 -0.12 0.4
 4 -7 -11 1.22 0.87
 4 -7 -10 1.91 0.91
 -4 7 10 2.75 1.27
 4 -7 -10 1.51 0.83
 4 -7 -9 7.08 1.79
 4 -7 -9 5.48 1.65
 -4 7 9 7.76 1.94
 4 -7 -8 1.02 0.49
 4 -7 -8 0.77 0.32
 -4 7 7 7.21 1.67
 4 -7 -7 7.33 1.73
 4 -7 -7 7.54 1.93
 4 -7 -6 9.59 1.92
 -4 7 6 7.71 1.74
 -4 7 5 7.51 1.75
 4 -7 -5 7.01 1.62
 4 -7 -4 11.6 1.95
 4 -7 -3 7.06 1.47
 4 -7 -2 0.03 0.26
 4 -7 -2 -0.06 0.29
 4 -7 -1 65.34 4.15
 4 -7 -1 68.44 4.5
 4 -7 0 2.76 0.85
 4 -7 0 2.08 0.67
 4 -7 1 48.74 3.82
 4 -7 2 2.45 0.81
 4 -7 3 12.27 1.91
 4 -7 4 0.42 0.64
 4 -7 5 12.47 2.01
 4 -7 6 8.59 1.78
 4 -7 7 9.78 1.87
 4 -7 7 10.06 2.29
 4 -7 8 7.02 1.65
 4 -7 8 6.16 1.66
 4 -7 9 6.62 1.85
 4 -7 9 5.76 1.63
 4 -7 10 1.39 0.8
 4 -7 10 2.5 1.24
 -4 7 -10 1.8 0.99
 4 -7 11 9.16 1.99
 4 -7 11 8.89 2.13
 -4 7 -11 9.71 2.19
 4 -7 12 5.54 1.71
 -4 7 -12 6.02 1.73
 4 -7 12 5.13 1.58
 4 -7 13 4.5 1.69
 -4 7 -13 5.43 1.63
 4 -7 13 6.81 1.83
 4 -7 14 2.99 1.44
 4 -7 14 2.37 1.06
 -4 7 -14 2.28 0.99
 4 -7 15 12.64 2.81
 -4 7 -15 16.71 3.15
 -4 7 -16 1.33 0.84
 4 -7 16 -0.3 0.53
 -4 7 -17 0.89 0.82
 4 -7 17 0.87 1.05
 -4 7 -18 1.72 1.14
 4 -7 18 1.45 1.7
 -4 7 -19 0.43 0.59
 4 -7 19 -0.3 0.54
 -4 7 -20 0.86 0.88
 4 -7 20 0.23 0.49
 4 -7 21 1.95 1.45
 -4 6 21 0 0.32
 -4 6 20 -4.05 2.08
 -4 6 19 0.5 1.17
 -4 6 18 -0.11 0.34
 -4 6 17 -0.43 0.62
 -4 6 16 0.44 0.56
 -4 6 15 0.49 0.63
 -4 6 14 1.06 0.63
 4 -6 -14 1.43 0.67
 4 -6 -13 7.08 1.66
 -4 6 13 7.71 2.14
 4 -6 -12 -1.18 0.95
 -4 6 12 -0.02 0.26
 -4 6 11 11.61 2.51
 4 -6 -11 11.78 2.24
 4 -6 -10 3.54 1.25
 -4 6 10 3.96 1.45
 -4 6 9 6.63 1.67
 4 -6 -9 6.06 1.46
 4 -6 -8 38.41 4.07
 -4 6 8 40.48 4.18
 4 -6 -7 29.63 3.32
 -4 6 7 29.97 3.52
 4 -6 -6 115.72 6.43
 -4 6 6 113.61 6.66
 -4 6 5 8.68 1.73
 4 -6 -5 9.52 1.75
 4 -6 -4 6.97 1.38
 4 -6 -3 24.69 2.55
 4 -6 -2 2.84 0.8
 4 -6 -1 24.46 2.68
 4 -6 -1 24.06 2.28
 4 -6 0 89.35 5.28
 4 -6 0 87.92 4.23
 4 -6 1 53.12 3.88
 -4 6 -1 23.08 2.09
 4 -6 2 7.65 1.51
 -4 6 -2 3.28 0.78
 -4 6 -3 0.2 0.18
 4 -6 3 0.24 0.24
 4 -6 4 0.19 0.28
 -4 6 -4 0.43 0.33
 4 -6 5 21.77 2.62
 -4 6 -5 17.26 2.05
 4 -6 6 11.87 1.98
 4 -6 7 119.48 6.77
 4 -6 8 7.31 1.82
 4 -6 9 2.69 1.14
 -4 6 -9 2.61 1.11
 4 -6 10 1.79 0.83
 4 -6 10 2.09 1.12
 -4 6 -10 2.81 1.05
 4 -6 11 6.01 1.69
 4 -6 11 6.13 1.5
 -4 6 -11 6.69 1.78
 4 -6 12 -0.84 0.79
 4 -6 12 0.23 0.48
 -4 6 -12 0.28 0.35
 4 -6 13 4.73 1.66
 -4 6 -13 4.09 1.44
 4 -6 13 6.54 1.7
 4 -6 14 0.78 0.77
 -4 6 -14 -0.67 0.6
 4 -6 14 0.47 0.51
 4 -6 15 0.49 0.61
 -4 6 -15 1.97 1.09
 4 -6 16 0.41 0.14
 -4 6 -16 0.32 0.08
 4 -6 16 0.89 0.79
 -4 6 -17 1.6 0.84
 4 -6 17 1.81 1.37
 -4 6 -18 0.41 0.53
 4 -6 18 -0.2 0.43
 -4 6 -19 0.56 0.77
 4 -6 19 0 0.58
 -4 6 -20 -0.03 0.17
 4 -6 20 1.15 1.07
 4 -6 21 0 1.09
 -4 5 21 0 0.42
 -4 5 20 -2.14 1.5
 -4 5 19 0.7 1.32
 -4 5 18 1.02 0.97
 -4 5 17 -0.24 0.46
 -4 5 16 2.31 1.46
 -4 5 15 11.57 2.99
 -4 5 14 1.61 1
 4 -5 -14 1.16 0.41
 4 -5 -13 4.04 1.13
 -4 5 13 2.23 1.22
 4 -5 -12 2.58 0.98
 -4 5 12 2.29 1.23
 4 -5 -11 39.43 3.95
 -4 5 11 36.49 4.62
 -4 5 10 1.38 0.93
 -4 5 9 2.23 1
 -4 5 8 4.96 1.49
 -4 5 7 2.5 1.07
 4 -5 -6 82.11 5.12
 -4 5 6 74.78 5.4
 4 -5 -5 44.59 3.56
 -4 5 5 41.77 3.89
 4 -5 -4 27.5 2.62
 -4 5 4 22.58 2.86
 4 -5 -3 5.43 1.13
 4 -5 -2 12.18 1.58
 4 -5 -1 220.1 6.7
 4 -5 -1 223.03 8.41
 4 -5 0 0.85 0.33
 4 -5 0 0.78 0.49
 -4 5 -1 79.36 3.62
 4 -5 1 172.08 7.11
 4 -5 2 23.21 2.63
 -4 5 -2 9.44 1.2
 4 -5 3 36.43 3.27
 -4 5 -3 18.43 1.73
 4 -5 4 56.1 4.16
 -4 5 -4 21.83 1.97
 4 -5 5 104.8 5.88
 -4 5 -5 50.01 3.14
 4 -5 6 66.63 4.85
 4 -5 7 -0.01 0.27
 4 -5 8 38.53 3.87
 4 -5 9 0.96 0.67
 -4 5 -9 2.19 0.87
 -4 5 -10 30.11 3.36
 4 -5 10 32.52 3.94
 4 -5 11 6.85 1.91
 -4 5 -11 6.77 1.64
 4 -5 12 50.11 4.51
 -4 5 -12 51.02 4.84
 4 -5 12 48.47 5.15
 4 -5 13 8.81 2.26
 4 -5 13 10.2 2.04
 -4 5 -13 10.65 2.26
 4 -5 14 8.56 2.33
 -4 5 -14 9.87 2.16
 4 -5 14 9.62 1.97
 4 -5 15 2.17 1.16
 -4 5 -15 0.88 0.51
 4 -5 16 6.27 2.1
 -4 5 -16 7.11 1.89
 -4 5 -17 -0.26 0.39
 4 -5 17 -0.11 0.57
 -4 5 -18 -0.1 0.54
 4 -5 18 0.48 0.6
 4 -5 19 0.74 0.82
 -4 5 -19 0.88 0.88
 4 -5 20 -1.06 1.02
 4 -5 21 0.34 1.1
 4 -5 22 0.46 1.54
 -4 4 22 2.07 1.55
 -4 4 21 0.01 0.16
 -4 4 20 0 0.14
 -4 4 19 0 0.67
 -4 4 18 1.95 1.33
 -4 4 17 -0.28 0.49
 -4 4 16 0.75 0.99
 -4 4 15 -0.37 0.69
 4 -4 -14 0.01 0.12
 -4 4 14 -0.07 0.44
 4 -4 -13 3.21 1.04
 -4 4 13 3.05 1.41
 -4 4 12 29.67 4.25
 -4 4 11 -0.42 0.22
 -4 4 10 32.06 4.11
 -4 4 9 3.94 1.31
 -4 4 8 0.95 0.61
 -4 4 7 34.11 3.67
 -4 4 6 18.06 2.57
 -4 4 5 2.74 0.98
 -4 4 4 24.99 2.89
 4 -4 -3 125.27 5.21
 -4 4 3 114.07 6.2
 4 -4 -2 19.45 1.9
 4 -4 -1 20.07 1.69
 4 -4 0 1.95 0.54
 4 -4 0 2.72 0.85
 4 -4 1 33.39 3.12
 -4 4 -2 1.01 0.38
 4 -4 2 1.51 0.71
 4 -4 3 54.51 4.04
 -4 4 -3 45.24 2.34
 4 -4 4 21.42 2.54
 -4 4 -4 16.04 1.51
 4 -4 5 12.18 1.85
 4 -4 6 0.72 0.67
 4 -4 7 8.68 1.78
 4 -4 8 1.84 0.9
 -4 4 -8 1.75 0.73
 4 -4 9 -0.36 0.36
 -4 4 -9 0.07 0.36
 4 -4 10 16.59 2.85
 -4 4 -10 15.6 2.3
 -4 4 -11 46.79 4.15
 4 -4 11 43.22 4.79
 4 -4 12 11.31 2.44
 -4 4 -12 12.54 2.25
 4 -4 13 25.83 3.26
 -4 4 -13 25.73 3.28
 4 -4 13 24.39 3.83
 4 -4 14 12.22 2.83
 4 -4 14 10.19 1.91
 -4 4 -14 13.48 2.45
 4 -4 15 0.73 0.68
 -4 4 -15 1.64 1.01
 4 -4 16 -1.17 1.03
 -4 4 -16 -0.53 0.6
 -4 4 -17 1.45 0.76
 4 -4 17 1.33 1.05
 4 -4 18 0.81 0.91
 4 -4 19 1.75 1.42
 4 -4 20 0 0.57
 4 -4 21 0.58 0.77
 4 -4 22 0.98 1.84
 -4 3 22 -0.56 0.81
 -4 3 21 -0.7 0.87
 -4 3 20 0.56 0.76
 -4 3 19 1.8 1.32
 -4 3 18 2.42 1.79
 -4 3 17 1.23 1.08
 -4 3 16 2.73 1.44
 -4 3 15 6.53 2.16
 4 -3 -14 6.91 1.38
 -4 3 14 5.9 2
 -4 3 13 1.08 0.85
 -4 3 12 -0.05 0.28
 -4 3 11 -0.48 0.54
 -4 3 10 0.95 0.85
 -4 3 9 19.38 3.06
 -4 3 8 1.12 0.76
 -4 3 7 31.42 3.54
 -4 3 6 93.05 5.98
 -4 3 5 0.1 0.09
 -4 3 4 37.26 3.52
 -4 3 3 3.05 1.05
 4 -3 -2 69.15 3.18
 4 -3 -1 46.51 2.4
 4 -3 0 2.67 0.47
 4 -3 0 2.83 0.85
 4 -3 1 59.63 4.14
 4 -3 2 103.9 5.38
 -4 3 -2 80.97 2.15
 4 -3 3 1.51 0.66
 -4 3 -3 0.63 0.18
 4 -3 4 2.19 0.74
 -4 3 -4 1.07 0.34
 4 -3 5 18.72 2.45
 4 -3 6 92.87 5.71
 4 -3 7 0.53 1.35
 4 -3 8 65.33 5.12
 -4 3 -8 63.53 4.09
 -4 3 -9 88.55 5.1
 4 -3 9 88.03 6.32
 4 -3 10 -0.55 0.14
 -4 3 -10 0.41 0.42
 4 -3 11 10.03 2.29
 -4 3 -11 11.14 1.88
 4 -3 12 0.56 0.62
 -4 3 -12 0.92 0.58
 4 -3 13 0.61 0.57
 -4 3 -13 -0.28 0.54
 4 -3 14 -0.53 0.48
 -4 3 -14 -0.09 0.17
 4 -3 15 10.68 2.64
 -4 3 -15 10.47 2.12
 4 -3 15 13.69 2.09
 4 -3 16 1.56 0.97
 -4 3 -16 3.3 1.2
 4 -3 17 2.67 1.19
 4 -3 17 6.82 2.29
 4 -3 18 1.19 1.23
 4 -3 19 6.96 2.49
 4 -3 20 0 0.22
 4 -3 21 1.1 1.05
 4 -3 22 0.88 1.35
 4 -3 23 -0.55 0.82
 -4 2 22 -1.66 1.39
 -4 2 21 0 0.23
 -4 2 20 0 0.23
 -4 2 19 0 0.15
 -4 2 18 0.28 0.44
 -4 2 17 2.07 1.37
 -4 2 16 6.97 2.31
 -4 2 15 2.9 1.51
 -4 2 14 1.36 0.55
 -4 2 14 2.33 1.15
 -4 2 13 0.61 0.66
 -4 2 13 1.21 0.58
 -4 2 12 15.92 3.06
 -4 2 11 6.54 1.9
 -4 2 10 0.11 0.21
 -4 2 9 28.94 3.78
 -4 2 8 7.88 1.87
 -4 2 7 8.66 1.92
 -4 2 6 21.75 2.87
 -4 2 5 160.14 7.54
 -4 2 4 167.35 7.51
 -4 2 3 2.44 0.81
 -4 2 2 14.61 2
 4 -2 0 22.39 1.19
 4 -2 0 35.85 3.19
 4 -2 1 462.44 12.25
 4 -2 2 18.38 2.23
 4 -2 3 14.15 2.09
 4 -2 4 -0.43 0.53
 4 -2 5 227.31 8.92
 4 -2 6 96.58 6.03
 4 -2 7 42.09 3.94
 -4 2 -7 44.42 2.96
 4 -2 8 28.4 3.38
 -4 2 -8 29.82 2.6
 4 -2 9 1.67 0.76
 -4 2 -9 1.52 0.54
 -4 2 -10 21.43 2.39
 4 -2 10 24.91 3.41
 4 -2 11 0.62 0.59
 -4 2 -11 -0.04 0.38
 -4 2 -12 58.58 4.28
 4 -2 12 62.99 5.96
 4 -2 13 3.57 1.34
 -4 2 -13 2.04 0.85
 4 -2 14 14.86 2.99
 -4 2 -14 19.01 2.25
 -4 2 -14 16.45 2.54
 4 -2 15 15.45 3.21
 -4 2 -15 17.7 2.12
 4 -2 16 13.93 3.02
 4 -2 17 5.94 2.11
 4 -2 17 7.08 2.28
 4 -2 18 5.59 2.04
 4 -2 19 0.48 0.26
 4 -2 20 1.42 1.3
 4 -2 21 -1.05 1.02
 4 -2 22 1.17 1.55
 4 -2 23 -1.88 1.49
 -4 1 22 1.82 2.13
 -4 1 21 -1.09 1.09
 -4 1 20 0 0.55
 -4 1 19 0.66 0.98
 -4 1 18 0.73 0.96
 -4 1 17 0.1 0.4
 -4 1 16 0.6 0.49
 -4 1 15 4.97 1.89
 -4 1 14 1.72 0.56
 -4 1 14 2.04 0.6
 -4 1 14 1.69 0.92
 -4 1 13 1.68 0.69
 -4 1 13 0.26 0.32
 -4 1 12 2.67 0.8
 -4 1 12 3.55 1.47
 -4 1 11 0.07 0.13
 -4 1 11 -0.18 0.34
 -4 1 10 1.18 0.63
 -4 1 9 31.47 3.91
 -4 1 8 179.1 9.15
 -4 1 7 9.74 2.01
 -4 1 6 9.2 1.86
 -4 1 5 188.78 8.38
 -4 1 4 91.47 5.39
 -4 1 3 23.11 2.64
 -4 1 2 213.7 8.14
 4 -1 0 34.51 3.07
 4 -1 1 98.7 5.21
 4 -1 2 122.97 5.86
 4 -1 3 25.61 2.75
 4 -1 4 2.1 0.65
 4 -1 5 93.49 5.52
 4 -1 6 39.33 3.71
 -4 1 -6 36.46 2.31
 4 -1 7 69.57 5.04
 -4 1 -7 65.09 3.27
 4 -1 8 75.86 5.39
 -4 1 -8 73.55 3.81
 -4 1 -9 46.38 3.16
 4 -1 9 50.39 4.67
 -4 1 -10 94.97 4.75
 4 -1 10 98.99 6.99
 4 -1 11 2.14 1.03
 -4 1 -11 2.97 0.83
 4 -1 12 1.68 0.85
 -4 1 -12 1.37 0.65
 -4 1 -12 0.96 0.4
 4 -1 13 17.07 3.11
 -4 1 -13 19.75 2.26
 4 -1 14 4.24 1.43
 -4 1 -14 5.65 1.19
 4 -1 15 8.49 2.39
 -4 1 -15 10.81 1.57
 -4 1 -15 8.09 1.32
 4 -1 16 15.66 3.31
 4 -1 17 1.09 0.81
 4 -1 17 1.36 0.98
 4 -1 18 3.15 1.54
 4 -1 19 1.05 1.12
 4 -1 20 0.32 0.55
 4 -1 21 0.49 0.9
 4 -1 22 -0.02 0.17
 4 -1 23 0 0.42
 -4 0 22 1.05 1.74
 -4 0 21 -0.84 0.97
 -4 0 20 1.08 1.06
 -4 0 19 0.6 0.88
 -4 0 18 1.48 1.28
 -4 0 17 2.3 1.34
 -4 0 16 0.67 0.51
 -4 0 15 -0.44 0.8
 -4 0 14 27.41 4.34
 -4 0 13 7.16 1.24
 -4 0 13 8.81 1.38
 -4 0 13 7.68 2.19
 -4 0 12 20.28 2.07
 -4 0 12 18.02 3.26
 -4 0 12 19.03 2.19
 -4 0 11 3.8 0.91
 -4 0 11 4.3 1.43
 -4 0 10 1.64 0.8
 -4 0 10 3.42 0.88
 -4 0 9 4.91 1.11
 -4 0 9 4.35 1.37
 -4 0 8 5.19 1.59
 -4 0 8 5.64 1.15
 -4 0 7 225.2 9.97
 -4 0 6 19.76 3.88
 -4 0 5 15.77 2.68
 -4 0 4 1.24 0.41
 -4 0 3 84.4 5
 -4 0 2 12.19 1.77
 -4 0 1 18.82 2.2
 4 0 0 109.22 5.49
 4 0 1 57.82 4
 4 0 2 12.01 1.9
 4 0 3 112.51 5.73
 -4 0 -3 101.18 2.48
 4 0 4 7.91 1.51
 -4 0 -4 4.09 0.62
 4 0 5 9.76 1.71
 -4 0 -5 10.14 0.93
 4 0 6 97.68 5.82
 -4 0 -6 93.51 3.23
 4 0 7 313.98 11.19
 -4 0 -7 307.06 6.87
 4 0 8 10.26 2.96
 -4 0 -8 22.47 1.96
 -4 0 -9 21.4 2.33
 4 0 9 20.23 2.95
 -4 0 -9 22.55 1.98
 -4 0 -10 42.12 3.26
 4 0 10 41.75 4.58
 4 0 11 23.93 3.6
 -4 0 -11 24.64 2.52
 4 0 12 22.52 3.62
 -4 0 -12 22.48 2.35
 4 0 13 2.63 1.27
 -4 0 -13 1.16 0.55
 -4 0 -13 1.5 0.76
 4 0 14 10.16 2.57
 -4 0 -14 10.95 1.62
 -4 0 -14 8.78 1.41
 4 0 15 26.18 4.12
 -4 0 -15 27.97 2.52
 4 0 16 3.57 1.56
 4 0 17 -0.72 0.98
 4 0 17 0.56 0.8
 4 0 18 2.65 1.43
 4 0 19 7.46 2.51
 4 0 20 -0.73 0.82
 4 0 21 1.63 1.55
 4 0 22 -0.19 0.45
 4 0 23 0.87 1.01
 -4 -1 22 0 0.51
 -4 -1 21 1.23 1.88
 -4 -1 20 0.92 1.56
 -4 -1 19 1.68 1.43
 -4 -1 18 0.76 1.08
 -4 -1 17 3.18 1.66
 -4 -1 16 0.08 0.39
 -4 -1 15 2.55 1.34
 -4 -1 14 15.73 3.3
 -4 -1 13 7.48 1.22
 -4 -1 13 7.92 2.03
 -4 -1 12 3.82 0.9
 -4 -1 12 3.33 1.38
 -4 -1 11 2.18 0.76
 -4 -1 11 3 1.29
 -4 -1 11 2.73 0.81
 -4 -1 10 26.38 2.48
 -4 -1 10 35.59 4.25
 -4 -1 10 29.27 2.6
 -4 -1 9 8.66 1.39
 -4 -1 9 6.39 1.18
 -4 -1 9 7.95 1.84
 -4 -1 8 9 1.43
 -4 -1 8 9.04 1.98
 -4 -1 7 50.13 3.63
 -4 -1 7 42.61 4.84
 -4 -1 6 11.24 1.67
 -4 -1 6 13.45 2.34
 -4 -1 5 54.09 4.45
 -4 -1 5 43.38 3.3
 -4 -1 4 10.87 1.86
 -4 -1 4 13.44 1.77
 -4 -1 3 18.09 2.11
 -4 -1 3 21.53 2.59
 -4 -1 2 852.61 14.98
 -4 -1 2 833.74 16.97
 -4 -1 1 222.37 8.14
 -4 -1 1 283.2 8.63
 4 1 0 13.12 1.87
 4 1 1 76.23 4.56
 4 1 1 81.1 2.72
 -4 -1 -2 777.43 15.83
 4 1 2 792.45 16.33
 4 1 2 776.93 11.07
 -4 -1 -3 5.8 0.78
 4 1 3 7.12 1.57
 -4 -1 -4 15.49 2
 -4 -1 -4 9.58 1.08
 4 1 4 11.51 1.75
 4 1 5 33.29 3.17
 -4 -1 -5 29.62 1.97
 -4 -1 -5 36.4 2.98
 -4 -1 -6 16.4 2.1
 -4 -1 -6 10.7 1.31
 4 1 6 11.38 1.85
 4 1 7 26.31 3.15
 -4 -1 -7 26.15 2.57
 4 1 8 179.03 8.6
 -4 -1 -8 177.43 7.04
 4 1 9 3.32 1.12
 -4 -1 -9 5.39 1.21
 4 1 10 1.11 0.9
 -4 -1 -10 1.51 0.7
 -4 -1 -11 40.65 3.1
 -4 -1 -11 47.73 3.55
 4 1 11 49.33 5.12
 4 1 12 15.23 2.87
 -4 -1 -12 16.84 2.02
 -4 -1 -12 13.17 1.77
 4 1 13 -0.1 0.12
 -4 -1 -13 -0.2 0.32
 -4 -1 -14 24.81 2.44
 4 1 14 25.06 3.94
 -4 -1 -15 27.63 2.4
 4 1 15 31.48 4.53
 4 1 16 10.63 2.73
 4 1 17 2.36 1.33
 4 1 17 -0.22 0.43
 4 1 18 5.4 2.09
 4 1 19 1.27 1.09
 4 1 20 2.44 1.59
 4 1 21 -1.38 1.16
 4 1 22 0 0.64
 4 1 23 0 0.81
 -4 -2 22 -2.86 1.84
 -4 -2 21 0.53 1.31
 -4 -2 20 1.38 1.2
 -4 -2 19 -0.75 0.86
 -4 -2 18 0.14 0.56
 -4 -2 17 1.73 1.2
 -4 -2 16 -0.89 1.09
 -4 -2 15 1.76 1.09
 -4 -2 14 1.56 1.1
 -4 -2 13 15.75 3.2
 -4 -2 12 -1.23 0.83
 -4 -2 11 -0.08 0.15
 -4 -2 11 0.59 0.55
 -4 -2 10 -0.24 0.11
 -4 -2 10 -0.24 0.45
 -4 -2 9 -0.4 0.7
 -4 -2 9 0.23 0.31
 -4 -2 8 87.79 6.23
 -4 -2 8 82.81 4.5
 -4 -2 8 84.05 4.54
 -4 -2 7 96.52 5.02
 -4 -2 7 114.74 6.97
 -4 -2 7 99.41 4.99
 -4 -2 6 41.84 3.15
 -4 -2 6 38.27 3.15
 -4 -2 6 47.26 4.26
 -4 -2 5 27.63 2.59
 -4 -2 5 37.03 3.58
 -4 -2 5 29.62 2.6
 -4 -2 4 205.73 7.44
 -4 -2 4 237.77 8.99
 -4 -2 3 10.1 1.9
 -4 -2 3 9.1 1.64
 -4 -2 2 17.8 2.41
 -4 -2 2 14.23 1.83
 -4 -2 2 12.43 1.78
 -4 -2 1 205.25 7.55
 -4 -2 1 218.7 7.84
 -4 -2 1 213.09 6.19
 4 2 0 11.39 1.21
 4 2 0 10.36 1.64
 -4 -2 0 11.3 1.28
 4 2 1 142.63 6.2
 4 2 1 154.53 4.7
 -4 -2 -1 152.18 4.19
 -4 -2 -1 155.93 6.44
 4 2 2 36.97 2.15
 4 2 2 33.74 3.01
 -4 -2 -2 34.11 2.09
 -4 -2 -2 36.84 1.51
 4 2 3 131.14 6.14
 -4 -2 -3 139.07 5.97
 -4 -2 -3 120.97 4.09
 4 2 4 125.31 6.07
 -4 -2 -4 129.75 5.88
 -4 -2 -4 115.33 4.33
 4 2 5 189.24 7.79
 -4 -2 -5 206.44 7.46
 4 2 6 3.93 1.1
 -4 -2 -6 5.48 1.18
 -4 -2 -6 3.27 0.75
 4 2 7 62.91 4.82
 -4 -2 -7 49.32 3.24
 -4 -2 -7 63.95 4.08
 -4 -2 -7 53.96 3.54
 4 2 8 11.37 2.13
 -4 -2 -8 12.83 1.85
 -4 -2 -8 10.33 1.63
 4 2 8 4.98 0.75
 -4 -2 -9 31.85 2.94
 4 2 9 16.45 1.66
 -4 -2 -9 26.76 2.56
 4 2 9 29.6 3.56
 -4 -2 -10 40.91 3.27
 -4 -2 -10 45.93 3.38
 4 2 10 44.31 4.62
 4 2 11 1.75 1.01
 -4 -2 -11 0.71 0.43
 4 2 11 -0.54 0.38
 4 2 12 1.03 0.63
 -4 -2 -12 2.17 0.66
 -4 -2 -13 1.01 0.5
 4 2 13 1.13 0.83
 4 2 14 -0.06 0.17
 4 2 15 15.12 3.25
 4 2 16 0.51 0.38
 4 2 17 1.05 0.91
 4 2 17 0.73 0.69
 4 2 18 8.8 2.61
 4 2 19 -0.73 0.77
 4 2 20 0.64 0.71
 4 2 21 1.14 1.48
 4 2 22 -0.48 0.72
 4 2 23 0.31 0.6
 -4 -3 22 0.42 0.71
 -4 -3 21 1.06 1.09
 -4 -3 20 0.63 0.81
 -4 -3 19 3.49 2.05
 -4 -3 18 -1.41 1.14
 -4 -3 17 1.26 1.21
 -4 -3 16 1.23 0.92
 -4 -3 15 0.06 0.42
 -4 -3 14 2.88 1.3
 -4 -3 13 5.22 1.84
 -4 -3 13 3.66 0.89
 -4 -3 12 -0.14 0.31
 -4 -3 11 0.83 0.63
 -4 -3 10 3.58 1.6
 -4 -3 9 4.97 1.66
 -4 -3 9 5.24 1.09
 -4 -3 8 1.23 0.56
 -4 -3 8 1.07 0.6
 -4 -3 7 20.04 2.25
 -4 -3 7 20.55 2.79
 -4 -3 6 20.97 2.32
 -4 -3 6 25.96 3.07
 -4 -3 5 36.04 3.56
 -4 -3 5 32.8 2.91
 -4 -3 4 1.17 0.47
 -4 -3 4 -0.09 0.52
 -4 -3 4 1.24 0.42
 -4 -3 3 15.59 1.97
 -4 -3 3 15.98 2
 -4 -3 3 17 2.18
 -4 -3 2 124.71 5.77
 -4 -3 2 128.12 6
 4 3 -2 116.58 5.17
 -4 -3 2 136.42 5.54
 -4 -3 2 123.26 5.65
 -4 -3 1 51.81 3.73
 -4 -3 1 39.45 3.15
 4 3 -1 36.9 2.67
 -4 -3 1 39.27 2.62
 -4 -3 1 45.93 3.47
 -4 -3 0 4.57 1.27
 -4 -3 0 4.71 1.32
 4 3 0 3.76 1.06
 4 3 0 4.99 1.22
 -4 -3 0 0.57 0.27
 4 3 0 1.43 0.49
 4 3 1 8.64 1.2
 -4 -3 -1 8.09 1.45
 4 3 1 9.56 1.58
 4 3 1 7.41 0.95
 -4 -3 -1 7.34 0.87
 -4 -3 -1 8.22 1.5
 4 3 2 206.58 7.61
 -4 -3 -2 223.92 7.99
 -4 -3 -2 203.39 7.39
 -4 -3 -2 192.13 5.98
 4 3 2 196.95 6.16
 4 3 3 10.57 1.67
 -4 -3 -3 19.72 2.43
 4 3 3 9.98 1.3
 -4 -3 -3 16.68 2.16
 -4 -3 -3 10.97 1.36
 4 3 4 7.37 1.1
 4 3 4 6.71 1.27
 -4 -3 -4 6.54 1.07
 -4 -3 -4 13.48 1.9
 -4 -3 -4 8.4 1.46
 -4 -3 -5 2.88 0.87
 4 3 5 1.46 0.71
 -4 -3 -5 2.53 0.73
 -4 -3 -5 2.06 0.7
 -4 -3 -6 2.6 0.75
 -4 -3 -6 2.76 0.83
 -4 -3 -6 1.67 0.75
 4 3 6 2.92 1.06
 -4 -3 -7 0.18 0.16
 4 3 7 -0.32 0.29
 -4 -3 -7 0.22 0.23
 4 3 7 -0.21 0.17
 4 3 8 3.73 1.12
 -4 -3 -8 3.63 0.95
 -4 -3 -8 4.27 1.03
 4 3 8 1.74 0.43
 4 3 9 2.06 0.9
 -4 -3 -9 2.01 0.61
 -4 -3 -9 2.43 0.84
 4 3 9 1.14 0.41
 4 3 10 22.9 3.3
 -4 -3 -10 24.96 2.65
 4 3 10 16.97 1.78
 -4 -3 -11 50.06 3.54
 4 3 11 43.21 3.18
 4 3 11 57.1 5.44
 4 3 12 -0.74 0.69
 -4 -3 -12 -0.15 0.44
 4 3 13 1.78 0.97
 4 3 14 4.68 1.65
 4 3 15 -0.18 0.6
 -4 -3 -15 0.68 0.43
 4 3 16 -0.12 0.43
 4 3 17 6.55 2.2
 4 3 17 6.06 2.06
 4 3 18 2.01 1.23
 4 3 19 1.23 1.17
 4 3 20 -0.83 0.87
 4 3 21 3.29 2.24
 4 3 22 0 0.69
 4 3 23 1.62 1.34
 -4 -4 22 2.91 1.86
 -4 -4 21 0.76 1.59
 -4 -4 20 -2.71 1.68
 -4 -4 19 1.31 1.14
 -4 -4 18 -0.27 0.5
 -4 -4 17 0.89 0.92
 -4 -4 16 -0.14 0.66
 -4 -4 15 3.5 1.62
 -4 -4 14 0.27 0.49
 -4 -4 13 13.49 1.84
 -4 -4 13 14.75 3.04
 -4 -4 12 3.78 1.02
 -4 -4 12 2.75 1.34
 -4 -4 11 17.33 2.09
 -4 -4 11 20.16 3.37
 -4 -4 10 14.88 2.81
 -4 -4 9 2.15 0.97
 -4 -4 8 0.23 0.58
 -4 -4 7 52.65 3.74
 -4 -4 7 56.27 4.8
 4 4 -7 52.1 4.74
 -4 -4 6 41.03 3.9
 -4 -4 6 33.9 2.98
 4 4 -6 39.15 3.88
 -4 -4 5 4.2 1.36
 -4 -4 5 6.27 1.39
 4 4 -5 6.98 1.84
 4 4 -4 34.56 3.2
 -4 -4 4 31.34 2.9
 -4 -4 4 32.9 3.23
 -4 -4 3 41.92 3.44
 -4 -4 3 40.47 3.35
 4 4 -3 40.44 3.36
 -4 -4 2 26.23 2.84
 -4 -4 2 24.44 2.54
 4 4 -2 20.78 2.15
 4 4 -1 70.67 3.88
 -4 -4 1 83.07 4.88
 -4 -4 1 76.78 4.57
 -4 -4 1 85.43 4.09
 -4 -4 0 10.01 1.6
 4 4 0 6.98 1.22
 -4 -4 0 14.91 2.15
 4 4 0 8.81 1.22
 4 4 1 118.51 5.11
 4 4 1 98.13 5.03
 -4 -4 -1 110.74 5.54
 4 4 1 88.56 3.91
 4 4 2 -0.19 0.26
 4 4 2 0.32 0.27
 -4 -4 -2 0.28 0.18
 4 4 3 96.53 5.16
 4 4 3 104.73 4.89
 -4 -4 -3 95.59 4.62
 -4 -4 -3 101.5 5.33
 4 4 3 91.19 2.88
 4 4 4 25.26 2.63
 -4 -4 -4 28.18 2.83
 -4 -4 -4 23.63 2.31
 4 4 5 26.12 2.82
 -4 -4 -5 26.02 2.44
 -4 -4 -5 26.09 2.76
 -4 -4 -6 2.34 0.79
 -4 -4 -6 2.73 0.77
 4 4 6 3.99 1.24
 4 4 7 83.64 5.53
 -4 -4 -7 76.6 4.7
 -4 -4 -7 82.16 4.81
 4 4 8 17.71 2.69
 -4 -4 -8 17.62 2.28
 -4 -4 -8 20.46 2.34
 4 4 8 9.15 1.06
 4 4 9 3.9 1.3
 -4 -4 -9 2.53 0.85
 4 4 9 2.48 0.67
 -4 -4 -9 3.22 0.92
 4 4 10 24.43 3.35
 -4 -4 -10 20.12 2.59
 4 4 10 15.08 1.72
 4 4 11 6.88 1.82
 -4 -4 -11 6.24 1.52
 -4 -4 -12 31.47 3.7
 4 4 12 41.58 4.67
 4 4 13 14.12 2.73
 -4 -4 -13 15.84 2.11
 4 4 14 6.13 1.97
 -4 -4 -14 9.25 1.59
 4 4 15 0.11 0.54
 -4 -4 -15 0.71 0.49
 4 4 16 0.47 0.65
 4 4 16 -0.11 0.38
 4 4 17 13.85 3.27
 4 4 17 12.5 2.97
 4 4 18 0.42 0.62
 4 4 19 0.46 0.88
 4 4 20 0 0.18
 4 4 21 1 0.98
 4 4 22 0 0.94
 4 4 23 -0.31 0.59
 -4 -5 21 0.9 1.01
 -4 -5 20 1.49 1.25
 -4 -5 19 0 0.26
 -4 -5 18 -0.62 0.76
 -4 -5 17 -0.11 0.53
 -4 -5 16 4.8 1.95
 -4 -5 15 0.37 0.64
 -4 -5 14 9.04 2.49
 -4 -5 13 7.31 1.39
 -4 -5 13 8.54 2.27
 -4 -5 12 13.04 2.8
 -4 -5 12 11.85 1.82
 -4 -5 11 -0.27 0.46
 -4 -5 11 0.33 0.3
 4 5 -10 1.98 0.95
 -4 -5 10 1.1 0.87
 -4 -5 10 1.5 0.55
 4 5 -9 29.19 3.86
 -4 -5 9 29.3 3.76
 -4 -5 9 30.29 2.97
 -4 -5 8 1.02 0.78
 4 5 -8 1.79 0.92
 -4 -5 7 56.87 4.97
 4 5 -7 63.78 5.32
 -4 -5 6 381.07 12.61
 4 5 -6 354.98 12.33
 -4 -5 5 114.85 6.5
 4 5 -5 104.8 6.2
 4 5 -4 52.61 4.11
 -4 -5 4 43.08 3.65
 -4 -5 3 32.66 3.07
 -4 -5 3 38.47 3.37
 4 5 -3 35.09 3.31
 -4 -5 2 190.82 7.7
 4 5 -2 193.88 7.5
 -4 -5 2 197.01 7.57
 -4 -5 1 -0.15 0.15
 4 5 -1 2.12 0.73
 -4 -5 1 3.07 1.15
 -4 -5 0 29.52 3.18
 -4 -5 0 10.04 1.68
 4 5 0 27.99 2.66
 4 5 0 10.24 1.64
 4 5 1 17.63 1.76
 4 5 1 17.75 2.09
 -4 -5 -1 22.13 2.59
 -4 -5 -2 239.05 8.06
 4 5 2 244.32 8.19
 -4 -5 -2 257.08 8.84
 4 5 2 238.74 6.36
 4 5 3 11.22 1.83
 -4 -5 -3 10.05 1.59
 -4 -5 -3 12.98 2.2
 -4 -5 -4 9.33 1.53
 4 5 4 11.01 1.75
 4 5 5 79.04 4.9
 -4 -5 -5 78.84 4.89
 -4 -5 -5 78.29 4.76
 4 5 6 166.08 7.55
 -4 -5 -6 160.17 7.07
 4 5 7 3.64 1.68
 -4 -5 -7 2.4 0.89
 4 5 8 17.13 2.59
 -4 -5 -8 15.33 3.09
 -4 -5 -9 61.52 4.68
 4 5 9 67.93 5.65
 4 5 10 3.99 1.46
 -4 -5 -10 1.6 0.77
 4 5 11 10.74 2.34
 -4 -5 -11 11.36 2.19
 -4 -5 -11 11.95 1.91
 4 5 12 4.68 1.59
 -4 -5 -12 4.12 1.35
 -4 -5 -12 4.62 1.18
 4 5 13 7.47 2.07
 -4 -5 -13 5.58 1.6
 -4 -5 -13 10.17 1.72
 4 5 14 0.15 0.13
 -4 -5 -14 1.61 1.03
 -4 -5 -14 1.41 0.76
 4 5 15 0.38 0.53
 -4 -5 -15 0.42 0.46
 -4 -5 -15 -0.71 0.68
 4 5 16 0.44 0.55
 -4 -5 -16 1.3 0.89
 4 5 16 2.25 1.17
 -4 -5 -17 0.14 0.46
 4 5 17 0.13 0.09
 4 5 18 0.24 0.42
 4 5 19 0.05 0.79
 4 5 20 0 0.67
 -4 -5 -21 0 0.45
 4 5 21 3.46 1.82
 -4 -5 -22 0 0.75
 4 5 22 3.29 1.84
 -4 -5 -23 0 0.66
 4 5 23 2.71 1.7
 -4 -6 21 0.16 0.43
 -4 -6 20 2.42 1.6
 -4 -6 19 0.74 1.2
 -4 -6 18 0.26 0.58
 -4 -6 17 -0.27 0.38
 -4 -6 16 1.35 1.02
 -4 -6 15 0.67 0.75
 -4 -6 14 0.3 0.56
 -4 -6 13 2.06 0.77
 -4 -6 13 2.05 1.07
 -4 -6 12 8.26 1.6
 4 6 -12 6.57 2.03
 -4 -6 12 6.89 2.03
 -4 -6 11 0.93 0.58
 4 6 -11 0.31 0.3
 -4 -6 11 1.13 1
 4 6 -10 12.24 2.61
 -4 -6 10 14.18 2.69
 -4 -6 10 12.01 1.85
 4 6 -9 1.22 0.72
 -4 -6 9 1.06 0.86
 -4 -6 9 1.17 0.43
 4 6 -8 14.7 2.7
 -4 -6 8 14.36 1.98
 -4 -6 8 13.87 2.48
 4 6 -7 -0.13 0.53
 -4 -6 7 0.25 0.54
 -4 -6 7 0.84 0.6
 -4 -6 6 32.97 3.45
 4 6 -6 31.03 3.63
 -4 -6 6 29.91 3.2
 -4 -6 5 11.68 2.06
 4 6 -5 11.68 2.14
 -4 -6 4 51.56 4.35
 4 6 -4 65.31 4.92
 -4 -6 3 3.36 0.97
 4 6 -3 3.25 0.96
 -4 -6 2 10.63 1.66
 4 6 -2 10.55 1.75
 4 6 -1 80.73 4.61
 -4 -6 1 83.77 4.59
 4 6 0 416.2 10.63
 4 6 0 380.72 10.43
 -4 -6 0 427.18 10.84
 4 6 1 85.84 4.75
 4 6 1 86.75 4.45
 4 6 2 50.5 4.43
 -4 -6 -2 48.96 4.43
 4 6 3 1.67 0.87
 -4 -6 -3 1.61 1.32
 4 6 4 5.48 1.21
 -4 -6 -4 7.2 1.5
 -4 -6 -5 1.21 0.7
 4 6 5 0.89 0.38
 4 6 6 139.43 6.87
 -4 -6 -6 138.7 6.86
 4 6 7 9.63 1.86
 -4 -6 -7 9.17 1.74
 4 6 8 13.98 2.32
 -4 -6 -8 16.34 2.41
 -4 -6 -8 13.92 2.26
 4 6 9 6.77 1.68
 -4 -6 -9 4.26 1.28
 -4 -6 -9 6.66 1.45
 4 6 10 4.33 1.46
 -4 -6 -10 4.53 1.47
 -4 -6 -10 6.08 1.5
 4 6 11 -0.02 0.37
 -4 -6 -11 -0.34 0.24
 -4 -6 -11 0.62 0.36
 4 6 12 1.46 1.08
 -4 -6 -12 2.06 1
 -4 -6 -12 2.07 0.93
 -4 -6 -13 6.69 1.5
 4 6 13 3.45 1.4
 -4 -6 -13 4.2 1.52
 4 6 14 2.45 1.1
 -4 -6 -14 3.1 1.03
 -4 -6 -14 1.88 1.07
 4 6 15 0.37 0.7
 -4 -6 -15 0.56 0.18
 -4 -6 -15 1.34 0.82
 4 6 15 -0.51 0.75
 4 6 16 0.93 0.88
 -4 -6 -16 0.88 0.56
 4 6 16 0.66 0.52
 -4 -6 -17 4.42 1.67
 4 6 17 4.09 1.73
 -4 -6 -18 9.04 2.38
 4 6 18 8.36 2.68
 -4 -6 -19 0.59 0.45
 4 6 19 -0.96 0.89
 -4 -6 -20 -1.8 1.15
 4 6 20 1.47 1.15
 -4 -6 -21 0 0.52
 4 6 21 -0.16 0.4
 -4 -6 -22 0.3 0.51
 4 6 22 0 0.52
 -4 -6 -23 0.99 0.94
 4 6 23 -1.31 1.16
 -4 -7 21 0 0.57
 -4 -7 20 0 0.5
 -4 -7 19 3.61 2.16
 -4 -7 18 -0.71 0.81
 -4 -7 17 1.62 1.37
 -4 -7 16 0.11 0.54
 -4 -7 15 0.63 0.82
 4 7 -14 0.84 0.8
 -4 -7 14 3.54 1.53
 4 7 -13 12.44 3
 -4 -7 13 12.14 2.8
 -4 -7 12 0.55 0.08
 4 7 -12 0.87 0.96
 -4 -7 12 -0.56 0.69
 -4 -7 11 0.37 0.24
 4 7 -11 1.81 1.26
 -4 -7 11 0.71 0.63
 -4 -7 10 0.05 0.52
 4 7 -10 -0.14 0.19
 -4 -7 10 0.39 0.44
 -4 -7 9 1.3 0.81
 4 7 -9 2.19 1.17
 -4 -7 9 1.41 0.83
 4 7 -8 3.61 1.32
 -4 -7 8 4.58 1.48
 -4 -7 8 4.4 1.17
 -4 -7 7 2.67 1.04
 4 7 -7 2.11 1
 -4 -7 7 3.37 1.04
 -4 -7 6 1.1 0.76
 4 7 -6 0.7 0.7
 -4 -7 6 0.63 0.42
 -4 -7 5 21.1 2.71
 4 7 -5 20.47 2.97
 -4 -7 5 20.74 2.68
 -4 -7 4 1.21 0.68
 4 7 -4 1.99 0.88
 -4 -7 4 1.5 0.75
 -4 -7 3 33.78 3.17
 4 7 -3 34.07 3.38
 -4 -7 3 33.83 3.48
 4 7 -2 18.49 2.41
 -4 -7 2 20.54 2.32
 -4 -7 2 18.67 2.56
 -4 -7 1 4.16 0.99
 -4 -7 1 3.72 1.02
 4 7 -1 4.15 1.06
 4 7 0 8.73 1.41
 -4 -7 0 9.51 1.48
 -4 -7 0 9.72 1.8
 4 7 0 9.36 1.54
 4 7 1 0.39 0.21
 -4 -7 -1 -0.89 0.76
 4 7 2 2.55 0.77
 -4 -7 -2 0.8 0.57
 4 7 2 3.44 0.9
 -4 -7 -2 2.04 0.74
 -4 -7 -3 6.7 1.5
 4 7 3 8.63 1.48
 4 7 3 7.34 1.27
 -4 -7 -3 9.48 1.84
 4 7 4 10.36 1.78
 -4 -7 -4 8.98 1.76
 -4 -7 -4 11.98 2.08
 4 7 5 12.57 1.99
 -4 -7 -5 11.82 1.99
 -4 -7 -5 12.45 2.15
 4 7 6 13.46 2.16
 -4 -7 -6 12.87 2.16
 -4 -7 -6 15.59 2.36
 4 7 7 36.02 3.55
 -4 -7 -7 39.96 3.81
 -4 -7 -7 33.1 3.59
 4 7 8 2.42 1.03
 -4 -7 -8 1.29 0.64
 -4 -7 -8 2.88 1.02
 4 7 9 1.3 0.9
 -4 -7 -9 1.34 0.81
 -4 -7 -9 2.62 1
 4 7 10 7.8 1.98
 -4 -7 -10 5.72 1.59
 -4 -7 -10 7.45 1.7
 -4 -7 -11 9.31 1.87
 4 7 11 7.83 1.95
 -4 -7 -11 7.3 1.88
 -4 -7 -12 0.52 0.12
 4 7 12 -0.04 0.39
 -4 -7 -12 0.39 0.4
 4 7 13 4.39 1.63
 -4 -7 -13 5.87 1.43
 -4 -7 -13 3.4 1.44
 4 7 14 0.93 0.75
 -4 -7 -14 2.03 0.86
 -4 -7 -14 1.11 0.8
 4 7 15 1.95 1.13
 -4 -7 -15 2.29 1.38
 4 7 15 1.88 1.03
 -4 -7 -16 9.3 2.33
 4 7 16 12.29 2.78
 -4 -7 -17 -0.7 1.1
 4 7 17 -0.38 0.56
 -4 -7 -18 0.21 0.46
 4 7 18 0.37 0.11
 -4 -7 -19 1.57 1.26
 4 7 19 3.89 1.88
 -4 -7 -20 -0.6 0.69
 4 7 20 0 0.84
 -4 -7 -21 0.16 0.38
 4 7 21 0 1.09
 -4 -7 -22 0 0.46
 4 7 22 0.98 0.98
 -4 -7 -23 -1.2 1.06
 4 7 23 0 0.36
 -4 -8 20 0.18 1.02
 -4 -8 19 1.79 1.34
 -4 -8 18 -0.72 0.83
 -4 -8 17 3.18 1.85
 -4 -8 16 0.36 0.62
 4 8 -15 0.37 0.49
 -4 -8 15 1.46 1.07
 4 8 -14 5.11 2.01
 -4 -8 14 4.6 1.86
 4 8 -13 1.73 1.17
 -4 -8 13 0.19 0.48
 4 8 -12 2.2 1.17
 -4 -8 12 1.46 1.01
 4 8 -11 16.41 3.26
 -4 -8 11 17.73 3.19
 -4 -8 11 17.54 2.58
 4 8 -10 19.56 3.35
 -4 -8 10 16.91 2.96
 -4 -8 10 15.01 2.36
 -4 -8 9 0.73 0.5
 4 8 -9 1.34 0.86
 -4 -8 9 0.26 0.58
 -4 -8 8 4.92 1.36
 -4 -8 8 3.98 1.43
 4 8 -8 3.24 1.38
 -4 -8 7 0.63 0.11
 -4 -8 7 0.91 0.69
 4 8 -7 0.35 0.49
 -4 -8 6 2.34 0.98
 -4 -8 6 2.93 0.95
 4 8 -6 2.67 0.92
 -4 -8 5 24.4 2.97
 4 8 -5 22.43 3.1
 -4 -8 5 20.9 2.92
 -4 -8 4 139.16 6.86
 4 8 -4 127.99 7.35
 -4 -8 4 122.05 7.05
 -4 -8 3 48.52 4.44
 4 8 -3 49.57 4.44
 -4 -8 3 49.83 3.91
 -4 -8 3 49.18 4.37
 -4 -8 2 26.27 3.27
 -4 -8 2 25.66 3.22
 -4 -8 2 3.84 1.05
 4 8 -2 8.1 1.97
 -4 -8 1 211.69 9.23
 4 8 -1 165.63 6.56
 -4 -8 1 189.76 7.07
 4 8 -1 171.1 7.86
 -4 -8 1 204.26 9.17
 -4 -8 0 208.72 9.26
 4 8 0 194.26 7.15
 -4 -8 0 215.15 9.55
 4 8 1 263.57 8.34
 -4 -8 -1 268.54 10.68
 -4 -8 -1 289.4 11.1
 -4 -8 -2 45.11 4.46
 4 8 2 24.81 3.06
 -4 -8 -2 31.8 3.41
 4 8 2 23.62 2.45
 -4 -8 -2 54.32 4.79
 4 8 3 154.41 6.44
 4 8 3 139.99 5.78
 -4 -8 -3 162.67 8.1
 -4 -8 -3 148.61 7.98
 4 8 4 197.82 7.53
 -4 -8 -4 199.15 8.83
 4 8 4 181.38 6.74
 -4 -8 -4 205.8 9.18
 -4 -8 -4 217.91 9.66
 4 8 5 49.22 3.82
 -4 -8 -5 50.62 4.44
 -4 -8 -5 49.88 4.61
 -4 -8 -5 61.6 4.94
 4 8 6 29.3 3.15
 -4 -8 -6 31.85 3.57
 -4 -8 -6 30.98 3.5
 -4 -8 -6 35.65 3.85
 4 8 7 12.01 2.11
 -4 -8 -7 12.24 2.2
 -4 -8 -7 10.1 1.98
 -4 -8 -7 12.68 2.23
 -4 -8 -8 24.87 3.28
 -4 -8 -8 30.51 3.5
 4 8 8 29.6 3.43
 -4 -8 -9 15.79 2.47
 4 8 9 13.55 2.42
 -4 -8 -9 9.32 2.06
 -4 -8 -10 10.11 2.07
 4 8 10 11.66 2.34
 -4 -8 -10 9.43 2.15
 4 8 11 6.53 1.75
 -4 -8 -11 7.3 1.69
 -4 -8 -11 3.92 1.33
 4 8 12 12.03 2.61
 -4 -8 -12 11.16 2.36
 -4 -8 -12 16.25 2.56
 4 8 13 1.9 1.05
 -4 -8 -13 1.67 0.97
 -4 -8 -13 0.3 0.23
 4 8 14 2.94 1.4
 -4 -8 -14 2.47 1.23
 4 8 14 1.01 0.19
 4 8 15 0.92 0.81
 -4 -8 -15 -0.9 1
 4 8 15 1.28 0.93
 -4 -8 -16 1.05 0.82
 4 8 16 1.64 1.02
 -4 -8 -17 3.35 1.57
 4 8 17 4.22 1.67
 -4 -8 -18 0.61 0.42
 4 8 18 2.81 1.55
 -4 -8 -19 0.03 0.08
 4 8 19 0.12 0.57
 4 8 20 1.17 1.15
 -4 -8 -20 0 0.29
 -4 -8 -21 0 0.44
 4 8 21 0.62 0.9
 -4 -8 -22 0 0.4
 4 8 22 1.18 1.05
 -4 -9 20 -1.85 1.41
 -4 -9 19 -0.65 0.81
 -4 -9 18 0.55 1.16
 -4 -9 17 1.55 1.17
 4 9 -16 0.42 0.63
 -4 -9 16 0 0.13
 4 9 -15 0.6 0.72
 -4 -9 15 0.27 0.66
 4 9 -14 -0.65 0.71
 -4 -9 14 -0.16 0.44
 4 9 -13 -2.15 1.25
 -4 -9 13 -0.22 0.49
 4 9 -12 0.66 0.85
 -4 -9 12 0.59 0.69
 -4 -9 11 24.22 3.8
 4 9 -11 24.07 4.03
 -4 -9 10 1.95 1.17
 4 9 -10 1.93 1.22
 -4 -9 9 1.98 0.97
 -4 -9 9 2.01 1.03
 4 9 -9 2.14 1.09
 -4 -9 8 2.2 0.96
 -4 -9 8 1.46 0.74
 4 9 -8 1.34 0.89
 -4 -9 7 41 4.26
 -4 -9 7 37.05 3.88
 4 9 -7 40.26 4.73
 -4 -9 6 7.63 1.85
 -4 -9 6 8.5 1.87
 -4 -9 6 8.47 1.98
 4 9 -6 6.87 1.83
 -4 -9 5 6.92 1.72
 -4 -9 5 7.56 1.75
 -4 -9 5 7.84 1.65
 4 9 -5 6.46 1.72
 -4 -9 4 4.21 1.37
 -4 -9 4 4.96 1.47
 -4 -9 4 4.14 1.07
 4 9 -4 3.84 1.27
 -4 -9 3 10.37 2.2
 -4 -9 3 9.41 1.96
 -4 -9 3 10.3 1.66
 4 9 -3 10.05 1.98
 -4 -9 2 113.98 7.06
 -4 -9 2 116.06 5.67
 4 9 -2 102.45 6.44
 -4 -9 2 109.74 7.02
 -4 -9 1 13.82 2.5
 4 9 -1 11.74 1.64
 -4 -9 1 14.22 1.82
 -4 -9 1 13.33 2.49
 4 9 -1 10.25 1.91
 -4 -9 0 9.94 2.14
 -4 -9 0 9.39 1.97
 -4 -9 -1 28.8 3.49
 4 9 1 23.08 2.29
 -4 -9 -1 30.84 3.7
 4 9 1 21.94 2.19
 -4 -9 -2 100.42 6.52
 4 9 2 98.46 4.83
 4 9 2 83.51 4.39
 -4 -9 -2 99.06 6.46
 -4 -9 -2 106.78 6.91
 4 9 3 15.58 1.94
 -4 -9 -3 13.23 2.25
 4 9 3 10.53 1.48
 -4 -9 -3 14.45 2.45
 -4 -9 -3 17.33 2.83
 4 9 4 0.22 0.46
 -4 -9 -4 0.93 0.7
 -4 -9 -4 8.32 1.87
 4 9 4 0.6 0.37
 -4 -9 -4 10.09 2.41
 -4 -9 -5 -0.14 0.19
 4 9 5 0.43 0.53
 -4 -9 -5 -0.64 0.63
 4 9 5 -0.5 0.38
 -4 -9 -5 -0.76 0.61
 -4 -9 -6 0.7 0.51
 4 9 6 0.66 0.57
 -4 -9 -6 -0.22 0.14
 -4 -9 -6 0.29 0.34
 -4 -9 -7 4.49 1.44
 4 9 7 3.64 1.14
 -4 -9 -7 2.22 0.75
 -4 -9 -7 2.6 1.06
 -4 -9 -8 17.84 2.86
 -4 -9 -8 14.84 2.51
 4 9 8 18.01 2.67
 -4 -9 -8 14.36 2.69
 4 9 9 6.61 1.78
 -4 -9 -9 10.29 2.16
 -4 -9 -9 4.39 1.77
 -4 -9 -9 5.93 1.65
 4 9 10 2.57 0.99
 -4 -9 -10 2.55 1.01
 -4 -9 -10 1.49 0.88
 4 9 11 0.07 0.4
 -4 -9 -11 0.58 0.58
 4 9 12 6.7 1.83
 -4 -9 -12 10.27 2.14
 -4 -9 -12 4.18 1.39
 4 9 13 1.04 0.79
 -4 -9 -13 1.99 1.33
 4 9 13 1.3 0.81
 4 9 14 0.24 0.4
 4 9 14 0.27 0.32
 -4 -9 -15 1.75 1
 4 9 15 3.09 1.21
 -4 -9 -16 0.68 0.67
 4 9 16 1.78 1.08
 -4 -9 -17 -0.23 0.66
 4 9 17 -0.82 0.89
 -4 -9 -18 -2.35 1.36
 4 9 18 -1.1 1.07
 -4 -9 -19 1 1.53
 4 9 19 0.79 0.57
 -4 -9 -20 0 0.26
 4 9 20 1.18 1.38
 -4 -9 -21 -0.31 0.54
 4 9 21 0.2 0.53
 -4 -9 -22 0 0.52
 4 9 22 0.57 0.73
 -4 -10 19 0 0.66
 -4 -10 18 -0.09 0.3
 -4 -10 17 -0.58 0.72
 4 10 -17 -0.9 0.95
 4 10 -16 0 0.54
 -4 -10 16 -0.51 0.67
 4 10 -15 0.78 1.06
 -4 -10 15 1.66 1.19
 4 10 -14 -0.12 0.35
 -4 -10 14 -0.64 0.68
 4 10 -13 0.97 0.81
 -4 -10 13 0.17 0.53
 4 10 -12 1.01 0.86
 -4 -10 12 2.22 1.29
 -4 -10 11 0.95 0.8
 4 10 -11 -0.07 0.37
 -4 -10 10 0.33 0.44
 4 10 -10 -0.23 0.31
 -4 -10 9 1.11 0.76
 4 10 -9 1.28 0.95
 -4 -10 8 14.96 2.75
 -4 -10 8 17.62 2.86
 4 10 -8 17.27 3.22
 -4 -10 7 10.09 2.2
 -4 -10 7 8.51 1.96
 -4 -10 7 7.76 1.83
 4 10 -7 8.45 2.24
 -4 -10 6 1.79 0.92
 -4 -10 6 2.49 1.15
 -4 -10 6 2.48 0.98
 4 10 -6 2.36 1
 -4 -10 5 -0.54 0.55
 -4 -10 5 0.52 0.49
 -4 -10 5 -0.31 0.46
 4 10 -5 -0.25 0.21
 -4 -10 4 41.59 4.43
 -4 -10 4 47.32 3.88
 4 10 -4 41.06 4.43
 -4 -10 4 38.3 4.36
 -4 -10 3 10.74 2.31
 -4 -10 3 12.65 1.9
 -4 -10 3 12.26 2.36
 4 10 -3 12.12 2.33
 -4 -10 2 8.76 2.09
 4 10 -2 5.53 1.16
 -4 -10 2 6.65 1.8
 -4 -10 2 6.52 1.21
 4 10 -2 5.11 1.44
 4 10 -1 12.34 1.69
 -4 -10 1 14.01 2.76
 -4 -10 1 14.82 2.51
 -4 -10 1 14.71 1.86
 -4 -10 0 1.75 1
 4 10 0 1.23 0.63
 -4 -10 0 1.87 0.97
 4 10 0 -0.03 0.2
 -4 -10 -1 2.41 1.15
 4 10 1 2.27 0.71
 -4 -10 -1 4.88 1.57
 4 10 1 1.26 0.54
 4 10 2 18.77 2.05
 -4 -10 -2 17.39 2.87
 4 10 2 13.66 1.67
 -4 -10 -2 22.92 3.38
 -4 -10 -2 16.34 2.67
 4 10 3 20.71 2.24
 -4 -10 -3 21.76 3.13
 -4 -10 -3 19.91 3
 4 10 3 12.64 1.63
 -4 -10 -3 26.08 3.47
 4 10 4 48.45 3.59
 -4 -10 -4 46.9 4.77
 -4 -10 -4 47.02 4.64
 4 10 4 32.63 2.55
 -4 -10 -4 53.51 5.25
 -4 -10 -5 2.95 1.33
 4 10 5 2.29 0.79
 -4 -10 -5 2.47 1.15
 -4 -10 -5 2.5 1.19
 4 10 5 1.6 0.56
 -4 -10 -6 1.3 0.98
 4 10 6 0.32 0.36
 -4 -10 -6 0.95 0.8
 4 10 6 -0.12 0.19
 -4 -10 -6 1.58 1.06
 4 10 7 3.91 1.06
 -4 -10 -7 3.98 1.4
 -4 -10 -7 2.78 1.19
 -4 -10 -7 3.07 1.14
 4 10 8 5.37 1.47
 -4 -10 -8 6.06 1.67
 -4 -10 -8 4.4 1.26
 -4 -10 -8 4.97 1.56
 4 10 9 -0.62 0.68
 -4 -10 -9 -0.43 0.53
 -4 -10 -9 -0.45 0.27
 -4 -10 -9 0.02 0.28
 4 10 10 4.36 1.35
 -4 -10 -10 4.04 1.46
 -4 -10 -10 3.69 1.28
 -4 -10 -10 3.62 1.37
 4 10 11 15.09 2.68
 -4 -10 -11 10.55 2.49
 -4 -10 -11 14.82 2.74
 -4 -10 -11 12.5 2.37
 4 10 12 -0.31 0.58
 -4 -10 -12 -0.89 0.78
 4 10 12 0.23 0.41
 4 10 13 3.76 1.51
 -4 -10 -13 2.44 1.27
 4 10 13 4.27 1.36
 -4 -10 -14 1.21 0.93
 4 10 14 0.31 0.19
 -4 -10 -15 1.78 1.07
 4 10 15 4.17 1.52
 -4 -10 -16 -1.05 0.93
 4 10 16 -0.23 0.5
 -4 -10 -17 0.7 0.77
 4 10 17 1.18 0.99
 -4 -10 -18 4.06 2.27
 4 10 18 4.69 1.87
 -4 -10 -19 0.08 0.83
 4 10 19 -0.44 0.8
 -4 -10 -20 -1.24 1.07
 -4 -10 -21 1.13 1.05
 -4 -10 -22 0 0.74
 4 11 -18 2.52 1.98
 -4 -11 18 0.21 0.75
 4 11 -17 1.53 1.32
 -4 -11 17 -0.08 0.52
 4 11 -16 0.97 0.99
 -4 -11 16 1.53 1.43
 4 11 -15 0.41 0.63
 -4 -11 15 -0.12 0.39
 4 11 -14 -2.48 1.48
 -4 -11 14 0.06 0.46
 4 11 -13 2.73 1.58
 -4 -11 13 1.23 0.86
 4 11 -12 -0.16 0.51
 -4 -11 12 -0.03 0.37
 -4 -11 11 0.11 0.34
 4 11 -11 -0.11 0.48
 -4 -11 10 0.84 0.79
 4 11 -10 0.49 0.71
 -4 -11 9 -0.8 0.64
 4 11 -9 0.54 0.4
 -4 -11 8 12.34 2.54
 -4 -11 8 12.48 2.34
 4 11 -8 11.56 2.71
 -4 -11 7 1.13 0.6
 -4 -11 7 0.66 0.42
 4 11 -7 1.41 0.94
 -4 -11 6 0.57 0.21
 -4 -11 6 -0.2 0.2
 4 11 -6 0.73 0.66
 -4 -11 5 1.09 0.73
 -4 -11 5 2.28 1.09
 -4 -11 5 2.48 0.83
 4 11 -5 2.99 1.28
 -4 -11 4 4.42 1.65
 -4 -11 4 7.16 1.5
 -4 -11 4 5.59 1.68
 4 11 -4 6.03 1.82
 -4 -11 3 2.91 1.25
 -4 -11 3 3.43 1.36
 -4 -11 3 3.01 0.97
 4 11 -3 1.33 0.78
 -4 -11 2 1.27 1.14
 4 11 -2 0.72 0.41
 -4 -11 2 1.06 0.79
 -4 -11 2 0.78 0.52
 4 11 -2 -0.12 0.47
 -4 -11 1 9.89 2.36
 -4 -11 1 8.03 1.37
 4 11 -1 7.45 1.28
 -4 -11 1 7.57 2.09
 4 11 0 10.63 1.51
 -4 -11 0 11.24 2.37
 -4 -11 0 12.55 2.48
 4 11 0 6.06 1.1
 -4 -11 -1 36.8 4.37
 4 11 1 33.26 2.64
 -4 -11 -1 39.26 4.59
 -4 -11 -2 6.45 1.87
 4 11 2 6.74 1.18
 -4 -11 -2 6.44 1.82
 4 11 2 2.59 0.68
 4 11 3 5.81 1.16
 -4 -11 -3 4.03 1.28
 -4 -11 -3 4.52 1.42
 -4 -11 -3 4.89 1.5
 4 11 3 1.72 0.54
 -4 -11 -4 5.53 1.74
 4 11 4 4.23 1.02
 -4 -11 -4 3.45 1.25
 -4 -11 -4 3.37 1.07
 4 11 4 1.25 0.47
 -4 -11 -5 30.42 3.86
 -4 -11 -5 32.13 4.13
 -4 -11 -5 38.39 4.57
 4 11 5 38.24 3.44
 4 11 6 3.64 1.14
 -4 -11 -6 2.19 0.97
 -4 -11 -6 0.94 0.66
 -4 -11 -6 0.44 0.17
 4 11 6 1.94 0.62
 4 11 7 12.94 2.1
 -4 -11 -7 14.49 2.79
 -4 -11 -7 8.17 2.11
 -4 -11 -7 10.55 2.16
 4 11 8 -0.44 0.64
 -4 -11 -8 -0.22 0.36
 -4 -11 -8 1.09 0.76
 -4 -11 -8 0.25 0.55
 4 11 9 0.29 0.4
 -4 -11 -9 0.38 0.43
 4 11 10 -0.38 0.63
 -4 -11 -10 0.94 0.83
 -4 -11 -10 1.04 0.73
 4 11 10 0.44 0.48
 4 11 11 -1.53 1.11
 -4 -11 -11 0.43 0.35
 -4 -11 -11 -1.24 0.93
 4 11 11 1.23 0.78
 4 11 12 -0.76 0.77
 -4 -11 -12 0.57 0.59
 -4 -11 -12 -0.26 0.39
 4 11 12 0.05 0.08
 -4 -11 -13 0.49 0.6
 4 11 13 -1.16 0.81
 -4 -11 -14 1.77 1.22
 4 11 14 1.9 1.1
 -4 -11 -15 1.66 1.2
 4 11 15 3.06 1.27
 -4 -11 -16 0.02 0.25
 -4 -11 -17 0.72 1.12
 -4 -11 -18 0.43 1.04
 -4 -11 -19 2.74 1.58
 -4 -11 -20 -0.82 0.89
 -4 -11 -21 0.94 0.97
 4 12 -18 0.32 1.38
 -4 -12 18 0.23 0.74
 4 12 -17 0.2 0.48
 -4 -12 17 0.01 0.62
 4 12 -16 7.09 2.95
 -4 -12 16 1.34 1.23
 4 12 -15 1.09 1.35
 -4 -12 15 0.13 0.29
 4 12 -14 1.47 1.31
 -4 -12 14 1.41 1.25
 4 12 -13 -0.06 0.27
 -4 -12 13 0.25 0.61
 -4 -12 12 1.32 0.82
 4 12 -12 1.99 1.34
 4 12 -11 1.29 1.08
 -4 -12 11 2.91 1.24
 -4 -12 10 1.17 0.9
 4 12 -10 0.03 0.56
 -4 -12 9 14.48 2.71
 -4 -12 9 15.11 2.97
 4 12 -9 11.48 2.88
 -4 -12 8 1.28 0.93
 -4 -12 8 0.81 0.54
 4 12 -8 3.37 1.55
 -4 -12 7 2.7 1.36
 -4 -12 7 1.09 0.56
 4 12 -7 1.49 1.04
 -4 -12 6 8.55 2.1
 -4 -12 6 9.97 1.93
 4 12 -6 8.48 2.29
 -4 -12 5 12.94 2.12
 -4 -12 5 10.03 2.35
 4 12 -5 9.29 2.36
 -4 -12 4 1.69 1.08
 -4 -12 4 0.65 0.34
 4 12 -4 2.63 1.67
 4 12 -3 1.71 0.56
 -4 -12 3 1.09 0.4
 -4 -12 3 2.49 0.83
 4 12 -3 1.89 1.1
 4 12 -2 0.68 0.46
 -4 -12 2 0.93 0.46
 -4 -12 2 0.36 0.23
 -4 -12 2 1.01 0.38
 4 12 -1 0.78 0.48
 -4 -12 1 1.43 1.11
 -4 -12 1 1.9 1.11
 -4 -12 0 78.56 6.61
 4 12 0 68.93 3.76
 4 12 0 63.39 3.58
 -4 -12 0 74.95 6.64
 4 12 1 1.84 0.6
 -4 -12 -1 4.36 1.92
 -4 -12 -1 4.57 1.66
 4 12 1 1.11 0.42
 4 12 2 0.76 0.33
 -4 -12 -2 4.06 1.85
 -4 -12 -2 2.45 1.38
 -4 -12 -3 11.63 2.56
 -4 -12 -3 16.89 3.21
 -4 -12 -3 18.46 3.46
 4 12 3 11.43 1.67
 -4 -12 -4 37.97 4.57
 -4 -12 -4 36.69 4.6
 -4 -12 -4 48.32 5.36
 4 12 4 39.4 3.25
 4 12 5 1.24 0.64
 -4 -12 -5 2.5 1.39
 -4 -12 -5 1.28 0.93
 -4 -12 -5 2.49 1.23
 4 12 6 9.83 1.79
 -4 -12 -6 8.91 2.36
 -4 -12 -6 8.24 2.1
 -4 -12 -7 44.4 4.89
 -4 -12 -7 49.58 5.54
 4 12 7 57.06 4.38
 4 12 8 1.71 0.68
 -4 -12 -8 1.46 0.83
 -4 -12 -8 2.05 1.11
 4 12 8 2.9 0.81
 4 12 9 1.44 0.83
 -4 -12 -9 1.45 1.04
 -4 -12 -9 0.48 0.69
 4 12 9 1.2 0.56
 -4 -12 -10 10.76 2.61
 -4 -12 -10 11.47 2.4
 4 12 10 17.89 2.82
 -4 -12 -11 10.45 2.64
 -4 -12 -11 11.26 2.44
 -4 -12 -12 2.58 1.13
 -4 -12 -12 1.5 0.99
 -4 -12 -13 1.65 1.12
 -4 -12 -13 1.02 0.64
 -4 -12 -14 -0.71 0.9
 -4 -12 -15 1.71 1.18
 -4 -12 -16 -0.76 0.8
 -4 -12 -17 0.14 0.15
 -4 -12 -18 -1.15 1.02
 -4 -12 -19 0 0.98
 -4 -12 -20 -1.32 1.14
 4 13 -17 0.06 0.85
 -4 -13 17 0 0.24
 4 13 -16 0.23 0.91
 -4 -13 16 0.15 0.61
 4 13 -15 0.31 0.57
 -4 -13 15 0.67 0.79
 4 13 -14 0 0.45
 -4 -13 14 -0.17 0.21
 -4 -13 13 2.07 1.17
 4 13 -13 1.82 1.49
 -4 -13 12 1.7 1
 4 13 -12 1.34 1.18
 -4 -13 11 1.49 0.98
 4 13 -11 2.16 1.42
 -4 -13 10 4.05 1.61
 -4 -13 10 2.78 1.23
 4 13 -10 2.78 1.54
 -4 -13 9 1.44 0.77
 -4 -13 9 1.78 1.06
 4 13 -9 2.32 1.39
 -4 -13 8 0.01 0.08
 -4 -13 8 -0.1 0.3
 -4 -13 7 -0.07 0.1
 -4 -13 7 -0.21 0.38
 -4 -13 6 46.22 5.32
 -4 -13 6 54.34 4.72
 4 13 -6 41.59 5.31
 -4 -13 5 1.08 0.66
 -4 -13 5 0.81 0.77
 4 13 -5 0.36 0.23
 4 13 -4 3.94 0.98
 -4 -13 4 3.7 1.37
 -4 -13 4 4.37 1.13
 4 13 -4 2.56 1.42
 -4 -13 3 3.25 0.95
 4 13 -3 2.73 0.82
 -4 -13 3 5.45 2.02
 4 13 -3 3.57 1.72
 -4 -13 2 46.46 5.31
 4 13 -2 45.14 3.01
 -4 -13 2 47.76 3.44
 4 13 -1 26.37 2.16
 -4 -13 1 24.31 3.77
 -4 -13 0 -1.19 0.85
 4 13 0 0.24 0.22
 4 13 1 1.92 0.65
 -4 -13 -1 5.63 1.94
 -4 -13 -2 56.31 5.75
 4 13 2 68.74 3.52
 -4 -13 -3 0.1 0.38
 -4 -13 -3 -0.02 0.38
 4 13 4 1.6 0.78
 -4 -13 -4 1.82 0.82
 -4 -13 -4 0.46 0.19
 -4 -13 -5 8.45 2.37
 -4 -13 -5 3.42 1.44
 4 13 5 9.9 1.66
 -4 -13 -6 34.52 4.52
 -4 -13 -6 39.18 4.98
 4 13 6 40.57 3.48
 4 13 7 4.81 1.29
 -4 -13 -7 2.75 1.21
 -4 -13 -7 4.55 1.77
 4 13 8 8.05 1.61
 -4 -13 -8 7.33 2.19
 -4 -13 -8 4.82 1.72
 -4 -13 -9 1.55 1.01
 -4 -13 -9 2.57 1.59
 -4 -13 -10 3.22 1.47
 -4 -13 -10 4.42 1.46
 -4 -13 -11 4.34 1.76
 -4 -13 -11 4.55 1.47
 -4 -13 -12 5.3 1.94
 -4 -13 -12 4.22 1.41
 -4 -13 -13 1.18 0.8
 -4 -13 -13 0.65 0.61
 -4 -13 -14 1.16 1.1
 -4 -13 -14 1.55 1.02
 -4 -13 -15 0.79 0.88
 -4 -13 -16 1.06 1.39
 -4 -13 -17 -0.87 0.89
 -4 -13 -18 0 0.81
 -4 -13 -19 1.86 1.37
 -4 -13 -20 1.38 2.12
 4 14 -16 0 0.39
 -4 -14 16 0.49 0.96
 -4 -14 15 0.34 0.56
 4 14 -15 0.67 0.85
 -4 -14 14 -0.07 0.28
 4 14 -14 -0.28 0.54
 -4 -14 13 -0.5 0.6
 4 14 -13 -0.44 0.66
 -4 -14 12 0.27 0.48
 4 14 -12 1.54 1.22
 -4 -14 11 0.59 0.66
 -4 -14 11 0.21 0.42
 4 14 -11 2.05 1.38
 -4 -14 10 0.2 0.42
 -4 -14 10 -0.38 0.54
 4 14 -10 -0.57 0.86
 -4 -14 9 -0.65 0.68
 -4 -14 9 -0.42 0.68
 4 14 -9 -0.32 0.52
 -4 -14 8 0.05 0.48
 4 14 -8 0.72 0.83
 -4 -14 8 0.15 0.45
 -4 -14 7 0.44 0.39
 -4 -14 7 0.35 0.42
 4 14 -7 0.8 0.77
 -4 -14 6 1.96 1.05
 -4 -14 6 3.14 1.1
 4 14 -6 1.52 1.08
 -4 -14 5 -0.15 0.12
 4 14 -5 0.49 0.85
 -4 -14 4 0.39 0.5
 4 14 -4 0 0.22
 -4 -14 3 0.45 0.42
 4 14 -3 0.4 0.48
 -4 -14 2 -0.83 0.76
 -4 -14 1 0.88 0.75
 -4 -14 0 0.83 0.57
 -4 -14 -1 0.77 0.49
 -4 -14 -2 0.14 0.56
 -4 -14 -3 0.54 0.52
 -4 -14 -4 6.13 1.94
 -4 -14 -4 5.91 1.9
 -4 -14 -5 -0.55 0.74
 -4 -14 -5 -1.48 1.02
 -4 -14 -6 -1.05 0.82
 -4 -14 -6 0.36 0.39
 -4 -14 -7 1.06 0.76
 -4 -14 -7 1.18 0.83
 -4 -14 -8 1.59 1.12
 -4 -14 -8 0.29 0.29
 -4 -14 -9 0.44 0.49
 -4 -14 -9 0.62 0.56
 -4 -14 -10 1.58 1.18
 -4 -14 -10 0.28 0.61
 -4 -14 -11 0.29 0.63
 -4 -14 -11 0.41 0.29
 -4 -14 -12 -0.68 0.7
 -4 -14 -12 1.66 1.13
 -4 -14 -13 -0.15 0.37
 -4 -14 -13 0.65 0.78
 -4 -14 -14 0.8 0.88
 -4 -14 -14 0.19 0.43
 -4 -14 -15 1.37 1.2
 -4 -14 -15 0.91 0.71
 -4 -14 -16 0 0.46
 -4 -14 -17 3.29 1.78
 -4 -14 -18 0 0.24
 -4 -14 -19 0 0.38
 4 15 -15 -0.84 0.97
 4 15 -14 1.48 1.69
 4 15 -13 0.39 0.64
 4 15 -12 1.17 1.09
 -4 -15 11 1.56 1.11
 4 15 -11 0 0.5
 -4 -15 10 0.11 0.52
 4 15 -10 0.57 0.96
 -4 -15 9 0.82 0.79
 4 15 -9 -0.01 0.5
 -4 -15 8 1.31 0.99
 4 15 -8 0.75 0.98
 -4 -15 7 0.85 0.91
 4 15 -7 1.7 1.14
 -4 -15 6 0.94 0.94
 4 15 -6 -0.5 0.42
 -4 -15 5 -0.71 1.05
 4 15 -5 -0.26 0.13
 -4 -15 4 -1.28 0.98
 4 15 -4 -0.19 0.42
 -4 -15 3 1.19 0.82
 4 15 -3 0.93 0.64
 -4 -15 2 13.66 3.01
 -4 -15 1 3.1 1.37
 -4 -15 0 -0.29 0.7
 -4 -15 -1 6 1.95
 -4 -15 -2 15.53 3.18
 -4 -15 -3 1.19 0.93
 -4 -15 -4 2.36 1.28
 -4 -15 -4 1.32 0.86
 -4 -15 -5 11.8 2.72
 -4 -15 -5 11.19 2.79
 -4 -15 -6 3.01 1.5
 -4 -15 -6 3.24 1.43
 -4 -15 -7 -0.35 0.78
 -4 -15 -7 0.83 0.73
 -4 -15 -8 1.64 1.07
 -4 -15 -8 1.9 1.04
 -4 -15 -9 3.63 1.69
 -4 -15 -9 4.35 1.76
 -4 -15 -10 3.54 1.7
 -4 -15 -10 3.92 1.58
 -4 -15 -11 3.16 1.65
 -4 -15 -11 0.93 0.17
 -4 -15 -12 -0.31 0.68
 -4 -15 -12 0.28 0.53
 -4 -15 -13 -0.18 0.71
 -4 -15 -13 0.31 0.55
 -4 -15 -14 0.14 0.71
 -4 -15 -14 0.28 0.46
 -4 -15 -15 1.17 1.05
 -4 -15 -15 0.67 0.66
 -4 -15 -16 2.71 1.91
 -4 -15 -17 0.78 0.89
 -4 -15 -18 -2.36 1.57
 4 16 -13 0.98 1.05
 4 16 -12 -0.96 1.02
 -4 -16 11 -0.49 0.68
 4 16 -11 -0.84 0.92
 -4 -16 10 0.03 0.27
 4 16 -10 0.03 0.21
 -4 -16 9 1.31 0.97
 4 16 -9 0.29 0.74
 -4 -16 8 1.18 0.99
 4 16 -8 0.14 0.37
 -4 -16 7 -0.26 0.34
 4 16 -7 -0.95 0.91
 -4 -16 6 1.62 1.09
 4 16 -6 2.6 1.51
 -4 -16 5 -0.05 0.2
 4 16 -5 -0.34 0.52
 -4 -16 4 1.38 0.93
 4 16 -4 0.76 0.74
 -4 -16 3 3.65 1.65
 4 16 -3 1.26 0.97
 -4 -16 2 -0.44 0.51
 -4 -16 1 -0.94 0.85
 -4 -16 0 0.76 0.7
 -4 -16 -1 5.71 1.95
 -4 -16 -2 0.08 0.42
 -4 -16 -3 5.21 1.93
 -4 -16 -4 1.26 1.02
 -4 -16 -5 -0.48 0.78
 -4 -16 -5 0.35 0.47
 -4 -16 -6 -0.44 0.94
 -4 -16 -6 -0.24 0.37
 -4 -16 -7 1.76 1.37
 -4 -16 -7 2.09 1.22
 -4 -16 -8 -0.49 0.65
 -4 -16 -8 -0.25 0.42
 -4 -16 -9 2.31 1.43
 -4 -16 -9 1.59 1.15
 -4 -16 -10 0.05 0.23
 -4 -16 -10 -1.12 0.88
 -4 -16 -11 -0.08 0.76
 -4 -16 -11 1.04 0.94
 -4 -16 -12 1.11 1.03
 -4 -16 -12 0.37 0.89
 -4 -16 -13 0.66 0.8
 -4 -16 -13 -0.61 0.76
 -4 -16 -14 0.4 0.37
 -4 -16 -14 3.86 1.91
 -4 -16 -15 -0.75 0.86
 -4 -16 -15 0.04 0.13
 -4 -16 -16 0 1.07
 -4 -16 -17 0 0.67
 -4 -17 12 -0.37 0.66
 4 17 -12 -0.59 0.82
 -4 -17 11 1.58 1.18
 4 17 -11 0.92 1.44
 -4 -17 10 0.99 0.94
 4 17 -10 -0.3 0.55
 -4 -17 9 0.31 0.68
 4 17 -9 1.26 1.11
 -4 -17 8 1.31 1.06
 4 17 -8 1.59 1.54
 -4 -17 7 1.32 0.95
 4 17 -7 1.69 1.4
 -4 -17 6 -0.17 0.32
 4 17 -6 0 0.27
 -4 -17 5 1.07 0.91
 4 17 -5 1.21 1.04
 -4 -17 4 3.06 1.42
 4 17 -4 2.19 1.51
 -4 -17 3 -1.44 1.18
 4 17 -3 0 0.41
 -4 -17 2 0.1 0.53
 -4 -17 1 0.05 0.3
 -4 -17 0 0.9 0.64
 -4 -17 -1 -0.39 0.69
 -4 -17 -2 -0.55 0.65
 -4 -17 -3 0.18 0.45
 -4 -17 -4 -0.28 0.54
 -4 -17 -5 3.09 1.54
 -4 -17 -5 4.09 1.92
 -4 -17 -6 0.89 0.93
 -4 -17 -6 1.31 1.15
 -4 -17 -7 2.81 1.5
 -4 -17 -7 1.12 1.04
 -4 -17 -8 1.77 1.32
 -4 -17 -8 1.83 1.25
 -4 -17 -9 1.57 1.16
 -4 -17 -9 1 0.98
 -4 -17 -10 -0.05 0.36
 -4 -17 -10 -0.35 0.51
 -4 -17 -11 0.4 0.7
 -4 -17 -11 0.72 1.19
 -4 -17 -12 0.65 1.28
 -4 -17 -12 0 0.36
 -4 -17 -13 -2.2 1.48
 -4 -17 -13 0.47 0.71
 -4 -17 -14 1.35 1.19
 -4 -17 -14 -1.71 1.22
 -4 -17 -15 0 0.81
 -4 -17 -15 0.9 0.91
 -4 -18 10 -0.29 0.58
 4 18 -10 -0.81 0.93
 -4 -18 9 0.77 0.95
 4 18 -9 -2.13 1.47
 -4 -18 8 0.02 0.12
 4 18 -8 1.23 1.48
 -4 -18 7 0.92 1.09
 4 18 -7 0.53 0.72
 -4 -18 6 -0.51 0.55
 4 18 -6 -0.79 0.86
 -4 -18 5 -0.39 0.58
 4 18 -5 0 0.23
 -4 -18 4 0.08 0.2
 4 18 -4 0.24 0.77
 -4 -18 3 0.03 0.28
 4 18 -3 0.61 0.72
 -4 -18 2 -0.14 0.42
 -4 -18 1 4.47 1.95
 -4 -18 0 0.29 0.23
 -4 -18 -1 4.61 1.88
 -4 -18 -2 0.6 0.6
 -4 -18 -3 8.73 2.66
 -4 -18 -4 1.09 1.02
 -4 -18 -5 2.18 1.57
 -4 -18 -6 4.62 2.17
 -4 -18 -6 4.86 2.23
 -4 -18 -7 3.1 1.77
 -4 -18 -7 3.92 2.02
 -4 -18 -8 0.76 0.78
 -4 -18 -8 0.21 0.72
 -4 -18 -9 -0.73 0.84
 -4 -18 -9 -1.06 0.92
 -4 -18 -10 2.89 1.68
 -4 -18 -10 0.62 0.96
 -4 -18 -11 0 0.57
 -4 -18 -11 0.43 0.76
 -4 -18 -12 1.46 1.23
 -4 -18 -12 0.84 1
 -4 -18 -13 0 1.04
 -4 -18 -13 0.62 0.81
 -4 -18 -14 1.52 1.28
 -4 -18 -14 -2.11 1.29
 -4 -19 8 0.18 0.57
 4 19 -8 0.2 0.91
 -4 -19 7 0.79 1
 4 19 -7 0.64 1.42
 -4 -19 6 1.4 1.22
 4 19 -6 1.81 1.34
 -4 -19 5 2.25 1.87
 4 19 -5 1.91 1.76
 -4 -19 4 -0.67 0.77
 4 19 -4 0 0.34
 -4 -19 3 2.61 1.63
 4 19 -3 1.82 1.46
 -4 -19 2 -0.9 0.89
 -4 -19 1 2.47 1.63
 -4 -19 0 1.73 1.66
 -4 -19 -1 0.47 0.8
 -4 -19 -2 0.22 0.69
 -4 -19 -3 4.5 2.23
 -4 -19 -4 -1.33 1.07
 -4 -19 -5 0 0.44
 -4 -19 -6 2.05 1.33
 -4 -19 -7 0.72 0.79
 -4 -19 -7 0 0.54
 -4 -19 -8 0 0.9
 -4 -19 -8 -1.05 0.95
 -4 -19 -9 0 0.64
 -4 -19 -9 0 0.36
 -4 -19 -10 1.81 1.36
 -4 -19 -10 -1.47 1.12
 -4 -19 -11 1.14 1.65
 -4 -19 -11 0.2 0.77
 -4 -19 -12 0 0.72
 -4 -20 5 0 0.14
 4 20 -5 0.18 1.17
 -4 -20 4 0.5 0.99
 4 20 -4 -1.47 1.2
 -4 -20 3 0.75 1.19
 4 20 -3 0.02 0.15
 -4 -20 2 0 0.36
 4 20 -2 0.24 0.48
 -4 -20 1 0 0.46
 -4 -20 0 0.46 0.84
 -4 -20 -1 -1.4 1.14
 -4 -20 -2 -1.05 0.99
 -4 -20 -3 0.51 0.69
 -4 -20 -4 0.92 0.92
 -4 -20 -5 0 0.79
 -4 -20 -6 -1.39 1.13
 -4 -20 -7 0.59 1.12
 -4 -20 -8 0 0.76
 -4 -20 -8 0 0.25
 -4 -20 -9 -2.02 1.47
 -4 -20 -9 0.34 0.56
 -4 -21 -2 -1.79 1.33
 5 -17 -6 0.14 0.81
 5 -17 -5 -1.57 1.25
 5 -17 -4 8.8 3.3
 5 -17 -3 4.51 2.34
 5 -17 -2 0.82 1.25
 5 -17 -1 1.21 1.23
 5 -17 0 12.88 3.93
 5 -17 1 3.46 2.11
 5 -17 2 0.53 0.82
 5 -17 3 0.81 1.24
 5 -17 4 1.57 1.82
 5 -17 5 0.21 0.94
 5 -16 -9 0.61 0.76
 5 -16 -8 3.54 2.14
 5 -16 -7 -0.9 0.92
 5 -16 -6 0.12 0.35
 5 -16 -5 0.07 0.24
 5 -16 -4 0.99 1.01
 5 -16 -3 -0.94 1.01
 5 -16 -2 1.9 1.22
 5 -16 -1 0.06 0.59
 5 -16 0 -0.42 0.38
 5 -16 1 3.02 1.96
 5 -16 2 6.85 2.85
 5 -16 3 2.77 2.07
 5 -16 4 0 0.39
 5 -16 5 2.44 1.97
 5 -16 6 -0.67 0.8
 5 -16 7 -1.78 1.31
 5 -16 8 0 0.43
 5 -16 9 1.26 1.48
 5 -15 -11 -0.79 0.84
 5 -15 -11 -0.19 0.37
 5 -15 -10 2.14 1.47
 5 -15 -10 -0.95 0.92
 5 -15 -9 1.98 1.34
 5 -15 -9 0.45 1.01
 5 -15 -8 0.94 0.8
 5 -15 -8 0.3 0.76
 5 -15 -7 2.45 1.4
 5 -15 -7 0.36 0.65
 5 -15 -6 0.2 0.69
 5 -15 -6 1.22 1.15
 5 -15 -5 1.24 0.95
 5 -15 -5 1.48 1.25
 5 -15 -4 4.86 2.07
 5 -15 -3 0.2 0.5
 5 -15 -2 1.64 1.52
 5 -15 -1 -0.18 0.42
 5 -15 0 18.89 4.25
 5 -15 1 0.32 0.71
 5 -15 2 -0.38 0.59
 5 -15 3 -1.15 1.03
 5 -15 4 6.69 2.68
 5 -15 5 0 0.37
 5 -15 6 -0.86 1.11
 5 -15 7 0.54 0.89
 5 -15 8 3.6 2.27
 5 -15 9 0 0.52
 5 -15 10 -0.48 0.66
 5 -15 11 1.66 1.32
 5 -15 11 0.93 1.26
 -5 15 -11 0.5 1.08
 5 -14 -13 -0.31 0.51
 5 -14 -13 0.04 0.32
 5 -14 -12 -1.02 1.15
 5 -14 -12 -0.35 0.69
 5 -14 -11 -0.21 0.42
 5 -14 -11 -0.98 0.97
 5 -14 -10 -0.94 0.93
 5 -14 -10 0.42 0.75
 5 -14 -9 -0.73 0.8
 5 -14 -9 -0.87 0.85
 5 -14 -8 0.99 0.74
 5 -14 -8 -0.97 0.91
 5 -14 -7 0.37 0.28
 5 -14 -7 0.9 0.88
 5 -14 -6 9.48 2.54
 5 -14 -6 5.52 2.19
 5 -14 -5 8.3 2.24
 5 -14 -5 6.97 2.38
 5 -14 -4 0.34 0.23
 5 -14 -4 0.71 0.67
 5 -14 -3 0.96 0.64
 5 -14 -3 0.23 0.41
 5 -14 -2 14.62 3.54
 5 -14 -1 20.24 4.16
 5 -14 0 0.99 0.92
 5 -14 1 4.69 2.04
 5 -14 2 7.67 2.56
 5 -14 3 1.32 0.99
 5 -14 4 0.17 0.48
 5 -14 5 4.01 1.95
 5 -14 6 -0.54 0.69
 5 -14 7 0 0.4
 5 -14 8 0.99 1.03
 5 -14 9 -1.15 1
 5 -14 10 1.03 0.92
 5 -14 11 0.07 0.62
 -5 14 -11 -0.61 0.73
 5 -14 12 0 0.25
 -5 14 -12 0 0.2
 5 -14 13 0.09 0.45
 5 -14 13 -0.11 0.31
 -5 14 -13 0.22 0.64
 5 -13 -15 -1.13 1.31
 5 -13 -14 0.19 0.43
 5 -13 -13 -0.16 0.25
 5 -13 -13 -0.13 0.32
 5 -13 -12 2.05 1.41
 5 -13 -12 0.37 0.67
 5 -13 -11 -0.1 0.32
 5 -13 -11 1.4 1.06
 5 -13 -10 0.49 0.63
 5 -13 -10 -1.01 0.9
 5 -13 -9 1.03 0.93
 5 -13 -9 1.21 0.85
 5 -13 -8 0.48 0.73
 5 -13 -8 -0.1 0.43
 5 -13 -7 1.06 0.67
 5 -13 -7 0.69 0.64
 5 -13 -6 2.04 1.08
 5 -13 -6 1.38 1.16
 5 -13 -5 -0.18 0.67
 5 -13 -5 -0.11 0.47
 5 -13 -4 12.9 2.69
 5 -13 -4 8.49 2.54
 5 -13 -3 4.11 1.48
 5 -13 -3 3.29 1.42
 5 -13 -2 1.47 0.87
 5 -13 -1 1.9 1.16
 5 -13 0 39.3 5.53
 5 -13 1 0.1 0.28
 5 -13 2 0.1 0.24
 5 -13 3 1.5 1.09
 5 -13 4 4.18 1.86
 5 -13 5 -0.47 0.82
 5 -13 6 -0.87 0.9
 5 -13 7 0.05 0.15
 5 -13 8 -0.9 0.87
 5 -13 9 -0.07 0.26
 5 -13 10 -0.61 0.74
 5 -13 11 0.96 0.86
 -5 13 -11 1.39 1.25
 5 -13 12 -1.04 0.91
 -5 13 -12 0.2 0.51
 5 -13 13 1.84 1.73
 -5 13 -13 1.23 1.21
 5 -13 13 1.75 1.29
 -5 13 -14 0.02 0.25
 5 -13 14 0.72 0.94
 5 -12 -16 0.22 0.47
 5 -12 -15 -0.24 0.77
 5 -12 -14 0.76 0.84
 5 -12 -13 1.43 1.14
 5 -12 -13 -0.01 0.35
 5 -12 -12 -0.64 0.69
 5 -12 -12 0.92 0.97
 5 -12 -11 0.62 0.57
 5 -12 -11 -0.68 0.17
 5 -12 -10 -0.02 0.39
 5 -12 -10 -0.86 0.96
 5 -12 -9 -0.34 0.68
 5 -12 -9 -0.44 0.65
 5 -12 -8 0.15 0.32
 5 -12 -8 -0.9 0.97
 5 -12 -7 -1.64 1.09
 5 -12 -7 -1.88 1.21
 5 -12 -6 0.75 0.72
 5 -12 -6 1.22 0.87
 5 -12 -5 4.27 1.55
 5 -12 -5 3.03 1.32
 5 -12 -4 5.57 1.54
 5 -12 -4 4.44 1.76
 5 -12 -3 0.57 0.64
 5 -12 -3 -1.47 1.15
 5 -12 -2 1.77 0.94
 5 -12 -2 1.57 0.96
 5 -12 -1 2.31 1.12
 5 -12 0 4.59 1.8
 5 -12 1 1.08 1.04
 5 -12 2 -1.16 0.79
 5 -12 3 2.06 1.37
 5 -12 4 0.24 0.63
 5 -12 5 2.5 1.39
 5 -12 6 2.53 1.37
 5 -12 7 -0.19 0.27
 5 -12 8 1.37 1.09
 5 -12 9 1.93 1.33
 5 -12 10 2.27 1.39
 5 -12 11 -0.93 0.91
 -5 12 -11 -0.8 0.94
 5 -12 12 1.3 1.14
 -5 12 -12 -0.22 0.72
 5 -12 13 1.8 1.3
 -5 12 -13 0.85 1.05
 -5 12 -14 0 0.14
 5 -12 14 0.51 0.75
 -5 12 -15 -0.57 1.02
 5 -12 15 -0.65 0.95
 5 -12 16 0.57 1.09
 5 -11 -17 1.27 1.59
 5 -11 -16 0.34 0.5
 5 -11 -15 -0.24 0.45
 5 -11 -14 -0.48 0.76
 5 -11 -13 1 0.84
 5 -11 -13 1.56 1.18
 5 -11 -12 2.2 1.4
 5 -11 -12 0.42 0.8
 5 -11 -11 -0.55 0.62
 5 -11 -11 -0.89 0.69
 5 -11 -10 1.54 1.19
 5 -11 -10 1.46 1
 5 -11 -9 3.28 1.48
 5 -11 -9 2.48 1.36
 5 -11 -8 1.44 0.98
 5 -11 -8 1.71 1.1
 5 -11 -7 16.77 3.16
 5 -11 -7 10.9 2.67
 5 -11 -6 1.76 0.97
 5 -11 -6 0.8 0.54
 5 -11 -5 0.85 0.57
 5 -11 -5 1.15 0.92
 5 -11 -5 1.66 0.96
 5 -11 -4 16.08 3.36
 5 -11 -4 22.07 3.01
 5 -11 -4 23.59 3.39
 5 -11 -3 78.06 6.01
 5 -11 -3 64.62 6.62
 5 -11 -3 79.05 5.76
 5 -11 -2 0.52 0.48
 5 -11 -2 1.24 0.8
 5 -11 -1 10.4 2.73
 5 -11 -1 12.89 2.22
 5 -11 0 92.46 5.86
 5 -11 0 86.54 7.9
 5 -11 1 22.79 4
 5 -11 1 27.29 3.04
 5 -11 2 4.91 1.69
 5 -11 2 6.47 1.45
 5 -11 3 32.34 3.47
 5 -11 3 23.94 4.01
 5 -11 4 13.13 2.2
 5 -11 4 7.88 2.36
 5 -11 5 2.76 1.26
 5 -11 5 3.57 1.1
 5 -11 6 2.34 1.03
 5 -11 6 1.67 1.14
 5 -11 7 14.67 3.18
 5 -11 7 23.65 3.25
 5 -11 8 0.26 0.41
 5 -11 8 -0.15 0.17
 5 -11 9 3.79 1.4
 5 -11 9 1.99 1.12
 5 -11 10 0.76 0.53
 5 -11 10 0.75 0.66
 5 -11 11 2.24 1.25
 -5 11 -11 0.67 0.74
 5 -11 12 -0.53 0.54
 -5 11 -12 0.52 0.78
 5 -11 13 1.43 1.2
 -5 11 -13 1.26 1
 5 -11 14 0.99 0.92
 -5 11 -14 1.03 0.97
 -5 11 -15 0.07 0.16
 5 -11 15 0.3 0.46
 5 -11 16 0.91 1.17
 -5 11 -16 1.52 1.42
 5 -11 17 0.83 0.87
 -5 11 -17 0.38 0.88
 5 -10 -18 -0.86 0.94
 5 -10 -17 -0.09 0.38
 5 -10 -16 0.46 0.79
 5 -10 -15 0.48 0.87
 -5 10 14 1 0.97
 5 -10 -14 0.64 0.67
 5 -10 -14 -0.13 0.23
 5 -10 -13 1.33 0.92
 -5 10 13 1.56 0.98
 5 -10 -13 2.01 1.18
 -5 10 12 1.37 0.92
 5 -10 -12 2.2 1.29
 5 -10 -12 1.54 1.02
 5 -10 -11 1.43 0.63
 -5 10 11 3.43 1.49
 5 -10 -11 0.88 0.81
 5 -10 -10 3.66 1.52
 -5 10 10 2.45 1.19
 5 -10 -10 2.85 1.41
 5 -10 -9 1.95 1.29
 5 -10 -9 0.75 0.47
 5 -10 -8 3.84 1.52
 5 -10 -8 5.78 1.77
 5 -10 -7 -1.22 1.1
 5 -10 -7 0.5 0.74
 5 -10 -6 4.35 1.68
 5 -10 -6 6.56 1.68
 5 -10 -5 2.87 1.26
 5 -10 -5 5.38 1.71
 5 -10 -4 3.25 1.53
 5 -10 -4 4.42 1.43
 5 -10 -4 4.55 1.45
 5 -10 -3 2.01 1.26
 5 -10 -3 1.33 0.8
 5 -10 -3 2.42 1.1
 5 -10 -2 11.52 2.78
 5 -10 -2 14.35 2.31
 5 -10 -2 15.78 2.48
 5 -10 -1 2.65 1.34
 5 -10 -1 1.81 0.84
 5 -10 -1 3.09 1.12
 5 -10 0 6.1 1.49
 5 -10 0 8.14 2.41
 5 -10 1 8.55 2.4
 5 -10 1 10.09 1.87
 5 -10 2 1.87 1.12
 5 -10 2 2.78 1.11
 5 -10 3 1.21 0.58
 5 -10 3 1.32 0.58
 5 -10 4 4.94 1.71
 5 -10 4 7.13 1.67
 5 -10 5 7.31 2.32
 5 -10 5 6.55 1.56
 5 -10 6 0.75 0.6
 5 -10 6 1.34 0.88
 5 -10 7 0.61 0.77
 5 -10 7 2.1 1.06
 5 -10 8 1.89 1.09
 5 -10 8 3.41 1.31
 5 -10 9 0.49 0.57
 5 -10 9 0.22 0.4
 5 -10 10 0.52 0.42
 5 -10 10 0.1 0.21
 5 -10 11 0.38 0.51
 -5 10 -11 -0.05 0.18
 5 -10 12 -0.71 0.67
 5 -10 12 -1.89 1.34
 -5 10 -12 -3.05 1.76
 5 -10 13 0.22 0.31
 5 -10 13 0.51 0.35
 5 -10 14 -0.12 0.39
 5 -10 14 1.4 1.04
 -5 10 -14 0.83 0.8
 5 -10 15 1.21 0.96
 -5 10 -15 0.88 0.89
 -5 10 -16 0.24 0.4
 5 -10 16 -0.02 0.48
 -5 10 -17 1.41 1.24
 5 -10 17 0.01 0.38
 5 -10 18 0.01 0.84
 5 -9 -18 0.1 0.32
 -5 9 18 -0.01 0.62
 5 -9 -17 -0.29 0.7
 -5 9 17 0.15 0.61
 5 -9 -16 3.14 1.67
 -5 9 16 -0.58 1.1
 5 -9 -15 3.24 1.56
 -5 9 15 4.14 1.81
 5 -9 -14 0.29 0.36
 -5 9 14 -0.42 0.58
 5 -9 -14 0.96 0.91
 -5 9 13 1.1 0.8
 5 -9 -13 1.55 1.12
 5 -9 -13 0.35 0.38
 5 -9 -12 0.35 0.31
 -5 9 12 1.07 0.92
 5 -9 -12 0.98 0.83
 -5 9 11 2.33 1.1
 5 -9 -11 4.62 1.78
 5 -9 -11 1.86 1.11
 5 -9 -10 5.9 1.93
 5 -9 -10 6.91 2.06
 -5 9 10 7.23 1.98
 5 -9 -9 11.62 2.65
 5 -9 -9 13.26 2.82
 -5 9 9 11.96 2.54
 5 -9 -8 1.66 1.16
 5 -9 -8 1.42 1.05
 -5 9 8 1.13 0.71
 5 -9 -7 1.09 0.95
 5 -9 -7 0.3 0.51
 5 -9 -6 6.67 1.72
 5 -9 -6 4.98 1.67
 5 -9 -5 38.76 4.11
 5 -9 -5 30.83 4.46
 5 -9 -4 1.94 1.05
 5 -9 -4 2.2 0.93
 5 -9 -3 14.04 2.28
 5 -9 -3 15.49 2.43
 5 -9 -3 10.86 2.59
 5 -9 -2 2.6 0.93
 5 -9 -2 1.28 0.73
 5 -9 -2 2.34 0.85
 5 -9 -1 13.04 2.14
 5 -9 -1 11.95 1.93
 5 -9 -1 12 2.76
 5 -9 0 2.81 1.36
 5 -9 0 4.59 1.31
 5 -9 1 4.57 1.27
 5 -9 1 2.33 1.08
 5 -9 2 2.14 0.97
 5 -9 2 -0.39 0.73
 5 -9 3 21.67 2.81
 5 -9 3 19.27 3.4
 5 -9 4 9.9 1.9
 5 -9 4 7.8 2.2
 5 -9 5 5.27 1.81
 5 -9 5 6.45 1.64
 5 -9 6 -0.05 0.15
 5 -9 6 1.25 0.85
 5 -9 7 0.45 0.6
 5 -9 7 -0.39 0.79
 5 -9 8 -0.17 0.21
 5 -9 8 0.78 0.79
 5 -9 9 -0.11 0.15
 5 -9 9 0.13 0.59
 5 -9 10 1.14 0.9
 5 -9 10 1.48 0.77
 5 -9 11 1.73 0.97
 -5 9 -11 0.57 0.44
 5 -9 11 2.92 1.42
 5 -9 12 0.07 0.51
 5 -9 12 -1.76 1.15
 -5 9 -12 -0.42 0.74
 5 -9 13 0.71 0.66
 5 -9 13 0.89 0.47
 -5 9 -13 2.62 1.34
 5 -9 14 0.19 0.33
 5 -9 14 0.12 0.54
 5 -9 15 0.2 0.48
 -5 9 -15 0.52 0.61
 -5 9 -16 0.28 0.44
 -5 9 -17 0.24 0.58
 5 -9 17 -1.89 1.28
 5 -9 18 0 0.14
 5 -9 19 0.01 0.71
 5 -8 -19 0.44 1.23
 -5 8 19 -0.76 0.89
 5 -8 -18 -0.32 0.61
 -5 8 18 0.22 0.49
 5 -8 -17 -0.66 0.72
 -5 8 17 0.84 1.02
 5 -8 -16 0.17 0.6
 -5 8 16 -0.23 0.55
 5 -8 -15 1.1 0.83
 -5 8 15 -0.03 0.26
 5 -8 -14 5.26 1.99
 -5 8 14 3.26 1.45
 5 -8 -14 2.73 1.27
 5 -8 -13 1.38 0.66
 -5 8 13 1.72 1.05
 5 -8 -13 1.3 0.77
 5 -8 -12 0.3 0.18
 -5 8 12 0.45 0.69
 5 -8 -11 0.27 0.17
 -5 8 11 -0.42 0.46
 5 -8 -10 3.21 1.26
 5 -8 -10 6.1 1.73
 -5 8 10 4.61 1.42
 5 -8 -9 -0.23 0.24
 5 -8 -9 0.57 0.42
 -5 8 9 1.1 0.77
 5 -8 -8 8.38 2.26
 5 -8 -8 8.29 2.12
 -5 8 8 6.8 1.77
 -5 8 7 -0.32 0.66
 5 -8 -7 0.75 0.68
 5 -8 -7 -0.01 0.21
 5 -8 -6 0.02 0.41
 5 -8 -5 9.8 1.94
 5 -8 -4 1.65 0.74
 5 -8 -3 4.82 1.22
 5 -8 -3 5.26 1.5
 5 -8 -2 108.61 5.9
 5 -8 -2 107.34 6.53
 5 -8 -1 5.97 1.54
 5 -8 -1 4.99 1.23
 5 -8 0 2.99 1.08
 5 -8 1 0.48 0.41
 5 -8 2 126.49 6.89
 5 -8 3 10.43 1.9
 5 -8 4 13.12 2.18
 5 -8 5 5.78 1.54
 5 -8 6 12.59 2.22
 5 -8 7 0.78 0.59
 5 -8 8 1.3 0.71
 5 -8 8 1.52 0.97
 5 -8 9 5.55 1.69
 5 -8 9 4.29 1.6
 5 -8 10 4.38 1.42
 5 -8 10 4.43 1.68
 -5 8 -10 3.72 1.36
 5 -8 11 0.02 0.28
 -5 8 -11 1.03 0.8
 5 -8 12 6.97 2.04
 5 -8 12 6.97 2.01
 -5 8 -12 6.88 1.94
 5 -8 13 -0.05 0.33
 -5 8 -13 0.73 0.59
 5 -8 13 1.54 1.06
 5 -8 14 2.59 1.24
 -5 8 -14 1.68 1.08
 5 -8 14 1.7 1.01
 5 -8 15 1.95 1.07
 -5 8 -15 4.33 1.67
 5 -8 16 -1.03 0.69
 -5 8 -16 0.39 0.48
 -5 8 -17 1.58 1.16
 5 -8 17 0.96 1.21
 5 -8 18 0.6 0.75
 5 -8 19 0 0.21
 -5 7 20 0 0.62
 -5 7 19 1.06 1.05
 -5 7 18 -1.02 1
 -5 7 17 1.16 1.19
 -5 7 16 2.13 1.62
 -5 7 15 2.55 1.53
 -5 7 14 0.64 0.5
 5 -7 -14 1.79 0.93
 5 -7 -13 -0.07 0.6
 5 -7 -13 0.06 0.76
 -5 7 13 0.11 0.91
 5 -7 -12 -0.47 0.75
 5 -7 -12 -0.43 0.64
 -5 7 12 -0.54 0.62
 5 -7 -11 3.98 1.52
 5 -7 -11 3.04 1.39
 -5 7 11 3.35 1.39
 5 -7 -10 0.92 0.74
 5 -7 -10 2.6 1.11
 -5 7 10 2.25 1.22
 5 -7 -9 3.61 1.42
 -5 7 9 4.31 1.59
 5 -7 -8 21.4 3.14
 -5 7 8 19.73 3.06
 5 -7 -7 -0.2 0.56
 -5 7 7 -0.58 0.68
 5 -7 -6 0.2 0.33
 -5 7 6 -0.4 0.63
 5 -7 -5 3.65 1.18
 5 -7 -4 44.75 3.88
 5 -7 -3 2.47 0.81
 5 -7 -2 0.94 0.56
 5 -7 -2 0.65 0.44
 5 -7 -1 2.68 0.85
 5 -7 -1 2.89 1.07
 5 -7 0 25.94 3.08
 5 -7 0 25.83 2.34
 5 -7 1 1.64 0.85
 5 -7 2 43.35 4.05
 -5 7 -2 27.14 2.47
 5 -7 3 25.3 3.06
 -5 7 -3 19.27 2.05
 5 -7 4 2.23 0.99
 -5 7 -4 1.52 0.61
 5 -7 5 1.15 0.52
 5 -7 6 1.41 0.66
 5 -7 7 35.04 3.89
 5 -7 8 1.54 0.7
 5 -7 9 9.26 2.13
 5 -7 10 21.97 3.57
 -5 7 -10 19.65 3.06
 5 -7 10 20.82 3.36
 5 -7 11 4.46 1.53
 5 -7 11 0.84 0.44
 -5 7 -11 3.91 1.3
 5 -7 12 2 1.01
 5 -7 12 1.78 0.91
 -5 7 -12 2.67 1.12
 5 -7 13 1.01 0.78
 5 -7 13 -0.29 0.58
 -5 7 -13 0.98 0.59
 5 -7 14 1.69 0.94
 -5 7 -14 1.76 1.06
 5 -7 14 -0.14 0.55
 5 -7 15 1.64 1.17
 -5 7 -15 1.89 0.98
 5 -7 16 2.67 1.43
 -5 7 -16 4.87 1.72
 5 -7 17 1.61 1.36
 -5 7 -17 0.35 0.2
 5 -7 18 0.52 0.69
 5 -7 19 1.39 1.48
 5 -7 20 -0.41 0.65
 -5 6 20 0.05 0.7
 -5 6 19 -0.96 1.01
 -5 6 18 -1.24 1.11
 -5 6 17 0.29 0.52
 -5 6 16 0.27 0.75
 -5 6 15 0.43 0.66
 5 -6 -14 1.59 0.88
 -5 6 14 0.25 0.46
 5 -6 -13 4.4 1.49
 -5 6 13 4.95 1.8
 5 -6 -12 0.61 0.6
 -5 6 12 2.55 1.28
 5 -6 -11 25.96 3.61
 -5 6 11 26.04 4.01
 -5 6 10 12.35 2.66
 -5 6 9 2.2 1.19
 5 -6 -9 1.38 0.87
 -5 6 8 15.12 2.71
 5 -6 -8 15.74 2.63
 5 -6 -7 40.18 4
 -5 6 7 40.25 4.36
 5 -6 -6 4.88 1.22
 -5 6 6 4.42 1.41
 5 -6 -5 10.13 1.82
 -5 6 5 8.81 1.92
 5 -6 -4 -0.37 0.48
 5 -6 -3 69.46 4.39
 5 -6 -2 12.89 1.7
 5 -6 -2 12.51 2.17
 5 -6 -1 41.11 3.95
 5 -6 -1 43.51 3
 5 -6 0 -0.26 0.36
 5 -6 0 -0.22 0.22
 5 -6 1 16.95 2.43
 5 -6 2 26.47 3.1
 -5 6 -2 9.49 1.2
 5 -6 3 55.53 4.49
 -5 6 -3 26.7 2.19
 -5 6 -4 -0.04 0.13
 5 -6 4 0.05 0.11
 -5 6 -5 0.67 0.39
 5 -6 5 0.56 0.49
 5 -6 6 2.78 1.01
 -5 6 -6 2.32 0.75
 5 -6 7 3.29 1.25
 5 -6 8 0.63 0.32
 5 -6 9 2.53 1
 5 -6 10 5.34 1.68
 -5 6 -10 5.25 1.53
 5 -6 11 0.08 0.26
 -5 6 -11 0.18 0.42
 5 -6 12 0.29 0.49
 5 -6 12 -0.08 0.3
 -5 6 -12 -0.18 0.53
 5 -6 13 4.12 1.68
 5 -6 13 3.71 1.47
 -5 6 -13 2.73 1.05
 5 -6 14 -0.03 0.33
 5 -6 14 1.03 0.69
 -5 6 -14 0.31 0.49
 5 -6 15 1.84 1.15
 -5 6 -15 3.01 1.17
 5 -6 16 -0.34 0.61
 -5 6 -16 0.53 0.35
 5 -6 17 1.68 1.1
 -5 6 -17 3.39 1.36
 5 -6 18 1.48 1.49
 5 -6 19 0 0.6
 5 -6 20 3.94 2.39
 5 -6 21 -1.36 1.21
 -5 5 20 -0.75 0.92
 -5 5 19 -0.19 0.46
 -5 5 18 2.26 1.94
 -5 5 17 0 0.51
 -5 5 16 0.59 0.84
 -5 5 15 0.93 1
 5 -5 -14 0.3 0.23
 -5 5 14 0.95 0.92
 5 -5 -13 3.79 1.31
 -5 5 13 2.63 1.3
 -5 5 12 8.99 2.39
 -5 5 11 5.44 1.8
 -5 5 10 2.64 1.07
 -5 5 9 1.24 0.74
 -5 5 8 4.43 1.53
 -5 5 7 43.11 4.61
 5 -5 -6 6.72 1.42
 -5 5 6 4.68 1.47
 5 -5 -5 25.7 2.92
 -5 5 5 19.55 3.04
 5 -5 -4 3.3 0.96
 5 -5 -3 4.57 1.05
 5 -5 -2 0.77 0.46
 5 -5 -1 59.22 4.65
 5 -5 -1 62.7 3.33
 5 -5 0 12.69 1.35
 5 -5 0 13.1 2.16
 5 -5 1 46.46 4.03
 5 -5 2 0.07 0.65
 -5 5 -3 0.54 0.26
 5 -5 3 0.45 0.33
 5 -5 4 4.95 1.34
 -5 5 -4 2.08 0.51
 5 -5 5 18.65 2.69
 -5 5 -5 8.45 1.17
 5 -5 6 85.63 5.9
 -5 5 -6 59.95 3.4
 5 -5 7 4.84 1.44
 5 -5 8 32.46 3.94
 5 -5 9 1.09 0.78
 -5 5 -9 0.71 0.68
 5 -5 10 0.79 0.57
 -5 5 -10 1.84 0.89
 5 -5 11 2.4 1.14
 -5 5 -11 0.28 0.25
 5 -5 12 1.76 1.27
 -5 5 -12 1.56 0.78
 5 -5 13 10.29 2.6
 -5 5 -13 11.71 2.27
 5 -5 14 0.63 0.6
 5 -5 14 0.73 0.74
 -5 5 -14 -0.15 0.39
 5 -5 15 -1.59 1.24
 -5 5 -15 1.04 0.87
 5 -5 16 0.46 0.62
 -5 5 -16 0.03 0.36
 5 -5 17 1.38 0.94
 -5 5 -17 2.93 1.16
 5 -5 18 0 0.31
 5 -5 19 1.46 1.16
 5 -5 20 1.14 1.07
 5 -5 21 0 0.87
 -5 4 21 0 0.63
 -5 4 20 0 0.74
 -5 4 19 0 0.83
 -5 4 18 0 0.91
 -5 4 17 0.66 1.11
 -5 4 16 3.18 1.88
 -5 4 15 -0.89 0.9
 5 -4 -14 1.12 0.79
 -5 4 14 1.08 0.87
 -5 4 13 11.07 2.89
 -5 4 12 10.54 2.65
 -5 4 11 2.95 1.42
 -5 4 10 10.36 2.59
 -5 4 9 4.08 1.47
 -5 4 8 7.07 1.84
 -5 4 7 8.64 2.04
 -5 4 6 49.66 4.66
 -5 4 5 5.3 1.49
 5 -4 -4 59.94 3.79
 -5 4 4 53.18 4.73
 5 -4 -3 7.46 1.4
 5 -4 -2 53.63 3.1
 5 -4 -1 13.72 1.36
 5 -4 -1 13.7 2.19
 5 -4 0 12.47 1.15
 5 -4 0 14.2 2.22
 5 -4 1 17.71 2.53
 5 -4 2 7.99 1.72
 5 -4 3 4.97 1.39
 5 -4 4 93.47 5.78
 -5 4 -4 46 2.09
 5 -4 5 10.08 2.25
 -5 4 -5 3.02 0.61
 5 -4 6 12.62 2.19
 5 -4 7 5.43 1.73
 5 -4 8 0.51 0.5
 5 -4 9 3.02 1.32
 -5 4 -9 3.89 1.1
 5 -4 10 2.56 1.07
 -5 4 -10 2.75 0.95
 -5 4 -11 31.88 3.33
 5 -4 11 34.56 4.39
 5 -4 12 15.07 3.02
 -5 4 -12 18.1 2.61
 5 -4 13 1.74 1.26
 -5 4 -13 2.57 0.96
 5 -4 14 -0.23 0.25
 -5 4 -14 1.48 0.81
 5 -4 15 6.23 2.15
 5 -4 15 9 1.97
 -5 4 -15 8.03 1.89
 5 -4 16 -0.16 0.52
 -5 4 -16 1.61 0.98
 5 -4 17 0.84 0.92
 -5 4 -17 0.4 0.16
 5 -4 18 2.27 1.46
 5 -4 19 -3.51 1.78
 5 -4 20 -1.36 1.16
 5 -4 21 0.91 1.48
 5 -4 22 0.1 0.52
 -5 3 21 2.44 1.71
 -5 3 20 -0.96 1.04
 -5 3 19 -0.74 0.89
 -5 3 18 0 0.56
 -5 3 17 1.96 1.7
 -5 3 16 0.31 0.71
 -5 3 15 -0.42 0.65
 -5 3 14 0.89 0.88
 -5 3 13 6.37 2.06
 -5 3 12 4.28 1.57
 -5 3 11 19.83 3.45
 -5 3 10 2.4 1.15
 -5 3 9 14.22 2.73
 -5 3 8 4.69 1.49
 -5 3 7 6.35 1.73
 -5 3 6 8.84 1.97
 -5 3 5 146.14 7.89
 -5 3 4 60.12 5.01
 -5 3 3 211.28 9.28
 5 -3 -2 25.3 1.98
 5 -3 -1 155.57 7.51
 5 -3 -1 149.69 4.54
 5 -3 0 313.36 5.76
 5 -3 0 329.3 11.1
 5 -3 1 359.08 11.93
 5 -3 2 27.93 3.15
 5 -3 3 198.14 8.68
 5 -3 4 210.8 8.97
 5 -3 5 62.76 4.81
 -5 3 -5 45.15 2.05
 5 -3 6 30.3 3.49
 5 -3 7 29.2 3.5
 5 -3 8 55.74 5
 -5 3 -8 54.11 3.78
 5 -3 9 3.34 1.37
 -5 3 -9 4.81 1.13
 -5 3 -10 37.67 3.29
 5 -3 10 34.94 4.23
 5 -3 11 0.76 0.39
 -5 3 -11 0.17 0.19
 -5 3 -12 46.11 3.95
 5 -3 12 41.83 5.12
 5 -3 13 19.83 3.62
 -5 3 -13 23.25 2.82
 5 -3 14 9.19 2.47
 -5 3 -14 13.06 2.22
 5 -3 15 0.49 0.65
 -5 3 -15 0.58 0.37
 5 -3 16 2.61 1.29
 -5 3 -16 3.27 1.16
 5 -3 17 -1.06 0.98
 5 -3 18 12.1 3.21
 5 -3 19 1.4 1.1
 5 -3 19 2.44 1.64
 5 -3 20 -0.72 0.83
 5 -3 21 -0.66 0.83
 5 -3 22 4.91 3.08
 -5 2 21 0 0.45
 -5 2 20 0 0.53
 -5 2 19 1.36 1.19
 -5 2 18 0.36 1.12
 -5 2 17 2.84 1.59
 -5 2 16 -0.34 0.54
 -5 2 15 11.68 3.06
 -5 2 14 0.79 0.75
 -5 2 14 0.76 0.59
 -5 2 13 11.29 1.91
 -5 2 13 9.18 2.49
 -5 2 12 3.24 1.41
 -5 2 11 15.63 3.03
 -5 2 10 -1.09 0.74
 -5 2 9 17.7 3.03
 -5 2 8 0.46 0.64
 -5 2 7 8.57 1.93
 -5 2 6 5.47 1.53
 -5 2 5 81.48 5.84
 -5 2 4 6.6 2.34
 -5 2 3 33.41 3.64
 5 -2 0 12.76 2.84
 5 -2 0 0.95 0.26
 5 -2 1 220.37 9.02
 5 -2 2 61.09 5.02
 5 -2 3 103.47 6.21
 5 -2 4 13.17 2.19
 5 -2 5 94.44 5.91
 5 -2 6 82.78 5.8
 5 -2 7 48.99 4.59
 5 -2 8 0.8 0.59
 -5 2 -8 1.64 0.66
 5 -2 9 0.8 0.22
 -5 2 -9 1.29 0.52
 5 -2 10 2.92 1.3
 -5 2 -10 2.97 0.87
 5 -2 11 -0.04 0.32
 -5 2 -11 0.09 0.28
 5 -2 12 3.08 1.51
 -5 2 -12 2.4 0.85
 -5 2 -13 26.61 2.9
 5 -2 13 29.16 4.28
 5 -2 14 0.82 0.71
 -5 2 -14 1.43 0.74
 -5 2 -14 2.36 0.95
 5 -2 15 2 1.24
 -5 2 -15 2.25 0.83
 5 -2 16 3.99 1.71
 5 -2 17 -0.73 0.86
 5 -2 18 1.09 0.93
 5 -2 19 6.23 2.49
 5 -2 19 2.63 1.57
 5 -2 20 0.42 0.63
 5 -2 21 -0.03 0.2
 5 -2 22 0 1.12
 -5 1 21 0 0.78
 -5 1 20 0 0.99
 -5 1 19 0.59 1.22
 -5 1 18 0.63 0.5
 -5 1 17 2.13 1.47
 -5 1 16 4.37 1.91
 -5 1 15 6.56 2.26
 -5 1 14 0.29 0.34
 -5 1 13 6.85 1.52
 -5 1 13 4.44 1.72
 -5 1 12 8.52 1.72
 -5 1 12 9.08 2.49
 -5 1 11 34.84 3.39
 -5 1 11 38.53 4.85
 -5 1 10 6.17 1.75
 -5 1 10 5.7 1.31
 -5 1 9 9.91 2.27
 -5 1 8 1.44 0.76
 -5 1 7 1.49 0.98
 -5 1 6 70.17 5.58
 -5 1 5 33.49 3.82
 -5 1 4 100.26 6.2
 -5 1 3 82.56 5.65
 -5 1 2 0.5 0.53
 5 -1 0 31.59 3.36
 5 -1 1 278.03 10.12
 5 -1 2 23.73 2.99
 5 -1 3 121.48 6.7
 5 -1 4 84.06 5.54
 -5 1 -5 13.37 0.93
 5 -1 5 14.93 2.36
 5 -1 6 128.62 7.29
 5 -1 7 30.6 3.68
 -5 1 -7 31.54 2.21
 5 -1 8 8.8 1.99
 -5 1 -8 9 1.21
 5 -1 9 9.34 2.04
 -5 1 -9 10.35 1.39
 5 -1 10 -0.13 0.42
 -5 1 -10 0.76 0.43
 5 -1 11 0.25 0.41
 -5 1 -11 0.86 0.46
 5 -1 12 0.69 0.52
 -5 1 -12 0.19 0.84
 -5 1 -12 2.5 0.87
 5 -1 13 20.04 3.62
 -5 1 -13 21.69 2.7
 5 -1 14 5.43 1.89
 -5 1 -14 4.97 1.31
 5 -1 15 0.62 0.82
 -5 1 -15 -0.22 0.35
 5 -1 16 1.91 1.15
 5 -1 17 14.94 3.42
 5 -1 18 1.8 1.3
 5 -1 19 0.16 0.39
 5 -1 19 0.7 0.81
 5 -1 20 2.41 1.72
 5 -1 21 0.98 0.99
 5 -1 22 1.64 1.33
 5 -1 23 0.24 1.23
 -5 0 21 0 0.76
 -5 0 20 0.37 0.64
 -5 0 19 -0.49 0.71
 -5 0 18 0.17 0.55
 -5 0 17 -0.31 1.01
 -5 0 16 0.64 0.9
 -5 0 15 1.09 0.93
 -5 0 14 3.86 1.61
 -5 0 13 0.36 0.28
 -5 0 13 1.12 0.59
 -5 0 13 0.79 0.47
 -5 0 12 1.71 0.73
 -5 0 12 2.04 1.11
 -5 0 12 2.03 0.71
 -5 0 11 -0.38 0.24
 -5 0 11 0.81 0.82
 -5 0 10 6.08 1.94
 -5 0 10 5.29 1.19
 -5 0 9 5.65 1.8
 -5 0 9 3.98 1.07
 -5 0 8 29.12 2.98
 -5 0 8 28.91 3.77
 -5 0 7 44.74 4.49
 -5 0 7 39.49 3.5
 -5 0 6 20.03 2.96
 -5 0 5 79.39 5.64
 -5 0 4 108.62 6.55
 -5 0 3 122.72 6.77
 -5 0 2 109.41 6.4
 5 0 0 5.29 1.52
 5 0 1 409.31 12.39
 5 0 2 150.75 7.32
 5 0 3 331.23 11.32
 5 0 4 120.97 6.78
 -5 0 -4 114.27 2.88
 5 0 5 193.34 8.61
 -5 0 -5 196.88 4.8
 5 0 6 155.21 7.94
 -5 0 -6 145.64 4.55
 -5 0 -6 158.02 4.14
 5 0 7 13.28 2.34
 -5 0 -7 15.24 1.27
 5 0 8 43.99 4.43
 -5 0 -8 43.88 2.35
 5 0 9 62.79 5.51
 -5 0 -9 63.82 4.57
 -5 0 -9 61.02 3.11
 5 0 10 13.18 2.62
 -5 0 -10 13.46 2
 -5 0 -10 14.11 1.54
 5 0 11 2.58 1.07
 -5 0 -11 4.64 1.24
 5 0 12 22.82 3.59
 -5 0 -12 24.86 2.81
 5 0 13 5.92 1.98
 -5 0 -13 8.27 1.6
 5 0 14 4.43 1.73
 -5 0 -14 4.29 1.1
 -5 0 -14 3.94 1.1
 5 0 15 3.53 1.57
 -5 0 -15 4.89 1.23
 -5 0 -15 4.13 1.12
 5 0 16 10.51 2.72
 5 0 17 1.95 1.24
 5 0 18 1.3 1.24
 5 0 19 -0.64 0.73
 5 0 19 -0.53 0.9
 5 0 20 2.41 1.64
 5 0 21 1.71 1.71
 5 0 22 -0.66 0.84
 5 0 23 1.58 1.34
 -5 -1 21 0 0.49
 -5 -1 20 -2.11 1.51
 -5 -1 19 -0.66 0.82
 -5 -1 18 -1.81 1.31
 -5 -1 17 2.08 1.34
 -5 -1 16 0.23 0.41
 -5 -1 15 12.66 3.16
 -5 -1 14 4.22 1.72
 -5 -1 13 23.35 2.54
 -5 -1 13 25.09 4.13
 -5 -1 12 8.87 1.54
 -5 -1 12 8.24 1.52
 -5 -1 12 10.22 2.67
 -5 -1 11 27.56 2.92
 -5 -1 11 34.11 4.68
 -5 -1 11 32.23 3
 -5 -1 10 1.66 0.7
 -5 -1 10 0.09 0.32
 -5 -1 10 0.83 0.54
 -5 -1 9 4.31 1.15
 -5 -1 9 2.87 1.2
 -5 -1 8 5.26 1.24
 -5 -1 8 4.25 1.46
 -5 -1 7 111.01 7.24
 -5 -1 7 95.96 5.59
 -5 -1 6 24.81 2.8
 -5 -1 6 30.15 3.56
 -5 -1 5 9.26 1.64
 -5 -1 5 10.91 2.03
 -5 -1 4 43.75 3.69
 -5 -1 4 50.39 4.46
 -5 -1 3 95.45 5.49
 -5 -1 3 104.32 6.06
 -5 -1 2 27.51 2.98
 -5 -1 2 25.99 3.11
 -5 -1 1 87.48 5.26
 5 1 0 499.58 13.83
 5 1 1 24.3 1.52
 5 1 1 75.41 5.05
 5 1 2 0.55 0.25
 5 1 2 3.72 1.32
 5 1 3 177.05 8.09
 -5 -1 -3 162.91 7.27
 5 1 4 105.77 6.3
 -5 -1 -4 93.89 5.56
 -5 -1 -4 99.93 3.4
 5 1 5 6.51 1.64
 -5 -1 -5 5.92 0.86
 -5 -1 -5 5.67 1.4
 -5 -1 -6 5.51 1.27
 5 1 6 4.9 1.28
 -5 -1 -6 5.59 0.91
 5 1 7 3.3 1.03
 -5 -1 -7 4.17 0.82
 -5 -1 -7 4.91 1.24
 -5 -1 -8 2.03 0.91
 5 1 8 2.83 1.14
 -5 -1 -8 1.94 0.56
 5 1 9 2.93 1.13
 -5 -1 -9 2.15 0.72
 5 1 10 5.4 1.66
 -5 -1 -10 7.32 1.53
 -5 -1 -11 58.46 4.32
 5 1 11 61.79 5.88
 5 1 12 1.42 1.23
 -5 -1 -12 1.21 0.62
 -5 -1 -12 0.26 0.21
 -5 -1 -13 30.74 3.09
 -5 -1 -13 38.29 3.46
 5 1 13 33.58 4.68
 5 1 14 12.41 2.89
 -5 -1 -14 13.07 2
 -5 -1 -14 9.74 1.72
 5 1 15 1.27 1.1
 -5 -1 -15 1.07 0.58
 5 1 16 -0.71 0.27
 5 1 17 2.53 1.39
 5 1 18 1.19 0.67
 5 1 19 1.82 1.48
 5 1 19 -0.39 0.91
 5 1 20 0 0.58
 5 1 21 0 0.73
 5 1 22 1.43 1.23
 5 1 23 -0.19 0.47
 -5 -2 21 -0.09 0.33
 -5 -2 20 -0.02 0.16
 -5 -2 19 6.48 2.85
 -5 -2 18 0.72 1.09
 -5 -2 17 -0.86 0.94
 -5 -2 16 5.39 2
 -5 -2 15 0.27 0.72
 -5 -2 14 -1.23 0.82
 -5 -2 13 9.49 1.56
 -5 -2 13 12.02 2.9
 -5 -2 12 4.06 1.08
 -5 -2 12 2.66 1.2
 -5 -2 11 3.61 0.96
 -5 -2 11 1.96 0.96
 -5 -2 10 20.94 2.38
 -5 -2 10 24.99 3.85
 -5 -2 10 25.61 2.71
 -5 -2 9 11.46 2.5
 -5 -2 9 11.06 1.81
 -5 -2 9 11.06 1.76
 -5 -2 8 31.94 3.1
 -5 -2 8 34.75 4.14
 -5 -2 8 31.83 3.08
 -5 -2 7 1.99 0.91
 -5 -2 7 1.62 0.78
 -5 -2 7 2.54 1.19
 -5 -2 6 74.61 4.83
 -5 -2 6 90.19 6.2
 -5 -2 5 35.89 3.34
 -5 -2 5 42.55 4.12
 -5 -2 4 100.27 5.73
 -5 -2 4 106.92 6.46
 -5 -2 3 61.97 4.62
 -5 -2 3 45.12 4.04
 -5 -2 2 12.66 2.49
 -5 -2 2 0.93 0.77
 -5 -2 1 635.37 15.73
 -5 -2 1 700.56 16.77
 -5 -2 1 665.64 12.91
 5 2 0 0.95 0.44
 -5 -2 0 0.51 0.4
 5 2 1 555.98 13.96
 -5 -2 -1 578.49 14.15
 5 2 2 4.98 0.81
 5 2 2 11.28 2.03
 -5 -2 -2 9.65 0.96
 5 2 3 189.83 8.11
 -5 -2 -3 210.54 8.34
 5 2 4 137.96 7.2
 -5 -2 -4 130.59 6.6
 -5 -2 -4 124.59 4.53
 5 2 5 342.6 11.63
 -5 -2 -5 354.14 11.23
 -5 -2 -5 334.12 8.24
 5 2 6 21.76 2.83
 -5 -2 -6 19.7 2
 -5 -2 -6 20.85 2.66
 5 2 7 0.91 0.78
 -5 -2 -7 0.04 0.1
 -5 -2 -7 1.65 0.92
 5 2 8 3.94 1.29
 -5 -2 -8 2.76 0.95
 -5 -2 -8 2.35 0.68
 5 2 9 48.96 4.86
 -5 -2 -9 48.71 3.92
 -5 -2 -9 44.71 3.34
 -5 -2 -9 41.66 3.46
 5 2 10 9.63 2.12
 -5 -2 -10 10.79 1.87
 -5 -2 -10 9.42 1.73
 -5 -2 -10 9.25 1.57
 5 2 11 8.7 2.14
 -5 -2 -11 8.97 1.69
 -5 -2 -11 9.59 1.72
 5 2 12 21.37 3.62
 -5 -2 -12 17.81 2.3
 5 2 13 -0.7 0.66
 -5 -2 -13 0.36 0.59
 5 2 14 -0.54 0.58
 -5 -2 -14 0.4 0.48
 -5 -2 -15 36.31 3.28
 5 2 15 33.31 4.91
 5 2 16 8.42 2.44
 5 2 17 -0.58 0.71
 5 2 18 0.86 0.38
 5 2 19 -0.93 0.83
 5 2 19 -0.63 0.73
 5 2 20 -1.14 1.02
 5 2 21 0 0.7
 5 2 22 0.86 0.95
 5 2 23 -0.86 0.98
 -5 -3 21 0 0.95
 -5 -3 20 0.77 1.15
 -5 -3 19 0 0.35
 -5 -3 18 2.1 1.65
 -5 -3 17 0.85 0.94
 -5 -3 16 3.96 1.84
 -5 -3 15 2.37 1.44
 -5 -3 14 5.06 1.91
 -5 -3 13 5.85 2.01
 -5 -3 12 0 0.14
 -5 -3 11 7.82 2.21
 -5 -3 11 7.06 1.39
 -5 -3 10 1.6 0.7
 -5 -3 10 1.23 0.86
 -5 -3 9 16.92 2.34
 -5 -3 9 16.35 3.03
 -5 -3 8 3.32 1.33
 -5 -3 8 3.08 0.92
 -5 -3 7 15.66 2.15
 -5 -3 7 17.8 2.34
 -5 -3 7 18.23 2.93
 -5 -3 6 157.1 7.23
 -5 -3 6 183.35 9.07
 -5 -3 6 164.52 7.34
 -5 -3 5 16 2.5
 -5 -3 5 24 3.58
 -5 -3 5 16.48 2.62
 -5 -3 4 83.54 5.3
 -5 -3 4 88.53 5.87
 -5 -3 4 78.67 4.95
 -5 -3 3 112.58 6.03
 -5 -3 3 119.86 6.51
 -5 -3 3 104.53 5.7
 -5 -3 2 56.46 4.22
 -5 -3 2 56.24 4.44
 -5 -3 2 51.46 3.94
 -5 -3 1 283.51 10.05
 -5 -3 1 273.49 7.82
 -5 -3 1 247.62 8.79
 -5 -3 1 251.15 9.28
 5 3 0 19.61 2.58
 5 3 0 15.45 1.69
 -5 -3 0 41.57 3.97
 -5 -3 0 19.17 1.84
 -5 -3 0 38.69 3.77
 -5 -3 -1 694.58 15.95
 5 3 1 645.28 15.58
 -5 -3 -1 628.74 10.89
 -5 -3 -1 656.75 15.04
 -5 -3 -2 72 4.81
 5 3 2 61.51 4.56
 5 3 2 47.7 2.97
 -5 -3 -2 62.57 4.47
 -5 -3 -3 27.76 2.3
 5 3 3 32.68 3.4
 -5 -3 -3 57.11 4.32
 5 3 3 21.04 1.97
 -5 -3 -3 47.08 3.81
 5 3 4 0.24 0.23
 5 3 4 3.35 1.15
 -5 -3 -4 0.55 0.25
 -5 -3 -4 3.26 1.12
 5 3 5 3.05 1.05
 -5 -3 -5 2.11 0.73
 -5 -3 -5 5 1.44
 5 3 6 48.19 4.34
 -5 -3 -6 46.01 3.25
 -5 -3 -6 56.52 4.44
 -5 -3 -6 47.41 3.82
 5 3 7 288.88 11.05
 -5 -3 -7 277.29 9.94
 -5 -3 -7 239.9 9.1
 -5 -3 -7 265.65 8.66
 5 3 8 11.03 2.17
 -5 -3 -8 18.7 2.67
 -5 -3 -8 12.51 2.34
 -5 -3 -8 14.44 2.41
 5 3 9 3.81 1.43
 -5 -3 -9 3.55 1.03
 -5 -3 -9 3.06 0.91
 -5 -3 -9 3.53 1.1
 5 3 10 0.51 0.55
 -5 -3 -10 2.06 0.73
 -5 -3 -10 1.72 0.81
 5 3 11 23.02 3.52
 -5 -3 -11 15.97 2.34
 -5 -3 -11 18.7 2.49
 5 3 12 -0.52 0.57
 -5 -3 -12 0.44 0.61
 -5 -3 -12 -0.01 0.12
 5 3 12 0.03 0.09
 -5 -3 -13 0.98 0.6
 5 3 13 -0.86 1.07
 5 3 14 0.39 0.44
 -5 -3 -14 2.38 0.94
 5 3 15 -0.9 0.96
 5 3 16 0.99 0.9
 5 3 17 -0.59 0.34
 5 3 18 1.86 1.1
 5 3 19 -0.03 0.34
 5 3 19 0.05 0.61
 5 3 20 -0.42 0.62
 5 3 21 1.16 1.52
 5 3 22 0.93 1.76
 5 3 23 2.05 1.52
 -5 -4 21 -0.51 0.76
 -5 -4 20 -0.47 0.71
 -5 -4 19 1.53 1.62
 -5 -4 18 0.44 0.92
 -5 -4 17 0.64 0.58
 -5 -4 16 0.3 0.59
 -5 -4 15 7.23 2.39
 -5 -4 14 0.67 0.9
 -5 -4 13 2.95 1.42
 -5 -4 13 2.71 0.92
 -5 -4 12 11.05 2.55
 -5 -4 11 3.98 1.65
 -5 -4 10 0.15 0.72
 -5 -4 9 77.95 5.01
 -5 -4 9 79.2 6.62
 -5 -4 8 3.78 1.04
 -5 -4 8 3.77 1.34
 -5 -4 7 28.12 3.1
 -5 -4 7 33.15 3.85
 -5 -4 6 44.64 3.88
 -5 -4 6 49.02 4.62
 -5 -4 5 111.34 6.86
 -5 -4 5 111.33 6.17
 -5 -4 4 1.75 0.82
 -5 -4 4 2.61 0.83
 -5 -4 3 38.55 3.63
 -5 -4 3 35.23 3.42
 -5 -4 2 29.17 3.11
 -5 -4 2 28.14 3.02
 -5 -4 1 1.09 0.58
 -5 -4 1 1.71 0.92
 -5 -4 1 0.76 0.51
 5 4 -1 1.16 0.49
 -5 -4 1 0.65 0.49
 5 4 0 2.93 1.64
 -5 -4 0 7.36 1.3
 5 4 0 10.63 1.28
 -5 -4 0 9.03 1.74
 -5 -4 0 10.53 1.86
 -5 -4 -1 9.27 1.77
 -5 -4 -1 11.87 1.97
 5 4 1 9.01 1.72
 5 4 1 8.8 1.09
 -5 -4 -2 75.68 5.05
 -5 -4 -2 81.65 5.09
 5 4 2 73.81 4.87
 -5 -4 -3 9.79 1.5
 -5 -4 -3 10.55 1.85
 5 4 3 9.39 1.78
 -5 -4 -3 11.67 1.93
 -5 -4 -4 4.47 1.37
 -5 -4 -4 3.36 1.07
 5 4 4 4 1.16
 -5 -4 -4 4.31 1
 5 4 5 58.35 4.45
 -5 -4 -5 58.15 3.77
 -5 -4 -5 57.07 4.4
 5 4 6 18.08 2.65
 -5 -4 -6 17.04 2.06
 -5 -4 -6 15.61 2.26
 5 4 7 17.6 2.67
 -5 -4 -7 17.58 2.18
 -5 -4 -7 16.39 2.31
 -5 -4 -8 10.31 1.75
 5 4 8 9.65 2.12
 -5 -4 -8 9.71 1.84
 5 4 9 41.87 4.33
 -5 -4 -9 37.45 3.47
 -5 -4 -9 40.83 3.7
 -5 -4 -10 0.44 0.35
 -5 -4 -10 0.26 0.3
 5 4 10 -0.47 0.29
 5 4 11 6.88 1.88
 -5 -4 -11 7.21 1.57
 5 4 11 3.24 0.71
 -5 -4 -11 6.05 1.59
 5 4 12 5.48 1.9
 -5 -4 -12 4.13 1.35
 -5 -4 -12 5.04 1.26
 5 4 12 3.66 0.85
 5 4 13 9.77 2.5
 -5 -4 -13 10.4 2.15
 5 4 14 2.32 1.19
 -5 -4 -14 1.62 0.77
 5 4 15 1.1 0.97
 -5 -4 -15 1.87 1.1
 -5 -4 -15 2.62 0.95
 5 4 16 1.79 1.01
 -5 -4 -16 1.01 0.84
 5 4 17 -0.08 0.55
 -5 -4 -17 2.88 1.48
 -5 -4 -18 0.14 0.09
 5 4 18 0.5 0.64
 5 4 19 1.01 1.12
 5 4 19 0.32 0.83
 5 4 20 0.35 1.05
 -5 -4 -21 -0.64 0.82
 5 4 21 0 0.63
 -5 -4 -22 0.73 1.04
 5 4 22 -0.64 0.82
 -5 -4 -23 0.46 1.09
 5 4 23 0 0.7
 -5 -5 21 1.01 1.08
 -5 -5 20 0 0.3
 -5 -5 19 1.74 1.33
 -5 -5 18 1.52 1.2
 -5 -5 17 1.06 1.17
 -5 -5 16 6.34 2.38
 -5 -5 15 0.95 0.87
 -5 -5 14 -0.84 0.75
 -5 -5 13 -0.36 0.83
 -5 -5 13 1.09 0.55
 -5 -5 12 0.3 0.21
 -5 -5 12 0.56 0.27
 -5 -5 11 15.67 2.32
 -5 -5 11 17.93 3.26
 -5 -5 10 0.27 0.45
 -5 -5 9 0.81 0.72
 -5 -5 8 22.53 3.3
 -5 -5 7 13.07 2.11
 5 5 -7 11.78 2.2
 -5 -5 7 13.75 2.5
 -5 -5 6 56.41 4.41
 -5 -5 6 60.49 5.2
 5 5 -6 57.59 4.96
 -5 -5 5 13.03 2.04
 -5 -5 5 13.1 2.3
 5 5 -5 12.55 2.17
 -5 -5 4 4.36 1.23
 -5 -5 4 4.49 1.25
 5 5 -4 4.17 1.28
 -5 -5 3 0.88 0.6
 5 5 -3 1.36 0.72
 -5 -5 3 0.34 0.27
 -5 -5 2 18.34 2.5
 -5 -5 2 18.93 2.44
 5 5 -2 17.21 2.2
 -5 -5 1 12.32 2.1
 -5 -5 1 11.28 1.84
 5 5 -1 10.3 1.55
 -5 -5 0 4.38 1.29
 5 5 0 2.61 0.83
 5 5 0 3.78 0.77
 5 5 1 38.26 3.5
 -5 -5 -1 41.4 3.74
 5 5 1 41.2 2.72
 -5 -5 -2 2.98 1.04
 5 5 2 1.76 0.71
 5 5 2 3.29 0.61
 5 5 3 27.6 3.07
 -5 -5 -3 28.58 2.74
 -5 -5 -3 31.57 3.31
 5 5 3 29.59 1.9
 -5 -5 -4 6.17 1.42
 5 5 4 6.36 1.5
 -5 -5 -4 5.57 1.23
 5 5 4 5.86 0.71
 -5 -5 -5 3.8 1
 5 5 5 3.62 1.16
 -5 -5 -5 3.74 1.15
 5 5 5 3.98 0.49
 -5 -5 -6 9.4 1.84
 -5 -5 -6 9.28 1.61
 5 5 6 11.21 2.11
 5 5 7 59.77 4.94
 -5 -5 -7 57.38 4.44
 -5 -5 -7 61.78 4.41
 5 5 8 7.66 1.85
 -5 -5 -8 6.57 1.56
 5 5 8 3.91 0.59
 -5 -5 -8 8.3 1.62
 5 5 9 5.47 1.63
 -5 -5 -9 7.08 1.61
 5 5 9 2.33 0.52
 -5 -5 -9 7.15 1.55
 5 5 10 21.67 3.29
 -5 -5 -10 18.18 2.63
 5 5 11 1.34 0.74
 -5 -5 -11 2.64 0.97
 5 5 11 1.03 0.42
 5 5 12 4.83 1.67
 -5 -5 -12 5.4 1.51
 -5 -5 -13 37.68 4.15
 5 5 13 33.54 4.67
 5 5 14 3.16 1.26
 -5 -5 -14 3.27 1.33
 -5 -5 -14 4.81 1.26
 5 5 15 0.58 0.67
 -5 -5 -15 0.15 0.41
 -5 -5 -15 0.92 0.56
 5 5 16 1.18 0.95
 -5 -5 -16 1.42 0.32
 5 5 17 0.52 0.72
 -5 -5 -17 -0.17 0.28
 5 5 18 3.98 1.87
 -5 -5 -18 3.75 1.6
 5 5 18 2.88 1.71
 -5 -5 -19 -1.75 1.22
 5 5 19 0 0.59
 -5 -5 -20 -2.76 1.61
 5 5 20 0.85 0.87
 -5 -5 -21 1.82 1.29
 5 5 21 1.6 1.24
 -5 -5 -22 0.07 0.11
 5 5 22 -0.33 0.59
 -5 -5 -23 -0.28 0.49
 5 5 23 -1.97 1.49
 -5 -6 20 -2.91 1.78
 -5 -6 19 -0.03 0.19
 -5 -6 18 -1.64 1.25
 -5 -6 17 0.34 0.62
 -5 -6 16 2.54 1.54
 -5 -6 15 15.25 3.48
 -5 -6 14 12.08 2.96
 -5 -6 13 1.77 0.73
 -5 -6 13 2.27 1.22
 -5 -6 12 0.39 0.43
 -5 -6 12 0.37 0.27
 -5 -6 11 27.66 4.13
 -5 -6 11 24.29 2.99
 5 6 -10 6.12 1.89
 -5 -6 10 7.71 2.12
 -5 -6 10 7.51 1.64
 -5 -6 9 4.55 1.52
 5 6 -9 4.58 1.69
 -5 -6 9 4.29 1.35
 -5 -6 8 43.57 4.74
 5 6 -8 45.84 4.92
 5 6 -7 2.48 1.27
 -5 -6 7 3.38 1.44
 -5 -6 6 1.2 0.69
 5 6 -6 1.44 0.76
 -5 -6 5 14.73 2.41
 5 6 -5 12.2 2.21
 -5 -6 4 274.39 10.37
 5 6 -4 249.13 9.98
 -5 -6 3 2.61 1.69
 5 6 -3 3.18 1.3
 -5 -6 2 6.42 1.81
 5 6 -2 7.64 1.81
 -5 -6 2 11.48 1.89
 -5 -6 1 30.87 3.27
 -5 -6 1 34.47 3.27
 5 6 -1 33.25 3.07
 5 6 0 1.29 0.79
 5 6 0 1.82 0.95
 5 6 1 0.35 0.37
 5 6 1 0.56 0.29
 -5 -6 -1 0.91 0.51
 5 6 2 35.39 3.38
 -5 -6 -2 37.96 3.75
 5 6 2 36.71 2.59
 5 6 3 0.85 0.6
 -5 -6 -3 0.49 0.37
 5 6 3 1.2 0.76
 5 6 4 94.46 5.74
 -5 -6 -4 100.34 5.73
 -5 -6 -4 96.51 6.05
 5 6 4 91.2 3.76
 5 6 5 71.41 5.11
 -5 -6 -5 77.58 5.13
 -5 -6 -5 74.03 5.42
 5 6 6 202.73 9.08
 -5 -6 -6 208.66 8.64
 -5 -6 -7 1.84 0.77
 5 6 7 -0.06 0.38
 5 6 8 -0.15 0.27
 -5 -6 -8 -0.5 0.55
 5 6 9 30.67 3.72
 -5 -6 -9 32.5 3.65
 5 6 10 7.32 1.86
 -5 -6 -10 6.95 1.77
 5 6 11 8.19 2.03
 -5 -6 -11 7.78 1.9
 5 6 11 6.87 1.15
 5 6 12 18.9 3.37
 -5 -6 -12 16.17 2.69
 -5 -6 -12 19.95 2.77
 5 6 13 2.57 1.39
 -5 -6 -13 4.68 1.57
 -5 -6 -13 4.14 1.24
 5 6 14 0.44 0.8
 -5 -6 -14 1.17 0.73
 -5 -6 -14 0.96 0.56
 5 6 15 0.2 0.34
 -5 -6 -15 0.01 0.41
 5 6 16 1.95 1.19
 -5 -6 -16 3.19 1.32
 5 6 17 0.27 0.71
 -5 -6 -17 0.19 0.5
 5 6 18 0.67 0.52
 5 6 18 -0.05 0.21
 -5 -6 -19 0.97 0.78
 5 6 19 0 0.75
 -5 -6 -20 2.09 1.23
 5 6 20 0 0.3
 -5 -6 -21 0 0.3
 5 6 21 1.91 1.35
 -5 -6 -22 -0.77 0.81
 5 6 22 0 0.77
 -5 -6 -23 0 0.36
 5 6 23 0 1.17
 -5 -7 20 2.8 1.75
 -5 -7 19 -2.19 1.5
 -5 -7 18 0 0.46
 -5 -7 17 -1.58 1.2
 -5 -7 16 -0.01 0.91
 -5 -7 15 1.68 1.18
 -5 -7 14 1.28 0.99
 -5 -7 13 7.71 1.73
 -5 -7 13 5.13 1.73
 -5 -7 12 1 0.64
 5 7 -12 0.95 0.83
 -5 -7 12 2.02 1.2
 5 7 -11 0.81 0.72
 -5 -7 11 0.54 0.59
 -5 -7 11 0.4 0.5
 5 7 -10 9.48 2.36
 -5 -7 10 11.14 2.49
 -5 -7 10 8.76 1.78
 5 7 -9 3.67 1.46
 -5 -7 9 4.15 1.53
 -5 -7 9 3.65 1.12
 5 7 -8 10.06 2.39
 -5 -7 8 10.13 2.29
 -5 -7 8 9.92 1.95
 -5 -7 7 3.03 1.11
 5 7 -7 2.84 1.19
 -5 -7 7 3.45 1.15
 -5 -7 6 19.13 2.93
 -5 -7 6 17.94 2.75
 5 7 -6 17.62 2.84
 -5 -7 5 18.41 2.7
 5 7 -5 16.94 2.63
 -5 -7 4 0.61 0.4
 5 7 -4 0.71 0.54
 -5 -7 3 26.67 3.07
 5 7 -3 28.61 3.26
 -5 -7 2 40.27 3.56
 5 7 -2 42.63 3.79
 5 7 -1 254.38 9.37
 -5 -7 1 274.69 9.78
 5 7 -1 294.09 10.04
 5 7 0 1.63 0.9
 5 7 0 0.94 0.54
 5 7 1 474.34 13.18
 5 7 1 495.8 12.21
 5 7 2 67.35 4.75
 5 7 2 68.49 4
 5 7 3 6.74 1.43
 -5 -7 -3 5.46 1.46
 5 7 3 6.64 1.12
 5 7 4 0.67 0.51
 -5 -7 -4 1.6 0.73
 5 7 5 0.51 0.46
 -5 -7 -5 0.53 0.39
 5 7 6 0.63 0.46
 -5 -7 -6 -0.34 0.43
 5 7 7 8.37 1.8
 -5 -7 -7 8.4 1.76
 5 7 8 11.05 2.2
 -5 -7 -8 11.81 2.19
 5 7 9 0.89 0.67
 -5 -7 -9 1.24 0.72
 -5 -7 -9 2.02 0.88
 5 7 10 4.93 1.68
 -5 -7 -10 6.27 1.8
 -5 -7 -10 7.46 1.73
 5 7 11 0.51 0.8
 -5 -7 -11 0.71 0.7
 -5 -7 -11 0.18 0.55
 5 7 12 1.1 0.82
 -5 -7 -12 -0.46 0.32
 -5 -7 -12 0.57 0.73
 5 7 13 1.77 1.09
 -5 -7 -13 2.17 1.13
 -5 -7 -13 1.79 0.88
 -5 -7 -14 0.11 0.32
 5 7 14 -0.17 0.24
 -5 -7 -14 0.15 0.38
 5 7 15 2.65 1.44
 -5 -7 -15 3.14 1.1
 -5 -7 -15 1.92 1.06
 5 7 16 -0.3 0.83
 -5 -7 -16 -0.1 0.55
 5 7 17 6.36 2.24
 -5 -7 -17 4.39 1.68
 5 7 17 4.91 1.91
 5 7 18 0.04 0.33
 -5 -7 -18 0.4 0.64
 5 7 18 -0.73 0.75
 -5 -7 -19 -0.15 0.34
 5 7 19 -1.2 0.92
 -5 -7 -20 0.75 0.77
 5 7 20 0 1.12
 -5 -7 -21 1.02 0.91
 5 7 21 0 0.74
 -5 -7 -22 0.58 0.71
 5 7 22 -0.54 0.76
 -5 -8 20 1.11 1.1
 -5 -8 19 -0.67 0.84
 -5 -8 18 0.9 0.94
 -5 -8 17 1.06 1.35
 -5 -8 16 2.01 1.59
 -5 -8 15 1.35 1.17
 -5 -8 14 -0.33 0.58
 -5 -8 13 2.53 1
 5 8 -13 2.05 0.93
 -5 -8 13 1.87 1.05
 5 8 -12 20.16 3.87
 -5 -8 12 20.01 3.57
 -5 -8 12 21.38 3.01
 5 8 -11 17.56 3.51
 -5 -8 11 16.76 3.18
 -5 -8 11 17.92 2.72
 -5 -8 10 -0.68 0.65
 5 8 -10 -0.46 0.71
 -5 -8 10 -0.04 0.35
 5 8 -9 0.66 0.83
 -5 -8 9 -0.17 0.32
 -5 -8 9 -0.38 0.61
 -5 -8 8 1.61 0.95
 5 8 -8 0.94 0.83
 -5 -8 8 0.97 0.75
 -5 -8 7 19 3.05
 -5 -8 7 18.58 2.67
 5 8 -7 16.26 2.89
 -5 -8 6 5.13 1.46
 5 8 -6 4.87 1.56
 -5 -8 6 6.78 1.66
 -5 -8 5 0.04 0.17
 5 8 -5 -0.19 0.56
 -5 -8 5 -0.53 0.49
 -5 -8 4 2.56 1
 5 8 -4 2.86 1.14
 -5 -8 4 2.2 1.03
 -5 -8 3 18.32 2.48
 5 8 -3 16.97 2.59
 -5 -8 3 14.54 2.59
 -5 -8 2 9.31 1.69
 -5 -8 2 9.33 1.97
 5 8 -2 8.41 1.72
 5 8 -1 48.55 3.74
 -5 -8 1 53.91 4.88
 -5 -8 1 55.71 4.22
 5 8 -1 55.39 4.27
 5 8 0 -0.05 0.35
 5 8 0 -0.45 0.59
 5 8 1 2.83 0.8
 -5 -8 -1 5.15 1.64
 5 8 1 4.56 1.17
 5 8 2 31.61 3.08
 5 8 2 34.51 3.02
 -5 -8 -2 38.28 4.16
 5 8 3 48.04 3.86
 -5 -8 -3 45.43 4.25
 -5 -8 -3 53.36 4.99
 5 8 4 0.74 0.54
 -5 -8 -4 1.13 0.68
 -5 -8 -4 1.88 1.09
 5 8 5 7.18 1.52
 -5 -8 -5 6.11 1.59
 -5 -8 -5 7.46 1.88
 5 8 6 14.58 2.3
 -5 -8 -6 10.92 2.16
 -5 -8 -6 11.55 2.21
 5 8 7 0.74 0.58
 -5 -8 -7 0.49 0.47
 -5 -8 -7 0.74 0.62
 5 8 8 0.31 0.39
 -5 -8 -8 0.19 0.21
 -5 -8 -8 0.91 0.71
 5 8 9 12.44 2.37
 -5 -8 -9 10.25 2.2
 -5 -8 -9 13.44 2.44
 5 8 10 2.1 0.99
 -5 -8 -10 2.59 1.18
 -5 -8 -10 2.79 1.19
 5 8 11 5.52 1.83
 -5 -8 -11 6.16 1.8
 -5 -8 -11 7.26 1.83
 5 8 12 0.08 0.34
 -5 -8 -12 0.23 0.56
 -5 -8 -12 0.13 0.14
 -5 -8 -13 -0.29 0.27
 5 8 13 0.73 0.79
 -5 -8 -13 -0.58 0.98
 5 8 14 9.04 2.42
 -5 -8 -14 13.57 2.41
 -5 -8 -14 13.21 2.88
 -5 -8 -15 0.31 0.05
 -5 -8 -15 -0.1 0.56
 5 8 16 0.36 0.17
 -5 -8 -16 -0.8 0.75
 5 8 16 0.96 0.98
 5 8 17 0.12 0.32
 -5 -8 -17 0.83 0.69
 5 8 17 -0.21 0.27
 -5 -8 -18 -0.76 0.75
 5 8 18 0.66 0.76
 -5 -8 -19 0 0.42
 5 8 19 2.79 1.56
 -5 -8 -20 0 0.85
 5 8 20 -0.31 0.53
 -5 -8 -21 0 0.32
 5 8 21 -0.22 0.46
 -5 -8 -22 0.45 1.22
 5 8 22 0 0.7
 -5 -9 19 0 0.24
 -5 -9 18 0 0.43
 -5 -9 17 0 0.48
 -5 -9 16 -0.28 0.49
 5 9 -15 -0.49 0.85
 -5 -9 15 0.14 0.5
 5 9 -14 0.99 0.81
 -5 -9 14 0.97 0.98
 5 9 -13 10.6 2.86
 -5 -9 13 7.71 2.31
 -5 -9 12 10.36 2.14
 5 9 -12 11.92 2.95
 -5 -9 12 8.33 2.3
 -5 -9 11 6.74 1.7
 5 9 -11 6.97 2.14
 -5 -9 11 6.67 2.01
 -5 -9 10 3.33 1.3
 5 9 -10 4.57 1.69
 -5 -9 10 3.04 1.33
 -5 -9 9 16.23 2.7
 -5 -9 9 17.65 3.09
 5 9 -9 15.99 3.08
 -5 -9 8 0.43 0.5
 -5 -9 8 0.41 0.57
 5 9 -8 1.96 1.17
 -5 -9 7 0.54 0.7
 -5 -9 7 0.45 0.43
 5 9 -7 0.87 0.52
 -5 -9 6 1.05 0.5
 5 9 -6 0.94 0.22
 -5 -9 6 0.84 0.64
 -5 -9 5 1.87 0.8
 5 9 -5 2.16 0.95
 -5 -9 5 1.06 0.53
 -5 -9 4 0.63 0.52
 5 9 -4 0.46 0.66
 -5 -9 4 0.21 0.22
 -5 -9 3 0.43 0.2
 5 9 -3 0.92 0.76
 -5 -9 3 0.23 0.24
 -5 -9 2 1.84 0.72
 5 9 -2 1.56 0.71
 -5 -9 2 2.29 1.02
 5 9 -1 0.14 0.34
 -5 -9 1 0.05 0.31
 -5 -9 1 0.52 0.69
 5 9 -1 1.1 0.75
 5 9 0 2.07 0.82
 -5 -9 0 3.15 1.23
 5 9 0 1.83 0.76
 5 9 1 0.89 0.49
 -5 -9 -1 0.83 0.51
 5 9 1 1.42 0.62
 5 9 2 12.07 1.89
 -5 -9 -2 11.62 2.26
 5 9 3 5.85 1.33
 -5 -9 -3 3.69 1.23
 -5 -9 -3 5.23 1.52
 5 9 4 21.86 2.63
 -5 -9 -4 19.26 2.88
 -5 -9 -4 22.26 3.28
 -5 -9 -5 0.2 0.38
 5 9 5 1.19 0.69
 -5 -9 -5 0.95 0.79
 -5 -9 -6 -0.44 0.43
 -5 -9 -6 0 0.52
 -5 -9 -7 -0.01 0.21
 -5 -9 -7 0.07 0.22
 5 9 8 1.92 0.8
 -5 -9 -8 2.23 1.04
 -5 -9 -8 1.81 1.02
 5 9 9 -0.73 0.65
 -5 -9 -9 0.69 0.58
 -5 -9 -9 0.13 0.18
 -5 -9 -10 11.54 2.42
 5 9 10 10.24 2.29
 -5 -9 -10 7.05 1.99
 -5 -9 -11 23.37 3.7
 -5 -9 -11 32.75 4.07
 5 9 11 28.97 4.11
 -5 -9 -12 0.18 0.11
 5 9 12 1.12 0.79
 -5 -9 -12 0.02 0.45
 5 9 13 7.57 2.26
 -5 -9 -13 7.26 1.87
 -5 -9 -13 4.06 1.44
 5 9 14 5.44 1.86
 -5 -9 -14 5.8 1.94
 -5 -9 -14 7.62 1.91
 5 9 15 3.23 1.41
 -5 -9 -15 4.41 1.47
 -5 -9 -15 3.31 1.35
 5 9 16 1.02 0.88
 -5 -9 -16 1.35 1.04
 5 9 16 0.63 0.59
 -5 -9 -17 -0.71 0.66
 5 9 17 -0.14 0.24
 -5 -9 -18 0.08 0.51
 5 9 18 2.29 1.29
 -5 -9 -19 -1.3 1.04
 5 9 19 0.63 0.52
 -5 -9 -20 -0.73 0.8
 5 9 20 -0.31 0.53
 -5 -9 -21 0 0.41
 5 9 21 -1.12 1.24
 -5 -9 -22 0 0.39
 5 9 22 0 0.53
 -5 -10 18 1.12 1.55
 -5 -10 17 -2.34 1.47
 5 10 -16 -1.53 1.23
 -5 -10 16 -2.68 1.52
 5 10 -15 0.34 0.58
 -5 -10 15 -0.57 0.66
 5 10 -14 -0.39 0.65
 -5 -10 14 0.08 0.3
 5 10 -13 6.06 2.28
 -5 -10 13 5.05 1.96
 5 10 -12 7.91 2.54
 -5 -10 12 6.28 1.95
 -5 -10 11 10.19 2.11
 5 10 -11 12.18 3.02
 -5 -10 11 11.67 2.72
 -5 -10 10 4.58 1.45
 -5 -10 10 6.42 1.94
 5 10 -10 6.04 2.03
 -5 -10 9 10.24 2.21
 -5 -10 9 12.15 2.63
 5 10 -9 11.5 2.75
 -5 -10 8 0.3 0.2
 5 10 -8 -0.09 0.49
 -5 -10 7 4.11 1.38
 -5 -10 7 3.19 1.09
 5 10 -7 3.26 1.39
 -5 -10 6 43.55 4.43
 5 10 -6 38.73 4.83
 -5 -10 6 37.66 4.51
 -5 -10 5 10.52 2.51
 -5 -10 5 15.7 2.55
 5 10 -5 12.54 2.66
 -5 -10 4 48.48 4.22
 5 10 -4 47.3 4.96
 -5 -10 4 49.93 5.26
 -5 -10 3 11.85 2.46
 -5 -10 3 12.62 2.07
 5 10 -3 11.64 2.29
 5 10 -2 3.83 1.07
 -5 -10 2 3.4 1.01
 5 10 -2 3.29 1.13
 -5 -10 2 2.03 0.97
 5 10 -1 28.4 2.86
 -5 -10 1 31.3 3.08
 5 10 -1 31.1 3.59
 -5 -10 1 29.23 3.79
 5 10 0 0 0.36
 5 10 0 0.28 0.46
 -5 -10 0 0.55 0.51
 5 10 1 11.23 1.8
 -5 -10 -1 7.83 1.93
 -5 -10 -1 8.68 2.13
 5 10 2 8.4 1.55
 -5 -10 -2 8.39 2.12
 -5 -10 -2 7.33 1.93
 5 10 3 26.7 2.82
 -5 -10 -3 27.53 3.69
 -5 -10 -3 26.82 3.54
 -5 -10 -3 29.97 4.03
 5 10 4 5.96 1.29
 -5 -10 -4 6.22 1.8
 -5 -10 -4 9.42 2.2
 -5 -10 -5 6.12 1.68
 5 10 5 4.9 1.23
 -5 -10 -5 5.39 1.72
 5 10 6 22.73 3.02
 -5 -10 -6 21.12 3.19
 -5 -10 -6 25.07 3.72
 -5 -10 -7 30.65 3.99
 -5 -10 -7 37.55 4.53
 5 10 7 33.33 3.64
 5 10 8 1.9 0.95
 -5 -10 -8 0.55 0.5
 -5 -10 -9 5.54 1.72
 5 10 9 6.16 1.74
 -5 -10 -9 5.98 1.88
 -5 -10 -10 0 0.29
 5 10 10 0.23 0.54
 -5 -10 -10 -0.53 0.68
 5 10 11 3.39 1.47
 -5 -10 -11 3.56 1.52
 -5 -10 -11 3.45 1.36
 5 10 12 9.46 2.34
 -5 -10 -12 9.72 2.34
 -5 -10 -12 7.19 2.21
 5 10 13 0.42 0.53
 -5 -10 -13 0.49 0.58
 -5 -10 -13 0.52 0.71
 5 10 14 -0.31 0.56
 -5 -10 -14 -1.01 0.85
 -5 -10 -14 -0.17 0.36
 5 10 15 -0.13 0.64
 -5 -10 -15 1.92 1.17
 5 10 15 2.91 1.44
 5 10 16 0.35 0.36
 -5 -10 -16 -0.23 0.54
 -5 -10 -17 0.83 0.93
 5 10 17 -0.34 0.73
 -5 -10 -18 0.05 0.49
 5 10 18 0.03 0.3
 -5 -10 -19 -0.69 0.77
 5 10 19 0.75 0.89
 -5 -10 -20 0 0.8
 5 10 20 -0.27 0.35
 -5 -10 -21 0 0.83
 -5 -11 18 0.64 0.79
 5 11 -17 0.25 0.92
 -5 -11 17 0.77 1.02
 5 11 -16 0 0.34
 -5 -11 16 -0.58 0.71
 5 11 -15 4.73 2.3
 -5 -11 15 2.91 1.74
 5 11 -14 1.3 1.28
 -5 -11 14 -0.17 0.3
 5 11 -13 -0.08 0.43
 -5 -11 13 -0.79 0.88
 5 11 -12 1.71 1.19
 -5 -11 12 1.34 1.09
 -5 -11 11 1.59 0.96
 5 11 -11 1.18 0.85
 -5 -11 10 1.51 0.89
 5 11 -10 1.93 1.34
 -5 -11 9 12.72 2.67
 -5 -11 9 18.9 3.26
 5 11 -9 13.63 3.16
 -5 -11 8 2.93 1.18
 -5 -11 8 2.21 0.97
 5 11 -8 2.11 1.11
 -5 -11 7 0.33 0.68
 -5 -11 7 0.81 0.68
 5 11 -7 0.68 0.34
 5 11 -6 30.75 4.39
 -5 -11 6 38.22 4.08
 -5 -11 6 29.03 3.95
 -5 -11 5 8.24 2.28
 -5 -11 5 10.17 2.04
 5 11 -5 7.78 2.03
 -5 -11 4 5.59 1.79
 -5 -11 4 10.29 1.96
 5 11 -4 7.57 1.99
 -5 -11 3 -0.1 0.57
 5 11 -3 0.05 0.18
 -5 -11 3 -0.01 0.1
 -5 -11 3 0.59 0.75
 5 11 -3 0.7 0.65
 -5 -11 2 45.5 5.03
 5 11 -2 43.82 3.72
 -5 -11 2 50.32 4.03
 5 11 -2 43.99 4.68
 -5 -11 2 43.6 5.03
 -5 -11 1 12.59 2.7
 5 11 -1 11.52 1.92
 -5 -11 1 12.31 2.47
 5 11 -1 11.64 2.38
 -5 -11 0 2.06 1.23
 5 11 0 2.23 0.83
 -5 -11 0 3.63 1.5
 5 11 0 1.33 0.81
 -5 -11 -1 38.32 4.71
 5 11 1 34.4 3.28
 -5 -11 -1 39.03 4.79
 -5 -11 -2 17.97 3.34
 5 11 2 12.9 2.12
 -5 -11 -2 13.27 2.87
 -5 -11 -3 2.09 1.32
 5 11 3 0.9 0.45
 -5 -11 -3 2.1 1.09
 -5 -11 -3 1.6 0.97
 5 11 4 43.57 3.81
 -5 -11 -4 38.88 4.55
 -5 -11 -4 38.58 4.57
 -5 -11 -4 45.41 5.25
 -5 -11 -5 6.09 1.97
 5 11 5 3.57 1.05
 -5 -11 -5 3.83 1.39
 -5 -11 -5 6.44 1.84
 -5 -11 -6 0.6 0.69
 5 11 6 0.08 0.28
 -5 -11 -6 0.14 0.24
 -5 -11 -6 1.55 0.92
 -5 -11 -7 17.6 3.14
 5 11 7 15.13 2.48
 -5 -11 -7 11.06 2.48
 -5 -11 -7 11.06 2.43
 -5 -11 -8 13.8 2.8
 5 11 8 13.69 2.47
 -5 -11 -8 9.85 2.38
 5 11 9 3.67 1.19
 -5 -11 -9 1.63 1.09
 -5 -11 -9 1.54 0.98
 5 11 10 4.48 1.51
 -5 -11 -10 4.7 1.66
 -5 -11 -10 2.68 1.24
 5 11 11 2.54 1.17
 -5 -11 -11 1.93 1.12
 -5 -11 -11 0.88 0.89
 5 11 12 10.84 2.4
 -5 -11 -12 10.25 2.44
 -5 -11 -12 6.73 2.07
 5 11 13 0.42 0.7
 -5 -11 -13 -0.89 0.66
 5 11 13 -0.33 0.43
 5 11 14 0.81 0.67
 -5 -11 -14 0.91 0.73
 5 11 14 0.77 0.52
 -5 -11 -15 0.17 0.2
 5 11 15 0.26 0.22
 -5 -11 -16 0.74 0.94
 5 11 16 1.67 1.02
 -5 -11 -17 0.27 0.81
 -5 -11 -18 0 0.81
 -5 -11 -19 0.7 0.79
 -5 -11 -20 -1.36 1.13
 -5 -11 -21 0 0.61
 5 12 -17 0 0.72
 -5 -12 17 0.04 0.12
 5 12 -16 -0.41 0.68
 -5 -12 16 0.1 0.26
 5 12 -15 1.36 1.19
 -5 -12 15 0.02 0.21
 5 12 -14 0.7 0.83
 -5 -12 14 1.6 0.93
 5 12 -13 -0.15 0.38
 -5 -12 13 -0.16 0.24
 -5 -12 12 0.58 0.42
 5 12 -12 -1.25 1.04
 -5 -12 11 0.13 0.28
 5 12 -11 0.48 0.71
 -5 -12 10 0.78 0.66
 5 12 -10 1.68 1.11
 -5 -12 9 1.45 0.94
 5 12 -9 0.44 0.41
 -5 -12 8 -0.99 0.87
 5 12 -8 -0.06 0.12
 -5 -12 7 1.31 0.99
 5 12 -7 1.68 1.07
 -5 -12 7 0.33 0.35
 -5 -12 6 0.45 0.46
 -5 -12 6 -0.28 0.55
 5 12 -6 1.35 1.06
 -5 -12 5 1.51 1.11
 -5 -12 5 0.7 0.74
 -5 -12 5 2.14 1.29
 5 12 -5 0.86 0.56
 -5 -12 4 2.55 1.36
 -5 -12 4 1.96 0.83
 -5 -12 4 2.06 1.19
 5 12 -4 1.97 1.11
 -5 -12 3 18.25 3.24
 -5 -12 3 17.31 3.39
 5 12 -3 18.19 2.39
 -5 -12 3 22.22 2.68
 5 12 -3 17.66 3.09
 -5 -12 2 4 1.56
 5 12 -2 6.31 1.35
 -5 -12 2 7.26 1.51
 5 12 -2 3.96 1.42
 -5 -12 2 5.41 1.54
 -5 -12 1 12.57 2.74
 5 12 -1 14.38 2
 -5 -12 1 12.67 2.67
 5 12 -1 16.32 2.9
 -5 -12 0 1.56 0.82
 5 12 0 3.05 0.97
 -5 -12 0 3.52 1.1
 5 12 0 4.06 1.44
 -5 -12 -1 5.28 1.79
 5 12 1 5.97 1.26
 -5 -12 -1 4.77 1.58
 5 12 2 25.22 2.65
 -5 -12 -2 24.17 3.67
 -5 -12 -2 23.83 3.83
 5 12 3 25.78 2.82
 -5 -12 -3 23.14 3.62
 -5 -12 -3 25.52 4.01
 -5 -12 -4 1.7 1.14
 5 12 4 2.08 0.85
 -5 -12 -4 0.73 0.59
 -5 -12 -4 0.52 0.62
 -5 -12 -5 -0.58 0.38
 5 12 5 1.29 0.74
 -5 -12 -5 0.92 0.74
 -5 -12 -5 -0.2 0.65
 -5 -12 -6 3.2 1.39
 5 12 6 3.13 1.11
 -5 -12 -6 0.88 1.05
 -5 -12 -6 1.6 0.9
 5 12 7 8.05 1.89
 -5 -12 -7 6.88 2.11
 -5 -12 -7 5.65 1.85
 -5 -12 -7 4.93 1.6
 5 12 8 3.04 1.11
 -5 -12 -8 1.55 0.93
 -5 -12 -8 2.45 1.2
 -5 -12 -8 0.67 0.82
 5 12 9 0.18 0.37
 -5 -12 -9 0.84 0.75
 -5 -12 -9 -0.04 0.5
 -5 -12 -9 0.28 0.45
 5 12 10 6.52 1.77
 -5 -12 -10 5.19 1.78
 -5 -12 -10 4.51 1.71
 5 12 11 0.28 0.39
 -5 -12 -11 -0.18 0.5
 -5 -12 -11 0.24 0.34
 5 12 12 1.09 0.72
 -5 -12 -12 0.78 0.8
 5 12 13 1.11 0.76
 -5 -12 -13 -0.19 0.61
 5 12 14 -1.78 1.1
 -5 -12 -14 0.52 0.48
 -5 -12 -15 1.71 1.52
 -5 -12 -16 1.09 1.5
 -5 -12 -17 1.91 1.29
 -5 -12 -18 0 0.59
 -5 -12 -19 0 0.27
 -5 -12 -20 -0.3 0.55
 5 13 -16 2.76 2.23
 -5 -13 16 0.44 0.86
 5 13 -15 -0.57 0.79
 -5 -13 15 0.27 0.54
 5 13 -14 3.98 2.31
 -5 -13 14 1.88 1.32
 -5 -13 13 1.89 1.31
 5 13 -13 0.85 0.9
 -5 -13 12 -0.7 0.73
 5 13 -12 0 0.89
 -5 -13 11 3.23 1.41
 5 13 -11 2.72 1.48
 -5 -13 10 9.33 2.37
 5 13 -10 6.59 2.46
 -5 -13 9 0.66 0.5
 5 13 -9 1.01 0.92
 -5 -13 8 0.52 0.52
 5 13 -8 -0.35 0.32
 -5 -13 7 1.57 0.91
 5 13 -7 0.86 0.48
 -5 -13 6 4.31 1.41
 -5 -13 6 3.63 1.51
 5 13 -6 2.93 1.34
 -5 -13 5 -0.46 0.74
 -5 -13 5 -0.46 0.66
 -5 -13 5 -0.94 0.84
 5 13 -5 0.32 0.49
 -5 -13 4 0.71 0.47
 -5 -13 4 -0.35 0.63
 -5 -13 4 0.32 0.54
 5 13 -4 0.48 0.36
 -5 -13 3 1.94 0.78
 5 13 -3 0.96 0.69
 -5 -13 3 2.25 0.87
 -5 -13 3 2.69 1.32
 5 13 -3 1.61 0.97
 -5 -13 2 2.98 1.43
 5 13 -2 3.3 0.96
 -5 -13 2 2.62 0.95
 -5 -13 2 3.61 1.5
 5 13 -2 3.48 1.41
 -5 -13 1 -0.44 0.63
 5 13 -1 0.55 0.51
 -5 -13 1 -1.25 1.13
 5 13 -1 -0.05 0.36
 -5 -13 0 26.36 3.95
 5 13 0 27.02 2.76
 -5 -13 0 26.79 4.3
 -5 -13 -1 1.39 0.96
 5 13 1 2.62 0.83
 -5 -13 -1 1.6 0.93
 -5 -13 -2 1.01 0.86
 5 13 2 0.6 0.41
 -5 -13 -2 1.61 1.13
 -5 -13 -3 6.79 2.15
 5 13 3 4.17 1.19
 -5 -13 -3 4.48 1.66
 5 13 4 2.39 0.93
 -5 -13 -4 3.5 1.56
 -5 -13 -4 3.27 1.44
 -5 -13 -4 2.97 1.32
 -5 -13 -5 4.56 1.77
 5 13 5 5.87 1.36
 -5 -13 -5 6.87 2.07
 -5 -13 -5 3.81 1.46
 -5 -13 -6 21.34 3.54
 -5 -13 -6 20.93 3.68
 -5 -13 -6 27.63 4.32
 5 13 6 29.93 3.34
 5 13 7 -0.26 0.52
 -5 -13 -7 -1.18 0.97
 -5 -13 -7 0.5 0.34
 -5 -13 -7 -0.36 0.54
 5 13 8 0.72 0.54
 -5 -13 -8 1.06 0.79
 -5 -13 -8 1.94 1.29
 -5 -13 -8 1.54 0.86
 5 13 9 7.4 1.82
 -5 -13 -9 5.1 1.87
 -5 -13 -9 6.4 1.84
 5 13 10 1.9 1.01
 -5 -13 -10 1.45 0.91
 -5 -13 -10 1.7 0.95
 5 13 11 -0.19 0.41
 -5 -13 -11 1.66 1.14
 5 13 12 -0.7 0.75
 -5 -13 -12 -0.44 0.72
 -5 -13 -13 1.21 0.88
 -5 -13 -14 2.15 1.6
 -5 -13 -15 0.2 0.52
 -5 -13 -16 0.26 0.92
 -5 -13 -17 2.01 1.35
 -5 -13 -18 1.04 1
 -5 -13 -19 0 0.68
 5 14 -15 -2.14 1.54
 -5 -14 15 0.43 0.75
 -5 -14 14 -0.11 0.36
 5 14 -14 -1.89 1.41
 -5 -14 13 2.93 1.51
 5 14 -13 4.25 2.49
 -5 -14 12 2.29 1.22
 5 14 -12 2.52 1.74
 -5 -14 11 2.17 1.24
 5 14 -11 1.25 1.23
 -5 -14 10 2.61 1.2
 5 14 -10 1.91 1.4
 -5 -14 9 3.4 1.37
 5 14 -9 2.04 1.39
 -5 -14 8 3.13 1.21
 5 14 -8 4.24 1.94
 -5 -14 7 2.74 1.4
 -5 -14 7 1.88 1.06
 5 14 -7 0.95 0.83
 -5 -14 6 -0.05 0.36
 5 14 -6 -0.21 0.34
 -5 -14 5 1.53 0.78
 -5 -14 5 1.64 0.85
 5 14 -5 1.08 0.86
 -5 -14 4 8.43 2.31
 5 14 -4 7.42 2.27
 -5 -14 3 2.47 1.31
 5 14 -3 1.14 0.89
 -5 -14 2 9.42 2.42
 5 14 -2 9.39 2.37
 -5 -14 1 7.01 1.91
 5 14 -1 7.23 2.12
 -5 -14 0 1.46 0.96
 -5 -14 -1 2.87 1.29
 -5 -14 -1 4.77 1.84
 -5 -14 -2 2.93 1.51
 -5 -14 -2 0.31 0.38
 -5 -14 -3 15.54 3.3
 -5 -14 -3 9.68 2.51
 -5 -14 -4 -0.73 0.48
 -5 -14 -4 0.11 0.2
 -5 -14 -5 0.57 0.86
 -5 -14 -5 2.22 1.14
 -5 -14 -6 6.45 2.13
 -5 -14 -6 5.41 1.82
 -5 -14 -7 0.65 0.48
 -5 -14 -7 0.26 0.21
 -5 -14 -8 -0.99 0.93
 -5 -14 -8 0.07 0.48
 -5 -14 -9 4.9 1.89
 -5 -14 -9 4.21 1.53
 -5 -14 -10 2.77 1.41
 -5 -14 -10 3.86 1.54
 -5 -14 -11 -0.71 0.95
 -5 -14 -11 -0.14 0.37
 -5 -14 -12 -0.7 0.41
 -5 -14 -13 1.93 1.36
 -5 -14 -14 0.93 1.12
 -5 -14 -15 3.25 1.91
 -5 -14 -16 0 0.93
 -5 -14 -17 2.16 1.44
 -5 -14 -18 0.98 0.99
 5 15 -14 0.79 1.74
 5 15 -13 2.97 2.41
 5 15 -12 1.11 1.07
 5 15 -11 0.53 0.73
 5 15 -10 0.38 0.92
 5 15 -9 2.4 1.73
 5 15 -8 1.17 1.05
 -5 -15 7 3.3 1.56
 5 15 -7 2.45 1.45
 -5 -15 6 1.78 1.07
 5 15 -6 0.75 0.82
 -5 -15 5 1.17 0.91
 5 15 -5 1.54 1.27
 -5 -15 4 9.54 2.63
 5 15 -4 6.73 2.19
 -5 -15 3 2.02 1.07
 5 15 -3 2.18 1.12
 -5 -15 2 6.4 2.01
 5 15 -2 5.69 1.95
 -5 -15 1 4.66 1.91
 5 15 -1 3.17 1.39
 -5 -15 0 6.12 1.87
 -5 -15 -1 1.32 0.81
 -5 -15 -2 7.75 2.24
 -5 -15 -3 0.49 0.48
 -5 -15 -4 18.68 3.42
 -5 -15 -5 5.7 1.95
 -5 -15 -5 3.98 1.62
 -5 -15 -6 1.59 1.16
 -5 -15 -6 -0.37 0.49
 -5 -15 -7 7.41 2.37
 -5 -15 -7 7.23 2.21
 -5 -15 -8 0.2 0.46
 -5 -15 -8 1.74 1.09
 -5 -15 -9 0.09 0.19
 -5 -15 -9 -0.3 0.78
 -5 -15 -10 1.43 1.14
 -5 -15 -10 0.09 0.21
 -5 -15 -11 1.92 1.33
 -5 -15 -11 2.63 1.6
 -5 -15 -12 0.05 0.7
 -5 -15 -12 -0.51 0.47
 -5 -15 -13 -2.4 1.45
 -5 -15 -14 0.8 1.29
 -5 -15 -15 0 0.55
 -5 -15 -16 1.19 1.07
 -5 -15 -17 0 0.22
 5 16 -13 0.98 1.04
 5 16 -12 -0.32 0.6
 5 16 -11 1.27 1.16
 5 16 -10 0 0.2
 5 16 -9 1.76 1.61
 -5 -16 8 0.03 0.22
 5 16 -8 -0.92 0.92
 -5 -16 7 -0.11 0.43
 5 16 -7 -0.98 0.92
 -5 -16 6 1.65 1.12
 5 16 -6 0.68 0.85
 5 16 -5 0.89 0.82
 -5 -16 5 -0.12 0.28
 -5 -16 4 0.96 0.87
 5 16 -4 -0.01 0.43
 -5 -16 3 1.32 0.79
 5 16 -3 1.28 0.88
 -5 -16 2 2.78 1.39
 5 16 -2 2.43 1.4
 -5 -16 1 3.06 1.45
 5 16 -1 2.49 1.29
 -5 -16 0 0.77 0.64
 -5 -16 -1 0.85 1.08
 -5 -16 -2 0.66 0.78
 -5 -16 -3 3.95 1.75
 -5 -16 -4 1.71 1.09
 -5 -16 -5 1.64 1.07
 -5 -16 -6 0.19 0.71
 -5 -16 -6 0.19 0.2
 -5 -16 -7 0.33 0.53
 -5 -16 -7 -0.07 0.39
 -5 -16 -8 2.32 1.49
 -5 -16 -8 0.04 0.32
 -5 -16 -9 1.77 1.4
 -5 -16 -9 2.16 1.27
 -5 -16 -10 -0.47 0.91
 -5 -16 -10 0.45 0.46
 -5 -16 -11 -1.89 1.3
 -5 -16 -11 0.65 0.78
 -5 -16 -12 0 0.74
 -5 -16 -12 -2.78 1.42
 -5 -16 -13 2.48 1.53
 -5 -16 -14 1.06 1.01
 -5 -16 -15 -1.21 1.09
 -5 -16 -16 0 0.38
 5 17 -11 1.55 1.31
 5 17 -10 -2.05 1.46
 5 17 -9 -2.02 1.43
 -5 -17 8 -0.03 0.2
 5 17 -8 -1.04 0.99
 -5 -17 7 2.68 1.5
 5 17 -7 1.42 1.25
 -5 -17 6 -0.59 0.5
 5 17 -6 0 0.5
 -5 -17 5 -0.81 0.8
 5 17 -5 -0.83 0.84
 -5 -17 4 -1.48 1.08
 5 17 -4 -0.25 0.47
 -5 -17 3 5.74 2.17
 5 17 -3 6.36 2.34
 -5 -17 2 -1.23 1.02
 5 17 -2 0.92 0.59
 -5 -17 1 -0.64 0.76
 5 17 -1 -0.22 0.37
 -5 -17 0 1.7 1.29
 -5 -17 -1 -0.42 0.77
 -5 -17 -2 0.25 0.59
 -5 -17 -3 -1.82 1.35
 -5 -17 -4 -0.47 0.7
 -5 -17 -5 1.37 1.2
 -5 -17 -6 -0.41 0.6
 -5 -17 -6 -0.06 0.17
 -5 -17 -7 -1.06 1.05
 -5 -17 -7 -0.07 0.41
 -5 -17 -8 0.62 0.83
 -5 -17 -8 0.44 0.87
 -5 -17 -9 0.46 0.65
 -5 -17 -9 0.18 0.53
 -5 -17 -10 0.72 1.32
 -5 -17 -10 -0.19 0.38
 -5 -17 -11 0 0.54
 -5 -17 -11 0 0.16
 -5 -17 -12 0 1.08
 -5 -17 -12 0.15 0.53
 -5 -17 -13 -1.26 1.12
 -5 -17 -13 -2.21 1.44
 -5 -17 -14 1.83 2.16
 -5 -17 -15 1.03 1.05
 -5 -18 9 1.22 1.14
 5 18 -9 1.16 1.59
 -5 -18 8 4.08 2.01
 5 18 -8 4.29 2.57
 -5 -18 7 0 0.4
 5 18 -7 0.31 1.2
 -5 -18 6 5 2.09
 5 18 -6 3.8 2.28
 -5 -18 5 -0.6 0.71
 5 18 -5 0.95 1.12
 -5 -18 4 0.1 0.5
 5 18 -4 0.19 0.41
 -5 -18 3 0.53 0.72
 5 18 -3 0.98 1.12
 -5 -18 2 0.03 0.54
 5 18 -2 0.83 0.57
 -5 -18 1 0.14 0.43
 5 18 -1 0.7 0.65
 -5 -18 0 1.36 1.23
 -5 -18 -1 -0.41 1.05
 -5 -18 -2 0.28 0.56
 -5 -18 -3 2.95 1.75
 -5 -18 -4 0.22 0.57
 -5 -18 -5 1.51 1.22
 -5 -18 -6 1.81 1.35
 -5 -18 -7 4.12 2.29
 -5 -18 -7 1.87 1.49
 -5 -18 -8 -1.81 1.31
 -5 -18 -8 0.54 0.66
 -5 -18 -9 6.04 2.63
 -5 -18 -9 0.77 0.79
 -5 -18 -10 0 0.96
 -5 -18 -10 -0.7 0.75
 -5 -18 -11 1.7 1.31
 -5 -18 -11 0.22 0.42
 -5 -18 -12 0 0.21
 -5 -18 -12 0.42 0.58
 -5 -18 -13 2.06 1.48
 -5 -18 -13 -0.63 0.72
 -5 -19 7 0.41 0.61
 5 19 -7 1.36 1.17
 -5 -19 6 0.27 0.84
 5 19 -6 0 0.44
 -5 -19 5 2.17 1.58
 5 19 -5 0 0.63
 -5 -19 4 -0.64 0.76
 5 19 -4 -0.16 0.4
 -5 -19 3 2.9 1.72
 5 19 -3 0.46 0.65
 -5 -19 2 -0.49 0.66
 5 19 -2 1.3 1.35
 -5 -19 1 -0.35 0.56
 5 19 -1 0.36 0.96
 -5 -19 0 1.49 1.26
 -5 -19 -1 1.64 1.3
 -5 -19 -2 -0.27 0.49
 -5 -19 -3 0.75 0.96
 -5 -19 -4 0 0.77
 -5 -19 -5 -1.09 0.96
 -5 -19 -6 1.26 1.04
 -5 -19 -7 2.24 1.94
 -5 -19 -8 0 0.65
 -5 -19 -8 -1.09 0.96
 -5 -19 -9 0 0.84
 -5 -19 -9 -0.94 0.89
 -5 -19 -10 0 0.33
 -5 -19 -10 0 0.55
 -5 -19 -11 0.82 0.93
 -5 -19 -11 0.68 0.77
 -5 -20 4 0.11 0.37
 5 20 -4 -0.54 0.73
 -5 -20 3 2.29 1.75
 5 20 -3 -0.93 0.94
 -5 -20 2 2.35 1.76
 5 20 -2 0.36 0.85
 -5 -20 1 -1.48 1.17
 5 20 -1 -0.1 0.31
 -5 -20 0 0.47 0.66
 -5 -20 -1 -0.59 0.74
 -5 -20 -2 5.42 2.5
 -5 -20 -3 2.2 1.79
 -5 -20 -4 -0.8 0.85
 -5 -20 -5 1.21 1.05
 -5 -20 -6 0.5 0.68
 -5 -20 -7 1.13 1.01
 -5 -20 -8 0.57 0.72
 6 -16 -6 0.43 0.64
 6 -16 -5 0.82 1.29
 6 -16 -4 2.67 2.2
 6 -16 -3 2.49 1.82
 6 -16 -2 -0.39 0.61
 6 -16 -1 -0.28 0.69
 6 -16 0 0.55 0.86
 6 -16 1 2.38 1.78
 6 -16 2 0.03 0.19
 6 -16 3 -0.67 0.85
 6 -16 4 0 0.66
 6 -16 5 0.39 1.25
 6 -16 6 0.02 0.11
 6 -15 -9 0 0.59
 6 -15 -8 0.06 0.86
 6 -15 -7 -0.71 0.84
 6 -15 -6 9.62 3.39
 6 -15 -5 1.65 1.68
 6 -15 -4 0.49 0.87
 6 -15 -3 0.81 0.96
 6 -15 -2 12.44 3.62
 6 -15 -1 -1.03 1.02
 6 -15 0 0.41 0.82
 6 -15 1 2.18 1.79
 6 -15 2 5.03 2.51
 6 -15 3 -2.38 1.55
 6 -15 4 -0.44 0.67
 6 -15 5 2.96 2.04
 6 -15 6 1.82 1.81
 6 -15 7 0.24 0.78
 6 -15 8 0.48 1.15
 6 -15 9 -0.29 0.54
 6 -14 -11 1.61 1.21
 6 -14 -10 0.83 0.88
 6 -14 -9 -1.2 1.06
 6 -14 -8 0.46 0.85
 6 -14 -7 0.19 0.45
 6 -14 -6 -0.62 0.88
 6 -14 -5 -0.71 0.75
 6 -14 -4 1.57 1.19
 6 -14 -3 1.66 1.25
 6 -14 -2 1.46 1.43
 6 -14 -1 0 0.79
 6 -14 0 4.99 2.38
 6 -14 1 -1.61 1.21
 6 -14 2 1.14 0.85
 6 -14 3 2.33 1.51
 6 -14 4 -0.4 0.62
 6 -14 5 -0.83 0.78
 6 -14 6 1.42 1.43
 6 -14 7 1.11 1.03
 6 -14 8 0 0.34
 6 -14 9 0 0.16
 6 -14 10 0.28 0.52
 6 -14 11 -0.87 0.92
 -6 14 -11 0.25 0.63
 6 -13 -13 -0.14 0.32
 6 -13 -13 0 0.34
 6 -13 -12 -0.03 0.18
 6 -13 -12 0.53 0.95
 6 -13 -11 0.88 1.25
 6 -13 -10 -0.52 0.68
 6 -13 -9 0.14 1.15
 6 -13 -8 3.06 1.76
 6 -13 -7 0.47 1
 6 -13 -6 1.84 1.13
 6 -13 -5 5.47 2.18
 6 -13 -4 0.4 0.5
 6 -13 -3 3.11 1.63
 6 -13 -2 5.6 2.16
 6 -13 -1 7.94 2.57
 6 -13 0 -0.2 0.47
 6 -13 1 0.3 0.46
 6 -13 2 6.83 2.38
 6 -13 3 4.86 2.03
 6 -13 4 0.13 0.53
 6 -13 5 0.95 1.08
 6 -13 6 1.29 1.28
 6 -13 7 1.24 1.13
 6 -13 8 -0.57 0.48
 6 -13 9 -0.47 0.65
 6 -13 10 2.24 1.53
 6 -13 11 0.63 0.99
 -6 13 -11 0.26 0.57
 6 -13 12 -0.04 0.2
 -6 13 -12 -0.27 0.58
 6 -13 13 0.27 0.71
 -6 13 -13 0 0.1
 6 -12 -14 0.1 0.37
 6 -12 -13 0.76 0.83
 6 -12 -13 0.11 0.41
 6 -12 -12 1.91 1.4
 6 -12 -12 0.2 0.75
 6 -12 -11 0.53 0.79
 6 -12 -11 0.61 0.82
 6 -12 -10 1.27 1.04
 6 -12 -10 -0.53 0.66
 6 -12 -9 -0.67 0.72
 6 -12 -9 1.06 1.07
 6 -12 -8 1.19 1.08
 6 -12 -8 0.39 0.6
 6 -12 -7 4.04 1.52
 6 -12 -7 3.67 1.71
 6 -12 -6 2.08 0.95
 6 -12 -6 1.27 0.99
 6 -12 -5 -1.03 1.11
 6 -12 -4 24.53 4.34
 6 -12 -3 -0.69 0.82
 6 -12 -2 1.77 1.14
 6 -12 -1 0.18 0.38
 6 -12 0 67.56 7.5
 6 -12 1 4.46 1.92
 6 -12 2 3.03 1.71
 6 -12 3 0.76 0.78
 6 -12 4 12.29 3.3
 6 -12 5 0.68 0.73
 6 -12 6 0.37 0.83
 6 -12 7 0.26 0.79
 6 -12 8 0.76 0.8
 6 -12 9 0.84 1
 6 -12 10 -2.68 1.49
 6 -12 11 0.25 0.46
 -6 12 -11 0.65 0.76
 6 -12 12 1.14 1.09
 -6 12 -12 0.21 0.45
 6 -12 13 -0.21 0.43
 -6 12 -13 -0.48 0.86
 -6 12 -14 -0.37 0.73
 6 -11 -15 0.7 0.96
 6 -11 -14 0.71 0.82
 6 -11 -13 1.22 1.09
 6 -11 -13 0.07 0.19
 6 -11 -12 -0.28 0.3
 6 -11 -12 0.24 0.48
 6 -11 -11 1.53 1.16
 6 -11 -11 0.72 0.74
 6 -11 -10 0.26 0.33
 6 -11 -10 1.13 0.88
 6 -11 -9 4.61 1.72
 6 -11 -9 3.21 1.52
 6 -11 -8 0.88 0.8
 6 -11 -8 0.81 0.65
 6 -11 -7 1.53 1.08
 6 -11 -7 2.27 1.22
 6 -11 -6 7.34 2.4
 6 -11 -6 10.79 2.36
 6 -11 -6 9.65 2.26
 6 -11 -5 18.29 3.77
 6 -11 -5 23.04 3.43
 6 -11 -5 25.51 3.59
 6 -11 -4 -1.18 0.88
 6 -11 -4 0.45 0.61
 6 -11 -4 0.29 0.48
 6 -11 -3 15.62 3.54
 6 -11 -3 18.66 3.04
 6 -11 -3 17.87 2.8
 6 -11 -2 1.1 0.65
 6 -11 -2 1.56 0.92
 6 -11 -1 33.79 5.24
 6 -11 -1 42.14 4.45
 6 -11 0 -2.19 1.45
 6 -11 0 0.09 0.39
 6 -11 1 8.48 2.69
 6 -11 1 9.87 2.09
 6 -11 2 1.35 0.92
 6 -11 2 0.41 0.59
 6 -11 3 19.51 2.97
 6 -11 3 13.24 3.21
 6 -11 4 -0.78 0.69
 6 -11 4 -0.64 0.72
 6 -11 5 1.52 1.24
 6 -11 5 1.58 1.14
 6 -11 6 2.56 1.49
 6 -11 6 1.58 0.73
 6 -11 7 -0.16 0.2
 6 -11 8 0.29 0.36
 6 -11 9 -0.37 0.49
 6 -11 10 0.93 1.03
 6 -11 11 -0.92 0.85
 -6 11 -11 0.05 0.16
 6 -11 12 0.08 0.51
 -6 11 -12 -0.35 0.5
 6 -11 13 1.18 1.37
 -6 11 -13 1.17 1.03
 -6 11 -14 -0.28 0.69
 6 -10 -16 0.19 0.72
 6 -10 -15 -1.34 1.27
 6 -10 -14 4.18 1.96
 6 -10 -13 3.22 1.72
 -6 10 13 2.03 1.24
 6 -10 -13 2.03 1.31
 6 -10 -12 0.44 0.72
 -6 10 12 -0.11 0.43
 6 -10 -12 1.36 1.12
 6 -10 -11 1.13 1.02
 -6 10 11 0.83 0.82
 6 -10 -11 0.62 0.68
 6 -10 -10 0.18 0.57
 6 -10 -10 1.02 0.88
 6 -10 -9 1.04 0.8
 6 -10 -9 0.83 0.42
 6 -10 -8 2.18 1.27
 6 -10 -8 2.91 1.28
 6 -10 -7 1.52 0.95
 6 -10 -7 -0.49 0.62
 6 -10 -6 1.08 1.12
 6 -10 -6 0.45 0.65
 6 -10 -5 1.17 0.98
 6 -10 -5 2.9 1.23
 6 -10 -5 1.88 1
 6 -10 -4 2.01 0.99
 6 -10 -4 4.57 1.43
 6 -10 -4 2.99 1.13
 6 -10 -3 21.81 3.93
 6 -10 -3 26.55 3.25
 6 -10 -3 27.07 3.59
 6 -10 -2 0.84 0.67
 6 -10 -2 2.15 1.13
 6 -10 -2 2.05 0.81
 6 -10 -1 1.35 1.12
 6 -10 -1 0.36 0.42
 6 -10 0 3.87 1.67
 6 -10 0 6.16 1.8
 6 -10 1 29.04 3.63
 6 -10 1 25.85 4.41
 6 -10 2 22.03 3.1
 6 -10 2 18.29 3.74
 6 -10 3 27.73 3.6
 6 -10 3 25 4.37
 6 -10 4 24.79 3.35
 6 -10 4 22.02 4.09
 6 -10 5 1.66 1.04
 6 -10 5 0.7 0.74
 6 -10 6 3.58 1.31
 6 -10 6 1.34 0.97
 6 -10 7 9.54 2.11
 6 -10 7 6.37 2.31
 6 -10 8 2.62 1.5
 6 -10 8 0.52 0.48
 6 -10 9 4.44 2.01
 6 -10 9 3.58 1.33
 6 -10 10 1.52 1.07
 6 -10 10 2.69 1.13
 6 -10 11 0.79 0.76
 -6 10 -11 0.37 0.65
 6 -10 11 -1.44 1.13
 6 -10 12 5.21 1.78
 6 -10 12 2.76 1.54
 -6 10 -12 4.79 1.73
 6 -10 13 0.67 0.69
 6 -10 13 -0.74 0.76
 -6 10 -13 1.8 1.17
 6 -10 14 1.02 0.95
 6 -10 14 -1.6 1.25
 -6 10 -14 -1.02 0.98
 6 -10 15 -0.09 0.33
 6 -10 17 -0.87 0.9
 6 -9 -17 0.12 0.62
 -6 9 17 -0.5 1
 6 -9 -16 2.16 1.51
 -6 9 16 0.04 0.2
 6 -9 -15 0.28 0.59
 -6 9 15 -0.89 1.06
 6 -9 -14 0.47 0.62
 -6 9 14 -0.42 0.59
 6 -9 -13 0.47 0.6
 -6 9 13 0.15 0.55
 6 -9 -13 -0.88 0.75
 6 -9 -12 5.87 1.96
 -6 9 12 6.61 2.15
 6 -9 -12 6.02 2.02
 6 -9 -11 -0.77 0.75
 6 -9 -11 -0.28 0.58
 -6 9 11 1 0.86
 6 -9 -10 0.92 0.68
 6 -9 -10 0.56 0.62
 -6 9 10 2.32 1.19
 6 -9 -9 0.62 0.49
 6 -9 -9 0.85 0.72
 6 -9 -8 7.46 2.39
 6 -9 -8 10.37 2.32
 6 -9 -7 1.29 1.08
 6 -9 -7 0.59 0.55
 6 -9 -6 3.75 1.57
 6 -9 -6 5.66 1.65
 6 -9 -5 22.21 3.12
 6 -9 -4 21.96 3.27
 6 -9 -4 22.57 2.97
 6 -9 -3 17.86 2.88
 6 -9 -3 18.71 2.62
 6 -9 -2 19.9 3.05
 6 -9 -2 19.35 2.53
 6 -9 -1 7.37 1.85
 6 -9 -1 7.34 1.45
 6 -9 0 12.38 2.38
 6 -9 1 0.41 0.77
 6 -9 2 21.23 3.04
 6 -9 3 1.1 0.71
 6 -9 4 0.94 0.37
 6 -9 5 8.14 1.85
 6 -9 6 0.81 0.55
 6 -9 7 6.68 1.78
 6 -9 7 5.81 2.04
 6 -9 8 8.48 1.99
 6 -9 8 7.05 2.21
 6 -9 9 2.88 1.19
 6 -9 9 2.22 1.31
 6 -9 10 0.49 0.8
 6 -9 10 -1.18 1.19
 6 -9 11 -0.65 0.26
 -6 9 -11 -0.01 0.56
 6 -9 12 0.97 0.89
 6 -9 12 0.48 0.48
 6 -9 13 -0.64 0.57
 -6 9 -13 -0.89 0.8
 6 -9 13 0.59 0.21
 6 -9 14 0.14 0.51
 -6 9 -14 1.52 0.93
 6 -9 14 0.81 0.73
 6 -9 15 -0.45 0.66
 -6 9 -15 -0.48 0.48
 6 -9 16 0.1 0.56
 6 -9 17 -0.74 0.78
 6 -9 18 0.07 0.91
 6 -8 -18 -1.63 1.26
 -6 8 18 -1.15 1.7
 6 -8 -17 0.74 0.97
 -6 8 17 -0.32 0.56
 6 -8 -16 1.93 1.41
 -6 8 16 0.32 1.12
 6 -8 -15 1.19 1.01
 -6 8 15 0.46 0.95
 6 -8 -14 2.26 1.49
 -6 8 14 2.01 1.3
 6 -8 -13 7.03 2.14
 6 -8 -13 3.18 1.44
 -6 8 13 3.02 1.47
 6 -8 -12 1.12 0.63
 6 -8 -12 -0.24 0.48
 -6 8 12 2.06 1.23
 6 -8 -11 2.54 1.37
 6 -8 -11 1.05 0.59
 -6 8 11 3.39 1.57
 6 -8 -10 5.12 1.84
 6 -8 -10 6.49 1.99
 -6 8 10 4.17 1.59
 6 -8 -9 1.2 0.91
 6 -8 -9 2 1.21
 -6 8 9 0.58 0.3
 6 -8 -8 1.62 0.87
 -6 8 8 2.33 1.2
 6 -8 -7 52.55 4.99
 6 -8 -6 30.32 3.68
 6 -8 -5 10.31 2.02
 6 -8 -4 1.01 0.73
 6 -8 -4 -0.24 0.66
 6 -8 -3 94.37 5.71
 6 -8 -3 90.96 6.67
 6 -8 -2 3.13 0.96
 6 -8 -2 3.36 1.19
 6 -8 -1 50.36 3.63
 6 -8 -1 52.91 4.99
 6 -8 0 0.5 0.68
 6 -8 1 63 5.33
 6 -8 2 13.86 2.49
 6 -8 3 39.64 4.12
 6 -8 4 0.35 0.33
 6 -8 5 28.19 3.59
 6 -8 6 1.81 0.91
 6 -8 7 2.41 1.04
 6 -8 8 0.51 0.7
 6 -8 9 5.98 1.8
 6 -8 10 0.3 0.29
 6 -8 10 0.54 0.87
 6 -8 11 17.63 3.35
 6 -8 11 15.7 3.14
 -6 8 -11 16.27 2.88
 6 -8 12 3 1.37
 6 -8 12 4.29 1.76
 -6 8 -12 3.82 1.41
 6 -8 13 0.86 0.7
 6 -8 13 0.1 0.19
 -6 8 -13 -0.76 0.84
 6 -8 14 0.47 0.46
 6 -8 14 -0.9 1.02
 -6 8 -14 1.01 0.62
 6 -8 15 2.05 1.31
 -6 8 -15 4.72 1.68
 6 -8 16 1.21 1.09
 6 -8 17 1.24 1.24
 6 -8 18 0.63 1.16
 -6 7 18 0.01 0.77
 -6 7 17 0.5 0.86
 6 -7 -16 2.87 1.55
 -6 7 16 3.09 1.89
 6 -7 -15 -0.63 0.8
 -6 7 15 0.21 0.34
 6 -7 -14 2.1 1.33
 -6 7 14 2 1.25
 6 -7 -13 2.46 1.34
 6 -7 -13 0.14 0.35
 -6 7 13 1.2 1.11
 6 -7 -12 0.05 0.27
 6 -7 -12 -0.36 0.53
 -6 7 12 0.72 0.73
 6 -7 -11 -0.84 0.71
 6 -7 -11 0.42 0.08
 6 -7 -10 1.72 0.85
 -6 7 10 3.32 1.29
 6 -7 -9 0.35 0.66
 -6 7 9 0.73 0.95
 6 -7 -8 1.34 0.92
 -6 7 8 2.42 1.33
 6 -7 -7 5.68 1.54
 -6 7 7 5.87 1.85
 6 -7 -6 -0.41 0.62
 6 -7 -5 34.89 3.62
 6 -7 -4 3.82 1.42
 6 -7 -3 0.99 0.59
 6 -7 -3 0.92 1.01
 6 -7 -2 9.87 1.64
 6 -7 -2 9.7 2.13
 6 -7 -1 68.29 5.66
 6 -7 -1 64.95 3.92
 6 -7 0 6.16 1.7
 6 -7 1 41.13 4.34
 6 -7 2 45.55 4.61
 6 -7 3 35.48 3.98
 6 -7 4 23.82 3.18
 6 -7 5 57.31 5.24
 6 -7 6 1.91 0.98
 6 -7 7 9.91 2.21
 6 -7 8 12.17 2.55
 6 -7 9 8.15 2.04
 6 -7 10 5.06 1.68
 -6 7 -10 3.92 1.32
 6 -7 11 0.57 0.57
 -6 7 -11 1.1 0.78
 6 -7 12 2.41 1.12
 6 -7 12 0.64 0.2
 -6 7 -12 2.6 1.09
 6 -7 13 -0.02 0.47
 6 -7 13 0.48 0.61
 -6 7 -13 0.14 0.17
 6 -7 14 8.33 2.5
 6 -7 14 9.34 2.43
 -6 7 -14 8.35 2.1
 6 -7 15 3.15 1.64
 -6 7 -15 2.41 1.08
 6 -7 16 3.02 1.74
 6 -7 17 -0.3 0.52
 6 -7 18 0.79 1.01
 6 -7 19 -0.64 0.8
 -6 6 19 0 0.25
 -6 6 18 -0.51 0.73
 -6 6 17 -2.02 1.4
 -6 6 16 0.21 0.44
 -6 6 15 0.53 0.57
 -6 6 14 13.62 3.27
 6 -6 -13 2.34 1.28
 -6 6 13 1.55 1.05
 -6 6 12 1.66 1.12
 -6 6 11 0.37 0.53
 -6 6 10 31.72 4.47
 6 -6 -9 1.58 0.91
 -6 6 9 0.98 0.77
 6 -6 -8 16.84 2.77
 -6 6 8 14.41 2.93
 6 -6 -7 75.35 5.73
 -6 6 7 68.73 6.29
 6 -6 -6 22.98 2.93
 -6 6 6 20.62 3.25
 6 -6 -5 3.31 1.18
 6 -6 -4 22.12 2.64
 6 -6 -3 5.8 1.23
 6 -6 -2 25.28 2.47
 6 -6 -2 25.22 3.41
 6 -6 -1 3.34 0.81
 6 -6 -1 2.84 1.12
 6 -6 0 18.92 2.95
 6 -6 1 4.34 1.35
 6 -6 2 1.64 0.85
 6 -6 3 4.22 1.5
 6 -6 4 8.59 1.94
 6 -6 5 19.16 2.91
 6 -6 6 0.72 0.34
 6 -6 7 7.74 2.03
 6 -6 8 5.68 2.17
 6 -6 9 4.61 1.6
 6 -6 10 4.78 1.61
 -6 6 -10 7.27 1.77
 6 -6 11 4.22 1.85
 -6 6 -11 7.77 1.93
 6 -6 12 0.63 0.54
 -6 6 -12 2.17 1.11
 6 -6 13 1.12 0.83
 -6 6 -13 1.92 0.91
 6 -6 14 1 0.75
 6 -6 14 2.39 1.3
 -6 6 -14 4.59 1.34
 6 -6 15 2.41 1.39
 6 -6 16 -1.19 0.96
 6 -6 17 0.74 0.78
 6 -6 18 0.45 0.86
 6 -6 19 0.02 0.56
 6 -6 20 0.16 1.23
 -6 5 19 0 0.5
 -6 5 18 -0.59 0.78
 -6 5 17 0 0.87
 -6 5 16 0 0.62
 -6 5 15 1.67 1.37
 -6 5 14 0.36 0.69
 -6 5 13 -0.47 0.66
 -6 5 12 2.91 1.39
 -6 5 11 7.18 2.23
 -6 5 10 5.67 1.93
 -6 5 9 23.63 3.8
 -6 5 8 65.12 6.22
 -6 5 7 32.27 4.3
 6 -5 -6 9.14 1.79
 -6 5 6 8.04 2.1
 6 -5 -5 57.23 4.21
 -6 5 5 44.69 4.85
 6 -5 -4 0.49 0.26
 6 -5 -3 19.32 2.11
 6 -5 -2 16.72 1.83
 6 -5 -2 15.09 2.57
 6 -5 -1 24.06 3.18
 6 -5 -1 25.39 2.03
 6 -5 0 6.36 1.66
 6 -5 1 31.19 3.62
 6 -5 2 24.23 3.22
 6 -5 3 58.11 5.13
 6 -5 4 3.87 1.26
 6 -5 5 1.73 0.87
 -6 5 -5 1.52 0.35
 6 -5 6 10.5 2.37
 6 -5 7 57.63 5.34
 6 -5 8 10.46 2.42
 6 -5 9 16.42 3.02
 6 -5 10 6.73 1.97
 -6 5 -10 6.66 1.55
 6 -5 11 15.47 3.06
 -6 5 -11 16.44 2.56
 6 -5 12 0.94 0.75
 -6 5 -12 1.82 0.8
 6 -5 13 13.66 3.1
 -6 5 -13 19.63 2.86
 6 -5 14 3.82 1.72
 -6 5 -14 4.41 1.48
 6 -5 15 0.78 0.87
 6 -5 16 -0.53 0.72
 6 -5 17 0.86 0.81
 6 -5 18 1.36 1.41
 6 -5 19 2.17 1.56
 6 -5 20 1.05 1.61
 -6 4 20 -2.07 1.56
 -6 4 19 1.83 1.43
 -6 4 18 1.11 1.08
 -6 4 17 5.45 2.78
 -6 4 16 -0.41 0.62
 -6 4 15 0.54 0.77
 -6 4 14 4.33 1.91
 -6 4 13 -0.06 0.22
 -6 4 12 28.42 4.5
 -6 4 11 9.26 2.51
 -6 4 10 0.07 0.27
 -6 4 9 24.08 3.83
 -6 4 8 15.52 2.97
 -6 4 7 23.32 3.52
 -6 4 6 7.93 2.1
 -6 4 5 1.53 0.82
 6 -4 -4 6.35 1.42
 6 -4 -3 73.53 4.03
 6 -4 -2 4.62 0.99
 6 -4 -2 4.11 2.05
 6 -4 -1 67.07 5.42
 6 -4 -1 70.47 3.11
 6 -4 0 116.88 3.24
 6 -4 0 123.31 7.58
 6 -4 1 158.25 8.47
 6 -4 2 13.95 2.37
 6 -4 3 73.35 5.72
 6 -4 4 20.52 3.2
 6 -4 5 49.61 4.71
 6 -4 6 3.92 1.36
 -6 4 -6 2.22 0.41
 6 -4 7 67.03 5.68
 -6 4 -7 40.46 2.36
 6 -4 8 3.96 1.43
 6 -4 9 27.47 3.85
 -6 4 -9 28.8 3.06
 6 -4 10 2.24 1.16
 -6 4 -10 2.51 0.89
 6 -4 11 0.97 0.76
 -6 4 -11 1.32 0.61
 6 -4 12 3.07 1.52
 -6 4 -12 0.58 0.28
 6 -4 13 4.8 1.9
 -6 4 -13 5.26 1.48
 6 -4 14 5.03 1.94
 -6 4 -14 6.49 1.6
 6 -4 15 0.45 0.49
 6 -4 16 -1.61 1.21
 6 -4 17 0.2 0.75
 6 -4 18 2.78 1.73
 6 -4 19 0.73 0.92
 6 -4 20 0.29 1.01
 6 -4 20 0.4 0.64
 6 -4 21 0.87 1.63
 -6 3 20 -0.68 0.9
 -6 3 19 0.37 1.14
 -6 3 18 -1.65 1.32
 -6 3 17 0.58 0.76
 -6 3 16 3.99 2.28
 -6 3 15 2.49 1.64
 -6 3 14 3.2 1.57
 -6 3 13 -0.32 0.59
 -6 3 12 41.39 5.39
 -6 3 11 7.33 2.23
 -6 3 10 2.06 1.15
 -6 3 9 7.98 2.17
 -6 3 8 3.96 1.46
 -6 3 7 5.38 1.7
 -6 3 6 0.34 0.45
 -6 3 5 29.63 3.81
 -6 3 4 -0.01 0.41
 6 -3 -2 7.65 1.11
 6 -3 -1 11.75 1.14
 6 -3 -1 11.14 2.16
 6 -3 0 0.26 0.33
 6 -3 1 17.72 2.73
 6 -3 2 0.78 0.76
 6 -3 3 25.04 3.33
 6 -3 4 38.36 4.11
 6 -3 5 4.94 1.44
 6 -3 6 9.25 2.05
 6 -3 7 28.19 3.65
 6 -3 8 7.97 2.04
 6 -3 9 0.96 0.5
 -6 3 -9 0.41 0.41
 6 -3 10 0.8 0.72
 -6 3 -10 2.04 0.78
 6 -3 11 0.46 0.62
 -6 3 -11 0.25 0.26
 6 -3 12 2.68 1.44
 -6 3 -12 2.9 0.92
 6 -3 13 3.65 1.66
 -6 3 -13 5.01 1.25
 6 -3 14 0.01 0.18
 -6 3 -14 1.01 0.62
 6 -3 15 0.68 0.63
 -6 3 -15 2.95 1.14
 6 -3 16 3.04 1.53
 6 -3 17 0.07 0.53
 6 -3 18 0.16 0.42
 6 -3 19 2.78 1.83
 6 -3 20 0.27 0.84
 6 -3 20 -0.24 0.49
 6 -3 21 1.83 2.15
 -6 2 20 0.29 0.6
 -6 2 19 1.42 1.26
 -6 2 18 0 0.08
 -6 2 17 4.94 2.41
 -6 2 16 0.51 0.8
 -6 2 15 -0.47 0.54
 -6 2 14 5 2.07
 -6 2 13 -0.1 0.36
 -6 2 13 0.44 0.45
 -6 2 12 4.82 1.35
 -6 2 12 4.36 1.76
 -6 2 11 27.69 4.28
 -6 2 10 111.83 8.53
 -6 2 9 41.7 4.91
 -6 2 8 11.58 2.49
 -6 2 7 82.36 6.72
 -6 2 6 7.87 1.91
 -6 2 5 43.07 4.63
 -6 2 4 50.77 4.96
 6 -2 -1 48.19 2.25
 6 -2 -1 44.81 4.4
 6 -2 0 37.65 3.91
 6 -2 1 60.47 5.13
 6 -2 2 4.5 1.32
 6 -2 3 49.62 4.63
 6 -2 4 11.14 2.23
 6 -2 5 142.45 7.95
 6 -2 6 4.46 1.42
 6 -2 7 7.44 1.77
 6 -2 8 46.26 4.85
 -6 2 -8 49.46 3.21
 6 -2 9 6.12 1.77
 -6 2 -9 7.42 1.32
 6 -2 10 9.31 2.16
 -6 2 -10 8.63 1.45
 6 -2 11 24.55 3.77
 -6 2 -11 25.95 2.64
 6 -2 12 -0.5 0.58
 -6 2 -12 0.32 0.23
 6 -2 13 0.91 0.54
 -6 2 -13 0.22 0.35
 6 -2 14 5.2 1.96
 -6 2 -14 5.32 1.27
 -6 2 -14 7.05 1.67
 6 -2 15 3.76 1.86
 -6 2 -15 2.71 1.09
 6 -2 16 4.09 1.85
 6 -2 17 1.57 1.07
 6 -2 18 1.41 1.26
 6 -2 19 -1.04 0.82
 6 -2 20 0.56 1.1
 6 -2 21 0.44 0.68
 6 -2 22 0.75 1.72
 -6 1 20 -1.42 1.3
 -6 1 19 0 0.91
 -6 1 18 0 0.72
 -6 1 17 0.37 0.88
 -6 1 16 2.44 1.54
 -6 1 15 3.29 1.74
 -6 1 14 5.52 2.13
 -6 1 13 8.8 1.83
 -6 1 13 8.61 2.57
 -6 1 12 8.11 1.78
 -6 1 12 9.5 2.6
 -6 1 11 34.29 3.74
 -6 1 11 43.47 5.37
 -6 1 10 48.5 4.42
 -6 1 10 55.79 5.97
 -6 1 9 0.73 0.55
 -6 1 8 1.4 0.96
 -6 1 7 6.35 1.86
 -6 1 6 -0.3 0.49
 -6 1 5 1.64 0.91
 -6 1 4 59.58 5.29
 -6 1 3 -1.03 0.8
 6 -1 -1 5.28 1.55
 6 -1 0 4.91 1.43
 6 -1 1 15.45 2.52
 6 -1 2 93.65 6.3
 6 -1 3 3.11 0.96
 6 -1 4 14.18 2.42
 6 -1 5 31.37 3.67
 6 -1 6 2.58 1.22
 -6 1 -6 2.33 0.39
 -6 1 -7 5.39 0.82
 6 -1 7 5.4 1.57
 -6 1 -7 5.61 0.96
 6 -1 8 0.25 0.27
 -6 1 -8 1.19 0.43
 -6 1 -8 1.05 0.4
 6 -1 9 -0.5 0.36
 -6 1 -9 -0.17 0.2
 6 -1 10 6.67 1.91
 -6 1 -10 6.78 1.16
 6 -1 11 6.35 1.94
 -6 1 -11 6.78 1.24
 -6 1 -12 0.15 0.25
 -6 1 -12 0.33 0.48
 -6 1 -13 0.72 0.34
 6 -1 13 2.4 1.16
 6 -1 14 5.76 2.03
 -6 1 -14 8.68 1.76
 6 -1 15 2.17 1.28
 -6 1 -15 2.42 0.98
 6 -1 16 -0.32 0.71
 6 -1 17 -0.08 0.7
 6 -1 18 2.11 1.44
 6 -1 19 1.5 1.25
 6 -1 20 3.49 1.97
 6 -1 21 -1.54 1.26
 6 -1 22 -0.78 0.93
 -6 0 20 0.72 1.85
 -6 0 19 1.57 1.33
 -6 0 18 0.89 1.41
 -6 0 17 -1.22 1.1
 -6 0 16 1.84 1.3
 -6 0 15 0.33 0.6
 -6 0 14 0.8 0.96
 -6 0 13 18.3 2.59
 -6 0 13 20.6 3.96
 -6 0 13 19.88 2.59
 -6 0 12 23.23 4.05
 -6 0 12 20.82 2.77
 -6 0 11 5.02 1.45
 -6 0 11 7 2.2
 -6 0 10 18.69 2.65
 -6 0 10 17.81 3.36
 -6 0 9 0.99 0.71
 -6 0 9 -1.73 1.11
 -6 0 8 0.12 0.54
 -6 0 8 -0.53 0.66
 -6 0 7 44.63 4.85
 -6 0 7 38.23 3.8
 -6 0 6 0.59 0.67
 -6 0 5 30.12 3.75
 -6 0 4 3.82 1.43
 -6 0 3 3.92 1.45
 6 0 -1 -0.14 0.19
 6 0 0 6.01 0.7
 6 0 0 17.5 2.6
 6 0 1 0.83 0.66
 6 0 2 0.32 0.33
 6 0 3 5.59 1.45
 6 0 4 14.43 2.54
 6 0 5 34.26 3.82
 -6 0 -5 33.15 1.43
 6 0 6 35.14 3.92
 -6 0 -6 31.43 1.86
 -6 0 -6 35.58 1.84
 6 0 7 29.63 3.79
 -6 0 -7 25.86 1.99
 -6 0 -7 29.43 1.68
 -6 0 -8 0.27 0.19
 6 0 8 0.07 0.38
 -6 0 -8 0.27 0.16
 6 0 9 25.38 3.82
 -6 0 -9 25.79 3.11
 -6 0 -9 20.48 2.02
 -6 0 -9 21.36 1.68
 6 0 10 2.74 1.13
 -6 0 -10 3.21 1.1
 6 0 11 -0.07 0.22
 -6 0 -11 -0.17 0.21
 6 0 12 1.71 1.06
 -6 0 -12 1.5 0.87
 6 0 13 16.86 3.34
 -6 0 -13 18.23 2.59
 6 0 14 7.7 2.38
 -6 0 -14 8.8 1.71
 6 0 15 0.69 0.71
 -6 0 -15 0.31 0.19
 -6 0 -15 0.25 0.32
 6 0 16 7.7 2.48
 6 0 17 4.25 1.88
 6 0 18 3.64 1.86
 6 0 19 0.25 0.7
 6 0 20 0.2 0.45
 6 0 21 -1.15 1.3
 6 0 21 -1.49 1.23
 6 0 22 -0.16 0.51
 -6 -1 20 2.28 1.64
 -6 -1 19 0.64 0.85
 -6 -1 18 0.86 1.46
 -6 -1 17 0.2 0.5
 -6 -1 16 7.52 2.6
 -6 -1 15 0.74 0.83
 -6 -1 14 6.38 2.25
 -6 -1 13 1.96 0.78
 -6 -1 13 0.85 0.65
 -6 -1 13 1.3 1.24
 -6 -1 12 81.93 5.54
 -6 -1 12 106.71 8.91
 -6 -1 12 92.56 5.77
 -6 -1 11 2.43 1.08
 -6 -1 11 2.14 0.9
 -6 -1 11 2.47 1.35
 -6 -1 10 16.44 3.24
 -6 -1 10 15.89 2.29
 -6 -1 10 14.99 2.3
 -6 -1 9 2.25 1.03
 -6 -1 9 1.45 0.96
 -6 -1 8 73.95 5.34
 -6 -1 8 77.61 6.71
 -6 -1 7 29.84 3.33
 -6 -1 7 32.36 4.15
 -6 -1 6 96.6 7.04
 -6 -1 6 91.12 5.95
 -6 -1 5 1.3 0.78
 -6 -1 5 2.91 1.17
 -6 -1 4 12.7 2.41
 -6 -1 4 10.28 2.13
 -6 -1 3 0.66 0.44
 -6 -1 3 1.01 0.69
 -6 -1 2 36.62 3.71
 -6 -1 2 38.69 4.25
 -6 -1 1 8.62 1.77
 6 1 0 0.23 0.16
 6 1 0 0.21 0.4
 -6 -1 -1 -1.09 0.71
 6 1 1 0.09 0.12
 6 1 1 -0.93 0.76
 6 1 2 4.45 0.57
 6 1 2 11.37 2.09
 -6 -1 -2 13 2.11
 -6 -1 -3 2.87 0.98
 6 1 3 2.71 1.02
 6 1 4 55.52 4.96
 -6 -1 -4 50.6 4.42
 -6 -1 -5 11.06 2.05
 -6 -1 -5 10.45 1.06
 6 1 5 10.38 2.15
 6 1 6 98.42 6.72
 -6 -1 -6 102.24 6.23
 -6 -1 -6 95.64 3.8
 -6 -1 -7 14.82 2.3
 -6 -1 -7 14.22 1.56
 6 1 7 14.58 2.64
 6 1 8 110.73 7.41
 -6 -1 -8 102.96 6.36
 -6 -1 -8 97.45 4.59
 -6 -1 -9 0.97 0.79
 -6 -1 -9 0.82 0.64
 6 1 9 0.98 1.13
 6 1 10 42.13 5.04
 -6 -1 -10 42.65 4.16
 -6 -1 -10 35.03 3.17
 6 1 11 4.92 1.63
 -6 -1 -11 2.43 0.83
 -6 -1 -11 4.69 1.29
 6 1 12 4.17 1.62
 -6 -1 -12 3.78 1.23
 6 1 13 5.86 2.07
 -6 -1 -13 4 1.18
 -6 -1 -13 5.38 1.4
 -6 -1 -14 2.43 1.42
 -6 -1 -14 0.54 0.97
 6 1 15 -0.07 0.74
 -6 -1 -15 0.92 0.65
 -6 -1 -15 0.5 0.4
 6 1 16 0.69 0.35
 6 1 17 1.77 1.22
 6 1 18 1.04 1.17
 6 1 19 -0.33 0.56
 6 1 20 0.95 0.97
 6 1 21 0.23 0.75
 6 1 21 1.34 1.16
 6 1 22 1.41 1.81
 -6 -2 20 1.48 1.32
 -6 -2 19 1.29 1.2
 -6 -2 18 0.77 0.9
 -6 -2 17 -0.47 0.68
 -6 -2 16 0.32 0.76
 -6 -2 15 8.02 2.62
 -6 -2 14 1.63 1.25
 -6 -2 13 29.53 3.25
 -6 -2 13 31.23 4.87
 -6 -2 12 21.17 2.76
 -6 -2 12 22.65 4.03
 -6 -2 11 0.8 0.41
 -6 -2 11 1.58 0.87
 -6 -2 11 1.75 1.09
 -6 -2 10 2.3 1.05
 -6 -2 10 2.99 1.12
 -6 -2 10 1.23 0.91
 -6 -2 9 27.67 4.07
 -6 -2 9 23.94 2.9
 -6 -2 9 25.8 3.17
 -6 -2 8 4.81 1.36
 -6 -2 8 4.75 1.29
 -6 -2 8 6.89 1.82
 -6 -2 7 0.69 0.62
 -6 -2 7 0.62 0.6
 -6 -2 6 23.48 2.96
 -6 -2 6 26.3 3.58
 -6 -2 5 32.68 3.86
 -6 -2 5 28.76 3.33
 -6 -2 4 9.55 1.86
 -6 -2 4 10.41 2.05
 -6 -2 3 5.09 1.36
 -6 -2 3 2.84 1.54
 -6 -2 2 3.22 1.09
 -6 -2 2 4.49 1.19
 -6 -2 1 1.6 0.55
 6 2 0 0.12 0.2
 6 2 0 -0.04 0.26
 -6 -2 0 0.27 0.27
 6 2 1 4.7 0.81
 -6 -2 -1 11.44 2.02
 6 2 1 11.87 2.08
 -6 -2 -1 9.6 1.17
 -6 -2 -2 0.06 0.35
 6 2 2 0.68 0.32
 6 2 2 0.52 0.43
 -6 -2 -2 1.23 0.37
 6 2 3 3.45 0.67
 6 2 3 8.67 1.77
 -6 -2 -3 7.07 0.74
 -6 -2 -3 8.86 1.67
 -6 -2 -4 41.19 4
 6 2 4 44.63 4.34
 6 2 5 50.52 4.66
 -6 -2 -5 48.07 2.87
 -6 -2 -5 49.66 4.43
 6 2 6 1.8 0.87
 -6 -2 -6 0.28 0.33
 -6 -2 -6 2.21 1.03
 6 2 7 24.9 3.44
 -6 -2 -7 25.79 3.12
 -6 -2 -7 23.55 2.25
 -6 -2 -8 8.77 1.77
 -6 -2 -8 7.14 1.24
 6 2 8 7.4 1.84
 -6 -2 -9 2.92 1
 -6 -2 -9 2.94 0.87
 6 2 9 2.36 0.94
 -6 -2 -10 11.26 1.94
 6 2 10 11.55 2.47
 -6 -2 -10 13.4 2.25
 -6 -2 -10 13.87 1.94
 6 2 11 4.85 1.76
 -6 -2 -11 6.14 1.59
 -6 -2 -11 6.09 1.45
 -6 -2 -11 3.88 1.22
 6 2 12 16.21 3.23
 -6 -2 -12 18.05 2.62
 -6 -2 -12 14.89 2.24
 -6 -2 -12 13.54 2.14
 -6 -2 -13 0.64 0.47
 -6 -2 -13 -0.1 0.14
 -6 -2 -13 0.22 0.29
 6 2 14 12.18 3.09
 -6 -2 -14 9.51 2.08
 -6 -2 -14 11.78 2.18
 6 2 15 4 1.82
 -6 -2 -15 1.51 0.85
 6 2 16 -0.32 0.85
 6 2 17 3.42 1.75
 6 2 18 1.82 1.25
 6 2 19 -0.36 0.76
 6 2 20 0.81 0.9
 6 2 21 2.04 1.64
 6 2 21 0 0.25
 6 2 22 2.46 1.62
 -6 -3 20 1.04 1.1
 -6 -3 19 0 0.5
 -6 -3 18 4.05 2.23
 -6 -3 17 0.7 0.83
 -6 -3 16 4.75 2.24
 -6 -3 15 2.7 1.38
 -6 -3 14 1.49 1.19
 -6 -3 13 -1.58 1.08
 -6 -3 13 0.45 0.5
 -6 -3 12 0.41 0.51
 -6 -3 12 -1.32 1.08
 -6 -3 11 4.95 1.33
 -6 -3 11 4.14 1.62
 -6 -3 10 13.52 2.19
 -6 -3 10 11.45 2.62
 -6 -3 9 12.14 2.65
 -6 -3 9 11.76 2.06
 -6 -3 8 7.96 1.71
 -6 -3 8 7.09 1.56
 -6 -3 8 7.91 2.11
 -6 -3 7 2.05 0.74
 -6 -3 7 1.85 0.79
 -6 -3 7 1.92 0.81
 -6 -3 6 3.02 1.07
 -6 -3 6 1.73 0.79
 -6 -3 6 3.09 1.3
 -6 -3 5 75.34 5.56
 -6 -3 5 88.93 6.48
 -6 -3 5 79.14 5.35
 -6 -3 4 10.96 1.95
 -6 -3 4 13.25 2.27
 -6 -3 4 10.77 2
 -6 -3 3 0.59 0.44
 -6 -3 3 1.61 0.81
 -6 -3 3 2.26 1.02
 -6 -3 2 2.06 0.88
 -6 -3 2 2.8 0.95
 -6 -3 2 1.65 0.7
 -6 -3 1 0.1 0.12
 -6 -3 0 1.61 0.79
 6 3 0 0.98 0.52
 6 3 0 1.27 0.64
 -6 -3 0 0.87 0.44
 -6 -3 -1 8.28 1.6
 6 3 1 6.6 1.11
 6 3 1 5.74 1.4
 -6 -3 -1 7.39 1.08
 -6 -3 -2 10.04 1.87
 6 3 2 8.81 1.26
 6 3 2 10.25 1.97
 -6 -3 -2 9.49 1.04
 -6 -3 -3 1.26 0.63
 6 3 3 0.94 0.46
 6 3 3 0.51 0.21
 6 3 4 -0.71 0.59
 -6 -3 -4 -0.47 0.48
 6 3 4 -0.05 0.16
 -6 -3 -4 0.73 0.41
 -6 -3 -5 6.97 1.6
 -6 -3 -5 5.86 1.51
 6 3 5 6.89 1.64
 -6 -3 -5 7.18 1.19
 6 3 6 89.88 6.28
 -6 -3 -6 88.67 5.93
 -6 -3 -6 99.55 4.77
 -6 -3 -6 77.61 5.24
 -6 -3 -7 7.6 1.67
 -6 -3 -7 12.46 2.19
 -6 -3 -7 7.44 1.66
 6 3 7 6.82 2.31
 6 3 8 0.57 0.33
 -6 -3 -8 2.38 0.98
 -6 -3 -8 1.72 0.67
 -6 -3 -8 1.54 0.79
 6 3 9 2.77 1.34
 -6 -3 -9 1.67 0.77
 -6 -3 -9 1.65 0.7
 -6 -3 -9 2.39 0.97
 6 3 10 17.05 3.09
 -6 -3 -10 15.82 2.46
 -6 -3 -10 16.18 2.27
 -6 -3 -10 14.52 2.22
 6 3 11 26.93 3.97
 -6 -3 -11 25.12 2.85
 -6 -3 -11 29.68 3.33
 6 3 12 10.65 2.6
 -6 -3 -12 9.85 1.85
 -6 -3 -12 10.03 1.87
 6 3 13 8.45 2.38
 -6 -3 -13 6.68 1.62
 -6 -3 -13 6.91 1.62
 6 3 14 0.53 0.43
 -6 -3 -14 0.8 0.67
 -6 -3 -14 0.37 0.48
 6 3 15 1.09 0.97
 -6 -3 -15 0.12 0.44
 -6 -3 -15 -0.7 0.69
 6 3 16 6.43 2.21
 -6 -3 -16 4.37 1.45
 6 3 17 1.03 1
 -6 -3 -17 1.21 0.67
 6 3 18 3.63 1.86
 -6 -3 -18 2.55 1.29
 6 3 19 0.72 1.08
 -6 -3 -19 0.69 0.75
 6 3 20 0.59 0.76
 -6 -3 -20 0.16 0.38
 6 3 20 1.37 1.51
 6 3 21 -0.38 0.63
 -6 -3 -21 -0.1 0.34
 6 3 21 0 0.96
 -6 -3 -22 2.43 1.58
 6 3 22 1.36 1.77
 -6 -4 20 2.32 2.33
 -6 -4 19 -0.77 0.92
 -6 -4 18 3.18 2.07
 -6 -4 17 0.55 0.71
 -6 -4 16 -0.17 0.24
 -6 -4 15 0.16 0.7
 -6 -4 14 8.11 2.41
 -6 -4 13 5.7 2.11
 -6 -4 12 27.57 4.45
 -6 -4 11 -0.31 0.59
 -6 -4 11 0.75 0.63
 -6 -4 10 71.45 5.17
 -6 -4 10 81.57 7.32
 -6 -4 9 1.58 0.68
 -6 -4 9 0.73 0.67
 -6 -4 8 1.73 0.85
 -6 -4 8 1.54 0.9
 -6 -4 7 0.91 0.66
 -6 -4 7 0.4 0.37
 -6 -4 6 45 4.62
 -6 -4 6 43.52 4.06
 -6 -4 5 5.23 1.45
 -6 -4 5 5.1 1.54
 -6 -4 4 19.33 2.92
 -6 -4 4 26.66 3.32
 -6 -4 4 26.34 3.16
 -6 -4 3 10.08 1.95
 -6 -4 3 12.36 2.09
 -6 -4 3 11.1 2.14
 -6 -4 2 3.43 1.15
 -6 -4 2 2.71 1.21
 -6 -4 2 3.21 1.13
 -6 -4 1 13.32 2.16
 6 4 -1 12.48 2.19
 -6 -4 1 13.57 2.22
 -6 -4 0 1.49 0.78
 6 4 0 1.92 0.87
 -6 -4 0 1.16 0.56
 -6 -4 0 1.63 0.58
 6 4 1 3.93 1.23
 -6 -4 -1 5.32 0.92
 -6 -4 -1 5.02 1.35
 -6 -4 -1 6.18 1.39
 -6 -4 -2 3.7 1.12
 6 4 2 2.43 0.9
 -6 -4 -2 2.79 0.91
 6 4 3 5.68 1.53
 -6 -4 -3 6.89 1.66
 -6 -4 -3 7.91 1.69
 -6 -4 -4 12.32 2.16
 -6 -4 -4 13.76 1.8
 6 4 4 14.73 2.4
 -6 -4 -4 11.25 2.07
 6 4 5 7.64 1.8
 -6 -4 -5 9.01 1.44
 -6 -4 -5 9.92 2.11
 -6 -4 -5 9.59 1.91
 6 4 6 209.21 9.82
 -6 -4 -6 229.35 9.68
 -6 -4 -6 230.41 8.05
 -6 -4 -6 206.33 9.16
 6 4 7 13.76 2.58
 -6 -4 -7 13.5 2.27
 -6 -4 -7 15.73 2.45
 -6 -4 -7 14.61 1.99
 6 4 8 32.5 4.01
 -6 -4 -8 33.4 3.27
 -6 -4 -8 28.53 3.34
 6 4 9 3.35 1.31
 -6 -4 -9 3.75 1.08
 -6 -4 -9 3.64 1.15
 6 4 10 6.56 1.81
 -6 -4 -10 8.18 1.73
 -6 -4 -10 8.65 1.82
 6 4 11 8.31 2.08
 -6 -4 -11 11.41 2.13
 -6 -4 -11 8.4 1.7
 6 4 12 3.24 1.49
 -6 -4 -12 6.3 1.63
 -6 -4 -12 6.85 1.79
 6 4 13 1.68 1.2
 -6 -4 -13 0.67 0.52
 -6 -4 -13 1.57 0.73
 6 4 14 1.33 1.42
 -6 -4 -14 2.58 1.26
 -6 -4 -14 1.82 1.06
 6 4 15 0.03 0.49
 -6 -4 -15 0.57 0.72
 6 4 16 1.35 1.03
 -6 -4 -16 2.23 1.27
 6 4 17 1.28 1.03
 -6 -4 -17 0.65 0.53
 6 4 18 0.47 0.27
 -6 -4 -18 -0.2 0.27
 6 4 19 -0.69 0.81
 -6 -4 -19 0.27 0.42
 6 4 20 0.81 0.97
 -6 -4 -20 0.52 0.6
 6 4 20 1.85 1.74
 -6 -4 -21 0.36 0.45
 6 4 21 0.94 0.96
 -6 -4 -22 -1.19 0.96
 6 4 22 0.54 1.44
 -6 -5 20 -1.1 1.13
 -6 -5 19 -0.7 0.88
 -6 -5 18 0.86 1.33
 -6 -5 17 1.89 1.71
 -6 -5 16 0.9 0.93
 -6 -5 15 0.34 0.31
 -6 -5 14 11.26 2.99
 -6 -5 13 4.85 1.93
 -6 -5 13 5.31 1.4
 -6 -5 12 3.25 1.47
 -6 -5 11 2.89 1.57
 -6 -5 10 13.21 2.95
 -6 -5 9 15.67 2.44
 -6 -5 9 12.9 2.73
 -6 -5 8 1.97 1.04
 -6 -5 8 3.59 1.14
 -6 -5 7 68.77 5.21
 -6 -5 7 72.19 6.14
 -6 -5 6 -0.61 0.66
 -6 -5 6 0.54 0.5
 -6 -5 5 2.48 1.06
 -6 -5 5 2.48 1.39
 -6 -5 4 8.6 1.83
 -6 -5 4 7.67 1.84
 -6 -5 3 10.9 2.11
 -6 -5 3 10.53 2.12
 -6 -5 2 5.37 1.51
 -6 -5 2 3.8 1.17
 -6 -5 1 8.78 1.85
 6 5 -1 8.19 1.83
 -6 -5 1 10.14 1.9
 6 5 0 1.37 0.68
 -6 -5 0 1.64 0.8
 6 5 1 2.87 0.98
 -6 -5 -1 4.64 1.35
 6 5 2 1.62 0.77
 -6 -5 -2 3.43 1.26
 6 5 3 16.38 2.59
 -6 -5 -3 16.17 2.56
 6 5 4 3.67 1.19
 -6 -5 -4 3.49 1
 -6 -5 -4 3.76 1.27
 6 5 5 30.81 3.58
 -6 -5 -5 35.37 3.2
 -6 -5 -5 30.99 3.59
 6 5 6 0.35 0.37
 -6 -5 -6 -0.45 0.36
 -6 -5 -6 1.01 0.69
 6 5 7 31.89 3.85
 -6 -5 -7 31.36 3.13
 -6 -5 -7 28.7 3.42
 6 5 8 3.1 1.23
 -6 -5 -8 3.35 1.14
 -6 -5 -8 3.76 1.16
 6 5 9 45.68 4.93
 -6 -5 -9 48.27 4.35
 -6 -5 -9 52.43 4.68
 -6 -5 -10 -0.18 0.47
 6 5 10 -0.37 0.54
 -6 -5 -10 -0.28 0.45
 6 5 11 -0.4 0.5
 -6 -5 -11 0.73 0.79
 -6 -5 -11 0.36 0.8
 6 5 12 7.87 2.3
 -6 -5 -12 6.82 1.79
 -6 -5 -12 7.42 1.65
 6 5 13 3.46 1.59
 -6 -5 -13 1.75 0.81
 6 5 14 1.55 1.13
 -6 -5 -14 0.92 0.29
 6 5 15 0.02 0.27
 -6 -5 -15 -0.07 0.27
 6 5 16 1.97 1.48
 -6 -5 -16 0.89 0.66
 6 5 17 -0.74 0.91
 -6 -5 -17 -0.15 0.63
 6 5 18 1.58 1.23
 -6 -5 -18 1.1 0.95
 6 5 19 0.47 0.8
 -6 -5 -19 0.36 0.36
 6 5 20 -1.03 1.01
 -6 -5 -20 0.57 0.57
 6 5 20 2.13 1.39
 -6 -5 -21 -0.58 0.56
 6 5 21 0.74 1.5
 -6 -5 -22 0.86 0.89
 6 5 22 0 0.54
 -6 -6 20 2.29 1.63
 -6 -6 19 -1.36 1.22
 -6 -6 18 0 0.47
 -6 -6 17 5.06 2.58
 -6 -6 16 0.19 0.55
 -6 -6 15 1.25 1.11
 -6 -6 14 3.29 1.62
 -6 -6 13 -0.31 0.21
 -6 -6 13 0.92 0.67
 -6 -6 12 6.94 2.12
 -6 -6 12 4.39 1.34
 -6 -6 11 0.43 0.59
 -6 -6 11 0.18 0.33
 -6 -6 10 -0.14 0.23
 -6 -6 9 7.3 2.06
 -6 -6 8 18.52 3.24
 -6 -6 7 37.71 4.48
 6 6 -6 1.87 0.95
 -6 -6 6 2.68 1.26
 -6 -6 6 3.77 1.29
 -6 -6 5 4 1.34
 6 6 -5 2.39 0.95
 -6 -6 5 3.28 1.15
 -6 -6 4 11.6 2.19
 6 6 -4 12.04 2.16
 -6 -6 4 10.41 2.06
 -6 -6 3 5.36 1.5
 -6 -6 3 5.65 1.53
 6 6 -3 6.16 1.39
 -6 -6 2 3.11 1.22
 -6 -6 2 3.75 1.15
 6 6 -2 2.63 0.75
 -6 -6 1 4.55 1.23
 6 6 -1 3.62 1.2
 -6 -6 1 4.06 1.22
 6 6 -1 5.81 1.29
 -6 -6 0 -0.36 0.3
 6 6 0 -0.83 0.45
 6 6 0 -1 0.57
 -6 -6 -1 15.62 2.53
 6 6 1 12.06 2.2
 6 6 1 14.49 1.66
 -6 -6 -2 0.85 0.73
 6 6 2 0.28 0.22
 6 6 2 0.78 0.4
 -6 -6 -3 0.92 0.7
 6 6 3 1.3 0.76
 6 6 3 0.49 0.29
 -6 -6 -4 27.53 3.05
 6 6 4 26.31 3.29
 -6 -6 -4 25.25 3.2
 6 6 4 26.91 1.71
 -6 -6 -5 13.5 2.38
 -6 -6 -5 15.7 2.28
 6 6 5 14.64 2.48
 6 6 5 14.61 1.06
 -6 -6 -6 3.85 1.29
 6 6 6 2.31 1.03
 -6 -6 -6 3.7 1.09
 6 6 7 32.19 3.89
 -6 -6 -7 33.76 3.34
 -6 -6 -7 28.42 3.45
 6 6 8 49.71 4.97
 -6 -6 -8 53.48 4.41
 -6 -6 -8 49.4 4.58
 6 6 9 5.51 1.68
 -6 -6 -9 4.6 1.31
 -6 -6 -9 4.5 1.42
 6 6 10 1.23 0.95
 -6 -6 -10 0.56 0.59
 -6 -6 -11 37.53 4.21
 6 6 11 37.09 4.73
 6 6 12 0.62 0.77
 -6 -6 -12 0.03 0.63
 6 6 13 10.39 2.73
 -6 -6 -13 8.81 1.94
 6 6 14 5.19 1.96
 -6 -6 -14 5.31 1.74
 -6 -6 -14 8.05 1.73
 6 6 15 2.06 1.16
 -6 -6 -15 3.67 1.47
 -6 -6 -15 4.3 1.34
 6 6 16 10.17 2.89
 -6 -6 -16 10.06 2.4
 6 6 17 0.99 0.75
 -6 -6 -17 0.94 0.97
 6 6 18 1.98 1.29
 -6 -6 -18 1.21 1.04
 6 6 19 3.2 1.9
 -6 -6 -19 0.47 0.79
 6 6 19 2.88 1.55
 6 6 20 0 0.6
 -6 -6 -20 -0.36 0.23
 6 6 20 0 0.37
 -6 -6 -21 1.02 0.96
 6 6 21 1.93 1.86
 -6 -6 -22 1.85 1.44
 6 6 22 0 0.98
 -6 -7 19 0 0.12
 -6 -7 18 0.8 0.91
 -6 -7 17 0.8 1.48
 -6 -7 16 0.75 0.84
 -6 -7 15 5.66 2.26
 -6 -7 14 1.43 1.09
 -6 -7 13 -0.76 0.7
 -6 -7 13 1.35 0.79
 -6 -7 12 0.76 0.19
 -6 -7 12 0.52 0.17
 -6 -7 11 16.93 3.3
 -6 -7 11 15.17 2.59
 -6 -7 10 4.52 1.74
 -6 -7 10 5.21 1.51
 6 7 -9 1.52 0.99
 -6 -7 9 -0.89 0.77
 -6 -7 9 0.45 0.37
 6 7 -8 8.57 2.25
 -6 -7 8 10.44 2.43
 -6 -7 7 0.93 0.67
 6 7 -7 1.32 0.79
 -6 -7 6 0.23 0.27
 6 7 -6 0.22 0.13
 -6 -7 5 1.02 0.71
 6 7 -5 0.31 0.55
 -6 -7 4 34.35 3.82
 6 7 -4 39.2 4.02
 -6 -7 3 0.12 0.32
 6 7 -3 0.26 0.41
 -6 -7 2 0.85 0.63
 6 7 -2 0.33 0.28
 6 7 -1 0.68 0.52
 -6 -7 1 -0.15 0.44
 6 7 0 2.47 0.99
 6 7 0 3.74 1.02
 -6 -7 0 0.07 0.38
 6 7 1 1.98 0.9
 6 7 1 1.77 0.56
 -6 -7 -1 -0.02 0.51
 6 7 2 0.66 0.56
 6 7 2 0.93 0.42
 -6 -7 -2 0.83 0.19
 6 7 3 8.02 1.81
 6 7 3 9.53 1.34
 -6 -7 -3 9.12 2.04
 6 7 4 79.31 5.74
 -6 -7 -4 89.4 5.73
 -6 -7 -4 80.07 6.06
 6 7 4 77.55 3.77
 6 7 5 0.85 0.34
 -6 -7 -5 1.71 0.77
 6 7 5 1.68 0.48
 6 7 6 8.61 1.92
 -6 -7 -6 9.43 1.9
 6 7 6 8.38 0.98
 -6 -7 -7 3.86 1.23
 6 7 7 2.3 1.02
 6 7 8 20.86 3.18
 -6 -7 -8 18.88 2.74
 6 7 9 7.07 1.94
 -6 -7 -9 7.34 1.77
 6 7 10 4.92 1.7
 -6 -7 -10 5.28 1.59
 6 7 11 5.38 1.83
 -6 -7 -11 5.32 1.69
 6 7 12 18.74 3.51
 -6 -7 -12 19.25 3.12
 -6 -7 -12 26.45 3.48
 6 7 13 7.64 2.29
 -6 -7 -13 7.6 1.83
 -6 -7 -13 10.86 2.2
 6 7 14 4.57 1.8
 -6 -7 -14 5 1.78
 -6 -7 -14 5.19 1.52
 6 7 15 0.88 0.83
 -6 -7 -15 0.69 0.42
 -6 -7 -15 1.36 0.72
 6 7 16 6.71 2.34
 -6 -7 -16 4.73 1.59
 6 7 17 0.07 0.37
 -6 -7 -17 -0.67 0.84
 6 7 18 1 1.05
 -6 -7 -18 0.45 0.57
 6 7 19 0.57 0.94
 -6 -7 -19 2.02 1.39
 6 7 19 0 0.82
 -6 -7 -20 -0.12 0.17
 6 7 20 1.28 1.08
 -6 -7 -21 0.79 0.9
 6 7 21 0 1.19
 -6 -7 -22 -1.79 1.25
 6 7 22 -1.79 1.36
 -6 -8 19 0.43 0.69
 -6 -8 18 1.43 1.22
 -6 -8 17 0 0.45
 -6 -8 16 0 0.37
 -6 -8 15 6.09 2.45
 -6 -8 14 -0.31 0.75
 -6 -8 13 0.99 0.75
 -6 -8 13 -0.78 0.92
 -6 -8 12 12.03 2.38
 -6 -8 12 8.99 2.54
 6 8 -11 6.67 2.28
 -6 -8 11 5.5 1.93
 -6 -8 11 4.82 1.49
 6 8 -10 1.94 1.18
 -6 -8 10 2.33 1.24
 -6 -8 10 1.33 0.79
 6 8 -9 1.87 1.31
 -6 -8 9 0.73 0.78
 -6 -8 9 1.12 0.38
 -6 -8 8 13.06 2.72
 6 8 -8 11.23 2.65
 -6 -8 8 10.19 2.13
 -6 -8 7 57.37 5.54
 6 8 -7 59.95 5.96
 -6 -8 7 55.22 5.13
 -6 -8 6 7.73 1.94
 6 8 -6 7.23 1.97
 -6 -8 6 6.28 1.8
 -6 -8 5 24.37 3.43
 6 8 -5 28.07 3.76
 -6 -8 4 7.36 1.74
 6 8 -4 8.3 1.86
 -6 -8 3 3.99 1.4
 6 8 -3 4.31 1.45
[truncated: 201,069 more chars]
