# Supplementary material for: Exploring Three Avenues: Chemo- and Regioselective Transformations of 1,2,4-Triketone Analogs into Pyrazoles and Pyridazinones
Source: Int J Mol Sci. 2023 Sep 18;24(18):14234. doi: 10.3390/ijms241814234 (PMC10531707; doi:10.3390/ijms241814234)
Supplement: Supplementary file 1 [file ijms-24-14234-s001.zip › ijms-2578992-supplementary/SI_ijms-2578992/7a.cif]

data_exp_165
_audit_creation_date               2022-09-22
_audit_creation_method
;
Olex2 1.3
(compiled 2020.11.12 svn.r5f609507 for OlexSys, GUI svn.r6408)
;
_shelx_SHELXL_version_number       '2018/3'
_audit_contact_author_address      ?
_audit_contact_author_email        ?
_audit_contact_author_name         ''
_audit_contact_author_phone        ?
_publ_contact_author_id_orcid      ?
_publ_section_references
;
Dolomanov, O.V., Bourhis, L.J., Gildea, R.J, Howard, J.A.K. & Puschmann, H.
 (2009), J. Appl. Cryst. 42, 339-341.

Sheldrick, G.M. (2015). Acta Cryst. A71, 3-8.

Sheldrick, G.M. (2015). Acta Cryst. C71, 3-8.
;
_chemical_name_common              ?
_chemical_name_systematic          ?
_chemical_formula_moiety           'C9 H12 N2 O3'
_chemical_formula_sum              'C9 H12 N2 O3'
_chemical_formula_weight           196.21
_chemical_melting_point            ?
loop_
  _atom_type_symbol
  _atom_type_description
  _atom_type_scat_dispersion_real
  _atom_type_scat_dispersion_imag
  _atom_type_scat_source
 'C' 'C' 0.0033 0.0016 'International Tables Vol C Tables 4.2.6.8 and 6.1.1.4'
 'H' 'H' 0.0000 0.0000 'International Tables Vol C Tables 4.2.6.8 and 6.1.1.4'
 'N' 'N' 0.0061 0.0033 'International Tables Vol C Tables 4.2.6.8 and 6.1.1.4'
 'O' 'O' 0.0106 0.0060 'International Tables Vol C Tables 4.2.6.8 and 6.1.1.4'

_shelx_space_group_comment
;
The symmetry employed for this shelxl refinement is uniquely defined
by the following loop, which should always be used as a source of
symmetry information in preference to the above space-group names.
They are only intended as comments.
;
_space_group_crystal_system        'triclinic'
_space_group_IT_number             2
_space_group_name_H-M_alt          'P -1'
_space_group_name_Hall             '-P 1'
loop_
  _space_group_symop_operation_xyz
 'x, y, z'
 '-x, -y, -z'

_cell_length_a                     4.3116(4)
_cell_length_b                     9.7366(10)
_cell_length_c                     12.3141(12)
_cell_angle_alpha                  94.006(8)
_cell_angle_beta                   94.579(8)
_cell_angle_gamma                  98.086(9)
_cell_volume                       508.45(9)
_cell_formula_units_Z              2
_cell_measurement_reflns_used      1481
_cell_measurement_temperature      295(2)
_cell_measurement_theta_max        25.8100
_cell_measurement_theta_min        4.1340
_shelx_estimated_absorpt_T_max     0.992
_shelx_estimated_absorpt_T_min     0.955
_exptl_absorpt_coefficient_mu      0.097
_exptl_absorpt_correction_T_max    1.00000
_exptl_absorpt_correction_T_min    0.67646
_exptl_absorpt_correction_type     multi-scan
_exptl_absorpt_process_details
;
CrysAlisPro 1.171.41.123a (Rigaku Oxford Diffraction, 2022)
Empirical absorption correction using spherical harmonics,
implemented in SCALE3 ABSPACK scaling algorithm.
;
_exptl_absorpt_special_details     ?
_exptl_crystal_colour              colourless
_exptl_crystal_colour_primary      colourless
_exptl_crystal_density_diffrn      1.282
_exptl_crystal_density_meas        ?
_exptl_crystal_density_method      ?
_exptl_crystal_description         plank
_exptl_crystal_F_000               208
_exptl_crystal_size_max            0.48
_exptl_crystal_size_mid            0.21
_exptl_crystal_size_min            0.08
_exptl_transmission_factor_max     ?
_exptl_transmission_factor_min     ?
_diffrn_reflns_av_R_equivalents    0.0291
_diffrn_reflns_av_unetI/netI       0.0531
_diffrn_reflns_Laue_measured_fraction_full  0.993
_diffrn_reflns_Laue_measured_fraction_max  0.991
_diffrn_reflns_limit_h_max         4
_diffrn_reflns_limit_h_min         -5
_diffrn_reflns_limit_k_max         12
_diffrn_reflns_limit_k_min         -10
_diffrn_reflns_limit_l_max         15
_diffrn_reflns_limit_l_min         -14
_diffrn_reflns_number              3785
_diffrn_reflns_point_group_measured_fraction_full  0.993
_diffrn_reflns_point_group_measured_fraction_max  0.991
_diffrn_reflns_theta_full          25.242
_diffrn_reflns_theta_max           26.371
_diffrn_reflns_theta_min           3.799
_diffrn_ambient_temperature        295(2)
_diffrn_detector_area_resol_mean   16.5253
_diffrn_detector_type              Sapphire3
_diffrn_measured_fraction_theta_full  0.993
_diffrn_measured_fraction_theta_max  0.991
_diffrn_measurement_details
;
List of Runs (angles in degrees, time in seconds):

  # Type    Start    End  Width  t~exp~   \w     \q     \k     \f   Frames
--------------------------------------------------------------------------
  1  \w    -12.00  25.00   1.00   60.00    --   21.45  88.00 -25.00   37
  2  \w    -35.00  56.00   1.00   60.00    --   21.45 -88.00-141.00   91
  3  \w    -34.00  34.00   1.00   60.00    --  -22.85  88.00 -25.00   68
  4  \w    -47.00  44.00   1.00   60.00    --   21.45 -38.00 -60.00   91
  5  \w    -38.00   6.00   1.00   60.00    --  -22.85 -77.00  90.00   44
  6  \w    -44.00  47.00   1.00   60.00    --  -22.85  38.00 120.00   91
;
_diffrn_measurement_device         'four-circle diffractometer'
_diffrn_measurement_device_type    'Xcalibur, Sapphire3'
_diffrn_measurement_method         '\w scans'
_diffrn_radiation_type             MoK\a
_diffrn_radiation_wavelength       0.71073
_diffrn_source                     ?
_reflns_Friedel_coverage           0.000
_reflns_Friedel_fraction_full      .
_reflns_Friedel_fraction_max       .
_reflns_number_gt                  1222
_reflns_number_total               2068
_reflns_special_details
;
 Reflections were merged by SHELXL according to the crystal
 class for the calculation of statistics and refinement.
 
 _reflns_Friedel_fraction is defined as the number of unique
 Friedel pairs measured divided by the number that would be
 possible theoretically, ignoring centric projections and
 systematic absences.
;
_reflns_threshold_expression       'I > 2\s(I)'
_computing_cell_refinement         'CrysAlisPro 1.171.41.123a (Rigaku OD, 2022)'
_computing_data_collection         'CrysAlisPro 1.171.41.123a (Rigaku OD, 2022)'
_computing_data_reduction          'CrysAlisPro 1.171.41.123a (Rigaku OD, 2022)'
_computing_molecular_graphics      'Olex2 1.3 (Dolomanov et al., 2009)'
_computing_publication_material    'Olex2 1.3 (Dolomanov et al., 2009)'
_computing_structure_refinement    'SHELXL 2018/3 (Sheldrick, 2015)'
_computing_structure_solution      'SHELXT 2018/2 (Sheldrick, 2018)'
_refine_diff_density_max           0.202
_refine_diff_density_min           -0.170
_refine_diff_density_rms           0.044
_refine_ls_extinction_coef         0.025(11)
_refine_ls_extinction_expression  
 'Fc^*^=kFc[1+0.001xFc^2^\l^3^/sin(2\q)]^-1/4^'
_refine_ls_extinction_method       'SHELXL-2018/3 (Sheldrick 2018)'
_refine_ls_goodness_of_fit_ref     1.001
_refine_ls_hydrogen_treatment      mixed
_refine_ls_matrix_type             full
_refine_ls_number_parameters       135
_refine_ls_number_reflns           2068
_refine_ls_number_restraints       0
_refine_ls_R_factor_all            0.0957
_refine_ls_R_factor_gt             0.0553
_refine_ls_restrained_S_all        1.001
_refine_ls_shift/su_max            0.000
_refine_ls_shift/su_mean           0.000
_refine_ls_structure_factor_coef   Fsqd
_refine_ls_weighting_details      
 'w=1/[\s^2^(Fo^2^)+(0.0854P)^2^] where P=(Fo^2^+2Fc^2^)/3'
_refine_ls_weighting_scheme        calc
_refine_ls_wR_factor_gt            0.1355
_refine_ls_wR_factor_ref           0.1786
_refine_special_details            ?
_olex2_refinement_description
;
1. Fixed Uiso
 At 1.2 times of:
  All C(H,H) groups
 At 1.5 times of:
  All C(H,H,H) groups
2.a Secondary CH2 refined with riding coordinates:
 C1(H1A,H1B)
2.b Idealised Me refined as rotating group:
 C9(H9A,H9B,H9C), C7(H7A,H7B,H7C), C2(H2A,H2B,H2C)
;
_atom_sites_solution_hydrogens     mixed
_atom_sites_solution_primary       dual
_atom_sites_solution_secondary     ?
loop_
  _atom_site_label
  _atom_site_type_symbol
  _atom_site_fract_x
  _atom_site_fract_y
  _atom_site_fract_z
  _atom_site_U_iso_or_equiv
  _atom_site_adp_type
  _atom_site_occupancy
  _atom_site_site_symmetry_order
  _atom_site_calc_flag
  _atom_site_refinement_flags_posn
  _atom_site_refinement_flags_adp
  _atom_site_refinement_flags_occupancy
  _atom_site_disorder_assembly
  _atom_site_disorder_group
 O2 O 0.1516(4) 0.28199(17) 0.21086(12) 0.0650(5) Uani 1 1 d . . . . .
 N1 N 0.7949(5) 0.6121(2) 0.17216(15) 0.0576(5) Uani 1 1 d . . . . .
 O1 O 0.2890(5) 0.3250(2) 0.39002(15) 0.0861(6) Uani 1 1 d . . . . .
 N2 N 0.5734(5) 0.5006(2) 0.16569(15) 0.0589(6) Uani 1 1 d . . . . .
 O3 O 1.2847(5) 0.8406(2) 0.24303(17) 0.0912(7) Uani 1 1 d . . . . .
 C3 C 0.5374(5) 0.4724(2) 0.26971(17) 0.0551(6) Uani 1 1 d . . . . .
 C4 C 0.7358(5) 0.5681(2) 0.34236(19) 0.0579(6) Uani 1 1 d . . . . .
 C8 C 0.3165(6) 0.3548(3) 0.29745(19) 0.0592(6) Uani 1 1 d . . . . .
 C5 C 0.8995(5) 0.6575(2) 0.27845(17) 0.0549(6) Uani 1 1 d . . . . .
 C6 C 1.1412(6) 0.7789(3) 0.3097(2) 0.0642(7) Uani 1 1 d . . . . .
 C1 C -0.0615(6) 0.1597(3) 0.2321(2) 0.0724(7) Uani 1 1 d . . . . .
 H1A H -0.206646 0.184708 0.283733 0.087 Uiso 1 1 calc R U . . .
 H1B H 0.055905 0.091333 0.262733 0.087 Uiso 1 1 calc R U . . .
 C9 C 0.8866(7) 0.6699(3) 0.0720(2) 0.0807(8) Uani 1 1 d . . . . .
 H9A H 1.099681 0.657156 0.062182 0.121 Uiso 1 1 calc R U . . .
 H9B H 0.870811 0.767479 0.076361 0.121 Uiso 1 1 calc R U . . .
 H9C H 0.749989 0.623317 0.011079 0.121 Uiso 1 1 calc R U . . .
 C7 C 1.2033(7) 0.8226(3) 0.4291(2) 0.0938(10) Uani 1 1 d . . . . .
 H7A H 1.361920 0.903170 0.440059 0.141 Uiso 1 1 calc R U . . .
 H7B H 1.274672 0.748096 0.466662 0.141 Uiso 1 1 calc R U . . .
 H7C H 1.013181 0.844490 0.457187 0.141 Uiso 1 1 calc R U . . .
 C2 C -0.2358(8) 0.1017(3) 0.1269(2) 0.0932(10) Uani 1 1 d . . . . .
 H2A H -0.089318 0.084128 0.074674 0.140 Uiso 1 1 calc R U . . .
 H2B H -0.364748 0.167135 0.100343 0.140 Uiso 1 1 calc R U . . .
 H2C H -0.366496 0.016238 0.137370 0.140 Uiso 1 1 calc R U . . .
 H4 H 0.752(6) 0.573(3) 0.423(2) 0.080(8) Uiso 1 1 d . . . . .

loop_
  _atom_site_aniso_label
  _atom_site_aniso_U_11
  _atom_site_aniso_U_22
  _atom_site_aniso_U_33
  _atom_site_aniso_U_23
  _atom_site_aniso_U_13
  _atom_site_aniso_U_12
 O2 0.0711(11) 0.0658(11) 0.0545(10) 0.0047(7) 0.0096(8) -0.0050(8)
 N1 0.0622(11) 0.0646(13) 0.0446(11) 0.0078(8) 0.0043(8) 0.0031(10)
 O1 0.1031(15) 0.0998(15) 0.0506(11) 0.0166(9) 0.0114(9) -0.0097(12)
 N2 0.0661(12) 0.0630(13) 0.0464(11) 0.0066(8) 0.0040(8) 0.0045(10)
 O3 0.0990(15) 0.0843(14) 0.0826(15) 0.0172(11) 0.0100(11) -0.0192(11)
 C3 0.0598(13) 0.0634(15) 0.0435(13) 0.0079(10) 0.0069(10) 0.0115(11)
 C4 0.0658(14) 0.0643(16) 0.0429(13) 0.0049(10) 0.0046(10) 0.0074(12)
 C8 0.0632(14) 0.0659(16) 0.0498(14) 0.0071(10) 0.0097(11) 0.0111(12)
 C5 0.0573(13) 0.0601(15) 0.0474(13) 0.0052(10) 0.0025(10) 0.0097(11)
 C6 0.0630(15) 0.0631(16) 0.0650(16) 0.0046(11) 0.0033(12) 0.0058(12)
 C1 0.0737(17) 0.0652(17) 0.0777(19) 0.0123(12) 0.0184(13) -0.0010(13)
 C9 0.096(2) 0.091(2) 0.0515(15) 0.0190(13) 0.0095(13) -0.0089(16)
 C7 0.095(2) 0.103(2) 0.070(2) -0.0106(16) -0.0001(15) -0.0195(18)
 C2 0.097(2) 0.092(2) 0.079(2) -0.0077(15) 0.0206(16) -0.0246(18)

_geom_special_details
;
 All esds (except the esd in the dihedral angle between two l.s. planes)
 are estimated using the full covariance matrix.  The cell esds are taken
 into account individually in the estimation of esds in distances, angles
 and torsion angles; correlations between esds in cell parameters are only
 used when they are defined by crystal symmetry.  An approximate (isotropic)
 treatment of cell esds is used for estimating esds involving l.s. planes.
;
loop_
  _geom_bond_atom_site_label_1
  _geom_bond_atom_site_label_2
  _geom_bond_distance
  _geom_bond_site_symmetry_2
  _geom_bond_publ_flag
 O2 C8 1.333(3) . ?
 O2 C1 1.451(3) . ?
 N1 N2 1.334(3) . ?
 N1 C5 1.372(3) . ?
 N1 C9 1.452(3) . ?
 O1 C8 1.207(3) . ?
 N2 C3 1.345(3) . ?
 O3 C6 1.210(3) . ?
 C3 C4 1.392(3) . ?
 C3 C8 1.461(4) . ?
 C4 C5 1.374(3) . ?
 C4 H4 0.99(3) . ?
 C5 C6 1.468(4) . ?
 C6 C7 1.493(3) . ?
 C1 H1A 0.9700 . ?
 C1 H1B 0.9700 . ?
 C1 C2 1.478(4) . ?
 C9 H9A 0.9600 . ?
 C9 H9B 0.9600 . ?
 C9 H9C 0.9600 . ?
 C7 H7A 0.9600 . ?
 C7 H7B 0.9600 . ?
 C7 H7C 0.9600 . ?
 C2 H2A 0.9600 . ?
 C2 H2B 0.9600 . ?
 C2 H2C 0.9600 . ?

loop_
  _geom_angle_atom_site_label_1
  _geom_angle_atom_site_label_2
  _geom_angle_atom_site_label_3
  _geom_angle
  _geom_angle_site_symmetry_1
  _geom_angle_site_symmetry_3
  _geom_angle_publ_flag
 C8 O2 C1 116.71(19) . . ?
 N2 N1 C5 111.90(18) . . ?
 N2 N1 C9 118.90(19) . . ?
 C5 N1 C9 129.2(2) . . ?
 N1 N2 C3 105.40(18) . . ?
 N2 C3 C4 110.9(2) . . ?
 N2 C3 C8 122.3(2) . . ?
 C4 C3 C8 126.8(2) . . ?
 C3 C4 H4 127.7(16) . . ?
 C5 C4 C3 105.6(2) . . ?
 C5 C4 H4 126.7(16) . . ?
 O2 C8 C3 113.8(2) . . ?
 O1 C8 O2 123.1(2) . . ?
 O1 C8 C3 123.2(2) . . ?
 N1 C5 C4 106.2(2) . . ?
 N1 C5 C6 123.6(2) . . ?
 C4 C5 C6 130.2(2) . . ?
 O3 C6 C5 122.3(2) . . ?
 O3 C6 C7 121.3(3) . . ?
 C5 C6 C7 116.5(2) . . ?
 O2 C1 H1A 110.2 . . ?
 O2 C1 H1B 110.2 . . ?
 O2 C1 C2 107.6(2) . . ?
 H1A C1 H1B 108.5 . . ?
 C2 C1 H1A 110.2 . . ?
 C2 C1 H1B 110.2 . . ?
 N1 C9 H9A 109.5 . . ?
 N1 C9 H9B 109.5 . . ?
 N1 C9 H9C 109.5 . . ?
 H9A C9 H9B 109.5 . . ?
 H9A C9 H9C 109.5 . . ?
 H9B C9 H9C 109.5 . . ?
 C6 C7 H7A 109.5 . . ?
 C6 C7 H7B 109.5 . . ?
 C6 C7 H7C 109.5 . . ?
 H7A C7 H7B 109.5 . . ?
 H7A C7 H7C 109.5 . . ?
 H7B C7 H7C 109.5 . . ?
 C1 C2 H2A 109.5 . . ?
 C1 C2 H2B 109.5 . . ?
 C1 C2 H2C 109.5 . . ?
 H2A C2 H2B 109.5 . . ?
 H2A C2 H2C 109.5 . . ?
 H2B C2 H2C 109.5 . . ?

loop_
  _geom_torsion_atom_site_label_1
  _geom_torsion_atom_site_label_2
  _geom_torsion_atom_site_label_3
  _geom_torsion_atom_site_label_4
  _geom_torsion
  _geom_torsion_site_symmetry_1
  _geom_torsion_site_symmetry_2
  _geom_torsion_site_symmetry_3
  _geom_torsion_site_symmetry_4
  _geom_torsion_publ_flag
 N1 N2 C3 C4 0.7(2) . . . . ?
 N1 N2 C3 C8 -179.02(19) . . . . ?
 N1 C5 C6 O3 -6.4(4) . . . . ?
 N1 C5 C6 C7 173.8(2) . . . . ?
 N2 N1 C5 C4 0.7(2) . . . . ?
 N2 N1 C5 C6 -179.6(2) . . . . ?
 N2 C3 C4 C5 -0.3(3) . . . . ?
 N2 C3 C8 O2 -1.7(3) . . . . ?
 N2 C3 C8 O1 177.3(2) . . . . ?
 C3 C4 C5 N1 -0.2(2) . . . . ?
 C3 C4 C5 C6 -180.0(2) . . . . ?
 C4 C3 C8 O2 178.7(2) . . . . ?
 C4 C3 C8 O1 -2.3(4) . . . . ?
 C4 C5 C6 O3 173.3(2) . . . . ?
 C4 C5 C6 C7 -6.4(4) . . . . ?
 C8 O2 C1 C2 175.8(2) . . . . ?
 C8 C3 C4 C5 179.4(2) . . . . ?
 C5 N1 N2 C3 -0.8(2) . . . . ?
 C1 O2 C8 O1 -1.9(3) . . . . ?
 C1 O2 C8 C3 177.11(19) . . . . ?
 C9 N1 N2 C3 -179.5(2) . . . . ?
 C9 N1 C5 C4 179.1(2) . . . . ?
 C9 N1 C5 C6 -1.1(4) . . . . ?

loop_
  _diffrn_refln_index_h
  _diffrn_refln_index_k
  _diffrn_refln_index_l
  _diffrn_refln_intensity_net
  _diffrn_refln_intensity_u
 0 0 -3 24.07 1.76
 0 0 3 23.49 1.78
 0 0 -3 16.91 1.52
 0 0 3 23.8 1.61
 0 0 4 31.28 2.34
 0 0 -4 26.36 2.21
 0 0 5 13.42 1.68
 0 0 -5 13.29 1.68
 0 0 6 108.18 5.51
 0 0 -6 102.61 5.14
 0 0 7 27.68 2.94
 0 0 -7 27.9 2.9
 0 0 8 20.64 2.81
 0 0 9 44.28 4.35
 0 0 10 -1.18 1.01
 0 0 11 1.3 0.79
 0 0 12 2.54 1.42
 0 0 13 4.07 1.79
 0 0 14 1.86 1.28
 0 0 15 -0.15 0.8
 0 -1 15 0.51 0.85
 0 -1 14 0.72 1.03
 0 -1 13 3.1 1.57
 0 -1 12 31.98 4.28
 0 -1 11 10.84 2.39
 0 -1 10 9.2 2.02
 0 -1 9 184.57 8.72
 0 -1 8 21.6 2.84
 0 -1 7 193.56 7.87
 0 -1 6 0.71 0.58
 0 1 -5 126.28 2.56
 0 -1 5 145.8 5.97
 0 1 -4 32.38 1.32
 0 -1 4 37.11 2.65
 0 -1 4 34.92 1.41
 0 -1 3 364.23 7.77
 0 -1 3 410.7 5.32
 0 1 -3 408.48 8.12
 0 1 -3 370.4 5.06
 0 1 -2 493.8 5.62
 0 -1 2 504.95 7.02
 0 -1 2 485.97 5.09
 0 1 -2 500.03 7.09
 0 1 2 212.61 3.46
 0 1 2 216.28 4.41
 0 -1 -2 219.25 4.75
 0 -1 -2 211.72 3.33
 0 -1 -3 3.88 0.46
 0 1 3 2.79 0.36
 0 1 3 2.18 0.47
 0 -1 -3 3.12 0.66
 0 -1 -4 391.58 9.17
 0 -1 -4 408.01 4.75
 0 1 4 397.16 4.38
 0 1 4 393.23 8.61
 0 1 5 40.57 1.23
 0 1 5 37.49 2.84
 0 -1 -5 41.52 3.08
 0 -1 -6 669.45 14.02
 0 1 6 662.68 13.7
 0 1 7 46.53 3.93
 0 -1 -7 44.53 3.75
 0 1 8 87.98 5.81
 0 -1 -8 82.82 5.57
 0 1 9 124.37 7.26
 0 -1 -9 132.59 7.72
 0 1 10 10.86 2.21
 0 -1 -10 9.97 2.21
 0 -1 -11 237.79 11.45
 0 1 11 223.85 10.71
 0 1 12 -0.88 0.83
 0 1 13 4.52 1.76
 0 1 14 2.32 1.36
 0 1 15 -0.8 0.96
 0 -2 15 1.37 0.91
 0 -2 14 9.76 2.58
 0 -2 13 6.9 2.02
 0 -2 12 52.41 5.6
 0 -2 11 0.68 1.06
 0 -2 10 108.12 7.23
 0 -2 9 1.96 0.34
 0 -2 9 4.37 1.24
 0 -2 8 0.12 0.15
 0 2 -8 0 0.2
 0 -2 8 -0.72 1.02
 0 -2 7 293.64 9.77
 0 2 -7 260.88 5.29
 0 -2 6 200.51 7.47
 0 2 -6 175.81 4.53
 0 -2 5 254.39 7.87
 0 -2 5 268.79 5.44
 0 -2 4 12.81 1.27
 0 -2 4 10.21 1.42
 0 2 -4 9.65 1.15
 0 2 -3 7.6 1
 0 2 -3 3.37 0.35
 0 -2 3 5.2 0.74
 0 -2 3 7.48 0.82
 0 2 -2 1552.99 12.88
 0 -2 2 1497.98 12.52
 0 2 -2 1497.55 13.73
 0 -2 1 207.7 4.52
 0 2 -1 197.56 3.39
 0 2 -1 207.37 5.02
 0 -2 1 199.86 3.15
 0 -2 0 539.45 7.46
 0 2 0 526.45 7.98
 0 2 1 55.82 2.73
 0 -2 -1 56.74 2.36
 0 -2 -2 861.52 9.84
 0 2 2 834.37 8.54
 0 2 2 821.04 9.71
 0 -2 -3 176.77 4.4
 0 2 3 180.87 4.68
 0 2 3 169.41 4.85
 0 2 4 400.44 6.42
 0 2 4 410.39 8.67
 0 -2 -4 432.13 9.79
 0 -2 -5 36.93 3.18
 0 2 5 36.13 2.9
 0 2 5 35.87 1.9
 0 -2 -6 262.32 9.44
 0 2 6 249.86 8.39
 0 2 6 256.04 4.98
 0 -2 -7 1.49 0.83
 0 2 7 1.45 0.35
 0 2 7 0.07 0.94
 0 -2 -7 0.41 0.24
 0 -2 -8 25.84 3.43
 0 2 8 28.77 3.31
 0 2 9 48.36 4.45
 0 -2 -9 50.98 4.88
 0 -2 -10 12.7 2.6
 0 2 10 12.07 2.35
 0 2 11 76.63 6.17
 0 -2 -11 78.97 6.67
 0 -2 -12 2.56 1.19
 0 2 12 2.86 0.98
 0 2 13 12.27 2.85
 0 -2 -13 13.84 3.17
 0 2 14 -1.63 1.26
 0 -3 15 -0.46 1.04
 0 -3 14 7.3 2.28
 0 -3 13 -0.15 0.71
 0 -3 12 48.56 5.52
 0 -3 11 12.92 2.72
 0 -3 10 101.14 7.23
 0 3 -10 71.63 2.88
 0 -3 9 36.35 2.37
 0 3 -9 41.98 2.55
 0 3 -8 -0.13 0.39
 0 -3 8 -1.63 1.24
 0 -3 7 93.96 5.7
 0 -3 7 79.33 3.91
 0 3 -7 83.96 3.86
 0 3 -6 205.67 6.32
 0 -3 6 223.54 8.03
 0 -3 5 28.69 2.63
 0 3 -5 25.98 2.31
 0 3 -4 16.72 1.85
 0 -3 4 19.32 1.92
 0 -3 3 261.12 6.38
 0 3 -3 256.08 6.97
 0 3 -2 173.29 5.75
 0 -3 2 162.32 4.02
 0 3 -2 183.23 4.48
 0 3 -1 7.99 1.31
 0 -3 1 7.79 0.66
 0 3 -1 7.92 0.75
 0 -3 1 8.86 1.13
 0 3 0 49.65 2.96
 0 -3 0 52.92 2.83
 0 3 1 82.99 3.9
 0 -3 -1 83.19 3.66
 0 3 2 123.47 3.31
 0 3 2 126.28 4.66
 0 3 3 50.88 2.51
 0 3 3 55.58 3.09
 0 3 4 521.41 9.19
 0 3 4 517.39 9.58
 0 3 5 22.09 2.2
 0 -3 -5 22.66 2.65
 0 3 5 21.88 1.87
 0 3 6 235.85 8.12
 0 -3 -6 213.3 6.51
 0 -3 -6 228.85 9.01
 0 3 6 229.36 6
 0 3 7 0.04 0.3
 0 3 7 -0.71 0.95
 0 -3 -7 -1.06 0.96
 0 3 8 53.38 2.64
 0 3 8 53.96 4.55
 0 -3 -8 53.94 4.99
 0 3 9 38.68 4.01
 0 -3 -9 41.78 4.71
 0 -3 -10 46.66 5.19
 0 3 10 43.87 4.45
 0 3 11 -0.25 0.59
 0 -3 -11 -0.95 0.84
 0 3 12 5.69 1.75
 0 -3 -12 6.29 1.79
 0 -3 -13 5.89 2.17
 0 3 13 6.92 2.18
 0 -3 -14 -0.42 0.86
 0 3 14 -0.83 1.21
 0 -4 14 0.93 0.98
 0 -4 13 1.11 0.95
 0 -4 12 1.37 1.15
 0 -4 11 7.58 2.3
 0 -4 10 31.5 4.14
 0 4 -10 23.78 2.22
 0 -4 9 -1.05 1.03
 0 4 -9 -0.36 0.54
 0 4 -8 17.16 2.03
 0 -4 8 20.02 2.85
 0 4 -7 0 0.43
 0 -4 7 -0.09 0.54
 0 4 -6 134.93 5.68
 0 -4 6 155.78 6.89
 0 -4 5 58.13 3.77
 0 4 -5 54.97 3.74
 0 -4 4 137.22 5.22
 0 4 -4 148.12 6.3
 0 4 -3 3.77 1.06
 0 4 -3 1.96 0.82
 0 -4 3 3.78 0.8
 0 -4 2 118.01 3.3
 0 4 -2 129.27 5.59
 0 -4 1 323.92 4.35
 0 4 -1 323.38 4.88
 0 4 0 182.56 6.52
 0 4 1 359.56 9.22
 0 4 2 176.95 6.48
 0 4 2 162.96 3.78
 0 4 3 80.77 3.41
 0 4 3 72.82 4.05
 0 4 4 100.74 4.32
 0 4 4 93.11 4.53
 0 4 5 93.28 4.53
 0 4 5 93.53 4.56
 0 4 6 0.27 0.37
 0 -4 -6 1.38 0.94
 0 4 6 1.6 0.67
 0 4 7 18.23 2.4
 0 -4 -7 16.96 2.68
 0 4 7 19.37 1.99
 0 4 8 -0.75 0.83
 0 -4 -8 0 0.56
 0 4 8 -0.04 0.31
 0 4 9 5.16 0.98
 0 -4 -9 4.71 1.79
 0 4 9 4.27 1.1
 0 -4 -10 21.49 3.61
 0 4 10 19.7 2.98
 0 4 11 0.74 0.79
 0 -4 -11 0.8 0.81
 0 4 12 1.47 0.96
 0 -4 -12 0.85 0.91
 0 -4 -13 0.56 1.03
 0 4 13 -0.66 1.1
 0 4 14 0.95 1.15
 0 -5 14 2.03 0.8
 0 -5 13 0.06 0.72
 0 -5 12 25.92 4.08
 0 -5 11 11.32 2.55
 0 -5 10 27.05 3.67
 0 5 -10 23.33 2.65
 0 -5 9 23.22 3.25
 0 5 -9 24.49 2.82
 0 -5 8 1.88 0.64
 0 5 -8 3.2 1.07
 0 5 -7 2.83 1.16
 0 -5 7 1.16 0.48
 0 5 -6 18.32 2.35
 0 -5 6 20.84 2.41
 0 -5 5 77.45 4.29
 0 5 -5 68.08 4.66
 0 5 -4 4.64 1.25
 0 -5 4 5.94 1.06
 0 5 -3 -0.03 0.27
 0 -5 3 0.41 0.32
 0 5 -2 207.37 8.09
 0 -5 2 167.3 3.71
 0 5 -1 3.51 1.05
 0 5 -1 3.38 0.62
 0 5 -1 5.02 0.66
 0 5 0 44.82 3.71
 0 5 1 119.39 6.14
 0 5 2 81.28 4.99
 0 5 2 77.34 2.47
 0 5 3 122.42 5.91
 0 5 3 131.49 4.17
 0 5 4 39.35 2.59
 0 5 4 38.59 3.27
 0 5 5 139.6 6.38
 0 5 5 140.86 5.62
 0 5 6 14.95 2.08
 0 5 6 13.45 1.9
 0 5 7 15.12 2
 0 -5 -7 12.57 2.38
 0 5 7 14.24 2.03
 0 -5 -8 24.73 3.59
 0 5 8 27.79 2.73
 0 5 8 25.45 3.02
 0 5 9 4.44 0.99
 0 5 9 3.62 1.09
 0 -5 -9 4.7 1.61
 0 -5 -10 0.98 0.63
 0 5 10 2.62 1.1
 0 5 11 1.39 0.75
 0 -5 -11 1.19 0.71
 0 5 12 -0.28 0.6
 0 -5 -12 0.57 0.64
 0 -5 -13 -1.82 1.17
 0 5 13 0.17 0.64
 0 -6 13 3.49 1.63
 0 -6 12 -1.6 1
 0 -6 11 -1.75 1.29
 0 6 -10 -0.58 0.58
 0 -6 10 -0.15 0.59
 0 -6 9 22.58 3.18
 0 6 -9 25 3.14
 0 6 -8 -0.45 0.88
 0 -6 8 -1.49 1.13
 0 -6 7 6.32 1.49
 0 6 -7 5.05 1.31
 0 6 -6 140.71 7.48
 0 -6 6 145.02 6.46
 0 -6 5 0.16 0.29
 0 6 -5 -1.96 1.19
 0 -6 4 137.49 5.04
 0 6 -4 149.67 7.58
 0 -6 3 17.78 1.45
 0 6 -3 14.46 1.56
 0 6 -2 134.49 7.18
 0 6 -2 73.01 2.85
 0 6 -1 187 8.61
 0 6 -1 147.68 3.91
 0 6 0 249.92 9.75
 0 6 1 86.92 5.64
 0 6 2 1.83 0.77
 0 6 2 3.04 0.43
 0 6 3 9.76 1.04
 0 6 3 8.04 1.61
 0 6 4 -0.45 0.38
 0 6 4 -0.47 0.74
 0 6 5 5.31 1.03
 0 -6 -5 2.8 0.58
 0 6 5 4.15 1.2
 0 6 6 54.13 3.72
 0 6 6 51.99 4.19
 0 6 7 9.9 1.78
 0 6 7 9.07 1.64
 0 -6 -7 9.06 2.26
 0 -6 -8 3.12 1.14
 0 6 8 3.11 0.93
 0 6 8 4.87 1.4
 0 6 9 28.53 3.31
 0 -6 -9 27.16 4
 0 6 9 29.23 3.02
 0 6 10 -0.22 0.69
 0 -6 -10 1.85 1.18
 0 6 11 3.75 1.4
 0 -6 -11 1.32 1.11
 0 -6 -12 -0.08 0.97
 0 6 12 2.07 1.19
 0 -7 13 -0.19 0.76
 0 -7 12 -0.77 0.92
 0 -7 11 0.34 0.83
 0 7 -10 13.56 2.5
 0 -7 10 13.49 2.58
 0 -7 9 43.99 4.38
 0 7 -9 52.11 5.03
 0 7 -8 34.75 4.13
 0 -7 8 40.94 3.94
 0 -7 7 65.06 4.64
 0 7 -7 70.44 5.79
 0 7 -6 0.94 0.83
 0 -7 6 1.09 0.31
 0 7 -5 16.09 2.68
 0 -7 5 14.82 1.77
 0 7 -4 0.23 0.62
 0 -7 4 -0.18 0.27
 0 -7 3 15.65 1.46
 0 7 -3 19.27 2.9
 0 7 -2 8.13 1.9
 0 7 -2 3.76 0.78
 0 7 -1 0.25 0.81
 0 7 -1 0.32 0.2
 0 7 0 6.04 1.59
 0 7 1 6.22 1.71
 0 7 2 2.31 0.9
 0 7 3 -0.16 0.19
 0 7 3 -1.15 0.99
 0 7 4 11.58 2.22
 0 7 4 11.3 1.22
 0 7 5 62.79 5.09
 0 7 5 63.43 3.42
 0 7 6 13.7 1.8
 0 7 6 13.5 2.33
 0 7 7 54.76 3.99
 0 7 7 53.16 4.57
 0 -7 -8 0.63 0.77
 0 7 8 0.29 0.41
 0 7 8 -1 0.84
 0 -7 -9 23.68 3.9
 0 -7 -10 1.5 1.22
 0 -7 -11 3.37 1.75
 0 -8 12 -1.1 1.01
 0 -8 11 -1.86 1.44
 0 -8 10 0.35 0.54
 0 8 -10 0.26 0.74
 0 -8 9 15.67 2.69
 0 8 -9 19.72 3.28
 0 -8 8 23.89 3.06
 0 8 -8 23.11 3.56
 0 8 -7 26.73 3.89
 0 -8 7 25.54 2.91
 0 8 -6 38 4.55
 0 -8 6 35.58 3.11
 0 -8 5 0.34 0.36
 0 8 -5 1.48 0.73
 0 -8 4 2.52 0.68
 0 8 -4 0.38 0.69
 0 8 -3 44.57 4.73
 0 8 -2 3.51 1.45
 0 8 -1 12.52 2.5
 0 8 0 -0.14 0.52
 0 8 1 17.16 2.91
 0 8 2 15.99 2.79
 0 8 3 3.91 1.39
 0 8 4 0.44 0.69
 0 8 5 4.37 1.59
 0 8 6 -0.45 0.77
 0 8 7 0.78 0.64
 0 -8 -8 1.88 1.05
 0 8 8 1.54 0.77
 0 -8 -9 -0.61 0.92
 0 -8 -10 0.57 1.13
 0 9 -10 -0.13 0.82
 0 9 -9 2.89 1.42
 0 9 -8 -2.05 1.26
 0 9 -7 5.87 1.9
 0 9 -6 3.33 1.47
 0 9 -5 32.2 4.46
 0 9 -4 -1.55 1.29
 0 9 -3 47.14 5.36
 0 9 -2 -0.07 0.8
 0 9 -1 1.5 0.99
 0 9 0 1.71 1.22
 0 9 1 12.45 2.63
 0 9 2 16.96 3.08
 0 9 3 51.12 5.3
 0 9 4 10.57 2.45
 0 9 5 26 3.73
 0 9 6 -0.13 0.69
 0 9 7 -1.36 1.06
 0 9 8 0.55 0.8
 0 -9 -8 0.77 0.72
 0 -9 -9 0.4 0.58
 0 10 -9 -0.17 0.68
 0 10 -8 -0.81 0.64
 0 10 -7 -1.41 1.01
 0 10 -6 11.55 2.86
 0 10 -5 -1.1 1.06
 0 10 -4 41.29 5.34
 0 10 -3 -0.23 0.61
 0 10 -2 5.15 1.91
 0 10 -1 1.83 1.36
 0 10 0 1.08 1.02
 0 10 1 22.28 3.82
 0 10 2 1.09 0.79
 0 10 3 33.05 4.53
 0 10 4 -0.3 0.79
 0 10 5 5.11 1.86
 0 10 6 0.82 1.06
 0 10 7 -0.8 0.75
 0 11 -7 -2.32 1.52
 0 11 -6 0.6 0.87
 0 11 -5 -1.14 1.1
 0 11 -4 6.38 2.29
 0 11 -3 -0.91 1.1
 0 11 -2 2.9 1.61
 0 11 -1 0.38 0.55
 0 11 0 1.33 1.17
 0 11 1 2.56 1.49
 0 11 2 0.02 0.72
 0 11 3 -0.34 0.68
 0 11 4 -1.33 1.17
 0 11 5 1.11 0.97
 0 12 -2 1.62 1.12
 0 12 -1 -1.31 1.3
 0 12 0 1.75 1.42
 -1 12 1 3.35 1.67
 -1 12 0 1.62 1.08
 -1 12 -1 -1.8 1.39
 -1 12 -2 3.56 1.86
 -1 12 -3 4.78 2.22
 -1 11 5 4.96 2.18
 -1 11 4 2.39 1.51
 -1 11 3 19.01 3.67
 -1 11 2 -0.29 0.67
 -1 11 1 4.73 1.84
 -1 11 0 -0.82 0.66
 -1 11 -1 0.9 1.12
 -1 11 -2 0.52 0.86
 -1 11 -3 9.33 2.67
 -1 11 -4 1.73 1.39
 -1 11 -5 7.32 2.47
 -1 11 -6 -2.5 1.66
 -1 11 -7 0.77 0.62
 -1 10 7 2.25 1.27
 -1 10 6 -2.07 1.26
 -1 10 5 1.42 1.07
 -1 10 4 0.37 0.78
 -1 10 3 2.62 1.4
 -1 10 2 0.92 0.9
 -1 10 1 3.69 1.72
 -1 10 0 1.17 1.14
 -1 10 -1 1.55 1.04
 -1 10 -2 4.13 1.66
 -1 10 -3 5.66 2.02
 -1 10 -4 2.77 1.38
 -1 10 -5 3.68 1.67
 -1 10 -6 9.89 2.6
 -1 10 -7 -2.07 1.4
 -1 10 -8 9.45 2.64
 -1 10 -9 0.02 0.63
 1 -9 -9 7.28 2.47
 1 -9 -8 1.19 1.01
 -1 9 8 1.32 0.69
 -1 9 7 16.3 2.91
 -1 9 6 0.17 0.57
 -1 9 5 14.98 2.77
 -1 9 4 0.09 0.49
 -1 9 3 0.32 0.62
 -1 9 2 0.55 0.73
 -1 9 1 5.25 1.68
 -1 9 0 -1.24 1.16
 -1 9 -1 -0.85 0.9
 -1 9 -2 0.44 0.56
 -1 9 -3 6.1 2.17
 -1 9 -4 0.38 0.63
 -1 9 -5 4.86 1.78
 -1 9 -6 9.37 2.28
 -1 9 -7 3.76 1.43
 -1 9 -8 31.39 4.43
 -1 9 -9 0.55 0.87
 -1 9 -10 7.26 2.21
 1 -8 -10 1.11 0.75
 1 -8 -9 5.51 1.91
 1 -8 -8 6.69 2.2
 -1 8 8 6.86 1.72
 -1 8 7 -0.35 0.54
 1 -8 -7 0.88 1.07
 -1 8 6 10.6 2.26
 -1 8 5 2.93 1.22
 -1 8 4 1.91 1.23
 -1 8 3 4.16 1.49
 -1 8 2 -1.8 1.28
 -1 8 1 56.73 5.45
 -1 8 0 6.69 1.89
 -1 8 -1 85.9 6.69
 -1 8 -1 77.78 2.91
 -1 8 -2 4.91 0.94
 -1 8 -2 2.18 1.02
 -1 8 -3 29.22 3.95
 -1 8 -4 21.1 3.38
 1 -8 4 21.33 1.85
 1 -8 5 18.47 2.04
 -1 8 -5 19.46 3.22
 1 -8 6 14.47 2.07
 -1 8 -6 12.02 2.51
 1 -8 7 12.51 2.15
 -1 8 -7 12.87 2.62
 1 -8 8 5.94 1.85
 -1 8 -8 4.75 1.74
 1 -8 9 3.74 1.5
 -1 8 -9 1.1 0.66
 -1 8 -10 1.1 0.91
 1 -8 10 1.6 1.2
 1 -8 11 -1.59 1.44
 1 -8 12 0.15 0.45
 1 -7 -11 0.34 0.73
 1 -7 -10 1.61 0.94
 -1 7 9 -0.03 0.35
 1 -7 -9 -0.68 1.15
 1 -7 -8 9.42 2.3
 -1 7 8 9.2 1.86
 1 -7 -7 14.66 2.86
 -1 7 7 12.83 1.91
 -1 7 7 12.46 2.22
 -1 7 6 1.7 1.08
 -1 7 6 1.62 0.76
 -1 7 5 24.74 3.18
 -1 7 5 23.12 1.94
 -1 7 4 32.45 3.65
 -1 7 3 4.02 1.47
 -1 7 2 31.85 3.7
 -1 7 1 12.9 2.35
 -1 7 0 3.03 1.28
 -1 7 0 5.42 0.68
 -1 7 -1 9.33 1.11
 -1 7 -1 9.64 2.09
 -1 7 -2 35.55 2.45
 1 -7 2 25.39 1.31
 -1 7 -2 35.35 4.01
 1 -7 3 1.59 0.4
 -1 7 -3 2.63 1.11
 -1 7 -4 -0.66 0.84
 1 -7 4 0.88 0.62
 1 -7 5 18.46 2.19
 -1 7 -5 19.69 3.09
 -1 7 -6 0.7 0.73
 1 -7 6 1.22 0.8
 1 -7 7 7.58 1.82
 -1 7 -7 5.84 1.69
 -1 7 -8 2.78 1.46
 1 -7 8 -0.82 1.26
 1 -7 9 0.77 0.92
 -1 7 -9 1.16 0.72
 1 -7 10 20.75 3.4
 -1 7 -10 19.67 2.88
 1 -7 11 -0.26 0.69
 1 -7 12 1.25 0.76
 -1 6 12 0.39 0.79
 1 -6 -12 1.11 1.07
 -1 6 11 2.54 1.25
 1 -6 -11 1.25 1.09
 -1 6 10 3.52 1.26
 1 -6 -10 4.57 1.81
 1 -6 -9 4.62 1.73
 -1 6 9 4.13 1.29
 -1 6 8 0.56 0.37
 -1 6 8 0.25 0.26
 1 -6 -8 0.03 0.51
 -1 6 7 7.05 1.55
 1 -6 -7 4.74 1.55
 -1 6 7 6.35 1.32
 -1 6 6 4.44 1.03
 1 -6 -6 4.95 1.6
 -1 6 6 4.45 1.28
 -1 6 5 46.29 3
 -1 6 5 44.85 4.03
 -1 6 4 0.38 0.26
 -1 6 4 -1.29 0.91
 -1 6 3 2.78 1.02
 -1 6 2 9.72 1.93
 -1 6 1 133.22 2.96
 -1 6 1 153.86 7.59
 -1 6 0 9.84 2.01
 -1 6 0 9.54 0.98
 -1 6 -1 35.85 2.22
 -1 6 -1 34.78 3.65
 1 -6 1 29.52 1.22
 -1 6 -2 47.26 4.28
 1 -6 2 43.38 2.26
 -1 6 -3 3.33 1.08
 1 -6 3 3.59 0.8
 -1 6 -4 39.87 3.97
 1 -6 4 39.19 2.93
 -1 6 -5 -0.61 0.76
 1 -6 5 -0.58 0.8
 1 -6 6 35.38 3.4
 -1 6 -6 32.06 3.53
 -1 6 -7 2.12 1.05
 1 -6 7 0.66 0.8
 -1 6 -8 4.78 1.39
 1 -6 8 5.07 1.6
 1 -6 9 3.02 1.64
 -1 6 -9 0.23 0.58
 -1 6 -10 9.5 1.83
 1 -6 10 13.12 2.67
 1 -6 11 0.63 0.89
 1 -6 12 6.45 2.42
 1 -6 13 2.71 1.81
 1 -5 -13 -0.14 1.1
 -1 5 13 -0.35 0.65
 1 -5 -12 6.13 2.18
 -1 5 12 6.21 1.87
 -1 5 11 1.11 0.41
 1 -5 -11 3.45 1.6
 -1 5 10 4.55 1.38
 1 -5 -10 2.88 1.33
 1 -5 -9 35.47 4.58
 -1 5 9 33.07 3.62
 1 -5 -9 28.73 2.85
 -1 5 8 5.96 1.47
 1 -5 -8 5.68 1.83
 -1 5 7 15.26 2.08
 1 -5 -7 13.34 2.49
 -1 5 7 14.29 2.07
 1 -5 -6 35.96 3.84
 -1 5 6 37.12 3.09
 -1 5 6 35.83 3.19
 -1 5 5 84.93 5.03
 -1 5 5 83.43 4.12
 -1 5 4 27.36 2.11
 1 -5 -4 22.01 2.06
 -1 5 4 27.03 2.85
 1 -5 -3 33.63 2.28
 1 -5 -3 34.79 2.02
 -1 5 3 79.32 3.17
 -1 5 3 76.99 4.81
 -1 5 2 14.53 1.12
 1 -5 -2 8.48 0.84
 -1 5 2 13.52 2.14
 -1 5 1 12.82 1.82
 -1 5 1 13.66 1.03
 1 -5 -1 11.18 0.78
 -1 5 0 21.55 2.64
 -1 5 0 21.61 1.5
 -1 5 -1 3.76 0.74
 -1 5 -1 3.46 1.22
 -1 5 -2 39.71 3.56
 1 -5 2 42.52 2.47
 -1 5 -3 6.98 1.44
 1 -5 3 10.22 1.51
 1 -5 4 15.7 1.97
 -1 5 -4 10.63 1.8
 1 -5 5 4.81 1.29
 -1 5 -5 3.49 1.09
 1 -5 6 115.77 6.26
 -1 5 -6 103.51 5.73
 1 -5 7 -0.47 0.97
 -1 5 -7 1.69 0.69
 -1 5 -8 2.72 0.98
 1 -5 8 1.79 0.86
 1 -5 9 2.11 1.52
 -1 5 -9 0.05 0.39
 1 -5 10 67.6 4.47
 1 -5 10 63.41 5.74
 1 -5 11 0.61 0.94
 1 -5 12 11.26 2.71
 1 -5 13 -2.05 1.68
 1 -5 14 -1.34 1.12
 1 -4 -14 -2.51 1.51
 -1 4 14 -0.54 0.96
 -1 4 13 4.08 1.5
 1 -4 -13 5.7 2.06
 1 -4 -12 17.51 3.36
 -1 4 12 16.34 3.02
 1 -4 -11 14.59 2.9
 -1 4 11 14.94 2.74
 1 -4 -10 38.82 4.74
 -1 4 10 39.02 4.19
 -1 4 9 3.7 1.22
 1 -4 -9 4.84 1.74
 1 -4 -9 3.68 0.89
 1 -4 -8 17.28 1.96
 1 -4 -8 17.41 2.93
 -1 4 8 17.83 2.53
 -1 4 7 1.69 0.7
 1 -4 -7 1.59 1.04
 1 -4 -6 53.53 4.36
 -1 4 6 54.5 3.55
 -1 4 6 55.08 3.77
 -1 4 5 1.11 0.56
 1 -4 -5 1.53 0.7
 -1 4 5 1.55 0.47
 -1 4 4 56.24 3.67
 -1 4 4 61.1 3.34
 1 -4 -4 56.84 3.06
 -1 4 3 77.9 4.38
 -1 4 3 68.03 2.87
 1 -4 -3 72.97 3.27
 -1 4 2 26.67 1.67
 -1 4 2 27.76 2.66
 -1 4 1 20.02 1.33
 -1 4 1 18.46 2.16
 1 -4 -1 13.6 0.96
 -1 4 0 89.61 4.77
 -1 4 0 93.56 3.15
 -1 4 -1 278.53 6.07
 -1 4 -1 269.75 8.3
 -1 4 -2 157.25 6.31
 -1 4 -3 43.52 3.33
 -1 4 -4 44.77 3.33
 1 -4 4 45.3 3.3
 1 -4 5 24.95 2.65
 -1 4 -5 22.48 2.37
 -1 4 -6 172.05 6.5
 1 -4 6 226.92 9.02
 1 -4 7 24.44 3.03
 -1 4 -7 18.32 2.06
 1 -4 8 3.09 1.31
 1 -4 8 3.64 1.02
 1 -4 9 11.33 1.55
 1 -4 9 11.5 2.46
 1 -4 10 71.33 6.39
 1 -4 11 13.82 2.9
 1 -4 12 12.25 2.62
 1 -4 13 11.66 2.78
 1 -4 14 -1.59 1.23
 -1 3 14 0.51 0.72
 1 -3 -13 5.63 2.05
 -1 3 13 5.83 1.91
 1 -3 -12 13.45 2.83
 -1 3 12 12.44 2.58
 1 -3 -11 127.18 8.76
 -1 3 11 129.06 8.14
 1 -3 -10 17.04 3.03
 -1 3 10 15.95 2.73
 1 -3 -9 73.65 3.89
 -1 3 9 71.56 5.47
 1 -3 -9 65.39 5.7
 1 -3 -8 27.55 3.53
 1 -3 -8 30.73 2.57
 -1 3 8 29.97 3.29
 -1 3 7 9.17 1.64
 1 -3 -7 10.24 1.99
 1 -3 -7 10.01 1.29
 1 -3 -6 224.36 6.58
 1 -3 -6 239.31 9.29
 -1 3 6 224.6 7.84
 1 -3 -5 192.27 7.72
 -1 3 5 190.57 6.61
 -1 3 4 32.77 2.54
 1 -3 -4 32.87 2.92
 -1 3 4 32.29 2.49
 -1 3 3 1.68 0.28
 1 -3 -3 1.92 0.53
 1 -3 -3 1.3 0.35
 -1 3 3 1.61 0.35
 -1 3 2 131.75 5.04
 -1 3 2 142.23 4.09
 -1 3 2 144.75 4.26
 1 -3 -2 144.46 4.16
 -1 3 1 87.11 4.15
 -1 3 1 90.7 3.01
 1 -3 0 368.06 7.32
 -1 3 0 371.54 8.42
 -1 3 -1 18.18 1.91
 -1 3 -1 22.07 1.76
 -1 3 -2 68.2 3.59
 -1 3 -3 35.08 2.59
 -1 3 -4 25.42 2.21
 1 -3 5 2.36 0.89
 -1 3 -5 0.96 0.49
 1 -3 6 12.33 2.04
 1 -3 6 13.09 1.64
 1 -3 7 44.39 4.17
 1 -3 7 45.68 2.85
 1 -3 8 80.78 3.84
 1 -3 8 76.17 5.8
 1 -3 9 60.92 5.58
 1 -3 9 63.32 3.31
 1 -3 10 3.94 1.48
 1 -3 11 1.56 0.99
 1 -3 12 22.5 3.83
 1 -3 13 -0.04 1.16
 1 -3 14 0.15 0.97
 -1 2 14 1.57 1.18
 -1 2 13 -0.82 0.96
 -1 2 12 -0.76 0.67
 1 -2 -11 1.03 1.05
 -1 2 11 1.69 1
 -1 2 10 0.05 0.68
 1 -2 -10 1.12 0.88
 1 -2 -9 26.36 3.47
 -1 2 9 28.22 3.4
 1 -2 -8 1.41 0.89
 1 -2 -8 -0.05 0.29
 -1 2 8 0.16 0.76
 1 -2 -7 9.05 1.13
 1 -2 -7 6.08 1.06
 -1 2 7 8.64 1.66
 1 -2 -7 7.17 1.55
 1 -2 -6 1.43 0.34
 1 -2 -6 1.61 0.57
 -1 2 6 0.76 0.4
 1 -2 -6 0.6 0.36
 1 -2 -6 1.24 0.63
 -1 2 5 30.93 2.63
 1 -2 -5 27.97 2.1
 1 -2 -5 32.89 3.04
 1 -2 -5 32.6 2.19
 1 -2 -4 -0.84 0.56
 1 -2 -4 -0.7 0.62
 -1 2 4 0.76 0.49
 1 -2 -4 0.15 0.3
 -1 2 4 0.66 0.54
 1 -2 -4 -0.98 0.61
 -1 2 3 215.49 5.62
 1 -2 -3 206.69 5.78
 1 -2 -3 225.63 6.1
 1 -2 -3 217.23 5.92
 -1 2 3 211.72 5.85
 -1 2 3 224.01 5.96
 1 -2 -3 206.4 5.77
 1 -2 -3 218.28 6.08
 1 -2 -3 217.62 6.3
 1 -2 -2 2059.48 16.54
 1 -2 -2 2035.62 18.37
 1 -2 -2 1880.68 15.13
 -1 2 2 1999.76 17.87
 1 -2 -2 1979.13 18.08
 -1 2 2 2067.61 16.16
 1 -2 -2 1974.8 16.4
 -1 2 2 2039.84 16.24
 1 -2 -2 1954.86 17.38
 1 -2 -1 2605.71 16.6
 1 -2 -1 2799.93 20.53
 -1 2 1 2691.3 16.93
 1 -2 -1 2775.72 21.27
 1 -2 -1 2682.32 20.81
 -1 2 1 2804.62 21.61
 1 -2 -1 2919.22 18.72
 1 -2 0 9881.87 39.98
 -1 2 0 9999 33.88
 -1 2 0 9855.19 40.42
 1 -2 0 9921.06 38.47
 1 -2 0 9950.49 40.08
 1 -2 1 2516.86 20.13
 -1 2 -1 2452.63 20.17
 1 -2 1 2538.22 19.41
 -1 2 -1 2512.82 18.12
 1 -2 2 1092.03 13.25
 -1 2 -2 1069.92 13.42
 1 -2 2 1101.98 13.13
 1 -2 3 37.92 2.37
 1 -2 3 42 2.52
 -1 2 -3 33.38 2.28
 1 -2 3 45.88 2.55
 1 -2 4 32.82 2.16
 -1 2 -4 26.54 2.06
 1 -2 4 30.22 2.24
 1 -2 5 2.16 0.56
 1 -2 5 0.39 0.17
 1 -2 5 1.86 0.54
 1 -2 6 19.54 2.34
 1 -2 6 23.54 1.85
 1 -2 7 35.66 3.67
 1 -2 7 30.37 2.13
 1 -2 8 34.32 2.32
 1 -2 8 29.08 2.05
 1 -2 9 16.56 2.89
 1 -2 10 5.1 1.8
 1 -2 11 1.67 1.25
 1 -2 12 6.98 2.27
 1 -2 13 0.74 0.9
 1 -2 14 -0.39 0.85
 -1 1 15 2.06 1.34
 -1 1 14 -0.38 0.6
 -1 1 13 9.48 2.39
 -1 1 12 8.8 2.24
 -1 1 11 15.96 2.86
 -1 1 10 17.2 2.82
 -1 1 9 164.48 8.36
 1 -1 -9 82.18 2.75
 -1 1 8 27.71 3.26
 1 -1 -8 27.06 3.18
 -1 1 7 76.1 2.88
 -1 1 7 74.96 4.98
 1 -1 -7 74.2 4.88
 -1 1 6 1.95 0.59
 1 -1 -6 0.37 0.71
 -1 1 6 1.64 0.84
 1 -1 -6 -0.03 0.24
 1 -1 -5 89.21 4.52
 -1 1 5 90.39 3.42
 1 -1 -5 92.79 3.84
 -1 1 5 86.61 4.55
 -1 1 4 22.72 1.68
 1 -1 -4 24.36 2.22
 -1 1 4 26.75 1.7
 1 -1 -4 26.67 1.92
 1 -1 -4 31.13 2.43
 -1 1 4 21.61 2.08
 1 -1 -3 68.86 3.25
 1 -1 -3 75.85 3.3
 -1 1 3 65.09 2.94
 -1 1 3 76.3 3.31
 1 -1 -3 59.12 2.94
 -1 1 3 66.09 3.3
 1 -1 -3 75.03 3.51
 1 -1 -3 71.53 3.35
 -1 1 3 72.56 2.9
 -1 1 3 66.82 3.35
 1 -1 -2 749.3 10.43
 -1 1 2 745.51 10.09
 -1 1 2 758.06 8.64
 1 -1 -2 722.27 8.86
 -1 1 2 741.57 10.1
 -1 1 2 774.89 9.77
 1 -1 -2 747.2 10.37
 -1 1 2 736.2 10.13
 1 -1 -2 737.62 9.68
 1 -1 -1 432.77 6.94
 -1 1 1 424.99 7.69
 -1 1 1 432.03 7.16
 1 -1 -1 436.3 7.89
 1 -1 -1 425.86 5.21
 1 -1 -1 432.18 7.81
 -1 1 1 462.53 7.66
 -1 1 0 839.64 10.83
 1 -1 0 847.72 10.88
 -1 1 0 852.26 10.01
 1 -1 0 878.57 11.05
 -1 1 0 869.56 10.85
 -1 1 -1 361.66 7.15
 1 -1 1 417.05 7.44
 -1 1 -1 399.16 7.1
 1 -1 1 371.06 7.13
 -1 1 -1 373.92 7.05
 1 -1 1 385.39 7.28
 1 -1 2 46.25 2.46
 -1 1 -2 41.78 2.39
 -1 1 -2 49.16 2.34
 1 -1 2 47.19 1.74
 -1 1 -2 46.96 2.86
 1 -1 2 45.04 2.43
 1 -1 3 19.94 1.69
 -1 1 -3 15.14 1.35
 1 -1 3 16.61 1.5
 1 -1 3 19.2 1.41
 -1 1 -3 14.6 1.43
 1 -1 4 281.93 6.83
 1 -1 4 306.91 6.19
 1 -1 4 314.37 6.79
 -1 1 -4 292.27 6.29
 -1 1 -5 96.84 3.6
 1 -1 5 104.5 3.45
 1 -1 6 218.94 5.18
 -1 1 -6 222.62 5.32
 1 -1 7 108.35 3.53
 1 -1 7 111.33 6.47
 1 -1 8 80.54 2.7
 1 -1 8 84.5 5.94
 1 -1 9 43.61 4.79
 1 -1 9 25.19 1.18
 1 -1 10 102.69 7.32
 1 -1 11 104.85 8
 1 -1 12 11.84 2.82
 1 -1 13 0.57 0.93
 1 -1 14 -1.82 1.3
 -1 0 15 0.26 0.84
 -1 0 14 19.21 3.54
 -1 0 13 0.26 0.85
 -1 0 12 38.78 4.7
 -1 0 11 27.1 3.74
 -1 0 10 59.1 5.25
 -1 0 9 -1.18 1.39
 1 0 -9 -0.33 0.21
 -1 0 8 37.6 3.8
 -1 0 8 40.76 1.95
 -1 0 7 354.09 6.4
 -1 0 7 342.88 10.71
 -1 0 7 326.78 5.94
 -1 0 6 -0.13 0.32
 -1 0 6 -0.72 0.87
 -1 0 6 0.21 0.18
 -1 0 5 322.1 6.51
 -1 0 5 333.92 9.04
 -1 0 4 -0.2 0.32
 -1 0 4 -1.4 0.88
 -1 0 4 -0.79 0.56
 -1 0 3 80.17 3.68
 -1 0 3 87.45 3.58
 -1 0 3 82.31 3.84
 -1 0 3 79.99 3.19
 -1 0 2 1432.36 14.37
 -1 0 2 1522.05 14.84
 1 0 -2 1569.47 15.27
 -1 0 2 1499.83 15.04
 1 0 -2 1442.79 14.01
 -1 0 1 118.16 4.18
 1 0 -1 117.56 3.78
 -1 0 1 114.75 3.8
 -1 0 0 237.95 5.97
 1 0 0 249.96 5.61
 -1 0 0 238.13 5.46
 -1 0 -1 3.74 1.28
 -1 0 -1 -0.16 0.49
 1 0 1 2.96 1.15
 -1 0 -2 993.49 12.26
 -1 0 -2 983.94 9.35
 -1 0 -2 1002.29 12.1
 -1 0 -3 113.78 3.85
 -1 0 -3 106.84 3.69
 -1 0 -3 123.87 4.33
 -1 0 -4 261.14 6.86
 -1 0 -4 254.33 5.95
 -1 0 -5 302.39 8.02
 -1 0 -5 272.53 5.62
 -1 0 -6 140.74 4.19
 -1 0 -6 123.19 5.74
 1 0 7 0.45 0.79
 -1 0 -7 0.56 0.31
 -1 0 -7 -0.07 0.54
 1 0 8 10.11 2.01
 -1 0 -8 8.36 0.87
 -1 0 -8 9.87 1.94
 1 0 8 10.84 0.93
 1 0 9 79.47 6.2
 -1 0 -9 73.11 5.71
 1 0 10 10.73 2.38
 1 0 11 78.31 6.96
 1 0 12 7.06 2.27
 1 0 13 6.56 2.19
 1 0 14 -0.32 0.71
 -1 -1 15 0.77 0.79
 -1 -1 14 3.47 1.67
 -1 -1 13 3.63 1.58
 -1 -1 12 30.36 4.18
 -1 -1 11 90.96 6.96
 -1 -1 10 17.54 2.8
 1 1 -10 17.3 1.23
 1 1 -9 82.2 3.47
 -1 -1 9 79.14 2.69
 -1 -1 8 1.99 0.84
 -1 -1 8 1.14 0.43
 -1 -1 8 3.23 0.67
 -1 -1 7 272.99 9.67
 -1 -1 7 292.64 6.64
 -1 -1 6 53.11 3.9
 -1 -1 5 53.9 3.63
 -1 -1 4 88.79 4.35
 -1 -1 3 668.04 10.53
 -1 -1 3 693.44 11.39
 1 1 -2 3.47 0.65
 -1 -1 2 3.23 0.62
 -1 -1 2 2.85 0.67
 1 1 -2 3.07 0.5
 1 1 -1 33.38 2.37
 1 1 -1 33.68 2.46
 -1 -1 0 33.42 2.37
 1 1 0 48.57 2.96
 -1 -1 -1 237.2 5.57
 1 1 1 254.4 5.63
 -1 -1 -2 151.22 4.63
 -1 -1 -3 100.59 4.57
 -1 -1 -4 632.47 11.24
 -1 -1 -5 78.29 4.54
 -1 -1 -6 172.69 7.16
 -1 -1 -6 199.64 5.71
 1 1 7 34.49 3.64
 1 1 7 31.5 1.99
 -1 -1 -7 34.74 3.5
 -1 -1 -7 25.81 2.07
 -1 -1 -7 38 2.32
 1 1 8 82.38 2.82
 -1 -1 -8 72.46 2.75
 1 1 8 86.56 5.94
 -1 -1 -8 83.06 5.67
 1 1 9 0.48 0.61
 -1 -1 -9 0.11 0.16
 -1 -1 -9 -0.58 0.95
 1 1 9 -0.1 0.17
 -1 -1 -10 52.52 5.29
 1 1 10 54.1 5.3
 1 1 11 17.92 3.28
 -1 -1 -11 18.36 3.21
 1 1 12 -0.11 0.88
 1 1 13 7.5 1.96
 1 1 14 1.44 1.22
 -1 -2 15 -0.3 0.83
 -1 -2 14 0.85 0.72
 -1 -2 13 0.43 0.61
 -1 -2 12 0.34 0.61
 -1 -2 11 14.09 2.74
 1 2 -10 21.59 1.87
 -1 -2 10 18.96 3.09
 -1 -2 10 19.98 1.82
 1 2 -9 2.65 0.7
 -1 -2 9 3.95 1.43
 1 2 -8 39.66 2.93
 -1 -2 8 37.96 3.74
 1 2 -7 23.84 2.17
 -1 -2 7 25.3 2.91
 1 2 -6 87.7 4.42
 -1 -2 6 86.57 5.06
 -1 -2 5 356.18 9.75
 -1 -2 4 47.64 3.28
 -1 -2 3 -0.56 0.52
 -1 -2 2 57.25 3.16
 -1 -2 2 58.98 3.26
 1 2 -1 403.18 7.73
 -1 -2 1 400.01 7.87
 1 2 -1 418.39 7.8
 -1 -2 0 1272.7 13.25
 1 2 0 1368.28 13.43
 -1 -2 -1 5.14 0.97
 1 2 1 5.1 0.78
 -1 -2 -2 163.83 5.06
 -1 -2 -3 91.68 4.12
 1 2 4 494.23 9.71
 1 2 5 36.75 2.54
 -1 -2 -5 39.39 3.4
 1 2 6 -0.26 0.46
 -1 -2 -6 0.34 0.54
 -1 -2 -7 40.43 3.96
 1 2 7 33.88 2.32
 1 2 7 37.78 3.81
 1 2 8 0.76 0.78
 -1 -2 -8 2.7 1.15
 1 2 8 1.9 0.53
 1 2 9 1.43 1.18
 -1 -2 -9 0.63 0.33
 -1 -2 -9 0.05 0.49
 1 2 9 0.67 0.31
 -1 -2 -10 38.46 4.41
 1 2 10 39.19 4.52
 -1 -2 -11 0.64 0.83
 1 2 11 1.16 0.94
 1 2 12 -1.12 0.98
 -1 -2 -12 0.01 0.55
 -1 -2 -13 0.69 0.95
 1 2 13 0.77 0.7
 1 2 14 1.76 1.33
 -1 -3 14 11.81 2.94
 -1 -3 13 -0.92 1.09
 -1 -3 12 23.93 3.74
 -1 -3 11 58.69 5.58
 -1 -3 10 0.22 0.85
 1 3 -10 0.8 0.67
 1 3 -9 21.03 2.27
 -1 -3 9 22.19 3.14
 1 3 -8 16.29 2.03
 -1 -3 8 16.69 2.58
 1 3 -7 11.13 1.81
 -1 -3 7 7.98 1.6
 1 3 -6 53.23 4.06
 -1 -3 6 42.9 3.61
 1 3 -5 140.28 6.28
 -1 -3 5 136.26 6.09
 1 3 -4 72.15 4.47
 -1 -3 4 61.81 3.73
 1 3 -3 35.02 3
 -1 -3 3 32.99 2.5
 -1 -3 2 177.79 5.61
 1 3 -2 192.82 7.13
 -1 -3 2 176.66 5.74
 -1 -3 1 318.75 7.25
 1 3 -1 320.68 7.02
 1 3 -1 332.39 9.25
 1 3 -1 319.95 7.19
 1 3 0 59.41 3.68
 -1 -3 0 62.3 2.89
 1 3 0 70.44 3.07
 1 3 1 424.7 10.3
 -1 -3 -1 457.98 8.3
 1 3 1 448.06 7.84
 -1 -3 -2 6.65 1.05
 1 3 2 5.29 1.38
 1 3 3 440.06 10.21
 -1 -3 -3 455.8 8.99
 1 3 4 -0.57 0.91
 -1 -3 -4 -0.72 0.71
 1 3 5 141.09 5.74
 -1 -3 -5 138.89 6.18
 1 3 6 87.93 4.25
 -1 -3 -6 98.42 5.94
 1 3 7 -0.4 0.56
 -1 -3 -7 0.57 0.58
 1 3 7 0.51 0.56
 1 3 8 13.81 1.6
 -1 -3 -8 19.1 3.06
 1 3 8 16.75 2.67
 1 3 9 12.24 2.39
 -1 -3 -9 11.52 2.42
 1 3 9 12.29 1.47
 -1 -3 -10 1.61 1.11
 1 3 10 0.78 0.94
 1 3 11 2.57 1.39
 -1 -3 -11 1.14 0.68
 1 3 12 0.51 0.57
 -1 -3 -12 0.74 0.73
 -1 -3 -13 0.46 0.7
 1 3 13 1.34 0.87
 -1 -4 14 4.51 1.94
 -1 -4 13 9.71 2.56
 -1 -4 12 2.1 0.99
 -1 -4 11 0.79 0.98
 -1 -4 10 1.29 0.71
 1 4 -10 2.36 0.86
 -1 -4 9 32.5 3.91
 1 4 -9 38.71 3.43
 1 4 -8 13.52 1.97
 -1 -4 8 15.2 2.42
 1 4 -7 15.75 2.08
 -1 -4 7 15.33 2.35
 1 4 -6 175.17 7.47
 -1 -4 6 170.76 7.4
 1 4 -5 132.16 6.52
 -1 -4 5 130.99 5.93
 1 4 -4 279.24 9.89
 -1 -4 4 238.58 7.4
 1 4 -3 6.51 1.57
 -1 -4 3 4.54 0.91
 1 4 -2 684.6 16.22
 1 4 -1 18.37 2.74
 -1 -4 1 17.78 1.63
 1 4 0 967.81 18.12
 1 4 0 916.39 11.65
 1 4 1 6.47 0.93
 -1 -4 -1 7.18 0.95
 1 4 2 16.45 2.41
 -1 -4 -2 15.81 1.56
 -1 -4 -3 10.41 1.28
 1 4 3 9.43 1.6
 -1 -4 -4 6.86 1.14
 1 4 4 7.77 1.51
 1 4 5 1.27 0.63
 -1 -4 -5 1.29 0.68
 1 4 6 87.72 4.51
 -1 -4 -6 87.24 5.11
 1 4 7 63.89 3.9
 -1 -4 -7 71.72 5.83
 1 4 7 68.16 5.01
 1 4 8 3.54 1.25
 -1 -4 -8 2.16 0.98
 1 4 8 3.85 1.07
 1 4 9 47.47 4.74
 -1 -4 -9 51.95 5.44
 -1 -4 -10 4.15 1.65
 1 4 10 1.41 0.75
 -1 -4 -11 6.26 1.97
 1 4 11 4.48 1.59
 1 4 12 3.71 1.69
 -1 -4 -12 3.85 1.81
 1 4 13 -0.2 1.13
 -1 -4 -13 1.01 0.51
 -1 -5 14 -1.36 1.07
 -1 -5 13 -1.01 1.06
 -1 -5 12 -0.54 0.76
 -1 -5 11 3.4 1.29
 -1 -5 10 4.55 1.13
 1 5 -10 9.32 2.04
 1 5 -9 200.42 9.02
 -1 -5 9 170.23 8.96
 -1 -5 8 -1.26 1.27
 1 5 -8 0.03 0.48
 -1 -5 7 127.7 6.84
 1 5 -7 129.77 6.77
 1 5 -6 7.5 1.65
 -1 -5 6 8.09 1.57
 -1 -5 5 8 1.39
 1 5 -5 6.79 1.51
 1 5 -4 -0.04 0.72
 -1 -5 4 1.22 0.67
 -1 -5 3 115.95 5.05
 1 5 -3 117 6.44
 1 5 -2 5.13 1.42
 1 5 -1 14.23 2.2
 1 5 0 20.77 2.61
 -1 -5 0 21.2 1.75
 1 5 0 21.44 1.78
 1 5 1 -0.37 0.3
 1 5 1 -1.3 0.9
 -1 -5 -1 -0.54 0.37
 1 5 2 4.1 1.18
 -1 -5 -2 3.95 0.74
 1 5 3 9.61 1.79
 -1 -5 -3 8.95 1.26
 1 5 4 74 4.77
 -1 -5 -4 75.97 3.89
 1 5 5 30.11 2.96
 -1 -5 -5 32.88 2.73
 1 5 6 106.79 5.74
 -1 -5 -6 107.42 5.3
 1 5 7 47.5 3.85
 1 5 7 51.05 4.32
 -1 -5 -7 48 4.85
 -1 -5 -7 43.2 3.78
 -1 -5 -8 18.67 3.25
 1 5 8 17.26 2.55
 1 5 8 17.61 2.32
 -1 -5 -8 13.44 2.25
 1 5 9 31.32 4.11
 -1 -5 -9 30.64 4.22
 -1 -5 -9 26.58 3.65
 -1 -5 -10 3.28 1.39
 1 5 10 2.69 1.18
 -1 -5 -11 1.2 0.75
 1 5 11 3.31 1.46
 -1 -5 -12 0.65 0.68
 1 5 12 -1.64 1.16
 -1 -6 13 1.31 1.1
 -1 -6 12 1.32 0.89
 -1 -6 11 8.37 2.33
 -1 -6 10 -0.14 0.57
 1 6 -10 1.82 1.26
 1 6 -9 79.91 6.16
 -1 -6 9 66.12 5.61
 1 6 -8 1.17 0.68
 -1 -6 8 1.03 0.98
 1 6 -7 169.79 8.72
 -1 -6 7 142.33 7.24
 1 6 -6 23.63 3.18
 -1 -6 6 23.65 2.64
 1 6 -5 0.74 0.56
 -1 -6 5 -0.27 0.49
 1 6 -4 0.29 0.72
 -1 -6 4 1.19 0.51
 1 6 -3 117.27 6.79
 1 6 -2 9.26 1.93
 1 6 -1 13.58 2.38
 1 6 0 2.61 0.68
 1 6 0 4.54 1.49
 1 6 1 18.77 2.65
 -1 -6 -1 19.02 1.58
 1 6 2 67.54 4.96
 -1 -6 -2 61.08 2.9
 1 6 3 0.33 0.51
 -1 -6 -3 0.79 0.31
 -1 -6 -4 7 1.21
 1 6 4 5.46 1.36
 -1 -6 -5 3.4 0.89
 1 6 5 3.33 1.23
 1 6 6 12.51 1.99
 -1 -6 -6 10.39 1.6
 1 6 6 10.69 2.09
 -1 -6 -7 1.21 0.48
 1 6 7 0.55 0.58
 1 6 7 -0.07 0.68
 -1 -6 -8 3.39 1.52
 1 6 8 2.31 0.8
 1 6 8 3.81 1.26
 1 6 9 1.56 0.77
 -1 -6 -9 1.99 1.18
 1 6 10 -0.35 0.55
 -1 -6 -10 -1.09 1.06
 1 6 11 -0.93 1.01
 -1 -6 -11 0.15 0.95
 -1 -7 12 1.59 1.02
 -1 -7 11 1.73 1.24
 -1 -7 10 0.89 0.72
 1 7 -10 0.97 0.7
 -1 -7 9 9.1 2.17
 1 7 -9 10.01 2.5
 -1 -7 8 6.01 1.54
 1 7 -8 6.82 2
 -1 -7 7 1.41 0.73
 1 7 -7 3.25 1.58
 1 7 -6 28.14 3.95
 -1 -7 6 27.38 3.03
 1 7 -5 63.08 5.64
 -1 -7 5 58.5 4.28
 1 7 -4 4.33 1.33
 1 7 -3 145.15 8.24
 1 7 -2 1.6 0.89
 1 7 -1 2.68 1.33
 1 7 0 11.94 2.44
 1 7 1 -0.04 1.03
 1 7 2 134.03 7.77
 1 7 3 12.8 2.37
 1 7 4 100.15 6.82
 1 7 5 23.74 3.33
 1 7 5 23.81 2.57
 1 7 6 4.77 1.21
 1 7 6 3.76 1.3
 1 7 7 -0.38 0.65
 1 7 7 -0.48 0.48
 1 7 8 0.5 0.41
 -1 -7 -8 0.81 1.05
 1 7 8 0.32 0.46
 -1 -7 -9 -0.41 0.69
 -1 -7 -10 1.2 0.72
 -1 -8 11 -1.25 1.11
 -1 -8 10 1.12 1.02
 1 8 -10 3.22 1.73
 1 8 -9 0.43 0.57
 -1 -8 9 0.26 0.32
 -1 -8 8 0.58 0.45
 1 8 -8 -0.55 0.75
 -1 -8 7 0.4 0.62
 1 8 -7 -0.48 0.81
 1 8 -6 28.94 4.22
 -1 -8 6 26.52 3.07
 1 8 -5 15.72 3.03
 1 8 -4 86.6 7.25
 1 8 -3 4.35 1.62
 1 8 -2 3.24 1.59
 1 8 -1 6.01 1.96
 1 8 0 2.85 1.38
 1 8 1 58.71 5.71
 1 8 2 11.07 2.42
 1 8 3 69.28 6.19
 1 8 4 11.52 2.51
 1 8 5 9.17 2.18
 1 8 6 6.29 1.82
 1 8 7 -0.09 0.56
 1 8 8 5.91 1.73
 -1 -8 -8 5.33 1.79
 -1 -8 -9 0.29 0.6
 1 9 -10 2.3 0.9
 1 9 -9 4.95 1.77
 1 9 -8 5.36 2.3
 1 9 -7 2.89 1.67
 1 9 -6 0.15 1.03
 1 9 -5 17.08 3.36
 1 9 -4 7.1 2.36
 1 9 -3 11.28 2.76
 1 9 -2 1.45 1.22
 1 9 -1 4.83 1.87
 1 9 0 0.97 1.02
 1 9 1 7.53 2.2
 1 9 2 -2.38 1.53
 1 9 3 -0.37 0.81
 1 9 4 0.29 0.66
 1 9 5 3.47 1.54
 1 9 6 -3.09 1.61
 1 9 7 3.75 1.51
 1 10 -8 5.72 1.92
 1 10 -7 -0.73 0.67
 1 10 -6 5.25 2.07
 1 10 -5 -0.5 0.97
 1 10 -4 2.95 1.64
 1 10 -3 0.49 1.04
 1 10 -2 5.67 2.24
 1 10 -1 2.04 1.2
 1 10 0 1.95 1.16
 1 10 1 6.69 2.35
 1 10 2 0.98 0.92
 1 10 3 1.02 0.98
 1 10 4 -1.08 0.98
 1 10 5 0.58 1.13
 1 10 6 0.54 0.45
 1 11 -5 0.49 1.22
 1 11 -4 2.97 1.71
 1 11 -3 0.66 1.15
 1 11 -2 1.03 1.28
 1 11 -1 1.56 1.3
 1 11 0 -1.58 1.37
 1 11 1 0.1 0.9
 1 11 2 -0.38 0.74
 1 11 3 -2.49 1.57
 -2 11 4 -0.37 0.69
 -2 11 3 -1.72 1.04
 -2 11 2 0.31 0.63
 -2 11 1 0.7 0.9
 -2 11 0 -2.89 1.66
 -2 11 -1 -0.36 0.99
 -2 11 -2 -0.4 1.11
 -2 11 -3 1.38 1.17
 -2 11 -4 -0.67 0.84
 -2 11 -5 0 0.7
 -2 10 7 -0.08 0.55
 2 -10 -7 -0.46 0.65
 -2 10 6 -1.62 1.23
 2 -10 -6 4.62 2.04
 -2 10 5 -0.59 0.69
 -2 10 4 0.29 0.75
 -2 10 3 1.03 0.89
 -2 10 2 2.91 1.25
 -2 10 1 9.06 2.36
 -2 10 0 0.04 0.82
 -2 10 -1 10.89 2.56
 -2 10 -2 0.93 0.72
 -2 10 -3 9.01 2.43
 -2 10 -4 0.29 0.49
 -2 10 -5 7.21 2.31
 -2 10 -6 -1.36 1.09
 -2 10 -7 0.52 0.91
 -2 10 -8 3.83 1.65
 2 -9 -8 0 0.47
 2 -9 -8 -2.28 1.2
 2 -9 -7 3.62 1.77
 2 -9 -7 2.13 1.18
 -2 9 6 0.13 0.49
 2 -9 -6 -0.91 1.13
 -2 9 5 1.28 0.88
 -2 9 4 6.06 1.87
 -2 9 3 -1.24 0.99
 -2 9 2 3.85 1.6
 -2 9 1 2.18 1.33
 -2 9 0 -1.71 1.32
 -2 9 -1 1.96 0.79
 -2 9 -2 2.7 1.27
 -2 9 -3 2.26 1.02
 -2 9 -4 -1.36 0.8
 -2 9 -4 -1.22 0.87
 -2 9 -5 7.06 1.69
 -2 9 -5 4.55 1.67
 -2 9 -6 0.82 0.74
 -2 9 -6 0.71 0.69
 -2 9 -7 -1.72 1.26
 -2 9 -7 0.86 0.83
 -2 9 -8 4.21 1.74
 -2 9 -8 1.59 1.21
 2 -9 9 0.5 0.74
 2 -8 -10 0 0.42
 2 -8 -9 1.39 1.06
 2 -8 -9 0.12 0.46
 2 -8 -8 1.87 1.17
 2 -8 -8 0.24 0.57
 2 -8 -7 3.41 1.38
 2 -8 -7 1 1.08
 -2 8 6 6.79 1.86
 2 -8 -6 5.51 1.71
 -2 8 5 3.71 1.41
 -2 8 4 2.4 1.16
 -2 8 3 0.28 0.49
 -2 8 2 1.33 0.86
 -2 8 1 14.99 2.9
 -2 8 0 9.4 2.21
 -2 8 0 8.29 1.26
 -2 8 -1 -0.2 0.3
 -2 8 -1 -0.88 0.99
 -2 8 -2 3.47 0.94
 -2 8 -2 2.46 1.13
 -2 8 -3 0.83 0.53
 -2 8 -3 -0.02 0.52
 -2 8 -4 6.62 1.39
 -2 8 -4 5.02 1.71
 -2 8 -5 1.07 0.73
 -2 8 -5 1.04 0.68
 2 -8 5 1.4 0.77
 -2 8 -6 4.47 1.59
 2 -8 6 6.71 1.8
 -2 8 -6 6.4 1.6
 -2 8 -7 0.3 0.41
 2 -8 7 -0.76 1.01
 2 -8 8 0.73 0.54
 2 -8 8 1.44 1.02
 2 -8 9 1.17 0.88
 2 -8 9 3.08 1.5
 2 -8 10 3.65 1.96
 2 -8 11 3.48 1.72
 2 -7 -11 0 0.49
 2 -7 -10 -3.02 1.48
 2 -7 -9 3.71 1.45
 2 -7 -9 6.59 1.83
 2 -7 -8 -1.65 0.88
 2 -7 -8 -0.46 0.88
 2 -7 -7 7.63 1.85
 2 -7 -7 7.61 1.93
 2 -7 -6 -0.32 0.58
 2 -7 -6 -0.33 0.76
 2 -7 -5 19.63 2.74
 -2 7 4 2.43 1.2
 -2 7 3 9.3 1.33
 -2 7 3 9.25 2.1
 -2 7 2 0.19 0.44
 -2 7 2 -0.1 0.33
 -2 7 1 0.45 0.62
 -2 7 1 0.52 0.46
 -2 7 0 5.74 1.71
 -2 7 0 7.42 1.33
 -2 7 -1 1.11 0.56
 -2 7 -1 0.05 0.52
 -2 7 -2 2.04 0.81
 -2 7 -2 1.49 0.92
 -2 7 -3 1.23 0.64
 -2 7 -3 0.89 0.74
 -2 7 -4 4.71 1.25
 2 -7 4 5.91 1.55
 -2 7 -4 3.47 1.32
 -2 7 -5 11.9 2.1
 -2 7 -5 9.34 2.14
 2 -7 5 10.09 1.98
 2 -7 6 16.6 3.05
 2 -7 6 13.77 2.46
 -2 7 -6 18.68 3.03
 2 -7 7 0.25 0.44
 2 -7 7 0.86 1.07
 2 -7 8 -0.38 1.1
 2 -7 8 2.25 1.15
 2 -7 9 2.18 1.04
 2 -7 9 2.69 1.49
 2 -7 10 4.1 1.61
 2 -7 11 -1.37 1.32
 2 -6 -12 1.94 1.25
 -2 6 12 12.09 2.7
 -2 6 11 0.18 0.59
 2 -6 -11 -1.18 1.35
 -2 6 10 15.32 2.76
 2 -6 -10 12.3 2.95
 2 -6 -9 -0.42 0.87
 -2 6 9 -0.35 0.72
 2 -6 -9 1.47 1.28
 2 -6 -8 4.24 1.47
 -2 6 8 5.85 1.53
 2 -6 -8 4.42 1.33
 2 -6 -7 -0.6 0.88
 -2 6 7 -0.57 0.68
 -2 6 6 5.47 1.46
 2 -6 -6 6.14 1.72
 2 -6 -6 3.64 1.31
 2 -6 -5 1.36 0.81
 2 -6 -5 0.53 0.59
 2 -6 -4 12.78 2.42
 -2 6 3 11.14 1.56
 -2 6 3 10.3 2.09
 -2 6 2 -1.05 0.82
 -2 6 2 -0.47 0.41
 -2 6 1 0.06 0.48
 -2 6 1 0.14 0.36
 -2 6 0 -0.2 0.52
 -2 6 0 0.66 0.55
 -2 6 -1 67.37 3.94
 -2 6 -1 64.28 5.19
 -2 6 -2 1.28 0.67
 -2 6 -2 -0.5 0.5
 -2 6 -3 21.42 2.51
 -2 6 -3 17 2.65
 -2 6 -4 9.35 1.76
 2 -6 4 11.27 2.11
 -2 6 -5 6.26 1.61
 2 -6 5 5.64 1.78
 2 -6 6 36.47 4.23
 2 -6 6 30.03 3.61
 2 -6 7 1.01 1.11
 2 -6 7 1.08 0.87
 2 -6 8 -1.34 1.35
 2 -6 8 -0.04 0.37
 2 -6 9 10.11 2.42
 2 -6 9 14.61 2.46
 2 -6 10 8.12 2.16
 2 -6 11 16.51 3.74
 2 -6 12 1.97 1.65
 2 -5 -13 0.06 0.73
 -2 5 13 1.23 1.02
 -2 5 12 19.27 3.42
 2 -5 -12 14.71 3.19
 2 -5 -11 13.67 2.82
 -2 5 11 14.64 2.92
 2 -5 -10 23.76 3.61
 -2 5 10 27.15 3.75
 -2 5 9 11.7 2.32
 2 -5 -9 11.13 2.48
 2 -5 -9 9.33 1.92
 -2 5 8 2.02 0.95
 2 -5 -8 0.93 0.47
 2 -5 -8 1.54 0.98
 2 -5 -7 18.15 2.67
 -2 5 7 21.7 2.8
 2 -5 -7 20.78 2.75
 2 -5 -6 9.73 1.92
 -2 5 6 12.23 2.08
 2 -5 -6 8.97 1.85
 2 -5 -5 48.74 4.29
 -2 5 5 58.05 4.32
 2 -5 -5 45.94 3.92
 2 -5 -4 -0.55 0.7
 -2 5 4 0.32 0.45
 2 -5 -4 0 0.42
 2 -5 -3 2.51 1.03
 -2 5 3 3.76 0.98
 -2 5 2 10.52 1.44
 2 -5 -2 8.7 1.74
 2 -5 -1 74.28 5.22
 -2 5 1 71.36 3.72
 2 -5 0 42.62 3.88
 -2 5 0 38.83 2.94
 2 -5 1 26.26 3.03
 -2 5 -1 24.44 2.34
 2 -5 2 10.91 1.97
 -2 5 -2 11.82 1.75
 2 -5 3 21.76 2.86
 -2 5 -3 16.85 2.17
 -2 5 -4 -0.78 0.92
 2 -5 4 0.63 0.64
 2 -5 5 0.05 0.5
 -2 5 -5 1.2 0.9
 2 -5 6 14.47 2.38
 2 -5 7 2.74 1.55
 2 -5 7 1.15 0.78
 2 -5 8 31.39 4.12
 2 -5 8 33.97 3.73
 2 -5 9 8.78 2.2
 2 -5 9 16.9 2.89
 2 -5 10 -0.25 0.9
 2 -5 11 6 2.01
 2 -5 12 -0.27 0.95
 2 -5 13 -1.35 1.18
 -2 4 13 -0.51 0.79
 -2 4 12 0.25 0.51
 2 -4 -12 0 0.53
 -2 4 11 1.37 1.05
 2 -4 -11 -1.25 1
 -2 4 10 1.7 1.09
 2 -4 -10 1.83 1.16
 2 -4 -9 6.18 1.45
 -2 4 9 10.49 2.24
 2 -4 -9 6.66 1.89
 -2 4 8 0.02 0.68
 2 -4 -8 -1.1 1.02
 2 -4 -8 -0.14 0.39
 -2 4 7 6.55 1.58
 2 -4 -7 8.16 1.8
 2 -4 -7 7.77 1.76
 2 -4 -6 -0.47 0.68
 -2 4 6 0.58 0.46
 -2 4 5 0.34 0.43
 2 -4 -5 0.17 0.45
 2 -4 -5 -0.26 0.69
 -2 4 5 0.68 0.49
 -2 4 4 0.45 0.4
 2 -4 -4 0.82 0.63
 2 -4 -4 -0.34 0.68
 -2 4 4 0.55 0.62
 -2 4 4 0.79 0.47
 2 -4 -3 154.51 7.07
 -2 4 3 155.83 7.22
 2 -4 -3 150.58 6
 -2 4 3 160.32 6.04
 2 -4 -2 131.57 6.62
 -2 4 2 137.83 6.87
 -2 4 2 126.42 5.14
 2 -4 -1 1456.86 21.66
 -2 4 1 1488.34 22.18
 -2 4 1 1484.49 18.17
 2 -4 0 402.96 11.64
 -2 4 0 401.3 11.78
 -2 4 0 399.72 9.7
 2 -4 1 1082.13 18.57
 -2 4 -1 1049.44 18.84
 -2 4 -1 1038.6 15.88
 2 -4 2 45.77 3.95
 -2 4 -2 40.68 3.82
 -2 4 -2 42.5 3.44
 2 -4 3 46.6 3.74
 -2 4 -3 37.5 3.68
 -2 4 -3 43.92 3.55
 -2 4 -4 3.22 1.2
 2 -4 4 2.16 0.79
 -2 4 -4 2.75 1.19
 2 -4 5 3.92 1.22
 -2 4 -5 3.34 1.14
 2 -4 6 1.83 0.64
 2 -4 7 3.47 1.13
 2 -4 8 38.57 4.56
 2 -4 8 42.54 3.93
 2 -4 9 -0.06 1.11
 2 -4 9 0.22 0.31
 2 -4 10 2.52 1.35
 2 -4 11 4.15 1.99
 2 -4 12 0.03 0.73
 2 -4 13 0.66 0.92
 -2 3 14 -0.17 0.57
 -2 3 13 6.85 2.01
 -2 3 12 -0.77 1.09
 -2 3 11 5.89 1.87
 2 -3 -10 16.52 2.89
 -2 3 10 19.45 3.19
 -2 3 9 21.95 3.16
 2 -3 -9 20.96 3.18
 -2 3 8 47.94 4.52
 2 -3 -8 51.99 4.62
 2 -3 -7 2.81 1.05
 2 -3 -7 2.9 1.1
 -2 3 7 2.38 0.8
 -2 3 7 2.34 0.87
 2 -3 -6 0.37 0.58
 -2 3 6 0.79 0.35
 2 -3 -6 1.32 0.55
 -2 3 6 1.03 0.5
 -2 3 5 12.43 2.07
 -2 3 5 11.94 1.88
 2 -3 -5 11.48 1.88
 -2 3 5 10.53 1.66
 2 -3 -5 11 1.9
 2 -3 -4 15.39 2.3
 -2 3 4 16.12 2.26
 2 -3 -4 14.45 1.89
 -2 3 4 17.03 2.13
 -2 3 4 15.86 2.18
 -2 3 3 15.94 2.17
 2 -3 -3 14.84 1.68
 2 -3 -3 21.51 2.96
 -2 3 3 16.56 1.94
 -2 3 2 118.77 5.99
 2 -3 -2 112.5 4.25
 -2 3 2 108.21 4.86
 -2 3 1 451.41 11.65
 2 -3 -1 433.02 7.09
 -2 3 1 446.35 10.12
 -2 3 0 51.92 3.98
 -2 3 0 50.78 3.47
 2 -3 0 60.55 4.48
 -2 3 -1 238.41 8.49
 -2 3 -1 224.02 7.46
 -2 3 -2 -0.7 0.76
 2 -3 2 -1.23 1.09
 -2 3 -2 -0.6 0.76
 -2 3 -3 29.62 3.11
 -2 3 -3 32.33 2.98
 -2 3 -4 17.93 2.44
 -2 3 -4 19.99 2.62
 2 -3 4 23.02 2.84
 -2 3 -5 104.55 5.73
 -2 3 -5 117.99 6.95
 2 -3 5 105.94 6
 2 -3 6 12.35 2.16
 -2 3 -6 10.29 1.76
 -2 3 -7 40.88 3.47
 2 -3 7 51.81 4.02
 2 -3 9 -0.19 0.8
 2 -3 10 78.23 6.99
 2 -3 11 9.23 2.7
 2 -3 12 7.94 2.53
 2 -3 13 1.94 1.83
 -2 2 14 5.66 2.16
 -2 2 13 8.2 2.33
 -2 2 12 4.13 1.55
 -2 2 11 26.07 3.76
 -2 2 10 11.93 2.49
 -2 2 9 2.54 1.17
 -2 2 9 3.33 0.87
 -2 2 8 43.57 4.32
 -2 2 8 48.95 3.53
 -2 2 7 64.84 4.14
 -2 2 7 60.63 4.73
 2 -2 -7 61.55 4.64
 -2 2 6 46.55 4.01
 -2 2 6 47.14 3.52
 2 -2 -6 43.99 3.62
 -2 2 5 79.98 4.68
 -2 2 5 83.53 5.26
 2 -2 -5 74.74 4.4
 -2 2 5 80.1 4.83
 2 -2 -4 4.54 1.14
 -2 2 4 4.09 1.13
 2 -2 -4 3.04 0.9
 -2 2 4 4.35 1.08
 -2 2 4 5.16 1.32
 -2 2 3 92.42 4.92
 2 -2 -3 84.1 3.68
 -2 2 3 96.81 4.93
 2 -2 -3 93.93 5.28
 -2 2 2 94.29 4.94
 2 -2 -2 81.9 3.05
 -2 2 2 88.96 4.46
 -2 2 1 90.51 4.87
 -2 2 1 85.51 4.42
 2 -2 -1 98.46 5.64
 -2 2 0 0.13 0.69
 2 -2 0 1.22 0.83
 -2 2 0 -0.5 0.74
 -2 2 -1 15.33 2.03
 -2 2 -1 15.43 1.92
 -2 2 -2 137.46 6.17
 -2 2 -2 144.66 6.34
 -2 2 -3 12.95 1.85
 -2 2 -3 13.7 1.99
 2 -2 3 10.3 0.94
 -2 2 -4 2.48 1.22
 2 -2 4 2.04 0.75
 2 -2 4 0.22 0.16
 -2 2 -4 1.98 0.92
 -2 2 -5 156.26 6.75
 -2 2 -5 161.62 7.74
 -2 2 -6 2.08 0.84
 -2 2 -7 -0.55 0.61
 -2 2 -8 0.7 0.58
 2 -2 9 35.05 4.44
 2 -2 10 42.83 5.1
 2 -2 11 13.5 2.83
 2 -2 12 12.21 3.08
 2 -2 13 2.05 1.13
 -2 1 14 2.49 1.46
 -2 1 13 7.68 2.16
 -2 1 12 1.58 1.19
 -2 1 11 80.27 6.72
 -2 1 10 5.44 1.81
 -2 1 10 5.65 1.13
 -2 1 9 18.28 3.07
 -2 1 9 20.39 2.12
 -2 1 8 -0.53 0.96
 -2 1 8 1.35 0.62
 -2 1 7 159.62 7.74
 -2 1 7 165.37 6.44
 -2 1 6 0.25 0.43
 -2 1 6 0.68 0.46
 -2 1 5 21.96 2.69
 -2 1 5 21.41 2.27
 -2 1 5 22.23 2.55
 -2 1 4 115.61 6.07
 -2 1 4 99.69 4.85
 -2 1 4 115.97 5.81
 -2 1 3 36.58 2.76
 -2 1 3 43.4 3.43
 -2 1 2 73.14 4.02
 -2 1 2 78.57 4.28
 -2 1 1 1.55 0.87
 -2 1 1 0.3 0.65
 -2 1 0 10.82 1.65
 -2 1 0 12.51 1.95
 -2 1 -1 102.81 4.87
 -2 1 -1 115.77 5.46
 -2 1 -2 18.14 2
 -2 1 -2 22.18 2.48
 -2 1 -3 133.41 5.83
 -2 1 -3 155.42 6.83
 -2 1 -4 65.46 4.29
 -2 1 -4 69.42 4.76
 -2 1 -5 77.23 4.66
 -2 1 -5 73.55 5.12
 -2 1 -6 22.09 2.44
 -2 1 -6 25.11 3.35
 -2 1 -7 45.35 3.55
 -2 1 -8 26.54 2.66
 -2 1 -9 16.3 2.01
 2 -1 10 5.01 1.62
 2 -1 11 15.11 3.09
 2 -1 12 3.36 2.08
 2 -1 13 3.85 1.92
 -2 0 14 0.25 0.8
 -2 0 13 -0.91 1.19
 -2 0 12 1.82 0.63
 -2 0 11 5.19 1.64
 -2 0 10 5.23 1.76
 -2 0 10 4.88 1.12
 -2 0 9 14.19 1.79
 -2 0 9 12.67 2.43
 -2 0 8 5.79 1.49
 -2 0 8 5.66 1.13
 -2 0 7 43.3 3.17
 -2 0 7 43.39 4.11
 -2 0 6 0.29 0.5
 -2 0 6 1.94 0.82
 -2 0 5 162.01 6.64
 -2 0 5 158.29 7.44
 -2 0 5 159.01 7.15
 -2 0 4 4.84 1.22
 -2 0 4 3.6 1.07
 -2 0 4 4.4 1.14
 -2 0 3 17.56 2.3
 -2 0 3 13.42 1.86
 -2 0 2 14.44 2.06
 -2 0 2 10.09 1.62
 -2 0 1 42.28 3.57
 -2 0 1 35.07 3.02
 -2 0 0 610.78 13.72
 -2 0 0 616.66 13.52
 -2 0 -1 82.12 5.04
 -2 0 -1 63.08 3.98
 -2 0 -2 0.47 0.5
 -2 0 -2 1.02 0.7
 -2 0 -2 0.65 0.26
 -2 0 -3 -0.04 0.81
 -2 0 -3 0.96 0.71
 -2 0 -3 0.49 0.3
 -2 0 -4 252.2 8.64
 -2 0 -4 257.36 6.92
 -2 0 -5 -0.99 0.85
 -2 0 -5 -0.03 0.33
 -2 0 -6 6.89 1.65
 -2 0 -6 7.94 1.41
 -2 0 -6 7.96 1.37
 -2 0 -7 16.23 2.83
 -2 0 -7 16.29 2.08
 -2 0 -7 16.56 2.29
 -2 0 -8 12.44 1.88
 -2 0 -8 11.87 2.05
 -2 0 -9 3.48 0.95
 2 0 10 19.84 3.39
 2 0 11 3.79 1.67
 2 0 12 1.22 1.3
 2 0 13 0.01 1.01
 -2 -1 14 3.37 1.41
 -2 -1 13 10.32 2.67
 -2 -1 12 1.44 0.93
 -2 -1 11 52.28 5.54
 -2 -1 10 8.06 1.32
 -2 -1 10 9.82 2.29
 -2 -1 9 -0.18 0.89
 -2 -1 9 1.7 0.79
 -2 -1 8 12.19 1.91
 -2 -1 8 10.96 2.18
 -2 -1 7 4 1.26
 -2 -1 7 6.11 1.29
 -2 -1 6 49.33 3.92
 -2 -1 6 44.16 4.07
 -2 -1 5 45.15 3.67
 -2 -1 5 43.33 3.96
 -2 -1 5 42.84 3.76
 -2 -1 4 94.26 5.32
 -2 -1 4 91.81 5.47
 -2 -1 4 92.99 5.56
 -2 -1 3 177.01 7.38
 -2 -1 2 11.49 1.81
 -2 -1 1 187.23 6.99
 -2 -1 0 24.7 2.57
 -2 -1 -1 288.92 8.87
 -2 -1 -2 102.3 5.61
 -2 -1 -2 91.1 5.04
 -2 -1 -3 212.63 8.02
 -2 -1 -3 219.53 8.53
 -2 -1 -4 101.91 4.66
 -2 -1 -4 110.43 6.12
 -2 -1 -4 100.75 5.73
 -2 -1 -5 9.95 1.74
 -2 -1 -5 15.96 2.28
 -2 -1 -5 13.13 1.75
 -2 -1 -6 85.62 5.12
 -2 -1 -6 80.66 5.71
 -2 -1 -7 3.12 1.2
 -2 -1 -7 4.97 1.41
 -2 -1 -7 5.27 1.47
 -2 -1 -8 3.94 1.62
 -2 -1 -8 3.9 1.11
 -2 -1 -8 3.2 1.14
 -2 -1 -9 12.33 1.84
 -2 -1 -9 13.36 2.42
 2 1 10 1.05 1.22
 -2 -1 -10 0.38 0.6
 2 1 11 -1.05 0.95
 -2 -1 -11 -1.13 0.93
 2 1 12 0.35 1.1
 2 1 13 2.24 1.74
 -2 -2 14 10.08 2.97
 -2 -2 13 2.02 1.39
 -2 -2 12 5.54 1.99
 -2 -2 11 0.48 0.82
 -2 -2 10 14.34 2.75
 -2 -2 10 13.96 2.03
 2 2 -10 16.03 2.47
 -2 -2 9 6.85 1.94
 -2 -2 9 7.53 1.52
 -2 -2 8 6.77 1.49
 -2 -2 8 7.22 1.71
 -2 -2 7 56.91 4.75
 -2 -2 6 15.31 2.41
 -2 -2 5 254.08 9.73
 -2 -2 4 63.42 4.69
 -2 -2 4 63.55 4.59
 -2 -2 3 121.5 6.22
 -2 -2 2 290.56 9.25
 -2 -2 1 116.46 5.54
 -2 -2 0 409.33 10.27
 -2 -2 -1 20.18 2.41
 -2 -2 -2 4.5 1.07
 -2 -2 -3 8.61 1.59
 -2 -2 -4 11.85 1.92
 -2 -2 -5 39.3 3.41
 -2 -2 -5 36.69 3.64
 -2 -2 -6 26.69 3.05
 -2 -2 -6 23.95 2.81
 -2 -2 -6 18.01 2.61
 -2 -2 -7 95.85 6.02
 -2 -2 -7 91.87 6.17
 -2 -2 -7 82.58 6.06
 2 2 8 40.44 3.47
 -2 -2 -8 45.52 4.18
 -2 -2 -8 41.79 4.34
 -2 -2 -8 39.59 4.45
 -2 -2 -9 13.78 2.63
 -2 -2 -9 19.1 3.07
 -2 -2 -10 10.21 2.62
 2 2 10 7.99 2.2
 -2 -2 -10 8.47 2.05
 -2 -2 -11 3.39 1.66
 2 2 11 5.16 1.82
 -2 -2 -11 4.01 1.35
 -2 -2 -12 1.6 1.14
 2 2 12 3.42 1.7
 -2 -2 -12 2.17 1.22
 -2 -2 -13 1.73 1.55
 2 2 13 0 0.66
 -2 -2 -13 -1.46 1.55
 -2 -3 14 3.05 1.52
 -2 -3 13 2.85 1.57
 -2 -3 12 -0.42 1
 -2 -3 11 11.9 2.71
 -2 -3 10 5.29 1.33
 -2 -3 10 4.53 1.37
 2 3 -9 177.97 8.7
 -2 -3 9 143.82 8.4
 2 3 -8 84.53 6.01
 -2 -3 8 62.09 5.1
 -2 -3 7 37.6 3.97
 -2 -3 6 38.46 3.86
 -2 -3 5 -0.76 0.91
 -2 -3 4 21.42 2.76
 -2 -3 4 20.46 2.68
 -2 -3 3 135.07 6.68
 -2 -3 2 27.29 2.84
 -2 -3 1 0.35 0.34
 -2 -3 0 34.77 3.05
 -2 -3 -1 10.81 1.69
 -2 -3 -2 5.13 1.19
 -2 -3 -3 41.92 3.61
 -2 -3 -4 71.1 4.91
 -2 -3 -5 0.07 0.6
 2 3 6 160.72 7.53
 -2 -3 -6 158.55 7.91
 -2 -3 -6 160.98 8.01
 -2 -3 -7 4.54 1.11
 2 3 7 9.29 1.65
 -2 -3 -7 7.37 1.8
 2 3 8 45.56 3.9
 -2 -3 -8 49.24 4.54
 -2 -3 -8 51.96 5.22
 -2 -3 -8 44.37 4.56
 -2 -3 -9 3.01 0.99
 -2 -3 -9 6.61 1.71
 -2 -3 -10 10.45 2.47
 2 3 10 10.09 2.54
 -2 -3 -10 12.08 2.72
 2 3 11 1.44 1.08
 -2 -3 -11 0.34 0.72
 -2 -3 -12 1.12 0.87
 2 3 12 0.86 0.97
 -2 -3 -12 1.13 0.94
 -2 -4 13 2 1.48
 -2 -4 12 -0.33 0.61
 -2 -4 11 8.26 2.27
 2 4 -10 9.54 2.14
 -2 -4 10 9.75 2.27
 2 4 -9 114.82 8.06
 -2 -4 9 80.97 6.28
 2 4 -8 43.44 4.59
 -2 -4 8 34.22 4.02
 2 4 -7 210.56 10.01
 -2 -4 7 184.1 9.21
 -2 -4 6 0.87 0.62
 2 4 -6 0.97 1.08
 -2 -4 5 -0.09 0.52
 2 4 -5 -0.68 0.81
 2 4 -4 36.04 4
 2 4 -3 82.94 6.18
 -2 -4 3 69.77 4.87
 -2 -4 2 41.22 3.65
 -2 -4 1 3.56 1.15
 -2 -4 0 19.83 2.35
 2 4 1 -1.4 1.36
 -2 -4 -1 -0.76 0.6
 2 4 2 83.57 5.93
 -2 -4 -2 80.45 4.98
 -2 -4 -3 5.09 1.28
 2 4 3 5.29 1.42
 2 4 4 25.34 3.17
 -2 -4 -4 23.86 2.83
 -2 -4 -5 2.04 0.94
 2 4 5 2.86 1.15
 -2 -4 -6 9.95 1.88
 2 4 6 14.49 2.33
 -2 -4 -7 0.94 0.53
 2 4 7 -0.38 0.59
 -2 -4 -7 -0.27 0.74
 -2 -4 -8 1.89 0.98
 2 4 8 0.56 0.64
 -2 -4 -8 1.89 1.05
 -2 -4 -9 2.3 1.2
 -2 -4 -9 2.95 1.23
 -2 -4 -10 -0.53 0.79
 2 4 10 0.48 0.83
 -2 -4 -10 1.88 1.41
 -2 -4 -11 1.96 1.3
 2 4 11 -0.15 0.74
 -2 -4 -11 -0.58 0.83
 -2 -5 13 -2.61 1.39
 -2 -5 12 1.44 0.84
 -2 -5 11 0.72 0.86
 2 5 -10 4.27 1.81
 -2 -5 10 1.13 0.72
 -2 -5 9 2.48 1.34
 2 5 -9 0.92 0.65
 2 5 -8 33.52 4.4
 -2 -5 8 24.57 3.34
 -2 -5 7 5.08 1.4
 2 5 -7 7.11 2.41
 2 5 -6 61.28 5.87
 -2 -5 6 48.89 4.49
 2 5 -5 50.61 5.07
 2 5 -4 105.72 7.34
 2 5 -3 157.96 8.84
 -2 -5 3 140.45 7.04
 2 5 -2 51.87 5.06
 -2 -5 2 47.6 3.98
 2 5 -1 -0.85 1.2
 -2 -5 1 2.66 0.97
 2 5 0 22.76 3.27
 -2 -5 0 22.12 2.58
 2 5 1 27.27 3.55
 -2 -5 -1 25.13 2.68
 2 5 2 181.27 9.11
 -2 -5 -2 157.98 6.88
 2 5 3 23.16 3.22
 -2 -5 -3 22.51 2.62
 2 5 4 135.21 8.08
 -2 -5 -4 140.05 7.16
 -2 -5 -5 2.36 0.75
 2 5 5 4.18 1.71
 -2 -5 -6 5.69 1.52
 2 5 6 6.48 1.77
 -2 -5 -7 -0.9 0.97
 2 5 7 1.2 1
 -2 -5 -7 1.35 0.97
 2 5 8 0.96 0.87
 -2 -5 -8 1.15 0.91
 -2 -5 -8 2.09 1.16
 -2 -5 -9 0.86 0.57
 2 5 9 0.84 0.9
 -2 -5 -9 -0.08 0.66
 2 5 10 1.18 0.85
 -2 -5 -10 2.48 1.44
 2 5 11 3.06 1.55
 -2 -5 -11 2.02 1.34
 -2 -6 12 0.96 1.06
 -2 -6 11 0.19 0.68
 2 6 -10 1.15 1.01
 -2 -6 10 0.72 0.98
 2 6 -9 5.37 1.85
 -2 -6 9 2.39 0.86
 2 6 -8 -1.33 1.39
 -2 -6 8 -0.43 1.07
 2 6 -7 6.68 2.06
 -2 -6 7 7.67 1.88
 2 6 -6 12.35 2.8
 -2 -6 6 8.85 1.84
 2 6 -5 100.68 7.97
 2 6 -4 66.26 7.13
 2 6 -3 33.35 4.66
 2 6 -2 -1.05 1.69
 -2 -6 2 -0.91 1.03
 2 6 -1 4.87 1.91
 -2 -6 1 3.24 1.18
 2 6 0 38.64 5.03
 -2 -6 0 28.53 2.97
 2 6 1 55.89 6
 -2 -6 -1 43.42 3.62
 2 6 2 136.69 9.74
 -2 -6 -2 94.1 5.25
 2 6 3 39.97 4.54
 -2 -6 -3 38.84 3.48
 2 6 4 53.53 5.07
 -2 -6 -4 56.15 4.28
 2 6 5 6.8 1.93
 -2 -6 -5 6.84 1.5
 -2 -6 -6 4.72 1.33
 2 6 6 5.14 1.55
 2 6 7 8.5 1.94
 -2 -6 -8 3.7 1.43
 2 6 8 4.03 1.45
 2 6 9 1.67 1.09
 -2 -6 -9 0.8 0.84
 2 6 10 1.99 1.22
 -2 -6 -10 -0.65 0.88
 -2 -7 11 -0.19 0.75
 -2 -7 10 10.25 2.81
 2 7 -10 18.27 3.6
 2 7 -9 0 0.76
 -2 -7 9 1.37 0.99
 2 7 -8 4.83 1.81
 -2 -7 8 6.88 1.92
 2 7 -7 0.9 0.85
 -2 -7 7 2.46 1.21
 2 7 -6 0.73 0.96
 2 7 -5 44.41 5.13
 2 7 -4 0 0.94
 2 7 -3 10.22 2.61
 2 7 -2 9.83 2.5
 2 7 -1 2.12 1.33
 2 7 0 4.93 1.87
 -2 -7 0 5.42 1.28
 2 7 1 12.73 2.87
 -2 -7 -1 14.83 2.08
 2 7 2 -0.87 1.21
 -2 -7 -2 1.13 0.42
 2 7 3 -1.23 1.12
 2 7 4 1.32 1.05
 2 7 5 0.83 0.83
 2 7 6 0.65 0.56
 2 7 7 8.41 2.08
 2 7 8 -1.27 1.29
 -2 -7 -8 0.21 1.08
 -2 -7 -9 -0.47 0.77
 -2 -8 10 1.78 1.13
 2 8 -10 5.01 1.52
 -2 -8 9 -1.42 1.12
 2 8 -9 -2.7 1.84
 2 8 -8 7.19 2.44
 2 8 -7 4.71 1.93
 2 8 -6 4.38 1.9
 2 8 -5 -0.06 0.72
 2 8 -4 2.66 1.49
 2 8 -3 7.36 2.2
 2 8 -2 8.98 2.34
 2 8 -1 3.6 1.51
 2 8 0 -0.63 1.14
 2 8 1 21.7 3.61
 2 8 2 -1.03 0.95
 2 8 3 -0.19 0.73
 2 8 4 -0.12 0.55
 2 8 5 1.13 1.02
 2 8 6 2.46 1.29
 2 8 7 -2.11 1.38
 2 9 -8 1.89 1.22
 2 9 -7 3.51 1.8
 2 9 -6 0.13 0.89
 2 9 -5 2.69 1.56
 2 9 -4 3.89 1.67
 2 9 -3 11.8 2.76
 2 9 -2 1.75 1.51
 2 9 -1 0.71 1.04
 2 9 0 1.12 0.65
 2 9 1 -0.78 1.13
 2 9 2 -0.14 0.6
 2 9 3 0.18 0.89
 2 9 4 0.35 1.05
 2 9 5 4.87 1.89
 2 10 -5 -0.72 1.03
 2 10 -4 3.81 1.78
 2 10 -3 -0.69 1.05
 2 10 -2 3.18 1.73
 2 10 -1 0.91 0.99
 2 10 0 1.39 1.39
 2 10 1 3.5 1.86
 2 10 2 0 1.1
 3 -10 -5 -2.22 1.32
 3 -10 -5 -1.22 1.16
 3 -10 -4 0 0.55
 3 -10 -3 1.22 1.08
 3 -10 -2 0.4 0.7
 3 -10 -1 -1.66 1.25
 3 -10 0 -0.51 1.11
 3 -10 1 -0.71 0.97
 3 -10 2 -0.13 0.71
 3 -10 3 -1.69 1.27
 3 -10 4 0.98 1.02
 3 -10 5 1.11 1.04
 3 -9 -7 2.4 1.39
 3 -9 -7 2.83 1.44
 3 -9 -6 0.66 0.78
 3 -9 -6 0 1.02
 3 -9 -5 -0.68 0.79
 3 -9 -5 0.75 0.75
 3 -9 -4 1.78 1.3
 3 -9 -4 2.62 1.27
 3 -9 -3 -0.12 0.86
 3 -9 -2 -0.26 1
 3 -9 -1 0.52 0.79
 3 -9 0 1.49 1.2
 3 -9 1 -0.27 0.97
 3 -9 2 -0.05 0.52
 3 -9 3 0.22 0.93
 -3 9 -4 0.23 0.32
 3 -9 4 -0.12 0.66
 -3 9 -5 4.2 1.46
 3 -9 5 2.58 1.5
 -3 9 -6 1.11 0.91
 3 -9 6 2.53 1.6
 -3 9 -7 -0.56 0.88
 3 -9 7 2.08 1.53
 3 -8 -8 2.18 1.38
 3 -8 -8 2.07 1.34
 3 -8 -7 -3.51 1.59
 3 -8 -7 -1.99 1.09
 3 -8 -6 -0.78 0.74
 3 -8 -6 1.66 1.1
 3 -8 -5 0.99 0.91
 3 -8 -5 0.47 0.68
 3 -8 -4 0.57 0.98
 3 -8 -4 1.56 0.95
 3 -8 -3 1.73 1.12
 3 -8 -3 -0.38 0.75
 3 -8 -2 0.28 0.57
 3 -8 -1 1.69 1.12
 -3 8 1 -0.32 0.4
 3 -8 0 2.26 1.3
 -3 8 0 1.98 0.71
 3 -8 1 2.52 1.25
 -3 8 -1 3.93 1.22
 -3 8 -2 1.9 0.89
 3 -8 2 0.88 0.64
 -3 8 -3 3.59 1.19
 3 -8 3 2.46 1.26
 -3 8 -4 0.8 0.67
 3 -8 4 0.78 0.85
 -3 8 -5 4.5 1.49
 3 -8 5 2.5 1.31
 -3 8 -6 0.96 0.84
 3 -8 6 -0.19 0.51
 -3 8 -7 -2.97 1.4
 3 -8 7 -1.11 1.1
 3 -8 7 -1.5 1.42
 -3 8 -8 -0.05 0.52
 3 -8 8 -1.38 1.4
 3 -8 8 -0.75 1.05
 3 -8 9 1.62 1.4
 -3 8 -9 1.68 1.13
 3 -8 9 4.06 1.82
 3 -7 -10 5.17 2.19
 3 -7 -9 -1.82 1.11
 3 -7 -9 -0.23 0.54
 3 -7 -8 0.85 0.89
 3 -7 -8 1.1 0.9
 3 -7 -7 4.59 1.93
 3 -7 -7 6.37 1.98
 3 -7 -6 0.82 1.16
 3 -7 -6 -0.29 0.51
 3 -7 -5 5.37 1.92
 3 -7 -5 7.54 1.95
 -3 7 5 5.42 1.36
 3 -7 -4 -0.53 0.71
 3 -7 -4 -0.81 0.76
 -3 7 4 0.24 0.35
 3 -7 -3 1.1 0.47
 3 -7 -3 1.4 0.94
 -3 7 3 2.08 0.85
 -3 7 2 1.19 0.73
 3 -7 -2 -1.73 1.3
 3 -7 -1 13.98 2.83
 -3 7 1 14.04 2.03
 3 -7 0 1.39 1.06
 -3 7 0 0.6 0.56
 3 -7 1 10.04 2.4
 -3 7 -1 10.64 1.99
 -3 7 -2 -0.21 0.56
 3 -7 2 -1.56 1.09
 -3 7 -3 3.13 1.09
 3 -7 3 3.28 1.39
 -3 7 -4 0.96 0.53
 3 -7 4 1.56 1.01
 -3 7 -5 -1 1.15
 3 -7 5 0.26 0.82
 -3 7 -6 2.97 1.25
 3 -7 6 2.63 1.32
 -3 7 -7 0.73 0.58
 3 -7 7 1.04 1.13
 -3 7 -8 4.64 1.79
 3 -7 8 8.78 2.67
 3 -7 8 6.58 2.15
 -3 7 -9 2.41 1.36
 3 -7 9 -0.77 0.93
 3 -7 9 4.03 1.68
 -3 7 -10 -0.69 0.82
 3 -7 10 0.95 1.52
 -3 6 11 0.69 0.77
 3 -6 -11 0 0.47
 -3 6 10 0.51 0.44
 3 -6 -10 -0.47 0.65
 3 -6 -9 -0.57 0.68
 -3 6 9 -0.44 0.85
 3 -6 -9 0 0.76
 3 -6 -8 0.56 0.87
 3 -6 -8 1.68 1.3
 3 -6 -7 1.61 0.89
 3 -6 -7 0.7 0.6
 3 -6 -6 1.22 0.91
 3 -6 -6 -0.6 0.79
 3 -6 -5 -1.12 1.26
 3 -6 -5 -0.93 0.7
 -3 6 5 -0.54 0.56
 3 -6 -4 1.47 1.13
 3 -6 -4 1.42 0.82
 -3 6 4 0.57 0.31
 3 -6 -3 35.73 3.23
 -3 6 3 40.89 3.64
 3 -6 -3 41.34 4.87
 3 -6 -2 2.6 1.14
 3 -6 -2 2.34 1.3
 -3 6 2 6.01 1.55
 -3 6 1 249.76 9.12
 3 -6 -1 304.72 12.96
 3 -6 0 7.36 2.38
 -3 6 0 7.62 1.96
 -3 6 -1 159.51 7.85
 3 -6 1 190.13 10.16
 -3 6 -2 5.7 1.63
 3 -6 2 5.51 1.85
 -3 6 -3 9.21 1.99
 3 -6 3 10.2 2.52
 -3 6 -4 1.27 0.81
 3 -6 4 1.84 1.27
 -3 6 -5 -0.23 0.67
 3 -6 5 -0.26 1.15
 -3 6 -6 4.81 1.68
 3 -6 6 4.98 1.88
 -3 6 -7 1.5 1.08
 3 -6 7 1.49 0.88
 -3 6 -8 6.39 2.06
 3 -6 8 9.11 2.29
 -3 6 -9 -0.04 0.83
 3 -6 9 1.37 1.45
 3 -6 9 0.6 0.89
 -3 6 -10 3.13 1.62
 3 -6 10 -1.24 1.18
 -3 5 11 2.87 1.32
 -3 5 10 5.52 1.94
 3 -5 -10 5.77 1.86
 -3 5 9 -0.4 0.66
 3 -5 -9 0.37 0.84
 3 -5 -8 14.47 2.77
 -3 5 8 16.24 3.02
 3 -5 -8 13.14 2.5
 3 -5 -7 0.52 0.68
 3 -5 -7 1.04 0.83
 3 -5 -6 1.22 0.77
 3 -5 -6 2.03 1.34
 -3 5 6 2.16 0.88
 -3 5 6 0.49 0.74
 3 -5 -5 2.92 0.99
 -3 5 5 3.75 1.42
 3 -5 -5 4.56 1.66
 -3 5 5 4.53 1.36
 3 -5 -4 4.62 1.28
 -3 5 4 3.37 1.27
 -3 5 4 3.28 1.12
 3 -5 -4 4.81 1.62
 -3 5 3 27.13 3.58
 3 -5 -3 27.61 2.55
 -3 5 3 26.19 2.97
 3 -5 -3 31.56 4.13
 3 -5 -2 -0.33 1.16
 3 -5 -2 -0.72 0.37
 -3 5 2 -0.34 0.78
 -3 5 1 118.7 7.73
 3 -5 -1 105.43 4.16
 -3 5 1 103.52 5.84
 3 -5 0 5.16 1.79
 3 -5 0 4.11 0.79
 -3 5 0 4.47 1.56
 -3 5 0 6.85 1.82
 -3 5 -1 38.33 4.39
 -3 5 -1 35.14 3.62
 -3 5 -2 0.75 0.75
 3 -5 2 -0.13 0.82
 -3 5 -2 0.29 0.64
 3 -5 3 4.96 1.58
 -3 5 -3 4.47 1.25
 -3 5 -3 4.88 1.55
 -3 5 -4 0.97 0.84
 -3 5 -4 2.11 1.31
 3 -5 4 0.87 0.81
 -3 5 -5 17.46 2.9
 -3 5 -5 17.37 3.01
 3 -5 5 19.19 3.31
 -3 5 -6 0.01 0.67
 3 -5 6 -0.08 0.61
 -3 5 -7 12.37 2.6
 3 -5 7 16.17 3.04
 -3 5 -8 3.1 1.42
 3 -5 8 4.32 1.4
 -3 5 -9 3.79 1.79
 -3 5 -10 12.47 2.98
 3 -5 10 3.08 1.31
 -3 5 -11 -0.2 0.69
 3 -5 11 -0.27 0.72
 -3 4 12 0.1 0.88
 -3 4 11 9.31 2.5
 -3 4 10 -0.4 0.48
 -3 4 9 3.48 1.41
 -3 4 9 4.82 1.5
 -3 4 8 11.51 2.44
 -3 4 8 9.54 2.01
 -3 4 7 1.21 0.93
 3 -4 -7 2.79 1.06
 -3 4 7 1.02 0.63
 3 -4 -6 15.23 2.65
 3 -4 -6 14.48 2.25
 -3 4 6 13.99 2.34
 -3 4 6 14.88 2.66
 3 -4 -5 6.72 1.91
 3 -4 -5 4.83 1.23
 -3 4 5 6.51 1.83
 -3 4 5 5.25 1.43
 3 -4 -4 4.94 1.66
 3 -4 -4 3.24 0.84
 -3 4 4 4.55 1.54
 -3 4 4 5.11 1.4
 3 -4 -3 13.82 1.61
 3 -4 -3 19.5 3.3
 -3 4 3 11.58 2.03
 -3 4 3 14.08 2.53
 3 -4 -2 -0.07 0.29
 -3 4 2 0.79 0.58
 -3 4 2 1.41 0.85
 3 -4 -1 3.89 0.56
 -3 4 1 4.94 1.52
 3 -4 -1 5.99 1.73
 -3 4 1 3.52 1.01
 -3 4 0 -0.16 0.77
 3 -4 0 0.31 0.58
 -3 4 0 0.16 0.44
 -3 4 -1 8.9 1.85
 3 -4 1 13.2 2.48
 -3 4 -1 8.19 2.11
 -3 4 -2 8.09 1.77
 3 -4 2 11.2 2.51
 -3 4 -2 7.73 2.11
 -3 4 -3 -0.2 0.45
 3 -4 3 1.56 0.97
 -3 4 -3 0.39 0.6
 -3 4 -4 4.95 1.6
 3 -4 4 5.78 1.61
 -3 4 -4 6.81 1.98
 -3 4 -5 16.41 2.82
 3 -4 5 16.37 2.94
 -3 4 -5 16.28 2.85
 -3 4 -6 0.48 0.63
 3 -4 6 1.67 1.28
 -3 4 -6 0.5 0.56
 -3 4 -7 -1.34 1.24
 -3 4 -7 0.32 0.54
 -3 4 -8 4.69 1.85
 -3 4 -9 1.29 0.9
 -3 4 -10 22.02 4.06
 3 -4 10 17.39 3.5
 -3 4 -11 -0.2 0.7
 3 -4 11 -0.11 0.9
 -3 3 12 3.46 1.6
 -3 3 11 14.31 3.06
 -3 3 10 9.45 2.47
 -3 3 10 10.05 1.98
 -3 3 9 -1.77 1.33
 -3 3 9 -0.12 0.53
 -3 3 8 -0.39 0.88
 -3 3 8 1.4 0.79
 -3 3 7 38.49 4.49
 -3 3 7 34.16 3.84
 -3 3 6 2.41 1.21
 -3 3 6 3.11 1.29
 -3 3 5 15.84 2.59
 -3 3 5 16.3 2.61
 -3 3 4 19.72 2.87
 -3 3 4 17.52 2.53
 3 -3 -3 5.31 1.54
 -3 3 3 5 1.54
 -3 3 3 4.97 1.47
 3 -3 -2 11.6 2.22
 -3 3 2 11.36 2.24
 -3 3 2 11.43 2.04
 3 -3 -1 4.71 1.45
 -3 3 1 2.98 1.19
 -3 3 1 4.54 1.37
 3 -3 0 4.32 1.3
 -3 3 0 4.67 1.49
 -3 3 0 5.47 1.53
 -3 3 -1 18.72 2.96
 3 -3 1 21.88 3.05
 -3 3 -1 17.29 2.57
 3 -3 2 0.32 0.62
 -3 3 -2 -0.06 0.51
 -3 3 -3 29.3 3.65
 -3 3 -3 31.45 3.62
 -3 3 -4 -0.07 1.12
 -3 3 -4 2.58 1.03
 -3 3 -5 16.9 2.84
 -3 3 -5 17.47 2.94
 -3 3 -6 0.81 0.51
 -3 3 -6 -0.64 1.13
 -3 3 -7 19.59 3.05
 -3 3 -7 21.49 3.39
 -3 3 -8 -0.5 0.79
 -3 3 -8 0.81 0.8
 -3 3 -9 9.52 2.41
 -3 3 -9 7.63 1.84
 -3 3 -10 -0.59 1.25
 -3 3 -11 1.21 0.9
 3 -3 11 2.52 1.83
 -3 2 13 -0.49 0.76
 -3 2 12 0.04 0.72
 -3 2 11 1.09 0.82
 -3 2 10 -0.48 0.6
 -3 2 10 0.29 0.84
 -3 2 9 8.53 2.36
 -3 2 9 6.74 1.65
 -3 2 8 0.59 0.9
 -3 2 8 1.16 0.69
 -3 2 7 8.1 2.15
 -3 2 7 8.16 1.89
 -3 2 6 15.38 2.55
 -3 2 6 15.76 2.76
 -3 2 6 14.27 2.42
 -3 2 5 9.54 1.93
 -3 2 5 7.76 1.78
 -3 2 4 4.08 1.37
 -3 2 4 3.91 1.33
 -3 2 3 3.67 1.28
 -3 2 3 2.62 0.93
 -3 2 2 12.01 2.29
 -3 2 2 9 1.82
 -3 2 1 3.46 1.15
 -3 2 1 2.64 0.96
 -3 2 0 40.21 4.2
 -3 2 0 42.03 4.18
 -3 2 -1 24.83 3.25
 -3 2 -1 23.99 3.1
 -3 2 -2 3.78 1.32
 -3 2 -2 3.77 1.41
 -3 2 -3 6.49 1.75
 -3 2 -3 6.76 1.76
 -3 2 -4 42.64 4.39
 -3 2 -4 42.28 4.36
 -3 2 -5 3.22 1.24
 -3 2 -5 4.88 1.76
 -3 2 -6 7.85 2.02
 -3 2 -6 8.41 1.88
 -3 2 -7 -1.27 1.04
 -3 2 -7 -0.2 0.63
 -3 2 -8 6.1 2.11
 -3 2 -8 4.69 1.54
 -3 2 -9 8.89 2.42
 -3 2 -9 7.25 1.79
 -3 2 -10 0.99 0.8
 -3 2 -11 0.24 1.02
 3 -2 11 -0.13 1.16
 -3 2 -12 -1.77 1.44
 3 -2 12 0.9 1.19
 -3 1 13 7.59 2.35
 -3 1 12 1.12 0.99
 -3 1 11 12.88 3
 -3 1 10 10.69 2.6
 -3 1 10 9.73 1.9
 -3 1 9 -1.24 1.1
 -3 1 9 -0.23 0.42
 -3 1 8 2.8 1.17
 -3 1 8 2.88 1.15
 -3 1 7 3.76 1.43
 -3 1 7 3.56 1.16
 -3 1 6 25.42 3.63
 -3 1 6 22.68 3.06
 -3 1 6 24.74 3.28
 -3 1 5 0.42 0.43
 -3 1 5 -0.22 0.66
 -3 1 4 6.36 1.44
 -3 1 4 8.37 1.89
 -3 1 3 76.68 5.14
 -3 1 3 82.75 5.63
 -3 1 2 5.1 0.8
 -3 1 2 11.39 2.04
 -3 1 2 10.81 2.04
 -3 1 1 20.68 2.76
 -3 1 1 21.81 2.82
 -3 1 0 9.72 1.94
 -3 1 0 11.25 2.2
 -3 1 -1 31.25 3.33
 -3 1 -1 35.32 3.83
 -3 1 -2 82.22 5.53
 -3 1 -2 81.04 5.61
 -3 1 -3 3.61 1.46
 -3 1 -3 2.95 1.24
 -3 1 -4 56.17 4.9
 -3 1 -4 56.19 5.01
 -3 1 -5 3.96 1.39
 -3 1 -5 5.77 1.83
 -3 1 -6 14.11 2.65
 -3 1 -6 14.88 2.56
 -3 1 -7 8.15 2.22
 -3 1 -7 6.92 1.78
 -3 1 -8 -0.07 0.8
 -3 1 -8 0.28 0.56
 -3 1 -9 6.84 2.04
 -3 1 -10 0.09 0.77
 -3 1 -11 1.61 0.79
 3 -1 11 0.01 0.85
 -3 1 -12 0.13 0.65
 3 -1 12 -0.12 1.05
 -3 0 13 1.78 1.14
 -3 0 12 -0.58 1.25
 -3 0 11 -0.4 0.68
 -3 0 10 11.77 2.72
 -3 0 10 11.53 2.06
 -3 0 9 0.59 0.83
 -3 0 9 0.56 0.5
 -3 0 8 0.64 0.7
 -3 0 8 1.62 0.84
 -3 0 7 18.85 3.26
 -3 0 7 18.97 2.65
 -3 0 6 2.05 1.32
 -3 0 6 0.74 0.6
 -3 0 6 2.3 1.29
 -3 0 5 82.74 5.7
 -3 0 5 87.99 6.27
 -3 0 4 -0.13 0.53
 -3 0 4 -0.27 0.62
 -3 0 3 74.46 5.61
 -3 0 3 68.81 5.26
 -3 0 2 13.65 2.43
 -3 0 2 11.79 2.18
 -3 0 1 108.54 6.91
 -3 0 1 95.24 6.07
 -3 0 0 42.37 4.34
 -3 0 0 39.01 3.95
 -3 0 -1 9.29 2.05
 -3 0 -1 8.46 2.03
 -3 0 -2 4.65 1.31
 -3 0 -2 5.36 0.7
 -3 0 -2 6.41 1.7
 -3 0 -3 1.19 0.67
 -3 0 -3 0.86 0.82
 -3 0 -3 1.1 0.41
 -3 0 -4 1.51 0.51
 -3 0 -4 2.3 0.57
 -3 0 -5 31.91 3.7
 -3 0 -5 33.89 2.57
 -3 0 -5 32.03 3.98
 -3 0 -6 2.93 1.31
 -3 0 -6 1.14 0.79
 -3 0 -6 2.72 0.83
 -3 0 -7 18.14 3.24
 -3 0 -7 16.08 2.66
 -3 0 -8 37.33 4.27
 -3 0 -8 37 4.64
 -3 0 -9 0.49 0.61
 -3 0 -10 4.65 1.82
 -3 0 -11 1.61 0.77
 -3 -1 13 -0.74 0.94
 -3 -1 12 0.8 0.75
 -3 -1 11 4.46 1.84
 -3 -1 10 28.74 4.34
 -3 -1 10 24.23 2.89
 -3 -1 9 19.84 2.75
 -3 -1 9 22.22 3.68
 -3 -1 8 89.35 7.41
 -3 -1 8 82.89 5.91
 -3 -1 7 0.76 1.01
 -3 -1 7 1.93 0.93
 -3 -1 6 24.75 3.36
 -3 -1 6 23.54 3.38
 -3 -1 5 3.45 1.23
 -3 -1 5 2.93 1.06
 -3 -1 4 35.02 3.96
 -3 -1 4 29.6 3.65
 -3 -1 3 8.95 2.03
 -3 -1 3 6.72 1.66
 -3 -1 2 34.92 4.07
 -3 -1 2 28.37 3.39
 -3 -1 1 29.33 3.72
 -3 -1 1 23.33 3.05
 -3 -1 0 8.52 2.18
 -3 -1 0 6.56 1.61
 -3 -1 -1 13.95 2.74
 -3 -1 -1 10.54 2.22
 -3 -1 -2 4.41 1.46
 -3 -1 -2 5.17 1.68
 -3 -1 -3 24.1 2.1
 -3 -1 -3 20.55 2.93
 -3 -1 -4 13.19 2.54
 -3 -1 -4 14.73 2.75
 -3 -1 -4 14.58 1.79
 -3 -1 -5 8.52 2.05
 -3 -1 -5 10.49 2.51
 -3 -1 -5 10.46 1.57
 -3 -1 -6 64.23 5.55
 -3 -1 -6 72.86 4.8
 -3 -1 -6 60.4 5.66
 -3 -1 -7 0.98 0.56
 -3 -1 -7 2.01 0.63
 -3 -1 -7 2.58 0.96
 -3 -1 -8 26.2 3.3
 -3 -1 -8 31.21 3.44
 -3 -1 -8 27.4 4.06
 -3 -1 -9 -0.22 0.69
 -3 -1 -9 -0.4 0.78
 -3 -1 -10 4.29 1.77
 -3 -1 -11 0 0.53
 -3 -2 13 -1.36 1.15
 -3 -2 12 0.86 0.57
 -3 -2 11 3.97 1.88
 -3 -2 10 34.63 4.89
 -3 -2 10 33 3.77
 -3 -2 9 19.01 2.99
 -3 -2 9 17.3 3.28
 -3 -2 8 94 7.51
 -3 -2 8 94.49 6.78
 -3 -2 7 47.44 5.16
 -3 -2 7 50.75 5.01
 -3 -2 6 1.52 0.74
 -3 -2 6 0.93 0.55
 -3 -2 5 0.84 0.79
 -3 -2 5 1.93 1.16
 -3 -2 4 24.57 3.32
 -3 -2 4 21.18 3.06
 -3 -2 3 8.46 2.12
 -3 -2 3 6.2 1.68
 -3 -2 2 21.35 3.25
 -3 -2 2 16.18 2.59
 -3 -2 1 1.11 0.88
 -3 -2 1 0.81 0.72
 -3 -2 0 11.65 2.41
 -3 -2 0 9.63 1.99
 -3 -2 -1 18.01 3.11
 -3 -2 -1 16.23 2.6
 -3 -2 -2 19.26 3.23
 -3 -2 -2 19.23 3.01
 -3 -2 -3 2.36 1.06
 -3 -2 -3 2.83 1.4
 -3 -2 -4 8.35 1.99
 -3 -2 -4 9.18 2.01
 -3 -2 -4 12.06 1.85
 -3 -2 -5 10.46 2.18
 -3 -2 -5 13.86 2.71
 -3 -2 -5 12.37 1.81
 -3 -2 -6 4.16 1.54
 -3 -2 -6 6.09 1.77
 -3 -2 -6 6.34 1.6
 -3 -2 -7 -0.26 0.65
 -3 -2 -7 -0.45 0.94
 -3 -2 -7 -0.05 0.74
 -3 -2 -8 -0.45 0.59
 -3 -2 -8 1.32 1
 -3 -2 -8 0.45 0.49
 -3 -2 -9 -0.01 0.82
 -3 -2 -9 1.02 0.58
 -3 -2 -10 2.11 1.68
 -3 -2 -11 0.64 0.85
 -3 -3 12 0.46 0.93
 -3 -3 11 1.13 0.98
 -3 -3 10 2.45 1.18
 -3 -3 10 1.93 1.04
 -3 -3 9 2.38 1.37
 -3 -3 9 2.08 0.99
 -3 -3 8 9.39 2.23
 -3 -3 8 8.76 2.34
 -3 -3 7 22.5 3.5
 -3 -3 7 21.72 3.53
 -3 -3 5 2.63 1.32
 -3 -3 4 157.29 8.88
 -3 -3 3 6.18 1.77
 -3 -3 2 53.56 4.91
 -3 -3 1 0.88 0.65
 -3 -3 0 5.76 1.53
 -3 -3 -1 63.35 5.15
 -3 -3 -2 37.86 4.2
 -3 -3 -3 66.64 5.8
 -3 -3 -4 44.14 4.55
 -3 -3 -5 0.71 0.8
 -3 -3 -5 0.92 0.8
 -3 -3 -5 0.05 0.44
 -3 -3 -6 2.33 1.02
 -3 -3 -6 1.87 0.93
 -3 -3 -6 2.4 1.02
 -3 -3 -7 -0.38 0.49
 -3 -3 -7 1.38 0.76
 -3 -3 -7 0.12 0.71
 -3 -3 -8 1.35 0.85
 -3 -3 -8 -0.17 0.95
 -3 -3 -8 1.39 0.41
 3 3 8 1.83 1.21
 -3 -3 -9 -1.79 1.75
 -3 -3 -9 2.13 1.01
 -3 -3 -10 0.65 0.93
 -3 -3 -10 0.51 0.84
 -3 -4 12 -0.65 0.89
 -3 -4 11 0.12 1.02
 -3 -4 10 2.22 1.18
 -3 -4 10 1.69 1.53
 3 4 -10 0.23 0.9
 -3 -4 9 0.98 0.65
 3 4 -9 4.75 2.17
 -3 -4 8 -0.1 0.92
 3 4 -8 -6.03 2.13
 -3 -4 5 74.99 6.23
 -3 -4 4 4.16 1.46
 -3 -4 3 22.28 3.24
 -3 -4 2 3.15 1.35
 -3 -4 1 -0.96 0.99
 -3 -4 0 52.04 4.68
 -3 -4 -1 1.89 1.12
 -3 -4 -2 124.37 7.28
 -3 -4 -3 1.06 0.84
 -3 -4 -4 65.21 5.74
 -3 -4 -5 0.76 0.68
 3 4 5 1.26 1.07
 -3 -4 -6 0.59 0.78
 -3 -4 -6 0.71 0.58
 3 4 6 0.79 1.04
 -3 -4 -7 15.18 2.88
 -3 -4 -7 17.69 3.57
 3 4 7 12.46 2.64
 -3 -4 -7 13.45 2.59
 -3 -4 -8 0.79 0.88
 -3 -4 -8 1.69 1.02
 3 4 8 -0.76 0.82
 -3 -4 -8 0.48 0.76
 -3 -4 -9 1.75 1.24
 -3 -4 -9 1.42 1.15
 -3 -5 11 -3.32 1.66
 3 5 -10 19.53 4.03
 -3 -5 10 7.59 2.26
 -3 -5 9 1.57 0.92
 3 5 -9 1.89 0.77
 3 5 -8 1.67 1.15
 3 5 -7 -0.15 1.39
 3 5 -6 3.56 1.76
 3 5 -5 39.12 5.24
 3 5 -4 17.54 3.47
 -3 -5 4 14.17 2.61
 3 5 -3 2.51 1.44
 -3 -5 3 1.7 0.96
 3 5 -2 10.31 2.61
 -3 -5 2 8.89 2.03
 3 5 -1 0.48 1.25
 -3 -5 1 0.79 0.93
 3 5 0 13.73 3.03
 -3 -5 0 9.33 2
 3 5 1 8.23 2.38
 -3 -5 -1 5.39 1.45
 3 5 2 7.92 2.25
 -3 -5 -2 9.07 2.05
 3 5 3 -1.41 1.34
 -3 -5 -3 0.33 0.36
 3 5 4 3.19 1.46
 -3 -5 -4 3.32 1.23
 3 5 5 0.93 1.08
 -3 -5 -5 -1.5 1.31
 3 5 6 3.16 1.45
 -3 -5 -6 5.06 1.7
 -3 -5 -7 7.1 2.08
 3 5 7 4.78 1.6
 -3 -5 -7 6.24 1.81
 -3 -5 -8 0.91 0.89
 -3 -5 -8 -0.28 0.75
 -3 -5 -8 -0.49 0.72
 3 6 -10 7.2 2.8
 -3 -6 10 2.71 1.47
 3 6 -9 0.76 1.8
 3 6 -8 -1.35 1.25
 3 6 -7 8.25 2.74
 3 6 -6 1.48 1.4
 3 6 -5 2.64 1.65
 3 6 -4 -0.21 0.98
 3 6 -3 15.81 3.41
 -3 -6 3 10.84 2.47
 3 6 -2 8.54 2.47
 -3 -6 2 10.13 2.24
 3 6 -1 -1.13 1.36
 -3 -6 1 1.63 0.91
 3 6 0 5.47 2.16
 -3 -6 0 6.88 1.84
 3 6 1 16.49 3.35
 -3 -6 -1 15.44 2.68
 3 6 2 3.47 1.62
 -3 -6 -2 3.97 1.5
 3 6 3 2.62 1.53
 -3 -6 -3 -0.61 0.73
 3 6 4 -0.55 0.87
 -3 -6 -4 0.03 0.36
 3 6 5 -1.79 1.02
 3 6 6 2.61 1.75
 3 6 7 0.65 0.67
 -3 -6 -7 0.62 0.91
 3 7 -9 4.05 2.01
 3 7 -8 8.94 2.91
 3 7 -7 -1.28 1.27
 3 7 -6 -1.52 1.65
 3 7 -5 5.34 2.24
 3 7 -4 2.7 1.95
 3 7 -3 18.32 4.17
 3 7 -2 1.44 1.06
 -3 -7 2 1.72 1.05
 3 7 -1 3.99 2.04
 -3 -7 1 0.17 0.82
 3 7 0 -1.28 1.3
 -3 -7 0 0.4 0.75
 3 7 1 2.24 1.92
 3 7 2 0.97 1.04
 3 7 3 0.7 1
 3 7 4 -2.34 1.63
 3 7 5 -4.5 2.2
 3 7 6 -0.49 1.01
 3 8 -7 -0.41 0.91
 3 8 -6 0.53 1.54
 3 8 -5 1.5 1.52
 3 8 -4 1.22 0.88
 3 8 -3 0.92 0.83
 3 8 -2 4.19 1.81
 3 8 -1 0.05 0.99
 3 8 0 -1.13 1.34
 3 8 1 7.09 2.52
 3 8 2 0.31 1.06
 3 8 3 3.76 1.79
 3 8 4 8.4 2.91
 3 9 -3 7.28 2.72
 3 9 -2 -0.93 1.13
 3 9 -1 1.56 0.9
 4 -9 -3 0 0.67
 4 -9 -2 0 0.82
 4 -9 -1 3.24 2.01
 4 -9 0 -1.87 1.59
 4 -9 1 4 2.21
 4 -9 2 0.66 1.1
 4 -8 -5 -1.18 1.1
 4 -8 -4 0.94 1.02
 4 -8 -3 3.23 2.03
 4 -8 -2 8.48 2.72
 4 -8 -1 23.21 4.65
 -4 8 1 14.47 2.55
 4 -8 0 13.87 3.49
 -4 8 0 11.09 2.24
 4 -8 1 10.8 3.18
 -4 8 -1 7.04 1.86
 4 -8 2 5.52 2.37
 -4 8 -2 6.31 1.97
 -4 8 -3 -0.3 0.7
 4 -8 3 -1.34 1.18
 -4 8 -4 2.07 1.26
 4 -8 4 1.9 1.36
 -4 8 -5 -0.2 0.53
 4 -8 5 -0.79 0.9
 4 -7 -7 2.02 1.3
 4 -7 -6 1.6 1.2
 4 -7 -5 1.57 1.26
 -4 7 5 1.37 0.82
 4 -7 -4 -0.46 0.9
 -4 7 4 0.21 0.35
 4 -7 -3 8.81 2.74
 -4 7 3 7.48 1.87
 4 -7 -2 4.58 1.87
 -4 7 2 2.65 1.04
 4 -7 -1 15.03 3.46
 -4 7 1 8.93 2.02
 4 -7 0 8.33 2.52
 -4 7 0 8.12 1.93
 4 -7 1 3.42 1.66
 -4 7 -1 3.4 1.26
 4 -7 2 0.46 0.89
 -4 7 -2 0.96 1.05
 -4 7 -3 1.97 1.29
 4 -7 3 1.17 1.13
 -4 7 -4 -2.36 1.4
 4 -7 4 2.53 1.97
 -4 7 -5 -1.09 1.32
 4 -7 5 0.92 1.48
 -4 7 -6 -4.26 1.69
 4 -7 6 -1.83 1.17
 4 -6 -6 0.37 0.69
 -4 6 6 1.49 0.77
 -4 6 6 2.04 1.26
 4 -6 -5 -0.22 0.52
 -4 6 5 -0.15 0.79
 -4 6 5 0.14 0.46
 4 -6 -4 2.38 1.43
 -4 6 4 0.74 0.93
 -4 6 4 0.95 0.76
 4 -6 -3 1.52 0.99
 -4 6 3 0.72 0.78
 -4 6 3 0.44 0.51
 4 -6 -2 -1.17 1.22
 -4 6 2 0.76 0.58
 -4 6 2 -0.49 0.64
 4 -6 -1 -0.17 0.65
 -4 6 1 0.04 0.84
 -4 6 1 -0.32 0.33
 4 -6 0 -0.33 0.9
 -4 6 0 0.52 0.98
 -4 6 0 1.35 0.84
 4 -6 1 0.67 0.84
 -4 6 -1 0.19 0.76
 -4 6 -1 0.99 0.77
 4 -6 2 1.45 1.34
 -4 6 -2 0.2 0.81
 -4 6 -2 0.56 0.81
 -4 6 -3 0.6 0.7
 4 -6 3 1.21 1.08
 -4 6 -3 0.07 0.83
 -4 6 -4 2.12 1.25
 4 -6 4 2.28 1.41
 -4 6 -4 0.34 0.83
 -4 6 -5 1.43 1.24
 4 -6 5 1.54 1.32
 -4 6 -5 -0.7 1.12
 -4 6 -6 0.77 0.83
 -4 6 -7 3.45 1.62
 -4 5 9 0.95 0.68
 -4 5 8 1.9 1.14
 -4 5 7 1.7 1.31
 -4 5 7 3.21 1.35
 -4 5 6 3.16 1.37
 -4 5 6 2.91 1.32
 -4 5 5 3.4 1.54
 -4 5 5 4.5 1.51
 -4 5 4 -0.32 0.91
 -4 5 4 0.66 0.69
 4 -5 -3 4.18 1.67
 -4 5 3 1.49 0.96
 -4 5 3 2.1 1.09
 4 -5 -2 -0.8 1.04
 -4 5 2 -1.17 0.92
 -4 5 2 0.19 0.45
 4 -5 -1 -0.1 0.56
 -4 5 1 1.15 0.81
 4 -5 0 0.71 0.85
 -4 5 0 -1.03 1.12
 -4 5 0 0.81 0.6
 4 -5 1 1.04 1.1
 -4 5 -1 -1.37 1.12
 -4 5 -1 0.45 0.67
 4 -5 2 2.87 1.38
 -4 5 -2 0.43 0.7
 -4 5 -2 2.65 1.23
 -4 5 -3 2.48 1.24
 -4 5 -3 2.32 1.38
 -4 5 -4 -0.35 0.76
 -4 5 -4 0.23 0.9
 -4 5 -5 2.06 1.19
 -4 5 -5 4.23 1.99
 -4 5 -6 0.12 0.49
 -4 5 -6 0.58 0.86
 -4 5 -7 1.93 1.1
 -4 5 -7 0.61 0.5
 -4 5 -8 -0.23 0.65
 -4 4 10 0 0.49
 -4 4 9 0.36 0.71
 -4 4 8 0.92 0.79
 -4 4 7 0.15 0.66
 -4 4 7 0.56 0.55
 -4 4 6 3.77 1.56
 -4 4 6 4.05 1.49
 -4 4 5 -0.01 0.68
 -4 4 5 -0.21 0.51
 -4 4 4 0.12 0.52
 -4 4 4 0.14 0.52
 -4 4 3 0.54 0.92
 -4 4 3 0.11 0.38
 -4 4 2 1.24 1.12
 -4 4 2 0.14 0.42
 -4 4 1 0.5 0.76
 -4 4 1 0.94 0.74
 -4 4 0 -0.8 1.04
 -4 4 0 0.03 0.56
 -4 4 -1 0.65 0.97
 -4 4 -1 0.81 0.52
 -4 4 -2 0.57 0.83
 -4 4 -2 0.68 0.81
 -4 4 -3 5.08 1.84
 -4 4 -3 5.25 1.75
 -4 4 -4 4.42 1.55
 -4 4 -4 3.7 1.48
 -4 4 -5 1.57 0.6
 -4 4 -5 5.27 2.09
 -4 4 -6 1.5 0.95
 -4 4 -6 4.25 1.86
 -4 4 -7 0.72 0.92
 -4 4 -7 -1.04 1.14
 -4 4 -8 -1.88 1.3
 -4 4 -8 -1.17 1.04
 -4 3 10 3.13 1.35
 -4 3 9 0.68 0.8
 -4 3 8 0.41 0.63
 -4 3 7 2.33 1.36
 -4 3 7 0.6 0.55
 -4 3 6 2.54 1.35
 -4 3 6 1.55 1.06
 -4 3 5 3.57 1.5
 -4 3 5 2.46 1.14
 -4 3 4 -0.31 0.79
 -4 3 4 1.06 0.91
 -4 3 3 5.51 1.78
 -4 3 3 4.42 1.49
 -4 3 2 10.85 2.6
 -4 3 2 7.64 1.99
 -4 3 1 4.12 1.82
 -4 3 1 0.52 0.72
 -4 3 0 3.21 1.49
 -4 3 0 3.76 1.44
 -4 3 -1 -0.01 0.7
 -4 3 -1 1.27 0.93
 -4 3 -2 17.8 3.38
 -4 3 -2 17.82 3.22
 -4 3 -3 1.39 0.87
 -4 3 -3 2.01 1.22
 -4 3 -4 4.86 1.71
 -4 3 -4 5.36 1.74
 -4 3 -5 5.41 1.95
 -4 3 -5 4.92 1.84
 -4 3 -6 0.45 0.79
 -4 3 -6 1.56 1.22
 -4 3 -7 3.47 1.76
 -4 3 -7 0.92 0.89
 -4 3 -8 0.37 0.62
 -4 3 -8 -1.09 1.06
 -4 3 -9 2.17 1.34
 -4 2 11 -1.25 1.13
 -4 2 10 3.44 1.39
 -4 2 9 0.29 0.48
 -4 2 8 0.09 0.55
 -4 2 7 1.6 1.03
 -4 2 7 0.6 0.65
 -4 2 6 2.77 1.34
 -4 2 6 2.82 1.34
 -4 2 5 12.5 2.7
 -4 2 5 12.91 2.64
 -4 2 4 3.6 1.52
 -4 2 4 4.32 1.68
 -4 2 3 14.13 2.97
 -4 2 3 11.96 2.53
 -4 2 2 0.2 0.64
 -4 2 2 -1.03 0.63
 -4 2 1 17.63 3.33
 -4 2 1 13.68 2.67
 -4 2 0 1.68 1.25
 -4 2 0 1.72 1.01
 -4 2 -1 4.65 1.65
 -4 2 -1 2.97 1.32
 -4 2 -2 2.3 1.46
 -4 2 -2 1.75 1.03
 -4 2 -3 -0.02 0.61
 -4 2 -3 0.11 1
 -4 2 -4 -0.44 0.77
 -4 2 -4 0.63 0.84
 -4 2 -5 5.2 1.73
 -4 2 -5 3.46 0.99
 -4 2 -6 8.11 2.33
 -4 2 -6 5.99 2.01
 -4 2 -7 -0.99 0.88
 -4 2 -7 -0.07 0.65
 -4 2 -8 10.96 2.89
 -4 2 -8 9.8 2.59
 -4 2 -9 0.74 0.96
 -4 1 11 0.02 0.65
 -4 1 10 11.98 2.5
 -4 1 9 0.12 0.5
 -4 1 8 19.5 3.38
 -4 1 7 6.92 2.1
 -4 1 7 6.54 2
 -4 1 6 2.28 1.06
 -4 1 6 2.34 1.23
 -4 1 5 7.86 2.13
 -4 1 5 6.67 1.96
 -4 1 4 6.28 1.83
 -4 1 4 6.47 1.88
 -4 1 3 3.89 1.49
 -4 1 3 3.16 1.33
 -4 1 2 1.46 1.01
 -4 1 2 1.84 1.18
 -4 1 1 18.13 3.15
 -4 1 1 15.99 2.89
 -4 1 0 0.28 0.6
 -4 1 0 0.64 0.47
 -4 1 -1 5.95 1.93
 -4 1 -1 5.98 1.95
 -4 1 -2 2.73 1.21
 -4 1 -2 3.24 1.48
 -4 1 -3 3.27 1.57
 -4 1 -3 1.4 0.91
 -4 1 -4 -0.15 0.67
 -4 1 -4 -1.04 1.23
 -4 1 -5 6.33 1.97
 -4 1 -5 3.71 1.48
 -4 1 -6 12.05 2.81
 -4 1 -6 10.81 2.75
 -4 1 -7 7.45 2.45
 -4 1 -7 5.21 1.97
 -4 1 -8 6.43 2.17
 -4 1 -8 6.08 2.17
 -4 1 -9 2.89 1.74
 -4 0 11 -0.54 0.86
 -4 0 10 17.09 3.06
 -4 0 9 0.35 0.53
 -4 0 8 29.75 4.05
 -4 0 7 0.93 0.74
 -4 0 7 2 1.17
 -4 0 6 1.75 1.04
 -4 0 6 -0.04 0.57
 -4 0 5 1.52 0.99
 -4 0 5 1.77 1.07
 -4 0 4 6.12 1.9
 -4 0 4 6.8 1.87
 -4 0 3 -0.21 0.84
 -4 0 3 -0.02 0.7
 -4 0 2 4.94 1.74
 -4 0 2 5.41 1.59
 -4 0 1 0.87 0.78
 -4 0 1 0.78 0.78
 -4 0 0 -0.05 0.72
 -4 0 0 0.57 0.92
 -4 0 -1 9.34 2.52
 -4 0 -1 8.28 2.17
 -4 0 -2 0 0.55
 -4 0 -2 0.04 0.88
 -4 0 -3 -2.42 1.38
 -4 0 -3 0.09 0.62
 -4 0 -4 0.25 0.47
 -4 0 -4 1.52 0.8
 -4 0 -5 5.53 1.75
 -4 0 -5 7.36 2.17
 -4 0 -6 0.92 1.2
 -4 0 -6 0.07 0.54
 -4 0 -7 1.29 1.32
 -4 0 -7 2.37 1.56
 -4 0 -8 1.06 0.93
 -4 0 -8 2.34 1.33
 -4 0 -9 0.15 0.61
 -4 -1 10 -0.73 0.67
 -4 -1 9 1.35 0.94
 -4 -1 8 -0.65 0.74
 -4 -1 7 13.15 2.84
 -4 -1 7 12.82 2.76
 -4 -1 6 5.11 1.94
 -4 -1 6 6.53 2
 -4 -1 5 8.71 2.37
 -4 -1 5 8.62 2.21
 -4 -1 4 49.24 5.55
 -4 -1 4 40.99 4.87
 -4 -1 3 9.19 2.32
 -4 -1 3 10.26 2.57
 -4 -1 2 5.88 1.94
 -4 -1 2 5.94 1.75
 -4 -1 1 0.02 0.7
 -4 -1 1 1.2 0.98
 -4 -1 0 -0.9 1.13
 -4 -1 0 1.1 0.94
 -4 -1 -1 37.11 5
 -4 -1 -1 27 3.77
 -4 -1 -2 0.43 0.91
 -4 -1 -2 1.16 0.73
 -4 -1 -3 27.77 4.3
 -4 -1 -3 29.5 4.42
 -4 -1 -4 6.6 2.18
 -4 -1 -4 7.57 2.45
 -4 -1 -5 1.76 1.4
 -4 -1 -5 1.28 1.11
 -4 -1 -6 0.05 0.57
 -4 -1 -6 1.54 1.21
 -4 -1 -7 0.27 0.85
 -4 -1 -7 2.02 1.49
 -4 -1 -8 0.77 0.79
 -4 -1 -8 1.49 0.99
 -4 -2 10 2.2 1.1
 -4 -2 9 -1.5 1.08
 -4 -2 8 0.26 0.49
 -4 -2 7 2.41 1.4
 -4 -2 7 1.87 1.25
 -4 -2 6 6.01 2.11
 -4 -2 6 5.54 1.78
 -4 -2 5 33.29 5.04
 -4 -2 5 23.87 3.9
 -4 -2 4 0.86 0.91
 -4 -2 4 0.07 0.84
 -4 -2 3 10.02 2.73
 -4 -2 3 7.12 2.17
 -4 -2 2 4.93 1.98
 -4 -2 2 4.09 1.65
 -4 -2 1 5.61 1.93
 -4 -2 1 4.78 1.77
 -4 -2 0 25.82 4.31
 -4 -2 0 20.99 3.4
 -4 -2 -1 14.37 3.26
 -4 -2 -1 11.81 2.6
 -4 -2 -2 47.17 5.93
 -4 -2 -2 34.85 4.52
 -4 -2 -3 22.61 4.18
 -4 -2 -3 16.79 3.22
 -4 -2 -4 14.49 3.04
 -4 -2 -4 15.16 3.22
 -4 -2 -5 0.06 0.51
 -4 -2 -5 -3.07 1.58
 -4 -2 -6 0.38 0.63
 -4 -2 -6 0.89 1.18
 -4 -2 -7 3.12 1.8
 -4 -2 -7 2.73 1.35
 -4 -2 -8 1.39 1.48
 -4 -3 10 2.86 1.27
 -4 -3 9 1.67 0.95
 -4 -3 8 0.16 0.83
 -4 -3 7 0.09 0.78
 -4 -3 6 8.43 2.57
 -4 -3 6 6.67 2.05
 -4 -3 5 6.54 2.25
 -4 -3 5 5.48 1.74
 -4 -3 4 19.27 3.77
 -4 -3 4 14.26 3.06
 -4 -3 3 -0.89 1.43
 -4 -3 3 0.32 0.93
 -4 -3 2 3.33 1.34
 -4 -3 2 3.54 1.55
 -4 -3 1 0.69 0.9
 -4 -3 1 1.52 1.11
 -4 -3 0 7.76 2.42
 -4 -3 0 5.36 1.7
 -4 -3 -1 0.34 0.65
 -4 -3 -1 0.22 0.47
 -4 -3 -2 5.11 1.94
 -4 -3 -2 3.2 1.31
 -4 -3 -3 4.15 1.77
 -4 -3 -3 3.55 1.43
 -4 -3 -4 0.79 0.76
 -4 -3 -4 0.44 0.76
 -4 -3 -5 1.17 1.21
 -4 -3 -5 -0.73 0.68
 -4 -3 -6 2.47 1.37
 -4 -3 -6 -0.02 0.81
 -4 -3 -7 0.56 1.11
 -4 -3 -7 -3.78 1.97
 -4 -4 9 1.63 1.26
 4 4 -9 5.62 2.54
 -4 -4 8 0.06 0.79
 -4 -4 7 1.61 1.11
 -4 -4 6 0.02 0.9
 -4 -4 6 0.28 0.62
 -4 -4 5 0.95 0.65
 -4 -4 5 0.82 0.9
 -4 -4 4 -0.2 1.26
 -4 -4 4 1.1 0.64
 -4 -4 3 9.43 2.61
 -4 -4 3 7.41 2.13
 -4 -4 2 4.83 2
 -4 -4 2 2.29 1.35
 -4 -4 1 -0.42 0.97
 -4 -4 1 1.69 1.29
 -4 -4 0 6.91 2.48
 -4 -4 0 7.78 2.09
 -4 -4 -1 2.14 1.05
 -4 -4 -1 0.38 0.41
 -4 -4 -2 3.06 1.68
 -4 -4 -2 1.21 0.59
 -4 -4 -3 -0.02 0.64
 -4 -4 -3 1.95 1.24
 -4 -4 -4 -1.12 1.33
 -4 -4 -4 -1.11 0.63
 -4 -4 -5 0.34 0.9
 -4 -4 -5 1.05 1.15
 -4 -4 -6 3.54 2.06
 4 4 6 0.98 0.96
 -4 -4 -6 0.57 1.22
 4 5 -8 4.29 2.4
 -4 -5 7 0.99 1.11
 4 5 -7 5.91 2.83
 4 5 -6 -2.77 1.82
 4 5 -5 1.58 1.57
 -4 -5 5 0.53 0.74
 -4 -5 4 0.23 1.04
 -4 -5 3 0.64 0.64
 -4 -5 2 1.3 0.96
 -4 -5 1 3.54 1.73
 -4 -5 0 0.49 0.49
 -4 -5 -1 -1.42 1.13
 4 5 2 0.87 1.15
 -4 -5 -2 -0.67 0.5
 -4 -5 -3 0.38 0.65
 -4 -5 -3 0.86 1
 -4 -5 -4 -1.09 1.11
 -4 -5 -4 0.47 1.12
 4 6 -6 -2.17 1.68
 4 6 -5 0.24 1.21
 4 6 -4 0.07 1.18
 -4 -6 4 0 0.81
 4 6 -3 3.44 2.33
 -4 -6 3 3.79 1.86
 4 6 -2 -0.71 1.47
 -4 -6 2 2.05 1.29
 4 6 -1 2.27 1.19
 -4 -6 1 2.67 1.57
 4 6 0 0.18 1.27
 -4 -6 0 -1.41 1.46
 4 6 1 5.22 2.28
 -4 -6 -1 0.75 0.44
 4 6 2 1.59 1.43
 -4 -6 -2 4.38 1.85
 -5 6 1 1.57 1.65
 -5 6 1 0.1 0.37
 -5 6 0 1.24 1.03
 -5 6 0 0.5 0.54
 -5 5 4 1.04 1.13
 -5 5 4 3.11 1.59
 -5 5 3 -0.86 1.47
 -5 5 3 -1.77 0.65
 -5 5 2 1.23 1.09
 -5 5 1 3.25 1.72
 -5 5 1 -2.26 1.2
 -5 5 0 5.19 2.32
 -5 5 0 -0.72 0.75
 -5 5 -1 0.82 1.03
 -5 5 -1 0.98 0.85
 -5 5 -2 1.07 1.35
 -5 5 -2 2.01 1.47
 -5 4 5 2.56 1.51
 -5 4 5 -3.07 1.46
 -5 4 4 3.15 1.81
 -5 4 4 -0.77 0.79
 -5 4 3 -0.29 0.77
 -5 4 3 3.34 1.5
 -5 4 2 1.15 1.25
 -5 4 2 1.37 0.99
 -5 4 1 2.2 1.7
 -5 4 1 0.12 0.47
 -5 4 0 -0.49 0.66
 -5 4 0 -0.82 0.83
 -5 4 -1 1.62 1.28
 -5 4 -1 1.13 0.94
 -5 4 -2 0.08 0.8
 -5 4 -2 0 0.69
 -5 4 -3 2.9 1.63
 -5 4 -3 1.39 1.17
 -5 3 6 -1.08 1.12
 -5 3 6 1.77 1.41
 -5 3 5 3.03 1.73
 -5 3 5 1.71 1.41
 -5 3 4 0.83 0.9
 -5 3 4 1.25 0.99
 -5 3 3 1.75 1.15
 -5 3 3 1.6 1.25
 -5 3 2 0.5 1.04
 -5 3 2 0.42 0.46
 -5 3 1 4.32 1.95
 -5 3 1 1.52 1.25
 -5 3 0 0.35 1.16
 -5 3 0 0.14 0.69
 -5 3 -1 2.75 1.65
 -5 3 -1 1.73 1.19
 -5 3 -2 0.46 1.13
 -5 3 -2 0.67 0.84
 -5 3 -3 0.59 0.92
 -5 3 -3 0.64 1.06
 -5 3 -4 -0.57 0.81
 -5 3 -4 1.38 1
 -5 2 6 0.63 1.1
 -5 2 6 -0.07 0.5
 -5 2 5 1.22 1.1
 -5 2 5 -0.15 0.56
 -5 2 4 -0.65 0.98
 -5 2 4 1.71 1.58
 -5 2 3 0.79 0.87
 -5 2 3 0.7 0.83
 -5 2 2 1.06 1.1
 -5 2 2 1.17 0.99
 -5 2 1 -0.18 0.93
 -5 2 1 -1.51 1.06
 -5 2 0 1.13 1.47
 -5 2 0 0.13 0.68
 -5 2 -1 0.46 1.08
 -5 2 -1 1.35 0.83
 -5 2 -2 -0.02 1
 -5 2 -2 -0.35 0.95
 -5 2 -3 0.12 0.76
 -5 2 -3 -0.06 0.95
 -5 2 -4 -0.87 0.95
 -5 2 -4 1.51 1.07
 -5 1 6 0.71 0.88
 -5 1 6 -0.89 0.93
 -5 1 5 8.3 2.55
 -5 1 5 6.3 2.33
 -5 1 4 0.48 0.77
 -5 1 4 2.21 1.32
 -5 1 3 6.13 2.28
 -5 1 3 7.08 2.38
 -5 1 2 -0.19 0.64
 -5 1 2 -1.19 1.06
 -5 1 1 0.29 0.98
 -5 1 1 1.02 1.04
 -5 1 0 -0.25 1.08
 -5 1 0 0.22 0.5
 -5 1 -1 8.13 2.76
 -5 1 -1 6.57 2.29
 -5 1 -2 -0.67 1.1
 -5 1 -2 -0.42 0.69
 -5 1 -3 2.16 1.29
 -5 1 -3 5.28 2.09
 -5 1 -4 0.17 0.7
 -5 1 -4 0.64 0.82
 -5 0 6 2.65 1.45
 -5 0 6 3.12 1.89
 -5 0 5 2.9 1.37
 -5 0 5 4.18 1.98
 -5 0 4 3.17 1.5
 -5 0 4 0.67 0.65
 -5 0 3 0.24 0.59
 -5 0 3 -0.01 0.98
 -5 0 2 0.61 0.64
 -5 0 2 1.28 0.84
 -5 0 1 7.21 2.3
 -5 0 1 3.87 1.57
 -5 0 0 -0.63 1.32
 -5 0 0 1.6 1.14
 -5 0 -1 13.29 3.27
 -5 0 -1 13.24 3.26
 -5 0 -2 1.83 1.26
 -5 0 -2 1.87 1.27
 -5 0 -3 4.13 1.7
 -5 0 -3 10.68 3
 -5 0 -4 0.73 1.41
 -5 -1 6 3.74 1.57
 -5 -1 6 3.29 1.72
 -5 -1 5 0.03 0.74
 -5 -1 5 -1.03 0.96
 -5 -1 4 7.03 2.32
 -5 -1 4 4.1 2.07
 -5 -1 3 -0.78 1.15
 -5 -1 3 0.01 0.58
 -5 -1 2 1.12 1.25
 -5 -1 2 0.28 0.64
 -5 -1 1 0.38 0.94
 -5 -1 1 0.99 0.87
 -5 -1 0 0.4 0.68
 -5 -1 0 2.57 1.58
 -5 -1 -1 0.37 0.69
 -5 -1 -1 1.09 1.03
 -5 -1 -2 1.86 1.44
 -5 -1 -2 0.84 0.86
 -5 -1 -3 0.55 0.76
 -5 -1 -3 2.24 1.39
 -5 -2 4 2.99 1.54
 -5 -2 4 2.44 1.75
 -5 -2 3 2.26 1.52
 -5 -2 3 0.1 0.55
 -5 -2 2 -0.66 0.93
 -5 -2 2 -2.77 1.42
 -5 -2 1 1.11 1.07
 -5 -2 1 0.98 0.97
 -5 -2 0 2.09 1.48
 -5 -2 0 1.15 1.07
 -5 -2 -1 0.17 1.1
 -5 -2 -1 -0.02 0.44

_iucr_refine_instructions_details
;
TITL exp_165_a.res in P-1
    exp_165.res
    created by SHELXL-2018/3 at 10:35:01 on 22-Sep-2022
REM Old TITL exp_165 in P-1
REM SHELXT solution in P-1: R1 0.213, Rweak 0.022, Alpha 0.036
REM <I/s> 0.000 for 0 systematic absences, Orientation as input
REM Formula found by SHELXT: C9 N2 O3
CELL 0.71073 4.3116 9.7366 12.3141 94.006 94.579 98.086
ZERR 2 0.0004 0.001 0.0012 0.008 0.008 0.009
LATT 1
SFAC C H N O
UNIT 18 24 4 6

L.S. 10
PLAN  1
SIZE 0.48 0.21 0.08
TEMP 22(2)
CONF
list 4
fmap 2 53
MORE -1
BOND $H
HTAB
ACTA
OMIT -1 -1 1
OMIT 1 -2 8
OMIT 1 -7 12
REM <olex2.extras>
REM <HklSrc "%.\\exp_165.hkl">
REM </olex2.extras>

WGHT    0.085400
EXTI    0.024898
FVAR       0.99100
O2    4    0.151585    0.281990    0.210863    11.00000    0.07108    0.06583 =
         0.05447    0.00467    0.00961   -0.00497
N1    3    0.794861    0.612122    0.172156    11.00000    0.06224    0.06461 =
         0.04465    0.00778    0.00425    0.00305
O1    4    0.288958    0.324969    0.390024    11.00000    0.10311    0.09977 =
         0.05061    0.01662    0.01139   -0.00972
N2    3    0.573439    0.500643    0.165690    11.00000    0.06609    0.06298 =
         0.04641    0.00662    0.00398    0.00446
O3    4    1.284690    0.840596    0.243033    11.00000    0.09895    0.08429 =
         0.08263    0.01722    0.00995   -0.01924
C3    1    0.537392    0.472386    0.269711    11.00000    0.05984    0.06341 =
         0.04347    0.00786    0.00688    0.01149
C4    1    0.735804    0.568059    0.342365    11.00000    0.06585    0.06427 =
         0.04290    0.00490    0.00460    0.00738
C8    1    0.316465    0.354763    0.297450    11.00000    0.06322    0.06591 =
         0.04984    0.00706    0.00966    0.01105
C5    1    0.899545    0.657549    0.278445    11.00000    0.05728    0.06006 =
         0.04737    0.00515    0.00252    0.00967
C6    1    1.141181    0.778858    0.309737    11.00000    0.06303    0.06314 =
         0.06499    0.00461    0.00327    0.00583
C1    1   -0.061489    0.159668    0.232058    11.00000    0.07372    0.06520 =
         0.07774    0.01225    0.01836   -0.00102
AFIX  23
H1A   2   -0.206646    0.184708    0.283733    11.00000   -1.20000
H1B   2    0.055905    0.091333    0.262733    11.00000   -1.20000
AFIX   0
C9    1    0.886605    0.669913    0.071959    11.00000    0.09567    0.09068 =
         0.05154    0.01901    0.00949   -0.00890
AFIX 137
H9A   2    1.099681    0.657156    0.062182    11.00000   -1.50000
H9B   2    0.870811    0.767479    0.076361    11.00000   -1.50000
H9C   2    0.749989    0.623317    0.011079    11.00000   -1.50000
AFIX   0
C7    1    1.203282    0.822554    0.429064    11.00000    0.09514    0.10254 =
         0.07010   -0.01056   -0.00006   -0.01948
AFIX 137
H7A   2    1.361920    0.903170    0.440059    11.00000   -1.50000
H7B   2    1.274672    0.748096    0.466662    11.00000   -1.50000
H7C   2    1.013181    0.844490    0.457187    11.00000   -1.50000
AFIX   0
C2    1   -0.235774    0.101718    0.126904    11.00000    0.09680    0.09244 =
         0.07916   -0.00775    0.02056   -0.02464
AFIX 137
H2A   2   -0.089318    0.084128    0.074674    11.00000   -1.50000
H2B   2   -0.364748    0.167135    0.100343    11.00000   -1.50000
H2C   2   -0.366496    0.016238    0.137370    11.00000   -1.50000
AFIX   0
H4    2    0.752024    0.573348    0.423354    11.00000    0.08032
HKLF 4


REM  exp_165_a.res in P-1
REM wR2 = 0.1786, GooF = S = 1.001, Restrained GooF = 1.001 for all data
REM R1 = 0.0553 for 1222 Fo > 4sig(Fo) and 0.0957 for all 2068 data
REM 135 parameters refined using 0 restraints

END  
     
WGHT      0.0736      0.0000 

REM Instructions for potential hydrogen bonds
EQIV $1 -x+1, -y+1, -z
HTAB C9 N2_$1
EQIV $2 x-2, y-1, z
HTAB C2 O3_$2
EQIV $3 -x+1, -y+1, -z+1
HTAB C4 O1_$3

REM Highest difference peak  0.202,  deepest hole -0.170,  1-sigma level  0.044
Q1    1   1.0318  0.7461  0.4811  11.00000  0.05    0.20

  REM The information below was added by Olex2.
  REM
  REM R1 = 0.0553 for 1222 Fo > 4sig(Fo) and 0.0957 for all 3790 data
  REM 135 parameters refined using n/a restraints
  REM Highest difference peak 0.20, deepest hole -0.17
  REM Mean Shift 0, Max Shift 0.000.

  REM +++ Tabular Listing of Refinement Information +++
  REM R1_all = 0.0957
  REM R1_gt = 0.0553
  REM wR_ref = 0.1786
  REM GOOF = 1.001
  REM Shift_max = 0.000
  REM Shift_mean = 0
  REM Reflections_all = 3790
  REM Reflections_gt = 1222
  REM Parameters = 135
  REM Hole = -0.17
  REM Peak = 0.20
  REM Flack = n/a

  
;
_olex2_submission_special_instructions  'No special instructions were received'
_oxdiff_exptl_absorpt_empirical_details
;
Empirical correction (ABSPACK) includes:
- Absorption correction using spherical harmonics
- Frame scaling
;
