# Supplementary material for: Exploring Three Avenues: Chemo- and Regioselective Transformations of 1,2,4-Triketone Analogs into Pyrazoles and Pyridazinones
Source: Int J Mol Sci. 2023 Sep 18;24(18):14234. doi: 10.3390/ijms241814234 (PMC10531707; doi:10.3390/ijms241814234)
Supplement: Supplementary file 1 [file ijms-24-14234-s001.zip › ijms-2578992-supplementary/SI_ijms-2578992/7l.cif]

data_exp_1158
_audit_creation_date              2021-03-22
_audit_creation_method
;
  Olex2 1.2-ac2
  (compiled 2012.03.27 svn.r2268, GUI svn.r4156)
;
_publ_contact_author_address      ?
_publ_contact_author_email        ?
_publ_contact_author_name         ''
_publ_contact_author_phone        ?
_chemical_name_common             ?
_chemical_name_systematic
;
 ? 
;
_chemical_formula_moiety          'C14 H12 F2 N2 O3'
_chemical_formula_sum             'C14 H12 F2 N2 O3'
_chemical_formula_weight          294.26
_chemical_melting_point           ?
loop_
  _atom_type_symbol
  _atom_type_description
  _atom_type_scat_dispersion_real
  _atom_type_scat_dispersion_imag
  _atom_type_scat_source
 'C' 'C' 0.0033 0.0016 'International Tables Vol C Tables 4.2.6.8 and 6.1.1.4'
 'H' 'H' 0.0000 0.0000 'International Tables Vol C Tables 4.2.6.8 and 6.1.1.4'
 'F' 'F' 0.0171 0.0103 'International Tables Vol C Tables 4.2.6.8 and 6.1.1.4'
 'N' 'N' 0.0061 0.0033 'International Tables Vol C Tables 4.2.6.8 and 6.1.1.4'
 'O' 'O' 0.0106 0.0060 'International Tables Vol C Tables 4.2.6.8 and 6.1.1.4'

_space_group_crystal_system       'triclinic'
_space_group_IT_number            2
_space_group_name_H-M_alt         'P -1'
_space_group_name_Hall            '-P 1'
loop_
  _space_group_symop_id
  _space_group_symop_operation_xyz
 1 'x, y, z'
 2 '-x, -y, -z'

_cell_length_a                    4.3326(6)
_cell_length_b                    11.619(2)
_cell_length_c                    13.963(2)
_cell_angle_alpha                 96.867(13)
_cell_angle_beta                  95.604(12)
_cell_angle_gamma                 93.747(13)
_cell_volume                      692.40(18)
_cell_formula_units_Z             2
_cell_measurement_reflns_used     1059
_cell_measurement_temperature     295(2)
_cell_measurement_theta_max       24.2150
_cell_measurement_theta_min       2.4840
_exptl_absorpt_coefficient_mu     0.118
_exptl_absorpt_correction_T_max   1.00000
_exptl_absorpt_correction_T_min   0.14106
_exptl_absorpt_correction_type    multi-scan
_exptl_absorpt_process_details
;
CrysAlisPro 1.171.41.98a (Rigaku Oxford Diffraction, 2021)
Empirical absorption correction using spherical harmonics,
implemented in SCALE3 ABSPACK scaling algorithm.
;
_exptl_crystal_colour             colourless
_exptl_crystal_colour_primary     colourless
_exptl_crystal_density_diffrn     1.411
_exptl_crystal_density_meas       ?
_exptl_crystal_density_method     'not measured'
_exptl_crystal_description        needle
_exptl_crystal_F_000              304
_exptl_crystal_size_max           0.48
_exptl_crystal_size_mid           0.17
_exptl_crystal_size_min           0.03
_exptl_special_details
;
 ? 
;
_diffrn_reflns_av_R_equivalents   0.0339
_diffrn_reflns_av_unetI/netI      0.0919
_diffrn_reflns_limit_h_max        3
_diffrn_reflns_limit_h_min        -5
_diffrn_reflns_limit_k_max        15
_diffrn_reflns_limit_k_min        -15
_diffrn_reflns_limit_l_max        18
_diffrn_reflns_limit_l_min        -18
_diffrn_reflns_number             4992
_diffrn_reflns_theta_full         26.00
_diffrn_reflns_theta_max          29.41
_diffrn_reflns_theta_min          2.96
_diffrn_ambient_temperature       295(2)
_diffrn_detector                  'CCD plate'
_diffrn_detector_area_resol_mean  15.9555
_diffrn_detector_type             Eos
_diffrn_measured_fraction_theta_full 0.9870
_diffrn_measured_fraction_theta_max 0.8293
_diffrn_measurement_details
;
List of Runs (angles in degrees, time in seconds):

  # Type    Start    End  Width  t~exp~   \w     \q     \k     \f   Frames
--------------------------------------------------------------------------
  1  \w    -37.00   8.00   1.00  200.00    --  -14.94 -77.00-120.00   45
  2  \w    -50.00  30.00   1.00  200.00    --   17.44 -57.00-150.00   80
  3  \w    -16.00  32.00   1.00  200.00    --   17.44 -38.00 -60.00   48
  4  \w     -7.00  39.00   1.00  200.00    --   17.44  77.00  60.00   46
  5  \w    -11.00  85.00   1.00  200.00    --   17.44  19.00-180.00   96
;
_diffrn_measurement_device        'four-circle diffractometer'
_diffrn_measurement_device_type   'Xcalibur, Eos'
_diffrn_measurement_method        '\w scans'
_diffrn_orient_matrix_type
'CrysAlisPro convention (1999,Acta A55,543-557)'
_diffrn_orient_matrix_UB_11       0.0264775000
_diffrn_orient_matrix_UB_12       0.0572256000
_diffrn_orient_matrix_UB_13       0.0249014000
_diffrn_orient_matrix_UB_21       0.1297119000
_diffrn_orient_matrix_UB_22       -0.0171781000
_diffrn_orient_matrix_UB_23       0.0284122000
_diffrn_orient_matrix_UB_31       0.0984829000
_diffrn_orient_matrix_UB_32       0.0152959000
_diffrn_orient_matrix_UB_33       -0.0349392000
_diffrn_radiation_monochromator   graphite
_diffrn_radiation_probe           x-ray
_diffrn_radiation_type            'Mo K\a'
_diffrn_radiation_wavelength      0.71073
_diffrn_source                    'fine-focus sealed X-ray tube'
_diffrn_source_type               'Enhance (Mo) X-ray Source'
_diffrn_standards_decay_%         ?
_diffrn_standards_interval_count  ?
_diffrn_standards_interval_time   ?
_diffrn_standards_number          ?
_reflns_number_gt                 1357
_reflns_number_total              3154
_reflns_odcompleteness_completeness 98.70
_reflns_odcompleteness_iscentric  1
_reflns_odcompleteness_theta      26.32
_reflns_threshold_expression      >2sigma(I)
_computing_cell_refinement        'CrysAlisPro 1.171.41.98a (Rigaku OD, 2021)'
_computing_data_collection        'CrysAlisPro 1.171.41.98a (Rigaku OD, 2021)'
_computing_data_reduction         'CrysAlisPro 1.171.41.98a (Rigaku OD, 2021)'
_computing_molecular_graphics
;
O. V. Dolomanov, L. J. Bourhis, R. J. Gildea, J. A. K. Howard and H. Puschmann,
OLEX2: a complete structure solution, refinement and analysis program.
J. Appl. Cryst. (2009). 42, 339-341.
;
_computing_publication_material
;
O. V. Dolomanov, L. J. Bourhis, R. J. Gildea, J. A. K. Howard and H. Puschmann,
OLEX2: a complete structure solution, refinement and analysis program.
J. Appl. Cryst. (2009). 42, 339-341.
;
_computing_structure_refinement
;
SHELXL, G.M. Sheldrick, Acta Cryst.
(2008). A64, 112-122
;
_computing_structure_solution     'J. Appl. Cryst. (2007) 40, 786-790'
_refine_diff_density_max          0.225
_refine_diff_density_min          -0.308
_refine_diff_density_rms          0.061
_refine_ls_extinction_coef        ?
_refine_ls_extinction_method      none
_refine_ls_goodness_of_fit_ref    0.988
_refine_ls_hydrogen_treatment     mixed
_refine_ls_matrix_type            full
_refine_ls_number_parameters      208
_refine_ls_number_reflns          3154
_refine_ls_number_restraints      0
_refine_ls_R_factor_all           0.1726
_refine_ls_R_factor_gt            0.0726
_refine_ls_restrained_S_all       0.988
_refine_ls_shift/su_max           0.000
_refine_ls_shift/su_mean          0.000
_refine_ls_structure_factor_coef  Fsqd
_refine_ls_weighting_details
'calc w=1/[\s^2^(Fo^2^)+(0.0900P)^2^+0.0000P] where P=(Fo^2^+2Fc^2^)/3'
_refine_ls_weighting_scheme       calc
_refine_ls_wR_factor_gt           0.1589
_refine_ls_wR_factor_ref          0.2211
_refine_special_details
;
 Refinement of F^2^ against ALL reflections.  The weighted R-factor wR and 
 goodness of fit S are based on F^2^, conventional R-factors R are based 
 on F, with F set to zero for negative F^2^. The threshold expression of 
 F^2^ > 2sigma(F^2^) is used only for calculating R-factors(gt) etc. and is 
 not relevant to the choice of reflections for refinement.  R-factors based 
 on F^2^ are statistically about twice as large as those based on F, and R- 
 factors based on ALL data will be even larger. 
;
_atom_sites_solution_hydrogens    geom
_atom_sites_solution_primary      iterative
_atom_sites_solution_secondary    difmap
loop_
  _atom_site_label
  _atom_site_type_symbol
  _atom_site_fract_x
  _atom_site_fract_y
  _atom_site_fract_z
  _atom_site_U_iso_or_equiv
  _atom_site_adp_type
  _atom_site_occupancy
  _atom_site_symmetry_multiplicity
  _atom_site_calc_flag
  _atom_site_refinement_flags
  _atom_site_disorder_assembly
  _atom_site_disorder_group
 F1 F 0.2446(7) -0.1350(2) 0.27613(18) 0.0903(8) Uani 1 1 d . . .
 F2 F 0.9201(6) 0.1396(2) 0.47965(18) 0.0970(9) Uani 1 1 d . . .
 O2 O -0.1430(6) 0.5310(2) 0.28687(18) 0.0650(8) Uani 1 1 d . . .
 O3 O 0.6903(6) 0.1183(2) 0.08504(18) 0.0698(8) Uani 1 1 d . . .
 O1 O -0.1010(7) 0.5828(2) 0.1397(2) 0.0810(9) Uani 1 1 d . . .
 N1 N 0.3275(6) 0.2581(2) 0.20824(19) 0.0494(8) Uani 1 1 d . . .
 N2 N 0.1799(7) 0.3456(3) 0.2508(2) 0.0528(8) Uani 1 1 d . . .
 C5 C 0.3570(8) 0.2669(3) 0.1124(2) 0.0500(9) Uani 1 1 d . . .
 C14 C -0.0557(9) 0.5166(3) 0.1988(3) 0.0563(10) Uani 1 1 d . . .
 C3 C 0.1133(8) 0.4110(3) 0.1802(2) 0.0491(9) Uani 1 1 d . . .
 C8 C 0.4176(8) 0.1691(3) 0.2658(2) 0.0486(9) Uani 1 1 d . . .
 C6 C 0.5244(9) 0.1865(3) 0.0499(3) 0.0577(10) Uani 1 1 d . . .
 C10 C 0.3734(10) -0.0237(3) 0.2988(3) 0.0615(11) Uani 1 1 d . . .
 C4 C 0.2172(9) 0.3661(3) 0.0936(3) 0.0549(10) Uani 1 1 d . . .
 C13 C 0.6342(9) 0.2004(4) 0.3465(3) 0.0541(10) Uani 1 1 d . . .
 C9 C 0.2811(10) 0.0577(4) 0.2406(3) 0.0575(10) Uani 1 1 d . . .
 C12 C 0.7088(9) 0.1131(4) 0.4002(3) 0.0628(11) Uani 1 1 d . . .
 C1 C -0.2999(10) 0.6350(4) 0.3140(3) 0.0740(12) Uani 1 1 d . . .
 H1A H -0.4745 0.6414 0.2664 0.089 Uiso 1 1 calc R . .
 H1B H -0.1576 0.7039 0.3180 0.089 Uiso 1 1 calc R . .
 C11 C 0.5907(10) 0.0005(4) 0.3792(3) 0.0650(12) Uani 1 1 d . . .
 C7 C 0.4891(12) 0.1946(4) -0.0562(3) 0.0917(16) Uani 1 1 d . . .
 H7A H 0.5816 0.2683 -0.0679 0.138 Uiso 1 1 calc R . .
 H7B H 0.2721 0.1877 -0.0798 0.138 Uiso 1 1 calc R . .
 H7C H 0.5908 0.1331 -0.0894 0.138 Uiso 1 1 calc R . .
 C15 C -0.4101(11) 0.6233(4) 0.4105(3) 0.0923(15) Uani 1 1 d . . .
 H15A H -0.5546 0.5561 0.4051 0.138 Uiso 1 1 calc R . .
 H15B H -0.5109 0.6914 0.4321 0.138 Uiso 1 1 calc R . .
 H15C H -0.2357 0.6150 0.4565 0.138 Uiso 1 1 calc R . .
 H11 H 0.642(8) -0.057(3) 0.415(2) 0.064(11) Uiso 1 1 d . . .
 H13 H 0.734(9) 0.286(4) 0.364(3) 0.078(12) Uiso 1 1 d . . .
 H9 H 0.164(10) 0.045(4) 0.182(3) 0.096(16) Uiso 1 1 d . . .
 H4 H 0.204(10) 0.392(4) 0.041(3) 0.087(15) Uiso 1 1 d . . .

loop_
  _atom_site_aniso_label
  _atom_site_aniso_U_11
  _atom_site_aniso_U_22
  _atom_site_aniso_U_33
  _atom_site_aniso_U_23
  _atom_site_aniso_U_13
  _atom_site_aniso_U_12
 F1 0.121(2) 0.0604(16) 0.0934(19) 0.0273(13) 0.0078(15) 0.0063(14)
 F2 0.0935(18) 0.118(2) 0.0774(17) 0.0330(15) -0.0311(14) 0.0163(16)
 O2 0.0701(18) 0.0656(18) 0.0640(18) 0.0147(13) 0.0103(14) 0.0225(14)
 O3 0.0659(18) 0.078(2) 0.0702(18) 0.0207(15) 0.0026(14) 0.0277(16)
 O1 0.105(2) 0.073(2) 0.0740(19) 0.0304(16) 0.0098(16) 0.0354(17)
 N1 0.0484(17) 0.0533(18) 0.0499(18) 0.0179(14) 0.0032(13) 0.0111(15)
 N2 0.0542(19) 0.0532(19) 0.0531(18) 0.0148(15) 0.0023(14) 0.0092(15)
 C5 0.052(2) 0.055(2) 0.045(2) 0.0151(17) 0.0002(16) 0.0090(18)
 C14 0.054(2) 0.053(2) 0.064(3) 0.020(2) 0.0000(18) 0.0106(19)
 C3 0.052(2) 0.048(2) 0.050(2) 0.0162(17) 0.0015(16) 0.0077(17)
 C8 0.052(2) 0.051(2) 0.048(2) 0.0209(17) 0.0075(16) 0.0145(18)
 C6 0.057(2) 0.061(3) 0.057(2) 0.0170(19) 0.0030(18) 0.008(2)
 C10 0.074(3) 0.047(2) 0.069(3) 0.022(2) 0.015(2) 0.009(2)
 C4 0.054(2) 0.060(3) 0.053(3) 0.023(2) -0.0014(18) 0.0061(19)
 C13 0.053(2) 0.060(3) 0.051(2) 0.0163(19) 0.0032(17) 0.011(2)
 C9 0.061(3) 0.061(3) 0.055(3) 0.023(2) 0.005(2) 0.015(2)
 C12 0.060(3) 0.081(3) 0.050(2) 0.020(2) -0.0045(18) 0.021(2)
 C1 0.069(3) 0.060(3) 0.093(3) 0.006(2) 0.010(2) 0.013(2)
 C11 0.073(3) 0.076(3) 0.055(3) 0.032(2) 0.009(2) 0.031(2)
 C7 0.118(4) 0.111(4) 0.055(3) 0.021(2) 0.013(2) 0.057(3)
 C15 0.089(4) 0.104(4) 0.083(3) -0.003(3) 0.017(3) 0.017(3)

_geom_special_details
;
 All esds (except the esd in the dihedral angle between two l.s. planes) 
 are estimated using the full covariance matrix.  The cell esds are taken 
 into account individually in the estimation of esds in distances, angles 
 and torsion angles; correlations between esds in cell parameters are only 
 used when they are defined by crystal symmetry.  An approximate (isotropic) 
 treatment of cell esds is used for estimating esds involving l.s. planes. 
;
loop_
  _geom_bond_atom_site_label_1
  _geom_bond_atom_site_label_2
  _geom_bond_distance
  _geom_bond_site_symmetry_2
  _geom_bond_publ_flag
 F1 C10 1.363(4) . ?
 F2 C12 1.359(4) . ?
 O2 C14 1.317(4) . ?
 O2 C1 1.454(4) . ?
 O3 C6 1.217(4) . ?
 O1 C14 1.205(4) . ?
 N1 N2 1.346(4) . ?
 N1 C5 1.372(4) . ?
 N1 C8 1.435(4) . ?
 N2 C3 1.336(4) . ?
 C5 C6 1.475(5) . ?
 C5 C4 1.377(5) . ?
 C14 C3 1.479(5) . ?
 C3 C4 1.386(5) . ?
 C8 C13 1.391(5) . ?
 C8 C9 1.378(5) . ?
 C6 C7 1.491(5) . ?
 C10 C9 1.373(5) . ?
 C10 C11 1.382(6) . ?
 C4 H4 0.82(4) . ?
 C13 C12 1.368(5) . ?
 C13 H13 1.05(4) . ?
 C9 H9 0.91(4) . ?
 C12 C11 1.360(6) . ?
 C1 H1A 0.9700 . ?
 C1 H1B 0.9700 . ?
 C1 C15 1.491(6) . ?
 C11 H11 0.90(4) . ?
 C7 H7A 0.9600 . ?
 C7 H7B 0.9600 . ?
 C7 H7C 0.9600 . ?
 C15 H15A 0.9600 . ?
 C15 H15B 0.9600 . ?
 C15 H15C 0.9600 . ?

loop_
  _geom_angle_atom_site_label_1
  _geom_angle_atom_site_label_2
  _geom_angle_atom_site_label_3
  _geom_angle
  _geom_angle_site_symmetry_1
  _geom_angle_site_symmetry_3
  _geom_angle_publ_flag
 C14 O2 C1 117.2(3) . . ?
 N2 N1 C5 112.7(3) . . ?
 N2 N1 C8 117.4(3) . . ?
 C5 N1 C8 129.8(3) . . ?
 C3 N2 N1 104.3(3) . . ?
 N1 C5 C6 124.1(3) . . ?
 N1 C5 C4 105.2(3) . . ?
 C4 C5 C6 130.6(3) . . ?
 O2 C14 C3 112.7(3) . . ?
 O1 C14 O2 124.3(4) . . ?
 O1 C14 C3 123.0(4) . . ?
 N2 C3 C14 120.6(3) . . ?
 N2 C3 C4 111.9(3) . . ?
 C4 C3 C14 127.5(3) . . ?
 C13 C8 N1 118.1(3) . . ?
 C9 C8 N1 119.0(3) . . ?
 C9 C8 C13 122.9(3) . . ?
 O3 C6 C5 120.6(3) . . ?
 O3 C6 C7 121.9(3) . . ?
 C5 C6 C7 117.5(3) . . ?
 F1 C10 C9 118.3(4) . . ?
 F1 C10 C11 117.9(3) . . ?
 C9 C10 C11 123.8(4) . . ?
 C5 C4 C3 105.9(3) . . ?
 C5 C4 H4 125(3) . . ?
 C3 C4 H4 129(3) . . ?
 C8 C13 H13 121(2) . . ?
 C12 C13 C8 116.0(4) . . ?
 C12 C13 H13 123(2) . . ?
 C8 C9 H9 115(3) . . ?
 C10 C9 C8 116.5(4) . . ?
 C10 C9 H9 128(3) . . ?
 F2 C12 C13 118.0(4) . . ?
 F2 C12 C11 117.1(3) . . ?
 C11 C12 C13 124.9(4) . . ?
 O2 C1 H1A 110.4 . . ?
 O2 C1 H1B 110.4 . . ?
 O2 C1 C15 106.7(3) . . ?
 H1A C1 H1B 108.6 . . ?
 C15 C1 H1A 110.4 . . ?
 C15 C1 H1B 110.4 . . ?
 C10 C11 H11 120(2) . . ?
 C12 C11 C10 115.9(4) . . ?
 C12 C11 H11 124(2) . . ?
 C6 C7 H7A 109.5 . . ?
 C6 C7 H7B 109.5 . . ?
 C6 C7 H7C 109.5 . . ?
 H7A C7 H7B 109.5 . . ?
 H7A C7 H7C 109.5 . . ?
 H7B C7 H7C 109.5 . . ?
 C1 C15 H15A 109.5 . . ?
 C1 C15 H15B 109.5 . . ?
 C1 C15 H15C 109.5 . . ?
 H15A C15 H15B 109.5 . . ?
 H15A C15 H15C 109.5 . . ?
 H15B C15 H15C 109.5 . . ?

loop_
  _geom_torsion_atom_site_label_1
  _geom_torsion_atom_site_label_2
  _geom_torsion_atom_site_label_3
  _geom_torsion_atom_site_label_4
  _geom_torsion
  _geom_torsion_site_symmetry_1
  _geom_torsion_site_symmetry_2
  _geom_torsion_site_symmetry_3
  _geom_torsion_site_symmetry_4
  _geom_torsion_publ_flag
 F1 C10 C9 C8 -179.8(3) . . . . ?
 F1 C10 C11 C12 -178.9(3) . . . . ?
 F2 C12 C11 C10 179.2(3) . . . . ?
 O2 C14 C3 N2 -4.1(5) . . . . ?
 O2 C14 C3 C4 175.1(4) . . . . ?
 O1 C14 C3 N2 174.4(4) . . . . ?
 O1 C14 C3 C4 -6.4(6) . . . . ?
 N1 N2 C3 C14 179.2(3) . . . . ?
 N1 N2 C3 C4 -0.1(4) . . . . ?
 N1 C5 C6 O3 -12.2(6) . . . . ?
 N1 C5 C6 C7 169.5(4) . . . . ?
 N1 C5 C4 C3 0.3(4) . . . . ?
 N1 C8 C13 C12 178.9(3) . . . . ?
 N1 C8 C9 C10 -179.3(3) . . . . ?
 N2 N1 C5 C6 176.4(3) . . . . ?
 N2 N1 C5 C4 -0.3(4) . . . . ?
 N2 N1 C8 C13 -63.7(4) . . . . ?
 N2 N1 C8 C9 114.7(4) . . . . ?
 N2 C3 C4 C5 -0.1(5) . . . . ?
 C5 N1 N2 C3 0.3(4) . . . . ?
 C5 N1 C8 C13 119.3(4) . . . . ?
 C5 N1 C8 C9 -62.4(5) . . . . ?
 C14 O2 C1 C15 172.7(4) . . . . ?
 C14 C3 C4 C5 -179.3(3) . . . . ?
 C8 N1 N2 C3 -177.3(3) . . . . ?
 C8 N1 C5 C6 -6.4(6) . . . . ?
 C8 N1 C5 C4 176.8(3) . . . . ?
 C8 C13 C12 F2 179.9(3) . . . . ?
 C8 C13 C12 C11 0.9(6) . . . . ?
 C6 C5 C4 C3 -176.2(4) . . . . ?
 C4 C5 C6 O3 163.7(4) . . . . ?
 C4 C5 C6 C7 -14.6(6) . . . . ?
 C13 C8 C9 C10 -1.0(5) . . . . ?
 C13 C12 C11 C10 -1.8(6) . . . . ?
 C9 C8 C13 C12 0.6(5) . . . . ?
 C9 C10 C11 C12 1.3(6) . . . . ?
 C1 O2 C14 O1 -0.9(6) . . . . ?
 C1 O2 C14 C3 177.5(3) . . . . ?
 C11 C10 C9 C8 0.0(6) . . . . ?

_oxdiff_exptl_absorpt_empirical_details
;
Empirical correction (ABSPACK) includes:
- Absorption correction using spherical harmonics
- Frame scaling
;
_oxdiff_exptl_absorpt_empirical_full_max 5.114
_oxdiff_exptl_absorpt_empirical_full_min 0.659
