# Supplementary material for: Exploring Three Avenues: Chemo- and Regioselective Transformations of 1,2,4-Triketone Analogs into Pyrazoles and Pyridazinones
Source: Int J Mol Sci. 2023 Sep 18;24(18):14234. doi: 10.3390/ijms241814234 (PMC10531707; doi:10.3390/ijms241814234)
Supplement: Supplementary file 1 [file ijms-24-14234-s001.zip › ijms-2578992-supplementary/SI_ijms-2578992/9a.cif]

data_exp_206
_audit_creation_date               2022-10-31
_audit_creation_method
;
Olex2 1.3
(compiled 2020.11.12 svn.r5f609507 for OlexSys, GUI svn.r6408)
;
_shelx_SHELXL_version_number       '2018/3'
_audit_contact_author_address      ?
_audit_contact_author_email        ?
_audit_contact_author_name         ''
_audit_contact_author_phone        ?
_publ_contact_author_id_orcid      ?
_publ_section_references
;
Dolomanov, O.V., Bourhis, L.J., Gildea, R.J, Howard, J.A.K. & Puschmann, H.
 (2009), J. Appl. Cryst. 42, 339-341.

Sheldrick, G.M. (2015). Acta Cryst. A71, 3-8.

Sheldrick, G.M. (2015). Acta Cryst. C71, 3-8.
;
_chemical_name_common              ?
_chemical_name_systematic          ?
_chemical_formula_moiety           'C10 H10 N2 O S'
_chemical_formula_sum              'C10 H10 N2 O S'
_chemical_formula_weight           206.26
_chemical_melting_point            ?
loop_
  _atom_type_symbol
  _atom_type_description
  _atom_type_scat_dispersion_real
  _atom_type_scat_dispersion_imag
  _atom_type_scat_source
 'C' 'C' 0.0033 0.0016 'International Tables Vol C Tables 4.2.6.8 and 6.1.1.4'
 'H' 'H' 0.0000 0.0000 'International Tables Vol C Tables 4.2.6.8 and 6.1.1.4'
 'N' 'N' 0.0061 0.0033 'International Tables Vol C Tables 4.2.6.8 and 6.1.1.4'
 'O' 'O' 0.0106 0.0060 'International Tables Vol C Tables 4.2.6.8 and 6.1.1.4'
 'S' 'S' 0.1246 0.1234 'International Tables Vol C Tables 4.2.6.8 and 6.1.1.4'

_shelx_space_group_comment
;
The symmetry employed for this shelxl refinement is uniquely defined
by the following loop, which should always be used as a source of
symmetry information in preference to the above space-group names.
They are only intended as comments.
;
_space_group_crystal_system        'orthorhombic'
_space_group_IT_number             61
_space_group_name_H-M_alt          'P b c a'
_space_group_name_Hall             '-P 2ac 2ab'
loop_
  _space_group_symop_operation_xyz
 'x, y, z'
 '-x+1/2, -y, z+1/2'
 '-x, y+1/2, -z+1/2'
 'x+1/2, -y+1/2, -z'
 '-x, -y, -z'
 'x-1/2, y, -z-1/2'
 'x, -y-1/2, z-1/2'
 '-x-1/2, y-1/2, z'

_cell_length_a                     15.6718(14)
_cell_length_b                     6.8466(6)
_cell_length_c                     18.4840(16)
_cell_angle_alpha                  90
_cell_angle_beta                   90
_cell_angle_gamma                  90
_cell_volume                       1983.3(3)
_cell_formula_units_Z              8
_cell_measurement_reflns_used      2087
_cell_measurement_temperature      295(2)
_cell_measurement_theta_max        28.7810
_cell_measurement_theta_min        4.0810
_shelx_estimated_absorpt_T_max     0.925
_shelx_estimated_absorpt_T_min     0.872
_exptl_absorpt_coefficient_mu      0.292
_exptl_absorpt_correction_T_max    1.00000
_exptl_absorpt_correction_T_min    0.21992
_exptl_absorpt_correction_type     multi-scan
_exptl_absorpt_process_details
;
CrysAlisPro 1.171.41.123a (Rigaku Oxford Diffraction, 2022)
Empirical absorption correction using spherical harmonics,
implemented in SCALE3 ABSPACK scaling algorithm.
;
_exptl_absorpt_special_details     ?
_exptl_crystal_colour              colourless
_exptl_crystal_colour_primary      colourless
_exptl_crystal_density_diffrn      1.382
_exptl_crystal_density_meas        ?
_exptl_crystal_density_method      ?
_exptl_crystal_description         prism
_exptl_crystal_F_000               864
_exptl_crystal_size_max            0.48
_exptl_crystal_size_mid            0.36
_exptl_crystal_size_min            0.27
_exptl_transmission_factor_max     ?
_exptl_transmission_factor_min     ?
_diffrn_reflns_av_R_equivalents    0.0657
_diffrn_reflns_av_unetI/netI       0.0597
_diffrn_reflns_Laue_measured_fraction_full  0.993
_diffrn_reflns_Laue_measured_fraction_max  0.954
_diffrn_reflns_limit_h_max         21
_diffrn_reflns_limit_h_min         -12
_diffrn_reflns_limit_k_max         5
_diffrn_reflns_limit_k_min         -9
_diffrn_reflns_limit_l_max         22
_diffrn_reflns_limit_l_min         -24
_diffrn_reflns_number              8324
_diffrn_reflns_point_group_measured_fraction_full  0.993
_diffrn_reflns_point_group_measured_fraction_max  0.954
_diffrn_reflns_theta_full          25.242
_diffrn_reflns_theta_max           29.552
_diffrn_reflns_theta_min           3.925
_diffrn_ambient_temperature        295(2)
_diffrn_detector_area_resol_mean   16.5253
_diffrn_detector_type              Sapphire3
_diffrn_measured_fraction_theta_full  0.993
_diffrn_measured_fraction_theta_max  0.954
_diffrn_measurement_details
;
List of Runs (angles in degrees, time in seconds):

  # Type    Start    End  Width  t~exp~   \w     \q     \k     \f   Frames
--------------------------------------------------------------------------
  1  \w      5.00  56.00   1.00   60.00    --   21.29-122.00  -8.00   51
  2  \w     -3.00  90.00   1.00   60.00    --   21.29  30.00-143.00   93
  3  \w     40.00  92.00   1.00   60.00    --   21.29 178.00 150.00   52
;
_diffrn_measurement_device         'four-circle diffractometer'
_diffrn_measurement_device_type    'Xcalibur, Sapphire3'
_diffrn_measurement_method         '\w scans'
_diffrn_radiation_type             MoK\a
_diffrn_radiation_wavelength       0.71073
_diffrn_source                     ?
_reflns_Friedel_coverage           0.000
_reflns_Friedel_fraction_full      .
_reflns_Friedel_fraction_max       .
_reflns_number_gt                  1555
_reflns_number_total               2652
_reflns_special_details
;
 Reflections were merged by SHELXL according to the crystal
 class for the calculation of statistics and refinement.
 
 _reflns_Friedel_fraction is defined as the number of unique
 Friedel pairs measured divided by the number that would be
 possible theoretically, ignoring centric projections and
 systematic absences.
;
_reflns_threshold_expression       'I > 2\s(I)'
_computing_cell_refinement         'CrysAlisPro 1.171.41.123a (Rigaku OD, 2022)'
_computing_data_collection         'CrysAlisPro 1.171.41.123a (Rigaku OD, 2022)'
_computing_data_reduction          'CrysAlisPro 1.171.41.123a (Rigaku OD, 2022)'
_computing_molecular_graphics      'Olex2 1.3 (Dolomanov et al., 2009)'
_computing_publication_material    'Olex2 1.3 (Dolomanov et al., 2009)'
_computing_structure_refinement    'SHELXL 2018/3 (Sheldrick, 2015)'
_computing_structure_solution      'SHELXT 2018/2 (Sheldrick, 2018)'
_refine_diff_density_max           0.394
_refine_diff_density_min           -0.512
_refine_diff_density_rms           0.079
_refine_ls_extinction_coef         0.025(6)
_refine_ls_extinction_expression  
 'Fc^*^=kFc[1+0.001xFc^2^\l^3^/sin(2\q)]^-1/4^'
_refine_ls_extinction_method       'SHELXL-2018/3 (Sheldrick 2018)'
_refine_ls_goodness_of_fit_ref     1.095
_refine_ls_hydrogen_treatment      mixed
_refine_ls_matrix_type             full
_refine_ls_number_parameters       134
_refine_ls_number_reflns           2652
_refine_ls_number_restraints       0
_refine_ls_R_factor_all            0.1182
_refine_ls_R_factor_gt             0.0799
_refine_ls_restrained_S_all        1.095
_refine_ls_shift/su_max            0.000
_refine_ls_shift/su_mean           0.000
_refine_ls_structure_factor_coef   Fsqd
_refine_ls_weighting_details      
 'w=1/[\s^2^(Fo^2^)+(0.1300P)^2^+0.2000P] where P=(Fo^2^+2Fc^2^)/3'
_refine_ls_weighting_scheme        calc
_refine_ls_wR_factor_gt            0.2061
_refine_ls_wR_factor_ref           0.2593
_refine_special_details            ?
_olex2_refinement_description
;
1. Fixed Uiso
 At 1.2 times of:
  All C(H) groups
 At 1.5 times of:
  All C(H,H,H) groups
2.a Aromatic/amide H refined with riding coordinates:
 C8(H8), C9(H9), C10(H10)
2.b Idealised Me refined as rotating group:
 C1(H1A,H1B,H1C), C2(H2A,H2B,H2C)
;
_atom_sites_solution_hydrogens     mixed
_atom_sites_solution_primary       dual
_atom_sites_solution_secondary     ?
loop_
  _atom_site_label
  _atom_site_type_symbol
  _atom_site_fract_x
  _atom_site_fract_y
  _atom_site_fract_z
  _atom_site_U_iso_or_equiv
  _atom_site_adp_type
  _atom_site_occupancy
  _atom_site_site_symmetry_order
  _atom_site_calc_flag
  _atom_site_refinement_flags_posn
  _atom_site_refinement_flags_adp
  _atom_site_refinement_flags_occupancy
  _atom_site_disorder_assembly
  _atom_site_disorder_group
 S1 S 0.32651(7) 0.82360(14) 0.23113(5) 0.0680(4) Uani 1 1 d . . . . .
 O1 O 0.08479(14) 0.7463(4) 0.43350(14) 0.0641(7) Uani 1 1 d . . . . .
 N1 N 0.34153(15) 0.7445(4) 0.43823(13) 0.0443(6) Uani 1 1 d . . . . .
 N2 N 0.29720(17) 0.7619(4) 0.50080(15) 0.0491(6) Uani 1 1 d . . . . .
 C6 C 0.30241(18) 0.7207(4) 0.37355(16) 0.0415(6) Uani 1 1 d . . . . .
 C4 C 0.16445(18) 0.7431(4) 0.43242(17) 0.0459(7) Uani 1 1 d . . . . .
 C5 C 0.21509(18) 0.7205(4) 0.36980(17) 0.0441(6) Uani 1 1 d . . . . .
 C8 C 0.42283(19) 0.5748(5) 0.29377(17) 0.0555(8) Uani 1 1 d . . . . .
 H8 H 0.447903 0.493771 0.328106 0.067 Uiso 1 1 calc R U . . .
 C3 C 0.2141(2) 0.7613(4) 0.49895(18) 0.0487(7) Uani 1 1 d . . . . .
 C7 C 0.35406(19) 0.6970(4) 0.30747(17) 0.0465(7) Uani 1 1 d . . . . .
 C1 C 0.4342(2) 0.7554(5) 0.4491(2) 0.0580(8) Uani 1 1 d . . . . .
 H1A H 0.446063 0.823241 0.493419 0.087 Uiso 1 1 calc R U . . .
 H1B H 0.459733 0.824414 0.409403 0.087 Uiso 1 1 calc R U . . .
 H1C H 0.457345 0.625794 0.451552 0.087 Uiso 1 1 calc R U . . .
 C9 C 0.4497(2) 0.5889(6) 0.2217(2) 0.0712(10) Uani 1 1 d . . . . .
 H9 H 0.494777 0.516795 0.202836 0.085 Uiso 1 1 calc R U . . .
 C2 C 0.1685(3) 0.7809(7) 0.5695(2) 0.0715(11) Uani 1 1 d . . . . .
 H2A H 0.144590 0.657076 0.582973 0.107 Uiso 1 1 calc R U . . .
 H2B H 0.123693 0.875633 0.564931 0.107 Uiso 1 1 calc R U . . .
 H2C H 0.208031 0.822721 0.606111 0.107 Uiso 1 1 calc R U . . .
 C10 C 0.4045(3) 0.7153(6) 0.1829(2) 0.0753(11) Uani 1 1 d . . . . .
 H10 H 0.414753 0.741202 0.134314 0.090 Uiso 1 1 calc R U . . .
 H5 H 0.186(2) 0.698(5) 0.326(2) 0.057(10) Uiso 1 1 d . . . . .

loop_
  _atom_site_aniso_label
  _atom_site_aniso_U_11
  _atom_site_aniso_U_22
  _atom_site_aniso_U_33
  _atom_site_aniso_U_23
  _atom_site_aniso_U_13
  _atom_site_aniso_U_12
 S1 0.0871(8) 0.0810(8) 0.0360(5) 0.0041(4) -0.0019(4) 0.0087(4)
 O1 0.0377(12) 0.0927(17) 0.0621(17) 0.0081(12) 0.0004(10) 0.0002(9)
 N1 0.0393(13) 0.0579(13) 0.0357(13) 0.0032(10) -0.0010(9) -0.0006(9)
 N2 0.0486(15) 0.0660(16) 0.0328(13) 0.0013(10) 0.0003(10) 0.0014(10)
 C6 0.0439(15) 0.0434(14) 0.0371(15) 0.0019(10) -0.0007(11) 0.0003(9)
 C4 0.0406(15) 0.0517(15) 0.0454(17) 0.0033(12) 0.0004(11) 0.0010(10)
 C5 0.0436(16) 0.0500(15) 0.0389(16) 0.0006(11) -0.0040(12) 0.0019(10)
 C8 0.0609(18) 0.0620(18) 0.0435(16) 0.0012(13) 0.0109(14) 0.0059(12)
 C3 0.0461(17) 0.0612(18) 0.0390(16) 0.0058(12) 0.0027(12) 0.0019(11)
 C7 0.0481(16) 0.0526(16) 0.0389(16) -0.0004(11) 0.0038(12) -0.0019(11)
 C1 0.0395(17) 0.084(2) 0.050(2) 0.0021(15) -0.0053(13) -0.0045(13)
 C9 0.073(2) 0.087(3) 0.053(2) -0.0126(18) 0.0183(18) 0.0011(19)
 C2 0.062(2) 0.110(3) 0.043(2) 0.0027(19) 0.0095(16) 0.0066(17)
 C10 0.102(3) 0.088(3) 0.0356(19) -0.0046(16) 0.0113(19) -0.011(2)

_geom_special_details
;
 All esds (except the esd in the dihedral angle between two l.s. planes)
 are estimated using the full covariance matrix.  The cell esds are taken
 into account individually in the estimation of esds in distances, angles
 and torsion angles; correlations between esds in cell parameters are only
 used when they are defined by crystal symmetry.  An approximate (isotropic)
 treatment of cell esds is used for estimating esds involving l.s. planes.
;
loop_
  _geom_bond_atom_site_label_1
  _geom_bond_atom_site_label_2
  _geom_bond_distance
  _geom_bond_site_symmetry_2
  _geom_bond_publ_flag
 S1 C7 1.711(3) . ?
 S1 C10 1.684(4) . ?
 O1 C4 1.249(4) . ?
 N1 N2 1.354(4) . ?
 N1 C6 1.353(4) . ?
 N1 C1 1.468(4) . ?
 N2 C3 1.302(4) . ?
 C6 C5 1.370(4) . ?
 C6 C7 1.474(4) . ?
 C4 C5 1.412(4) . ?
 C4 C3 1.461(4) . ?
 C5 H5 0.94(4) . ?
 C8 H8 0.9300 . ?
 C8 C7 1.388(4) . ?
 C8 C9 1.400(5) . ?
 C3 C2 1.494(5) . ?
 C1 H1A 0.9600 . ?
 C1 H1B 0.9600 . ?
 C1 H1C 0.9600 . ?
 C9 H9 0.9300 . ?
 C9 C10 1.329(6) . ?
 C2 H2A 0.9600 . ?
 C2 H2B 0.9600 . ?
 C2 H2C 0.9600 . ?
 C10 H10 0.9300 . ?

loop_
  _geom_angle_atom_site_label_1
  _geom_angle_atom_site_label_2
  _geom_angle_atom_site_label_3
  _geom_angle
  _geom_angle_site_symmetry_1
  _geom_angle_site_symmetry_3
  _geom_angle_publ_flag
 C10 S1 C7 91.73(18) . . ?
 N2 N1 C1 112.7(3) . . ?
 C6 N1 N2 122.2(2) . . ?
 C6 N1 C1 125.1(3) . . ?
 C3 N2 N1 119.3(3) . . ?
 N1 C6 C5 119.8(3) . . ?
 N1 C6 C7 119.8(3) . . ?
 C5 C6 C7 120.4(3) . . ?
 O1 C4 C5 125.2(3) . . ?
 O1 C4 C3 121.2(3) . . ?
 C5 C4 C3 113.6(3) . . ?
 C6 C5 C4 121.3(3) . . ?
 C6 C5 H5 122(2) . . ?
 C4 C5 H5 116(2) . . ?
 C7 C8 H8 124.3 . . ?
 C7 C8 C9 111.4(3) . . ?
 C9 C8 H8 124.3 . . ?
 N2 C3 C4 123.7(3) . . ?
 N2 C3 C2 117.1(3) . . ?
 C4 C3 C2 119.2(3) . . ?
 C6 C7 S1 119.2(2) . . ?
 C8 C7 S1 110.5(2) . . ?
 C8 C7 C6 130.1(3) . . ?
 N1 C1 H1A 109.5 . . ?
 N1 C1 H1B 109.5 . . ?
 N1 C1 H1C 109.5 . . ?
 H1A C1 H1B 109.5 . . ?
 H1A C1 H1C 109.5 . . ?
 H1B C1 H1C 109.5 . . ?
 C8 C9 H9 123.3 . . ?
 C10 C9 C8 113.4(3) . . ?
 C10 C9 H9 123.3 . . ?
 C3 C2 H2A 109.5 . . ?
 C3 C2 H2B 109.5 . . ?
 C3 C2 H2C 109.5 . . ?
 H2A C2 H2B 109.5 . . ?
 H2A C2 H2C 109.5 . . ?
 H2B C2 H2C 109.5 . . ?
 S1 C10 H10 123.6 . . ?
 C9 C10 S1 112.8(3) . . ?
 C9 C10 H10 123.6 . . ?

loop_
  _geom_torsion_atom_site_label_1
  _geom_torsion_atom_site_label_2
  _geom_torsion_atom_site_label_3
  _geom_torsion_atom_site_label_4
  _geom_torsion
  _geom_torsion_site_symmetry_1
  _geom_torsion_site_symmetry_2
  _geom_torsion_site_symmetry_3
  _geom_torsion_site_symmetry_4
  _geom_torsion_publ_flag
 O1 C4 C5 C6 179.3(3) . . . . ?
 O1 C4 C3 N2 -178.9(3) . . . . ?
 O1 C4 C3 C2 1.0(5) . . . . ?
 N1 N2 C3 C4 -0.1(4) . . . . ?
 N1 N2 C3 C2 180.0(3) . . . . ?
 N1 C6 C5 C4 -0.5(4) . . . . ?
 N1 C6 C7 S1 -135.4(3) . . . . ?
 N1 C6 C7 C8 48.7(4) . . . . ?
 N2 N1 C6 C5 2.2(4) . . . . ?
 N2 N1 C6 C7 -178.3(2) . . . . ?
 C6 N1 N2 C3 -1.9(4) . . . . ?
 C5 C6 C7 S1 44.1(3) . . . . ?
 C5 C6 C7 C8 -131.8(3) . . . . ?
 C5 C4 C3 N2 1.7(4) . . . . ?
 C5 C4 C3 C2 -178.4(3) . . . . ?
 C8 C9 C10 S1 -0.3(5) . . . . ?
 C3 C4 C5 C6 -1.3(4) . . . . ?
 C7 S1 C10 C9 0.1(3) . . . . ?
 C7 C6 C5 C4 -180.0(3) . . . . ?
 C7 C8 C9 C10 0.4(4) . . . . ?
 C1 N1 N2 C3 177.7(3) . . . . ?
 C1 N1 C6 C5 -177.4(3) . . . . ?
 C1 N1 C6 C7 2.1(4) . . . . ?
 C9 C8 C7 S1 -0.3(3) . . . . ?
 C9 C8 C7 C6 175.8(3) . . . . ?
 C10 S1 C7 C6 -176.5(3) . . . . ?
 C10 S1 C7 C8 0.1(3) . . . . ?

loop_
  _diffrn_refln_index_h
  _diffrn_refln_index_k
  _diffrn_refln_index_l
  _diffrn_refln_intensity_net
  _diffrn_refln_intensity_u
 0 0 6 1448.84 20.06
 0 0 7 0.62 0.9
 0 0 8 598.1 15.09
 0 0 9 2.67 1.21
 0 0 10 0.45 0.66
 0 0 11 -0.88 1.43
 0 0 12 -1.82 1.6
 0 0 13 0.75 1.54
 0 0 14 1517.94 36.21
 0 0 15 16.17 4.36
 0 0 16 1697.27 42.24
 0 0 17 22.42 6.02
 0 0 -21 -0.85 1.07
 0 0 -22 137.51 18.84
 0 0 -23 5.96 4.21
 0 0 -24 37.25 10.56
 0 1 -2 0.53 0.48
 0 -1 3 1.23 0.78
 0 1 -3 0 0.48
 0 -1 4 -1.57 0.91
 0 1 -4 -0.2 0.23
 0 1 -5 -0.37 0.73
 0 -1 5 -1.15 0.75
 0 -1 6 1.69 1.15
 0 1 -6 -0.41 0.39
 0 -1 7 -0.56 0.77
 0 1 -7 -0.9 0.79
 0 1 -8 -0.21 0.95
 0 -1 8 -0.85 0.91
 0 -1 9 0.63 0.9
 0 -1 10 -1.65 0.88
 0 -1 11 0.6 1.33
 0 -1 12 -0.07 0.64
 0 -1 13 -0.64 1.82
 0 1 14 -2.2 1.63
 0 -1 14 0.75 1.52
 0 1 15 0.2 1.65
 0 -1 15 1.78 2.21
 0 -1 16 3.43 2.19
 0 1 16 0.76 1.02
 0 -1 17 0.76 1.47
 0 -1 -20 2.46 2.94
 0 1 -20 -3.43 3.86
 0 1 -21 2.27 2.95
 0 -1 -21 -3.87 4.29
 0 -1 -22 -2.28 2.81
 0 1 -22 2.26 3.5
 0 1 -23 -4.59 3.56
 0 -1 -23 3.45 2.82
 0 -1 -24 0.19 1.58
 0 1 -24 0 0.8
 0 2 0 9999 58.58
 0 -2 0 9640.56 54.67
 0 2 -1 413.78 12.36
 0 -2 -1 364.47 10.7
 0 -2 1 354.47 10.61
 0 2 -1 414.86 12.43
 0 2 1 432.55 12.76
 0 -2 2 2857.94 32.03
 0 2 -2 3120.48 34.84
 0 -2 -2 2780.1 31.92
 0 2 -2 3035.74 33.23
 0 -2 3 319.02 10.9
 0 -2 4 105.66 6.71
 0 -2 5 407.66 13.83
 0 -2 6 249.69 11.76
 0 -2 7 584.32 18.6
 0 -2 8 84.65 7.71
 0 -2 9 536.63 19.6
 0 -2 10 134.73 10.34
 0 -2 11 236.17 14.17
 0 -2 12 114.06 10.26
 0 -2 13 127.37 11.89
 0 -2 14 534.73 25.06
 0 -2 15 8.25 4.91
 0 -2 16 1546.49 47.31
 0 -2 17 111.53 12.89
 0 -2 18 184.19 16.68
 0 2 -19 21.15 7.17
 0 -2 -19 21.9 6.46
 0 -2 -20 23.32 6.56
 0 2 -20 25.68 7.5
 0 -2 -21 13.94 5.53
 0 2 -21 16.52 6.72
 0 2 -22 74.06 14.51
 0 -2 -22 66.08 12.49
 0 -2 -23 29.86 8.66
 0 2 -23 45.87 11.64
 0 -2 -24 12.52 5.94
 0 2 -24 15.75 6.87
 0 -3 0 -3.08 1.66
 0 -3 -1 0.47 1.04
 0 -3 1 -3.01 2.01
 0 3 -2 -0.45 0.37
 0 -3 -2 0.44 0.31
 0 -3 -2 -1.06 1.13
 0 -3 -3 -0.49 0.52
 0 3 -3 -0.84 0.47
 0 -3 -4 -1.95 1.5
 0 -3 7 -0.81 0.88
 0 -3 8 -0.98 1.64
 0 -3 9 -0.32 1.35
 0 -3 10 0.15 1.3
 0 -3 11 -0.9 0.98
 0 -3 12 0.03 1.05
 0 -3 13 -1.1 1.9
 0 -3 14 -0.87 1.89
 0 -3 15 -0.18 1.72
 0 -3 16 0.87 2.11
 0 3 -17 1.16 1.81
 0 -3 -17 -2.23 2.2
 0 -3 -18 0.28 2.17
 0 3 -18 -1.98 2.78
 0 -3 -19 -0.36 0.86
 0 3 -19 2.06 3.23
 0 -3 -20 1.88 2.09
 0 3 -20 -0.8 2.52
 0 -3 -21 -3.42 2.51
 0 3 -21 3.49 3.46
 0 -3 -22 -0.72 1.7
 0 3 -22 0.78 1.65
 0 -3 -23 4.78 3.29
 0 3 -23 3.08 3.65
 0 3 -24 3.24 3.69
 0 -3 -24 -0.55 1.75
 0 -4 0 2176.95 36.08
 0 -4 -1 96.54 8.15
 0 -4 1 100.06 8.09
 0 -4 -2 1383.88 29.97
 0 -4 2 1421.25 30.47
 0 4 -3 894.89 10.86
 0 -4 -3 968.54 25.88
 0 -4 3 934.65 24.95
 0 -4 -3 934.06 10.19
 0 -4 -4 37.12 5.32
 0 -4 -4 31.58 2.47
 0 4 -4 28.26 2.46
 0 4 -5 642.68 14.51
 0 -4 -5 626.04 21.33
 0 -4 -5 594.16 13.13
 0 -4 -6 12.56 2.04
 0 -4 -6 13.06 3.44
 0 4 -6 11.21 2.33
 0 -4 -7 206.46 9.5
 0 -4 -7 181.95 11.59
 0 4 -7 215.57 11.25
 0 -4 -8 90.96 6.99
 0 4 -8 95.64 7.98
 0 -4 -9 68.74 6.4
 0 4 -9 68.5 7.18
 0 4 -10 5.9 2.13
 0 -4 -10 5.88 2.07
 0 4 -11 1.57 1.18
 0 -4 -11 4.09 1.92
 0 4 -12 11.45 3.05
 0 -4 -12 12.31 3.37
 0 -4 -13 0.46 0.93
 0 4 -13 -2.94 3.52
 0 4 -14 215.66 17.67
 0 -4 -14 171.49 13.57
 0 4 -15 107.84 13.16
 0 -4 -15 79.46 9.76
 0 4 -16 567.11 32.63
 0 -4 -16 468.79 24.96
 0 4 -17 217.05 21.22
 0 -4 -17 191.8 16.29
 0 -4 -18 30.43 6.84
 0 4 -18 33.56 8.12
 0 4 -19 13.62 4.7
 0 -4 -19 -0.33 1.63
 0 4 -20 1.45 0.87
 0 -4 -20 0.77 1.21
 0 -4 -21 1.01 1.09
 0 4 -21 7.02 4.65
 0 -4 -22 0.99 1.68
 0 4 -22 -0.14 1.33
 0 4 -23 0.76 2.3
 0 -4 -23 2.37 2.79
 0 -5 0 -0.2 0.46
 0 -5 1 -2.2 1.76
 0 -5 -1 0.29 0.55
 0 -5 2 -0.39 1.16
 0 -5 -2 -0.72 1.23
 0 -5 3 -0.83 1.51
 0 -5 -3 0.5 0.78
 0 -5 -4 -0.14 0.21
 0 -5 -4 1.3 1.34
 0 -5 -4 -0.05 0.1
 0 5 -5 0.42 0.44
 0 -5 -5 -0.11 0.21
 0 5 -6 0.38 0.63
 0 -5 -6 -0.24 0.56
 0 5 -7 0.69 0.8
 0 -5 -7 -0.2 1.18
 0 -5 -7 0.51 0.54
 0 -5 -8 0.48 0.47
 0 5 -8 -0.7 1.06
 0 -5 -8 1.37 0.92
 0 -5 -9 -0.42 0.65
 0 -5 -9 -0.04 1.11
 0 5 -9 0.62 0.95
 0 5 -10 2.84 1.71
 0 -5 -10 0.04 1.03
 0 -5 -10 0.8 0.84
 0 -5 -11 -2.2 1.73
 0 5 -11 -0.86 1.39
 0 -5 -11 -1.68 1.4
 0 -5 -12 -1.55 1.29
 0 5 -12 0.08 1.07
 0 -5 -13 -1.25 1.16
 0 5 -13 3.69 2.68
 0 5 -14 -1.7 1.61
 0 -5 -14 0.96 1.44
 0 5 -15 1.86 1.49
 0 -5 -15 1.17 1.23
 0 -5 -16 -4.13 2.69
 0 5 -16 2.34 2.54
 0 -5 -17 -0.7 0.89
 0 5 -17 -1.18 1.82
 0 5 -18 3.9 2.52
 0 -5 -18 0.23 0.87
 0 -5 -19 -0.37 1.01
 0 5 -19 1.08 1.84
 0 -5 -20 -1.53 1.85
 0 5 -20 -4.32 3.77
 0 -5 -21 -0.16 0.77
 0 -6 0 273.8 16.41
 0 -6 -1 53.89 7.06
 0 -6 1 61.13 7.83
 0 -6 -2 375.43 19.28
 0 -6 2 379.99 19.32
 0 -6 -3 55.65 7.59
 0 -6 -4 7.76 2.94
 0 -6 -5 41.41 6.54
 0 -6 -6 8.58 3.09
 0 -6 -7 6.34 2.46
 0 -6 -8 40.43 6.47
 0 -6 -9 5.4 2.35
 0 -6 -10 2.32 1.4
 0 -6 -11 3.16 1.61
 0 -6 -12 1.62 1.47
 0 -6 -13 4.53 2.16
 0 -6 -14 65.65 8.83
 0 -6 -15 7.72 2.78
 0 -6 -16 46.33 7.12
 0 -6 -17 39.39 6.56
 0 -6 -18 6.12 2.6
 0 -7 0 -3.26 2.36
 0 -7 -1 -1.63 1.66
 0 -7 1 2.61 1.86
 0 -7 -2 0.05 0.7
 0 -7 2 0.09 0.53
 0 -7 -3 0.51 0.96
 0 -7 -4 -0.4 0.94
 0 -7 -5 -0.57 1.38
 0 -7 -6 -0.03 0.64
 0 -7 -7 -1.24 1.85
 0 -7 -8 -0.18 1.26
 0 -7 -9 2.72 2.4
 0 -7 -10 -1.43 1.51
 0 -7 -11 2.38 1.9
 0 -7 -12 0.72 1.38
 0 -7 -13 -1.98 2.11
 0 -7 -14 -1.81 1.3
 0 -7 -15 2.23 2.16
 0 -8 0 3.9 2.11
 0 -8 1 79.37 10.4
 0 -8 -1 66.57 9.77
 0 -8 -2 130 13.4
 0 -8 -3 1.18 1.04
 0 -8 -4 6.32 2.95
 0 -8 -5 -1.21 1.54
 0 -8 -6 -2.84 2.64
 0 -8 -7 4.34 2.43
 0 -8 -8 7.47 3.41
 0 -8 -9 1.1 1.8
 0 -8 -10 1.68 0.83
 0 -8 -11 1.66 2.19
 0 -8 -12 6.59 2.86
 0 -9 0 -1.68 1.8
 0 -9 -1 -2.84 2.01
 0 -9 -2 -0.74 1.45
 0 -9 -3 -1.75 1.55
 0 -9 -4 -0.99 1.3
 -1 0 5 0.62 0.33
 -1 0 6 291.18 7.18
 -1 0 7 4.82 1.47
 -1 0 8 858.82 15.41
 -1 0 9 -0.69 1.45
 1 0 9 -1.17 0.97
 -1 0 10 408.13 13.45
 1 0 10 389.58 14.74
 1 0 11 -0.46 0.98
 -1 0 11 0.04 1.31
 1 0 12 81.22 7.85
 -1 0 12 85.47 6.71
 1 0 13 -0.31 0.75
 -1 0 13 3.72 2.47
 -1 0 14 2285.39 40.81
 1 0 14 2044.4 43.96
 -1 0 15 13.65 4.93
 1 0 15 8.08 3.97
 1 0 16 528.82 24.37
 -1 0 16 628.77 24.06
 1 0 17 3.68 2.94
 1 0 -17 6.61 4.53
 1 0 -18 24.06 7.34
 1 0 -19 -3.37 3.19
 1 0 -20 100.33 15.76
 1 0 -21 1.23 1.81
 1 0 -22 16.14 6.88
 1 0 -23 -1.84 4.28
 -1 0 -23 -5.44 3.73
 1 0 -24 7.26 4.91
 -1 0 -24 2.55 2.29
 -1 -1 2 2.68 0.66
 1 -1 -2 4.4 0.77
 1 -1 2 4.69 1.19
 -1 1 2 3.39 0.82
 1 1 -2 3.31 0.71
 -1 1 -2 4.06 1.02
 -1 1 2 2.51 0.67
 1 -1 3 59.35 4.12
 1 1 -3 55.37 3.53
 1 1 -3 49.19 3.46
 -1 1 -3 67.69 4.83
 1 -1 -3 49.2 3.17
 1 1 -4 418.3 9.92
 1 -1 4 443.2 12.02
 1 1 -4 435.61 11.2
 -1 -1 5 42.26 3.4
 1 -1 5 46.75 4.16
 1 1 -5 42.35 3.38
 -1 1 -5 59.58 4.9
 1 -1 6 9.4 2.36
 -1 1 -6 4.66 1.06
 -1 -1 6 3.94 1.41
 1 1 -6 4.57 1.06
 1 1 -7 40.3 3.75
 -1 -1 7 36.93 3.95
 1 -1 7 45.54 4.75
 1 -1 8 193.35 9.94
 -1 -1 8 189.27 9.35
 1 1 -8 188.77 8.57
 -1 -1 9 1.52 0.82
 1 -1 9 2.74 2
 1 1 -9 0.51 0.26
 -1 -1 10 39.23 4.8
 1 -1 10 39.52 5.16
 1 -1 11 2.73 1.2
 -1 -1 11 2.94 0.83
 -1 -1 12 119.98 9.43
 1 -1 12 115.75 9.65
 -1 1 12 140.13 7.98
 1 -1 13 0.91 0.63
 -1 -1 13 0.36 1.32
 -1 1 13 -0.03 0.67
 1 -1 14 273.23 16.81
 -1 1 14 283.9 13.23
 1 1 15 -0.31 1.79
 -1 1 15 2.54 1.42
 -1 -1 15 -1.41 1.8
 1 -1 15 -1.08 2.08
 1 1 16 51.67 7.11
 1 -1 16 51.59 7.98
 -1 -1 16 63.55 8.27
 1 -1 -17 2.85 2.36
 1 -1 17 -1.12 1.19
 1 1 -17 3.34 1.69
 1 1 17 3.13 2.23
 1 -1 -18 106.04 14.88
 1 1 -18 108.53 15.56
 1 -1 18 131.36 13.84
 1 1 -19 5.4 4.69
 1 -1 -19 2.44 2.55
 1 -1 -20 19.38 7.1
 1 1 -20 14.7 5.54
 1 1 -21 4.84 4.32
 1 -1 -21 0.36 1.15
 1 -1 -22 -0.6 2.78
 1 1 -22 4.97 4.24
 -1 -1 -23 2.91 3.02
 1 -1 -23 9.72 5.22
 1 1 -23 4.86 4.14
 -1 1 -23 4.71 3.54
 1 -1 -24 -1.22 2.68
 1 1 -24 -0.68 1.08
 -1 -1 -24 1.6 2.13
 -1 1 -24 -4.49 3.95
 -1 2 0 0.37 0.38
 -1 2 0 -0.48 0.23
 1 -2 0 46.05 5.96
 1 2 0 -1.98 1.11
 -1 -2 0 34.99 5.28
 1 2 -1 28.95 1.64
 -1 -2 -1 27.51 3.38
 1 -2 -1 28.1 3.18
 -1 2 -1 22.64 1.38
 1 -2 1 28.11 3.3
 -1 2 -1 32.25 3.59
 -1 -2 -1 24.13 1.44
 1 2 -1 35.66 3.59
 -1 2 1 29.03 3.17
 -1 -2 1 28.83 3.33
 -1 -2 1 26.57 1.51
 1 -2 1 34.16 3.62
 1 -2 -1 26.92 1.37
 -1 2 -1 31.73 3.44
 -1 2 1 27.93 1.55
 -1 2 1 35.21 3.52
 1 2 1 28.26 3.21
 -1 2 -2 1453.53 22.71
 1 -2 -2 1366.77 22.44
 -1 -2 2 1366.45 21.84
 1 -2 2 1375.87 22.49
 1 -2 -2 1363.2 13.42
 -1 -2 -2 1367.3 22.1
 1 -2 2 1402.83 23.78
 1 2 -2 1421.36 22.27
 1 2 -2 1561.53 23.91
 -1 2 2 1524.65 22.57
 1 2 -2 1473.9 14.22
 1 2 -3 630.48 11.24
 1 -2 3 678.93 17.05
 -1 2 3 703.85 14.93
 1 -2 -3 649.51 11.05
 1 -2 4 1082.3 22.02
 1 2 -4 1039.07 17.38
 1 -2 -4 1061.55 16.63
 1 -2 -5 124.02 6.38
 1 -2 5 120.21 7.64
 1 2 -5 134.29 7.05
 1 -2 6 100.35 7.5
 1 2 -6 103.55 6.96
 -1 -2 7 210.73 10.4
 1 -2 7 222.27 11.66
 -1 -2 8 236.86 11.53
 1 -2 8 240.51 12.68
 1 -2 9 296.01 14.48
 -1 -2 9 301.56 13.95
 1 -2 10 83.01 8.38
 -1 -2 10 85.94 7.81
 1 -2 11 397.04 18.72
 -1 -2 11 359.7 16.73
 1 -2 12 12.48 3.71
 -1 -2 12 10.16 3.37
 -1 -2 13 50.45 7.21
 1 -2 13 51.91 7.84
 1 -2 14 768.55 30.07
 1 2 -14 803.57 36.5
 -1 -2 14 753.67 28.33
 -1 -2 15 72.16 9.35
 1 -2 -15 76.62 11.34
 1 2 -15 85.12 12.93
 1 -2 15 65 8.78
 1 -2 -16 92.8 12.06
 1 2 -16 98.35 13.53
 -1 -2 16 115.81 12.12
 1 -2 16 107.03 12.11
 1 2 -17 63.89 11.78
 1 -2 -17 50.72 9.63
 1 -2 17 67.74 10.27
 1 -2 18 7.87 3.36
 1 2 -18 7.16 4.31
 1 -2 -18 5.2 3.23
 1 2 -19 90.6 15.02
 1 -2 19 120.63 14.48
 1 -2 -19 74.68 12.41
 1 2 -20 22.06 7.59
 1 -2 -20 19.71 6.62
 1 2 -21 20.79 7.53
 1 -2 -21 19.8 6.8
 -1 -2 -22 1.41 1.15
 1 2 -22 6.5 4.29
 -1 2 -22 2.39 2.83
 1 -2 -22 4.2 3.27
 1 -2 -23 6.96 3.79
 -1 -2 -23 9.37 4.89
 -1 2 -23 12.08 5.55
 1 2 -23 11.69 5.95
 -1 2 -24 1.22 2.1
 -1 -2 -24 4.72 3.21
 1 2 -24 3.18 3.37
 1 -2 -24 3.25 3.18
 1 -3 0 -0.67 1.11
 -1 -3 0 -3.94 1.83
 1 -3 -1 1.24 1.2
 -1 -3 -1 -0.3 0.66
 1 -3 1 -2.81 1.77
 -1 -3 1 -4.69 2.05
 1 -3 2 25.04 3.39
 1 -3 -2 28.4 3.75
 -1 -3 2 23.5 3.38
 1 3 -2 29.68 1.89
 -1 3 -2 12.92 1.16
 -1 -3 -2 27.94 3.69
 1 -3 -2 31.58 1.93
 1 -3 3 8.39 1.9
 -1 -3 -3 9.96 2.09
 1 -3 -3 3.78 1.01
 1 3 -3 8.47 1.13
 1 -3 -3 8.49 1.2
 1 -3 -4 24.08 2.38
 1 -3 -4 24.86 3.6
 -1 -3 -4 25.14 3.75
 1 -3 4 23.84 3.74
 1 3 -4 26.36 2.53
 1 -3 -5 21.04 2.54
 1 3 -5 22.61 3.1
 1 -3 5 19.09 3.49
 -1 -3 -5 15.09 2.72
 1 -3 6 0.05 1.63
 1 -3 -6 0.46 0.58
 1 3 -6 0.16 0.86
 1 3 -7 80.15 6.62
 1 -3 -7 81.43 6.23
 1 -3 7 80.74 7.77
 1 3 -8 9.66 2.35
 1 -3 8 12.77 3.64
 1 -3 -8 7.84 2.09
 1 -3 9 70.31 8.06
 1 -3 -9 64.8 6.46
 1 3 -9 73.77 7.97
 1 -3 -10 34.94 5.01
 1 3 -10 45.78 6.62
 1 -3 10 41.28 6.45
 1 3 -11 121.09 11.62
 1 -3 -11 97.5 9.19
 1 -3 11 101.48 10.28
 1 3 -12 11.65 3.76
 1 -3 -12 7.78 2.72
 1 -3 12 7.6 2.83
 1 -3 13 47.85 8.04
 1 3 -13 44.84 7.96
 1 -3 -13 45.5 7.27
 1 -3 -14 2.69 2.35
 1 3 -14 -0.88 1.76
 1 -3 14 -0.4 1.7
 1 -3 -15 19.11 5.06
 1 -3 15 22.63 5.77
 1 3 -15 27.28 7.12
 1 -3 -16 17.79 5.27
 1 -3 16 19.19 5.37
 1 3 -16 25.74 7.19
 1 -3 -17 19.96 5.52
 1 3 -17 23.28 7.47
 1 -3 17 25.56 6.72
 1 3 -18 0.04 1.16
 1 -3 18 1.08 0.72
 1 -3 -18 -0.76 1.99
 1 -3 19 15.13 5.18
 1 3 -19 18.7 6.84
 1 -3 -19 10.96 4.15
 -1 -3 -20 -2.96 2.56
 -1 3 -20 -0.92 1.91
 1 3 -20 -2.84 3.57
 1 -3 -20 -1.3 2.07
 1 -3 -21 -1.35 1.89
 -1 -3 -21 -0.69 1.19
 1 3 -22 1.96 2.94
 1 -3 -22 0.26 0.79
 -1 3 -22 -1.42 3
 -1 -3 -22 -0.01 1.07
 -1 -3 -23 6.8 4.32
 -1 3 -23 7.36 4.9
 1 3 -23 2.21 3.52
 1 -3 -23 5.99 4.21
 1 -3 -24 4.01 3.59
 -1 3 -24 -2.34 2.8
 1 3 -24 0.29 1.18
 -1 -3 -24 1.78 2.38
 1 -4 0 14.88 5.11
 -1 -4 0 15.26 4.94
 1 -4 -1 21.98 4.14
 -1 -4 -1 24.31 4.27
 -1 -4 1 23.42 4.48
 1 -4 1 25 4.54
 -1 -4 2 441.9 16.79
 1 -4 2 451.72 17.4
 -1 -4 -2 445.6 16.92
 1 -4 -2 449.15 17.26
 -1 -4 3 316 14.1
 1 -4 3 315.72 14.67
 1 -4 -3 329.96 6.77
 1 4 -3 325.81 7.23
 -1 -4 -3 328.89 14.94
 -1 4 -3 306.74 6.82
 -1 -4 -3 323.65 6.72
 -1 -4 -3 282.32 6.23
 1 -4 -3 324.57 15.01
 1 4 -4 165.98 6.34
 -1 -4 -4 159.7 10.22
 1 -4 -4 160.94 10.39
 1 -4 -4 160.3 5.7
 1 -4 -5 6.82 2.9
 1 -4 -5 2.96 0.93
 -1 -4 -5 6.23 2.78
 1 4 -5 2.2 0.82
 1 -4 -6 14.56 2.22
 1 -4 -6 13.95 3.37
 -1 -4 -6 14.05 3.34
 1 4 -6 11.85 2.18
 1 4 -7 67.25 5.84
 1 -4 -7 57.97 6.5
 1 -4 -7 65.38 5.13
 -1 -4 -7 64 6.79
 1 -4 -8 4.86 1.58
 1 4 -8 6.07 2.16
 1 -4 8 8.42 3.44
 1 4 -9 156.59 10.85
 1 -4 -9 149.83 9.37
 1 -4 9 154.59 12.45
 1 4 -10 12.39 3.25
 1 -4 -10 11.74 2.74
 1 -4 10 23.04 5.89
 1 -4 -11 305.46 15.28
 1 4 -11 333.94 18.6
 1 -4 11 315.08 19.33
 1 4 -12 174.49 14.14
 1 -4 -12 153.13 11.36
 1 -4 12 171.54 14.59
 1 -4 -13 25.69 4.82
 1 4 -13 24.91 5.36
 1 -4 13 28.86 6.24
 1 4 -14 49.63 8.03
 1 -4 -14 33.87 5.9
 1 -4 14 45.86 8.19
 1 -4 15 48.76 8.38
 1 -4 -15 41.26 6.94
 1 4 -15 53.04 8.96
 1 -4 -16 2.08 1.98
 1 4 -16 1.45 1.22
 1 -4 16 1.02 1.74
 1 -4 -17 42.3 7.6
 1 4 -17 49.85 10.07
 -1 4 -17 53.91 10.39
 -1 -4 -17 41.74 7.48
 1 -4 -18 51.44 8.8
 1 4 -18 52.35 10.02
 -1 -4 -18 41.6 7.43
 -1 4 -18 47.72 10.26
 1 4 -19 98.66 15.11
 -1 -4 -19 31.98 7.1
 -1 4 -19 102.89 15.6
 1 -4 -19 32.88 7.38
 1 -4 -20 -0.62 1.02
 -1 4 -20 -0.48 1.7
 1 4 -20 2.95 3.79
 -1 -4 -20 -0.68 1.46
 1 -4 -21 1.82 2.22
 -1 -4 -21 1.54 1.72
 -1 4 -21 5.07 3.14
 1 4 -21 3.05 3.24
 1 4 -22 0.13 1.01
 -1 -4 -22 -0.31 0.51
 -1 4 -22 0.14 1.27
 1 -4 -22 1.71 2.16
 1 4 -23 -0.88 2.48
 -1 4 -23 0.35 0.86
 1 -4 -23 2.29 2.67
 -1 -4 -23 2.44 2.93
 -1 -5 0 -0.31 0.78
 1 -5 0 -0.73 1.25
 -1 -5 -1 0.09 1.35
 1 -5 1 -0.93 1.42
 -1 -5 1 -3.51 2.14
 1 -5 -1 0.91 0.93
 -1 -5 -2 -1.73 1.67
 1 -5 2 -3.26 1.81
 1 -5 -2 -1.27 1.42
 -1 -5 2 -1.28 1.17
 -1 -5 3 5.57 2.06
 1 -5 -3 1.68 0.93
 -1 -5 -3 4.03 1.68
 1 -5 3 2.8 1.09
 -1 -5 -4 6.15 0.81
 1 -5 -4 4.79 1.74
 -1 -5 -4 4.33 1.77
 -1 5 -4 4.19 0.71
 -1 -5 -4 5.53 0.76
 1 -5 -4 6.43 0.86
 -1 5 -4 3.82 0.66
 1 5 -4 4.29 0.69
 1 5 -5 5.71 1.41
 -1 5 -5 3.66 1.01
 -1 -5 -5 4.98 0.92
 -1 -5 -5 3.49 1.83
 1 -5 -5 1.59 1.59
 -1 5 -5 2.13 0.61
 1 -5 -5 5.49 1.06
 1 -5 -6 15.32 3.65
 -1 -5 -6 16.55 3.88
 1 -5 -6 17.27 2.19
 -1 5 -6 16.24 2.61
 1 5 -6 14.92 2.43
 -1 -5 -6 19.15 2.33
 1 5 -7 14.8 2.73
 1 -5 -7 12.91 3.36
 -1 -5 -7 13.71 3.56
 1 -5 -7 14.66 2.19
 -1 5 -7 13.78 2.68
 -1 -5 -7 15.28 2.3
 -1 -5 -8 5.43 2.26
 1 -5 -8 3.54 1.16
 -1 -5 -8 4.31 1.24
 -1 5 -8 4.59 1.62
 1 -5 -8 3.29 1.5
 1 5 -8 3.13 1.09
 -1 -5 -9 19.16 4.38
 1 5 -9 21.54 3.57
 -1 -5 -9 22.99 3.47
 1 -5 -9 18.43 2.98
 -1 5 -9 25.09 4.4
 1 -5 -9 22.21 4.67
 -1 -5 -10 25.58 4.82
 1 -5 -10 28.34 5.14
 -1 5 -10 39.67 5.77
 1 -5 -10 28.9 4.07
 -1 -5 -10 33.13 4.6
 1 5 -10 36.22 5.11
 1 5 -11 28.33 4.84
 -1 -5 -11 26.14 4.27
 -1 -5 -11 20.98 4.28
 -1 5 -11 29.16 5.18
 1 -5 -11 24.31 3.88
 1 -5 -11 17.65 3.92
 -1 5 -12 9.58 3.42
 -1 -5 -12 9.01 2.7
 1 5 -12 8.33 2.89
 1 -5 -12 7.01 1.89
 1 5 -13 17.47 4.88
 1 -5 -13 11.09 2.73
 -1 5 -13 15.69 4.59
 -1 -5 -13 13.83 3.54
 -1 5 -14 -1.87 2.58
 -1 -5 -14 1.21 1.2
 1 -5 -14 0.09 1.24
 1 5 -14 -0.61 0.54
 -1 -5 -15 3.13 1.46
 1 -5 -15 9.25 3.09
 -1 5 -15 6.48 3.36
 1 5 -15 6.21 2.79
 -1 -5 -16 6.23 2.54
 1 -5 -16 6.41 2.45
 -1 5 -16 7.29 3.64
 1 5 -16 9.96 4.15
 -1 5 -17 4.01 2.01
 1 -5 -17 2.96 1.97
 -1 -5 -17 5.71 2.93
 1 5 -17 4.03 2.66
 1 -5 -18 0.11 0.99
 1 5 -18 -1.57 2.22
 -1 -5 -18 -0.89 1.1
 -1 5 -18 3.04 2.51
 1 -5 -19 0.49 0.56
 -1 5 -19 4.97 3.74
 -1 -5 -19 -0.52 1.22
 1 5 -19 6.14 3.98
 -1 5 -20 -0.87 1.83
 -1 -5 -20 -2.32 2.29
 1 5 -20 -0.61 1.96
 1 -5 -20 -2.19 2.25
 1 -5 -21 -0.19 0.58
 -1 -5 -21 -0.43 0.79
 -1 -6 0 3.24 2.52
 1 -6 0 2.69 2.16
 -1 -6 -1 8.87 2.9
 1 -6 -1 6.81 2.56
 1 -6 1 9.39 3.04
 -1 -6 1 10.22 3.3
 1 -6 -2 104.18 10.3
 -1 -6 2 96.77 9.79
 -1 -6 -2 95.24 9.53
 1 -6 2 101.77 10.11
 1 -6 -3 97.1 9.97
 -1 -6 -3 103.32 10.19
 1 -6 -4 17.14 4.21
 -1 -6 -4 18.71 4.52
 1 -6 -5 2.37 1.32
 -1 -6 -5 6.89 2.46
 -1 -6 -6 37.45 6.27
 1 -6 -6 31.37 5.73
 -1 -6 -7 4.92 2.19
 1 -6 -7 4.67 2.31
 -1 -6 -8 26.12 5.24
 1 -6 -8 21.49 4.8
 1 -6 -9 8.65 2.91
 -1 -6 -9 9.32 3
 -1 -6 -10 15.78 4.06
 1 -6 -10 18.76 4.51
 -1 -6 -11 39.42 6.74
 1 -6 -11 38.57 6.48
 1 -6 -12 94.2 10.54
 -1 -6 -12 91.76 10.32
 -1 -6 -13 5.84 2.71
 1 -6 -13 4.7 2.33
 -1 -6 -14 1.16 0.79
 1 -6 -14 0.19 1.06
 -1 -6 -15 -0.97 1.23
 1 -6 -15 1.3 1.18
 1 -6 -16 5.17 2.19
 -1 -6 -16 5.51 2.59
 -1 -6 -17 0.82 0.83
 1 -6 -17 -3.22 1.86
 1 -6 -18 18.39 4.58
 -1 -6 -18 19.42 4.83
 -1 -7 0 0.1 1.24
 1 -7 0 -1.11 1.09
 1 -7 1 1.71 1.81
 -1 -7 1 -0.41 0.71
 1 -7 -1 1.49 1.47
 -1 -7 -1 -2.07 1.8
 1 -7 -2 -2.6 1.99
 -1 -7 2 -0.11 0.57
 1 -7 2 -0.61 1.4
 -1 -7 -2 -0.4 0.64
 1 -7 -3 -0.45 1.18
 -1 -7 -3 1.24 0.97
 -1 -7 -4 -1.18 1.61
 1 -7 -4 -1.37 1.53
 -1 -7 -5 0.03 0.79
 1 -7 -5 0.25 0.9
 -1 -7 -6 2.28 1.63
 1 -7 -6 0.01 0.8
 -1 -7 -7 0.84 1.03
 1 -7 -7 0.24 0.68
 -1 -7 -8 2.16 1.72
 1 -7 -8 2.02 1.82
 -1 -7 -9 1.19 1.65
 1 -7 -9 3.44 2.34
 1 -7 -10 8.06 3.21
 -1 -7 -10 7.17 2.73
 -1 -7 -11 1.67 1.5
 1 -7 -11 -3.1 2.17
 -1 -7 -12 4.92 2.37
 1 -7 -12 6.04 2.48
 1 -7 -13 4.85 2.52
 -1 -7 -13 3.21 2.06
 -1 -7 -14 0.42 1.02
 1 -7 -14 3.22 2.11
 -1 -7 -15 1.27 1
 1 -7 -15 4.24 2.4
 1 -8 0 1.04 1.59
 -1 -8 0 -2.08 1.32
 -1 -8 1 1.33 0.87
 1 -8 -1 1.71 1.71
 -1 -8 -1 3.74 2.78
 1 -8 1 0.8 0.92
 1 -8 -2 11.02 4.07
 -1 -8 -2 5.2 3.09
 -1 -8 -3 16 4.85
 1 -8 -3 13.98 4.38
 -1 -8 -4 9.62 3.45
 1 -8 -4 13.43 4.11
 1 -8 -5 19.51 5.05
 -1 -8 -5 17.71 4.71
 1 -8 -6 3.86 2.32
 -1 -8 -6 7.23 3.36
 -1 -8 -7 1.01 1.17
 1 -8 -7 2.63 2.35
 -1 -8 -8 3.64 2.15
 1 -8 -8 2.25 1.68
 -1 -8 -9 -0.74 0.53
 1 -8 -9 0.91 0.51
 -1 -8 -10 0.78 1.36
 1 -8 -10 1.36 1.49
 -1 -8 -11 3.83 2.39
 1 -8 -11 3.62 2.39
 -1 -8 -12 26.37 6.23
 1 -8 -12 25.19 6.07
 1 -9 0 -0.6 1.16
 -1 -9 0 1.5 2.13
 -1 -9 -1 6.68 3.44
 1 -9 -1 0.47 1.3
 -1 -9 -2 -1.88 2.31
 1 -9 -2 -2.19 2.27
 1 -9 -3 -1.78 1.5
 -1 -9 -3 -3.7 3.27
 -1 -9 -4 -3.54 3.18
 1 -9 -4 -1.5 2.11
 -2 0 3 0.52 0.6
 2 0 -3 -2.64 1.01
 2 0 -4 35.46 3.17
 -2 0 4 40.39 3.39
 2 0 -5 -2.21 1.15
 2 0 -6 65.67 5.56
 2 0 -7 -1.59 4.1
 2 0 -8 2892.12 44.72
 -2 0 8 2460.37 20.82
 2 0 -9 1.68 12.4
 -2 0 9 0.24 0.26
 2 0 -10 15.5 3.42
 -2 0 10 14.23 2.08
 -2 0 11 -0.46 0.5
 2 0 -11 2.37 3.5
 2 0 -12 207.09 16.24
 2 0 12 209.58 12.99
 -2 0 12 212.58 9.42
 -2 0 13 -1.26 1.21
 2 0 13 -1.43 1.64
 2 0 -14 215.43 18.43
 2 0 14 201.69 13.92
 -2 0 14 164.27 9.58
 2 0 15 -0.31 0.9
 -2 0 15 -1.27 1.05
 2 0 -15 2.43 3.73
 2 0 16 335.05 20.18
 2 0 -16 328.46 24.9
 2 0 -17 5.74 5.14
 2 0 17 4.81 2.83
 2 0 -18 45.18 9.99
 2 0 18 61.22 9.16
 2 0 -19 -1.31 1.59
 2 0 -20 31.61 9.06
 2 0 -21 9.62 5.75
 2 0 -22 65.5 13.1
 2 0 -23 0.45 2.75
 2 0 -24 0.29 1.87
 -2 1 0 2948.93 23.05
 2 -1 0 2997.48 19.73
 -2 1 0 2912.35 20.38
 2 1 0 3065.04 20.95
 2 1 0 3210.42 24.4
 -2 1 0 3438.8 31.66
 2 -1 0 2925.55 21.39
 -2 -1 0 2733.13 18.89
 -2 -1 0 3021.4 21.22
 2 -1 0 2858.54 25.02
 -2 1 1 209.56 7.38
 2 -1 -1 158.28 5.36
 -2 1 -1 140.78 5.16
 2 -1 -1 164.74 5.49
 -2 1 -1 142.46 4.81
 2 1 -1 161.15 5.11
 2 1 -1 157.98 5.71
 2 -1 1 157.87 5.5
 -2 1 -1 204.78 8.39
 2 -1 1 164.85 6.42
 2 -1 -1 152.02 4.68
 -2 -1 -1 158.72 5.22
 -2 -1 1 152.62 5.12
 -2 -1 1 154.52 5.21
 -2 1 1 165.47 5.58
 -2 -1 -1 135.06 4.58
 -2 -1 2 3238.55 24.35
 -2 1 2 3590.48 26.52
 -2 1 -2 4071.15 39.33
 2 1 -2 3444.96 25.92
 2 -1 -2 3389.17 25.08
 -2 1 2 3772.78 28.17
 2 -1 2 3235.79 31.6
 2 -1 -3 45.09 3.04
 2 -1 3 61.6 4.97
 -2 1 3 54.81 3.68
 -2 1 -3 72.51 5.29
 -2 1 3 64.21 3.28
 2 -1 -3 47.02 2.25
 2 1 -3 47.27 3.38
 -2 -1 3 51.31 3.43
 2 -1 4 1695.14 25.25
 2 1 -4 1628.05 22.15
 2 -1 -4 1584.68 21.36
 -2 -1 4 1580.25 20.29
 -2 1 4 1709.53 21.7
 2 -1 -5 135.54 7.03
 2 1 -5 138.85 5.89
 2 1 -5 139.21 7.3
 2 -1 5 182.07 9.5
 2 -1 6 329.42 12.44
 2 1 -6 289.07 8.72
 2 1 -6 295.74 11.64
 2 -1 -6 296.12 11.5
 2 -1 -7 263.83 12.09
 2 -1 7 286.76 12.34
 2 1 -7 256.85 12.13
 2 1 -7 249.85 8.65
 2 -1 8 180.75 10.45
 2 -1 -8 160.7 10.34
 2 1 -8 158.54 10.83
 2 1 -8 149.23 7.03
 2 1 -9 223.84 13.78
 2 -1 -9 201.3 12.77
 2 1 -9 199.48 8.84
 2 -1 9 210.77 11.62
 2 -1 -10 49.64 7.57
 2 1 -10 46.61 4.42
 2 1 -10 61.67 8.39
 2 -1 10 46.4 5.71
 -2 1 10 46.62 2.88
 2 -1 -11 175.94 13.46
 -2 1 11 190.54 6.43
 2 -1 11 168.37 11.49
 2 1 -11 191.73 14.72
 2 -1 -12 153.96 13.39
 2 1 -12 170.03 14.7
 -2 1 12 137.77 6.1
 2 -1 12 129.56 10.01
 2 -1 13 22.4 4.59
 2 1 -13 30.63 6.95
 2 -1 -13 25.42 5.99
 -2 1 13 21.56 2.52
 2 1 -14 107.75 13.03
 -2 1 14 127.16 6.3
 2 -1 14 98.93 10.25
 2 -1 -14 99.9 12.12
 2 -1 15 0.21 1.34
 2 1 -15 2.57 2.19
 2 -1 -15 0.38 1.81
 2 1 16 3.29 2.15
 2 -1 16 -1.54 2.2
 2 -1 -16 4.86 3.47
 2 1 -16 0.48 2.34
 2 1 17 5.47 2.7
 2 1 -17 6.66 4.38
 2 -1 17 7.95 3.27
 2 -1 -17 7.73 3.89
 2 -1 -18 49.63 10.45
 2 -1 18 49.16 8.47
 2 1 -18 48.62 10.79
 2 -1 19 11.8 3.98
 2 1 -19 15.25 5.85
 2 -1 -19 14.89 5.81
 2 1 -20 0.32 1.84
 2 -1 -20 1.98 3.09
 2 1 -21 15.3 6.46
 2 -1 -21 9.86 4.86
 2 -1 -22 145.81 19.64
 2 1 -22 154.1 21.04
 2 1 -23 5.52 4.2
 2 -1 -23 8.13 4.45
 2 1 -24 32.63 10.31
 2 -1 -24 22.72 8.36
 2 2 0 4538.97 39.73
 -2 -2 0 3888.59 23.05
 2 -2 0 3704.88 34.93
 -2 -2 0 3681.89 33.69
 -2 2 0 4183.9 37.19
 2 -2 0 3726.52 21.46
 -2 2 0 3705.77 24.19
 2 -2 0 3686.91 35.94
 2 2 0 3981.39 23.8
 2 -2 -1 470.69 12.39
 -2 2 1 485.48 9.18
 2 -2 -1 492.61 8.3
 2 2 1 579.31 14.36
 2 -2 1 488.86 13.01
 2 2 -1 534.74 9.11
 -2 -2 1 462.25 12.19
 -2 2 -1 645.14 16.92
 2 -2 -1 467.64 12.24
 -2 -2 1 469.01 8.67
 2 -2 1 497.43 13.65
 -2 2 1 622.96 15.36
 -2 -2 -1 444.34 8.1
 -2 2 -1 554.11 13.91
 -2 -2 -1 452.97 11.96
 2 2 -1 596.61 14.8
 -2 2 1 533.61 13.5
 -2 2 -1 433.8 8.29
 -2 -2 2 0.7 0.94
 -2 -2 -2 0.05 0.73
 -2 2 -2 0.06 0.31
 -2 2 2 0.02 0.32
 2 2 -2 0.9 0.97
 2 -2 2 1.91 1.26
 2 -2 -2 2.81 1.45
 2 -2 2 0.74 1.22
 2 -2 -2 0.32 0.53
 -2 -2 2 0.52 0.39
 2 2 -2 2.03 0.92
 -2 2 2 1.46 0.85
 2 -2 -3 1069.83 15.12
 -2 -2 3 1137.21 15.84
 2 -2 3 1137.51 22.19
 -2 2 3 1081.59 16.46
 -2 2 3 1219.06 21.16
 2 2 -3 1110.83 16.47
 2 -2 -4 225.35 7.69
 2 2 -4 222.94 7.95
 2 -2 4 260.21 11.13
 2 -2 5 434.59 14.84
 2 2 -5 431.13 12.61
 2 -2 -5 395.69 11.64
 2 -2 6 80 6.91
 2 2 -6 78.09 6.16
 2 -2 -6 71.78 5.52
 2 2 -7 26 3.71
 -2 2 7 13.87 2.23
 2 -2 -7 27.56 3.55
 2 2 -8 986.18 25.4
 2 -2 -8 946.42 23.7
 2 -2 8 987.59 26.03
 2 2 -9 0.97 1.77
 2 -2 -9 2.58 2.51
 2 2 -10 161.59 12.39
 2 -2 -10 149.33 11.33
 2 -2 10 143.83 10.64
 2 2 -11 1.15 2.36
 2 -2 11 -1.06 1.07
 2 -2 -12 10.23 3.86
 2 -2 12 7.38 2.78
 2 2 -12 7.54 3.23
 2 -2 -13 3.09 3.18
 2 2 -13 5.57 3.93
 2 -2 13 -0.98 0.93
 2 2 -14 332.02 23.16
 2 -2 -14 296.73 20.35
 2 -2 14 284.44 18.05
 2 2 -15 26.26 7.62
 2 -2 -15 19.72 5.9
 2 -2 15 16.59 4.58
 2 -2 16 130.72 12.97
 2 2 -16 149.79 16.83
 2 -2 -16 114.74 13.61
 2 -2 17 53.33 8.99
 2 -2 -17 49.98 9.35
 2 2 -17 54.68 10.57
 2 2 -18 34.23 8.77
 2 -2 18 40.32 7.95
 2 -2 -18 33.76 8.07
 2 -2 19 11.41 4.81
 2 2 -19 5.33 2.47
 2 -2 -19 6.17 3.26
 2 -2 -20 9.28 4.53
 2 2 -20 13.26 5.7
 2 2 -21 10.45 5.37
 2 -2 -21 4.68 2.16
 2 2 -22 35.84 10.45
 2 -2 -22 26.38 8.12
 2 2 -23 12.81 6.18
 2 -2 -23 8.05 4.51
 -2 2 -24 -0.29 2.41
 -2 -2 -24 0.78 1.11
 -2 3 0 0.63 0.35
 -2 -3 0 -0.9 1.15
 2 -3 0 0.79 0.79
 -2 -3 0 0.57 0.3
 2 -3 0 -0.28 1.07
 -2 -3 -1 156.07 4.44
 2 -3 1 157.27 8.77
 -2 -3 1 165.69 4.62
 2 3 -1 166.58 4.71
 2 -3 -1 178.78 4.64
 -2 -3 -1 158.33 8.39
 -2 -3 1 157.96 8.38
 2 -3 1 178.09 9.4
 2 -3 -1 162.47 8.77
 -2 -3 -2 2.14 0.57
 2 -3 2 2.86 1.05
 -2 -3 2 3.39 1.4
 2 -3 2 0.99 0.99
 -2 -3 -2 2.36 1.12
 2 3 -2 3.47 0.7
 2 -3 -2 2.52 0.62
 -2 3 -2 0.89 0.42
 2 -3 -2 1.86 1.1
 -2 -3 -3 128.25 7.95
 2 -3 3 152.85 9.8
 2 3 -3 153.04 6.21
 2 -3 -3 141.59 5.42
 2 -3 -3 125.74 7.98
 2 3 -4 1.77 1.13
 -2 -3 -4 -1.28 1.44
 2 -3 -4 -0.53 0.55
 2 -3 -4 0.23 0.69
 2 -3 -5 432.69 11.4
 -2 -3 -5 488.03 16.61
 2 -3 -5 476.57 16.57
 2 3 -5 438.66 12.58
 2 -3 6 248.73 13.64
 2 -3 -6 225.68 9.21
 2 3 -6 214.74 9.52
 2 3 -7 346.94 13.63
 2 -3 -7 341.64 12.61
 2 -3 7 368.35 16.79
 2 3 -8 21.97 3.8
 2 -3 -8 24.36 3.66
 2 -3 8 36.8 6.09
 2 3 -9 157.14 11.06
 -2 3 9 159.18 9.99
 2 -3 -9 144.6 9.72
 2 -3 9 146.82 11.22
 2 -3 -10 2.58 1.63
 2 -3 10 3.18 2.57
 -2 3 10 2.13 1.17
 2 3 -10 -1.39 1.31
 -2 3 11 78.71 7.51
 2 -3 11 87.06 9.37
 2 -3 -11 89.79 8.75
 2 3 -11 103.07 10.19
 -2 3 12 2.51 1.39
 2 -3 12 0.28 1.34
 2 3 -12 0.89 1.3
 2 -3 -12 2.61 1.85
 2 -3 13 -1.29 1.75
 2 -3 -13 -1.05 1.97
 2 3 -13 0.11 1.77
 2 3 -14 122.89 13.81
 2 -3 -14 102.55 10.99
 2 -3 14 112.95 12.02
 2 -3 -15 38.87 7.26
 2 -3 15 58.14 9.34
 2 3 -15 54.76 9.75
 2 -3 16 12.58 4.17
 2 3 -16 14.25 5.21
 2 -3 -16 14.98 4.6
 2 -3 -17 34.29 7.21
 2 -3 17 47.44 9.16
 2 3 -17 46.92 9.97
 2 -3 18 2.71 1.11
 2 3 -18 6.96 3.81
 2 -3 -18 2.78 2.59
 2 -3 -19 37.68 8.34
 2 -3 19 43.81 9.23
 2 3 -19 48.17 11.06
 2 -3 20 4.93 3.18
 2 3 -20 5.11 3.61
 2 -3 -20 4.22 3.09
 2 3 -21 11.89 5.13
 2 -3 -21 3.63 3.12
 -2 3 -22 15.07 6.15
 2 3 -22 25.54 8.6
 2 -3 -22 8.44 4.29
 2 3 -23 4.97 4.3
 2 -3 -23 6.75 4.01
 -2 3 -23 2.48 2.54
 -2 -3 -23 3.92 3.19
 2 -3 -24 -1.11 1.32
 2 3 -24 3.05 3.82
 -2 3 -24 4.31 4.57
 -2 -3 -24 1.86 2.79
 -2 -4 0 386.42 14.63
 2 -4 0 397.15 15.22
 2 -4 1 16.29 3.44
 -2 -4 -1 14.83 3.17
 2 -4 -1 16.24 3.4
 -2 -4 1 17.27 3.42
 2 -4 -2 123.93 8.85
 -2 -4 -2 112.8 3.64
 -2 4 -2 74.26 3.39
 2 -4 2 132.9 9.18
 2 -4 -2 133.5 4.01
 2 4 -2 114.27 3.84
 -2 -4 2 117.13 8.64
 -2 -4 -2 119.19 8.65
 2 -4 -3 167.17 5.75
 -2 -4 -3 119.83 4.46
 -2 -4 -3 147.01 9.84
 2 -4 -3 135.6 9.61
 -2 -4 3 130.9 9.17
 2 -4 3 141.3 10.06
 2 4 -3 153.95 6.02
 2 -4 4 8.01 2.58
 -2 -4 -4 4.86 2.1
 -2 4 -4 2.71 0.93
 2 -4 -4 5.13 1.12
 2 -4 -4 5.64 2
 2 4 -4 5.82 1.36
 2 -4 5 72.86 7.52
 2 -4 -5 71.05 4.49
 -2 -4 -5 64.37 6.65
 2 -4 -5 64.77 6.78
 2 4 -5 71.22 5.14
 -2 -4 -6 83.92 8.13
 2 -4 6 82.02 8.37
 2 4 -6 79.01 5.73
 2 -4 -6 81.08 5.29
 2 -4 -6 82.36 8.13
 2 -4 -7 9.88 2.8
 -2 -4 -7 12.32 3.14
 2 4 -7 9.15 2.03
 2 -4 7 14.79 4.38
 2 -4 -7 8.53 1.81
 2 -4 8 150.58 12
 2 4 -8 133.44 8.8
 -2 -4 -8 135.6 10.28
 2 -4 -8 137.94 8.15
 2 4 -9 3.3 0.89
 2 -4 -9 5.18 1.53
 2 -4 9 8.71 3.93
 2 -4 10 73.38 9.07
 2 -4 -10 73.74 6.91
 2 4 -10 72.73 7.71
 2 -4 11 37.27 6.69
 2 4 -11 36.74 6.01
 2 -4 -11 34.25 5.06
 2 -4 12 2.96 2.16
 2 4 -12 -1.21 2.51
 2 -4 -12 0.9 0.47
 2 4 -13 42.2 6.92
 2 -4 13 43.89 7.68
 2 -4 -13 43.01 6.31
 2 -4 -14 97.48 10.12
 2 4 -14 125.03 12.55
 2 -4 14 117.23 13.06
 2 -4 -15 -0.22 0.84
 2 -4 15 1.36 2.18
 2 4 -15 -1.5 2
 2 4 -16 67.26 10.58
 2 -4 -16 56.97 8.43
 2 -4 16 58.29 9.39
 2 -4 -17 22.26 5.43
 2 -4 17 24.33 6.27
 2 4 -17 25.85 6.91
 2 4 -18 11.78 5.05
 2 -4 -18 4.51 2.31
 2 -4 18 10.84 4.57
 2 4 -19 -0.88 2.04
 2 -4 -19 0.51 1.18
 2 -4 19 2.26 1.88
 2 4 -20 0.66 2.28
 -2 -4 -20 1.78 2.48
 -2 4 -20 1.69 3.64
 2 -4 -20 0.74 1.48
 2 -4 -21 -0.62 1.54
 -2 -4 -21 -0.35 1.12
 -2 4 -21 -5 4.34
 2 4 -21 -3.02 3.41
 2 -4 -22 1.38 1.91
 -2 -4 -22 0.97 1.21
 -2 4 -22 3 3.04
 2 4 -22 -0.72 2.26
 -2 4 -23 1.09 2.25
 2 4 -23 2.04 2.94
 2 -4 -23 3.28 3.03
 -2 -4 -23 1.39 2.16
 -2 -5 0 12.06 2.86
 2 -5 0 10.74 2.79
 2 -5 -1 40.12 5.63
 -2 -5 -1 30.98 4.74
 -2 -5 1 37.11 5.36
 2 -5 1 36.29 5.44
 2 -5 2 11.5 3
 -2 -5 2 12.09 3.03
 -2 -5 -2 14.96 3.53
 2 -5 -2 16.6 3.81
 -2 -5 3 28.87 4.8
 2 -5 -3 30.76 5.05
 -2 -5 -3 28.03 4.66
 2 -5 3 32.39 5.25
 -2 -5 -4 12.96 1.41
 -2 -5 -4 12.42 3.27
 2 -5 -4 12.2 1.33
 2 -5 -4 12.55 3.33
 -2 -5 -4 9.72 1.24
 2 5 -4 10.86 1.47
 -2 5 -4 11.84 1.53
 -2 5 -4 8.67 1.25
 -2 5 -5 101.47 5.37
 -2 -5 -5 93.58 4.92
 2 -5 -5 125.91 10.7
 2 -5 -5 125.52 5.2
 -2 -5 -5 132.33 10.8
 2 -5 -6 87.74 5.19
 2 5 -6 100.78 6.88
 2 -5 -6 68.12 7.75
 -2 -5 -6 75.98 8.24
 2 -5 -7 71.92 5.12
 2 5 -7 82.56 6.58
 2 -5 -7 60.19 7.37
 -2 -5 -7 66.8 7.74
 2 -5 -8 4.29 2.06
 2 5 -8 10.08 2.42
 -2 -5 -8 6.41 2.58
 2 -5 -8 7.26 1.72
 -2 -5 -9 12.4 3.47
 2 5 -9 20.65 3.56
 2 -5 -9 15.57 3.94
 2 -5 -9 17.22 2.95
 2 5 -10 15.32 3.5
 2 -5 -10 11.37 2.52
 2 -5 -10 5.01 1.79
 -2 -5 -10 10.66 3.1
 2 -5 -11 8.37 2.33
 2 -5 -11 5.75 2.56
 2 5 -11 5.65 1.81
 -2 -5 -11 4.85 2
 2 5 -12 27.07 4.87
 -2 -5 -12 17.96 4.15
 2 -5 -12 24.06 4.04
 2 -5 -12 17 4.05
 2 -5 -13 8.65 2.45
 2 5 -13 13.02 3.67
 2 5 -14 1.42 1.33
 2 -5 -14 2.69 1.56
 2 -5 -15 38.33 6
 2 5 -15 42.62 7.72
 2 5 -16 1.47 1.19
 -2 -5 -16 -2.46 2.18
 2 -5 -16 -0.54 0.89
 -2 5 -16 0.7 1.18
 2 -5 -17 15.88 4.36
 2 5 -17 20.48 5.96
 -2 -5 -17 16.18 4.37
 -2 5 -17 19.85 6.25
 -2 -5 -18 -1.82 1.73
 2 5 -18 0.86 2.07
 2 -5 -18 -1.22 1.49
 -2 5 -18 0.32 1.69
 2 5 -19 11.69 4.97
 -2 -5 -19 5.56 2.87
 -2 5 -19 13.94 5.73
 2 -5 -19 4.85 2.85
 -2 -5 -20 1.71 1.75
 2 -5 -20 3.16 2.46
 2 5 -20 5.61 3.63
 -2 5 -20 3.83 2.79
 -2 -5 -21 3.42 3.12
 2 -5 -21 1.84 2.21
 2 -6 0 1.54 1.68
 -2 -6 0 -1.85 1.2
 -2 -6 -1 5.54 2.49
 -2 -6 1 6.04 2.34
 2 -6 1 5.8 2.7
 2 -6 -1 4.65 2.15
 2 -6 -2 145.28 11.81
 2 -6 2 150.95 12.3
 -2 -6 -2 142.67 11.51
 -2 -6 2 147.18 11.76
 -2 -6 -3 47.47 6.75
 2 -6 -3 46.89 6.89
 -2 -6 -4 18.85 4.4
 2 -6 -4 20.35 4.75
 2 -6 -5 15.62 4.08
 -2 -6 -5 15.06 3.76
 2 -6 -6 53.36 7.4
 -2 -6 -6 54.15 7.34
 -2 -6 -7 -0.29 0.72
 2 -6 -7 -0.45 1.14
 -2 -6 -8 15.81 4.19
 2 -6 -8 8.92 2.92
 2 -6 -9 3.87 1.97
 -2 -6 -9 5.69 2.52
 2 -6 -10 5.97 2.48
 -2 -6 -10 10.11 3.27
 -2 -6 -11 2.57 1.72
 2 -6 -11 1.61 1.56
 2 -6 -12 6.73 2.93
 -2 -6 -12 4.63 2.16
 -2 -6 -13 6.55 3.07
 2 -6 -13 10.1 3.57
 2 -6 -14 6.93 2.61
 -2 -6 -14 8.12 3.27
 -2 -6 -15 0.91 0.47
 2 -6 -15 -1.01 1.32
 2 -6 -16 19.16 4.54
 -2 -6 -16 21.27 4.91
 -2 -6 -17 8.8 3.18
 2 -6 -17 7.95 3.09
 2 -6 -18 1.27 1.3
 -2 -6 -18 -2.36 1.85
 2 -7 0 27.4 5.64
 -2 -7 0 28.75 5.72
 2 -7 -1 22.78 5.23
 2 -7 1 24.55 5.33
 -2 -7 -1 22.53 5.12
 -2 -7 1 22.84 5
 2 -7 -2 27.05 5.55
 -2 -7 -2 30.03 5.72
 2 -7 2 27.6 5.58
 -2 -7 2 28.15 5.63
 -2 -7 -3 10.06 3.19
 2 -7 -3 11.33 3.39
 -2 -7 -4 12.75 3.84
 2 -7 -4 12.3 3.49
 -2 -7 -5 0.55 1.4
 2 -7 -5 0.51 1.09
 -2 -7 -6 11.56 3.88
 2 -7 -6 12.79 4.06
 -2 -7 -7 3.26 2.15
 2 -7 -7 2.27 1.99
 2 -7 -8 0.97 1.33
 -2 -7 -8 -1.2 1.3
 2 -7 -9 0.83 1.38
 -2 -7 -9 2.5 1.89
 2 -7 -10 -0.73 1.5
 -2 -7 -10 -1.14 1.49
 2 -7 -11 5.55 2.65
 -2 -7 -11 5.46 2.96
 -2 -7 -12 3.53 2.25
 2 -7 -12 1.97 1.57
 -2 -7 -13 0.28 1.03
 2 -7 -13 -0.47 1
 -2 -7 -14 -0.65 1.38
 2 -7 -14 2.45 1.73
 -2 -7 -15 -0.85 0.99
 2 -7 -15 -0.05 1.32
 -2 -8 0 0.7 1.1
 2 -8 0 0.91 1.27
 2 -8 -1 7.5 3.22
 -2 -8 1 6.63 2.91
 2 -8 1 5.81 2.81
 -2 -8 -1 8.22 3.24
 2 -8 -2 13.61 4.43
 -2 -8 -2 12.71 4.31
 2 -8 -3 8.44 3.32
 -2 -8 -3 9.77 3.67
 2 -8 -4 0.43 0.63
 -2 -8 -4 0.43 0.68
 2 -8 -5 -1.36 1.55
 -2 -8 -5 1.71 1.47
 2 -8 -6 6.5 2.78
 -2 -8 -6 6.96 3.12
 -2 -8 -7 2.58 1.73
 2 -8 -7 5.04 3.11
 2 -8 -8 -1.59 1.3
 -2 -8 -8 -3.25 2.56
 -2 -8 -9 5.31 2.78
 2 -8 -9 11.76 4.27
 2 -8 -10 3.53 2.14
 -2 -8 -10 2.85 2.16
 -2 -8 -11 -0.61 1.47
 2 -8 -11 -2.47 2.29
 2 -9 0 10.6 4.33
 -2 -9 0 4.11 2.34
 -2 -9 -1 3.47 2.28
 2 -9 -1 4.77 2.86
 2 -9 -2 5.06 2.81
 -2 -9 -2 8.74 3.79
 2 -9 -3 -2.84 2.3
 -2 -9 -3 3.9 2.33
 -2 -9 -4 0.96 0.57
 2 -9 -4 0.46 1.52
 -3 0 0 0.18 0.48
 3 0 1 1.39 0.72
 -3 0 -1 2.29 0.96
 3 0 -1 1.37 1.01
 -3 0 1 -0.46 0.53
 3 0 -2 55.97 3.64
 -3 0 2 61.35 4.06
 -3 0 3 1.24 0.81
 3 0 -3 1.96 0.98
 -3 0 4 1698.22 23.5
 3 0 -4 1466.86 21.66
 3 0 -5 -0.46 0.58
 3 0 -6 1945.06 29.87
 3 0 -7 -0.98 1.31
 3 0 -8 66.79 6.6
 3 0 -9 -1.59 0.84
 3 0 -10 290.98 15.75
 3 0 -11 2.22 3.89
 3 0 -12 127.62 11.99
 3 0 13 1.23 0.85
 3 0 -13 2.18 2.3
 3 0 14 5.97 2.54
 3 0 -14 4.03 1.85
 3 0 15 1.44 2.05
 3 0 -15 -1.7 2.74
 3 0 16 0.91 2.4
 3 0 -16 -0.12 1.11
 3 0 -17 1.35 2.01
 3 0 17 -1.78 2.1
 3 0 18 39.02 7.64
 3 0 -18 34.96 9.08
 3 0 -19 3.19 2.93
 3 0 -20 26.1 7.87
 3 0 -21 5.77 4.02
 3 0 -22 50.21 12.04
 3 0 -23 0.98 1.71
 3 0 -24 23.07 8.19
 -3 1 0 0.34 0.2
 3 -1 0 3.5 1.72
 3 -1 0 0.88 0.66
 3 -1 0 1.16 0.47
 -3 -1 0 0.39 0.24
 3 1 0 0.7 0.29
 -3 -1 0 0.5 0.44
 -3 1 0 -0.49 0.6
 3 -1 -1 56.27 3.15
 -3 1 -1 56.88 3.51
 3 1 1 49.21 3.15
 3 -1 1 50.46 3.13
 -3 -1 -1 47.43 3.13
 -3 -1 -1 55.36 2.92
 3 1 -1 55.23 3.67
 3 -1 1 66.62 4.39
 -3 1 -1 51.14 3.1
 3 -1 1 59.47 3.4
 3 -1 -1 60.24 3.72
 3 -1 -1 60.56 3.65
 3 1 -1 55.15 3.29
 -3 1 1 62.54 3.96
 -3 -1 1 52.42 3.43
 3 1 -2 117.14 5.73
 -3 -1 2 122.17 5.56
 -3 1 -2 118.32 5.41
 3 -1 -2 131.18 5
 3 -1 -2 121.48 5.57
 -3 -1 -2 116.46 5.25
 -3 1 -2 126.08 5.42
 3 -1 2 129.49 6.59
 -3 1 2 133.13 6.06
 3 -1 -3 128.09 4.37
 3 -1 3 138.21 7.53
 -3 -1 3 123.25 5.68
 -3 1 3 129.51 5.97
 3 -1 -3 104.69 5.32
 3 1 -3 107.48 5.62
 -3 1 4 349.22 11.04
 3 -1 -4 291.95 9.51
 3 -1 -4 306.96 5.87
 -3 -1 4 332.29 10.42
 3 -1 4 356.9 12.74
 3 1 -4 298.7 9.75
 3 1 -5 155.69 7.31
 3 -1 -5 148.67 7.16
 3 -1 -6 68.67 5.44
 3 1 -6 72.21 5.51
 3 1 -6 71.86 4.2
 3 -1 6 92.77 7.52
 3 1 -7 351.38 13.8
 3 -1 -7 346.75 13.43
 3 -1 7 395.67 15.35
 3 1 -7 318.86 9.26
 3 -1 8 132.31 9.52
 3 1 -8 118.64 8.71
 3 1 -8 100.63 5.42
 3 -1 -8 109.38 8.27
 3 1 -9 211.31 12.58
 3 1 -9 185.99 7.98
 3 -1 -9 203.76 12.22
 3 -1 9 217.92 12.54
 3 -1 10 658.45 22.25
 3 1 -10 664.36 24.37
 3 1 -10 649.97 16.06
 3 -1 -10 634.07 23.35
 3 1 -11 146.28 7.96
 3 -1 11 159.31 11.49
 3 -1 -11 175.13 13.85
 3 1 -11 197.77 14.84
 3 -1 12 256.96 15.66
 3 1 -12 249.16 17.03
 3 -1 -12 231.07 16.02
 3 1 -13 119.92 13.5
 3 -1 13 97.16 9.63
 3 -1 -13 120.7 12.79
 3 -1 14 634.04 26.5
 3 1 -14 644.99 31
 3 -1 -14 608.98 29.18
 3 1 -15 66.49 11.81
 3 -1 -15 65.57 10.98
 3 -1 15 44.78 7.23
 3 -1 16 258.18 18.15
 3 -1 -16 272.06 21.41
 3 1 -16 293.79 23.41
 3 1 17 50.78 7.74
 3 1 -17 42.07 9.48
 3 -1 -17 48.86 9.6
 3 -1 17 48.04 8.11
 3 1 -18 59.42 11.47
 3 -1 18 48.16 8.62
 3 -1 -18 43.68 9.13
 3 1 18 61.96 9.32
 3 -1 -19 26.93 7.63
 3 -1 19 25.68 6.15
 3 1 -19 29.75 8.36
 3 -1 -20 63.54 12.32
 3 1 -20 70.76 13.61
 3 1 -21 6.6 3.82
 3 -1 -21 3.43 4.05
 3 -1 -22 9.59 4.69
 3 1 -22 5.31 2.69
 3 1 -23 0.71 1.42
 3 -1 -23 10.68 5.38
 3 1 -24 -0.28 1.44
 3 -1 -24 2.96 3.51
 3 -2 0 1.51 1.16
 -3 2 0 0.55 0.76
 -3 2 0 -0.27 1.12
 -3 -2 0 -0.23 0.23
 3 -2 0 1.72 0.99
 -3 -2 0 0.49 0.71
 -3 2 0 0.39 0.46
 3 2 0 -0.63 0.58
 3 -2 0 0.93 0.63
 3 2 0 -0.06 0.29
 -3 2 -1 4.61 1.34
 3 -2 -1 4.22 1.14
 3 -2 1 9.16 2.45
 -3 2 1 4.13 1.16
 -3 2 1 5.82 1.36
 3 2 -1 6.12 1.67
 -3 -2 -1 3.29 0.8
 3 -2 -1 3.61 1.23
 3 -2 1 6.06 1.71
 -3 -2 1 7.55 1.73
 -3 -2 -1 7.86 1.73
 3 2 1 5.48 1.45
 -3 2 -1 4.03 0.97
 3 2 -1 5.02 1.15
 3 -2 -1 3.6 0.86
 -3 -2 1 4.53 1.01
 -3 2 1 5.72 1.54
 3 -2 -2 4.13 1.13
 -3 2 2 10.4 2.4
 -3 2 -2 4.46 1.04
 -3 2 -2 3.77 1.1
 3 -2 -2 5.3 1.18
 -3 -2 -2 6.5 1.58
 3 2 -2 5.93 1.38
 3 -2 -2 4.8 1.27
 3 2 -2 8.87 1.85
 3 -2 2 6.51 2.23
 -3 2 2 4.66 1.22
 -3 -2 2 6.02 1.1
 -3 -2 -2 5.66 1.1
 3 -2 3 43.4 4.44
 3 -2 -3 33.08 3.09
 -3 -2 -3 35.89 3.51
 3 -2 -3 33.11 3.49
 -3 2 3 19.93 2.48
 -3 2 3 26.2 3.17
 3 -2 -3 32.8 3
 -3 -2 3 36.83 3.16
 3 2 -3 33.78 3.32
 -3 -2 4 1437.16 20.94
 3 -2 4 1431.01 26.79
 3 -2 -4 1363.69 20.48
 3 2 -4 1397.24 21.82
 3 2 -5 17.14 2.6
 3 -2 -5 14.62 2.19
 -3 2 5 13.06 2.25
 3 -2 6 692.67 20.36
 3 2 -6 631.52 16.33
 3 -2 -6 606.42 15.48
 -3 2 7 3.52 1.28
 3 -2 -7 5.71 1.85
 3 2 -7 5.09 1.66
 -3 2 8 12.22 2.15
 3 2 -8 22.11 3.65
 3 -2 -8 17.39 3.13
 3 -2 8 19.7 3.91
 3 2 -9 3.53 1.75
 3 -2 9 3.59 2.46
 3 -2 -9 2.32 1.72
 -3 2 9 1.29 0.47
 -3 2 10 117.75 6.03
 3 -2 10 123.62 10.06
 3 2 -10 125.94 10.26
 3 -2 -10 124.06 9.92
 3 -2 -11 59.59 7.88
 3 -2 11 50.71 6.99
 3 2 -11 55.18 7.69
 3 2 -12 230.46 16.17
 3 -2 -12 215.88 15.24
 3 -2 12 215.66 14.75
 3 -2 13 3.36 1.79
 3 2 -13 7.16 3.09
 3 -2 -13 3.99 2.85
 3 2 -14 13.1 4.47
 3 -2 -14 12.89 4.23
 3 -2 14 11.52 3.56
 3 -2 15 20.96 5.28
 3 2 -15 21.25 6.03
 3 -2 -15 15.13 4.56
 3 2 -16 20.52 5.89
 3 -2 -16 18.4 5.46
 3 -2 16 15.91 4.76
 3 2 -17 23.55 6.84
 3 -2 17 20.52 5.53
 3 -2 -17 19.41 5.73
 3 -2 -18 3.4 2.99
 3 -2 18 2.74 2.07
 3 2 -18 -3.27 3.8
 3 -2 -19 17.18 5.56
 3 2 -19 11.68 5
 3 -2 19 16.18 4.88
 3 -2 -20 3.88 3.87
 3 2 -20 12.07 5.62
 3 -2 20 17.32 5.71
 3 2 -21 2.11 1.54
 3 -2 -21 3.45 3
 3 -2 -22 22.07 7.24
 3 2 -22 21.42 7.13
 3 2 -23 5.28 4.68
 3 -2 -23 -5.13 3.83
 3 2 -24 0.16 2.11
 3 -2 -24 2.66 3.44
 -3 3 0 0.26 0.47
 -3 -3 0 -0.42 0.49
 3 -3 0 -2.16 1.26
 -3 -3 0 -1 1.08
 3 -3 0 -1.08 1.03
 3 -3 -1 71.28 3.7
 3 3 -1 71.61 4.03
 -3 -3 1 70.54 3.74
 -3 -3 1 63.71 5.43
 -3 3 1 39.3 3.17
 3 -3 -1 67.07 5.5
 -3 -3 -1 58.57 4.99
 -3 -3 -1 62.89 3.37
 3 -3 1 72.53 5.98
 3 -3 1 73.69 6.23
 -3 3 -1 33.93 2.93
 3 -3 -1 64.36 5.4
 -3 -3 2 18.11 3.11
 3 -3 2 18.95 3.28
 3 -3 -2 17.62 3.05
 -3 -3 -2 17.79 1.93
 -3 3 2 10.87 1.69
 3 3 -2 17.38 2.12
 -3 3 -2 9.91 1.46
 -3 -3 -2 16.08 2.55
 -3 -3 2 19.22 2.11
 3 -3 -2 18.21 1.99
 3 -3 2 19.61 3.2
 3 -3 -3 150.76 8.85
 3 -3 -3 151.72 6.04
 3 -3 3 160.42 9.63
 -3 3 -3 84.66 5.16
 -3 3 3 78.87 5.03
 -3 -3 3 159.52 6.39
 -3 -3 -3 158.45 6.39
 3 3 -3 160.19 7.17
 -3 -3 -3 149.03 8.73
 -3 -3 -4 38.38 4.7
 3 -3 -4 37.46 4.71
 3 -3 -4 38.14 3.3
 3 3 -4 41.98 4.13
 3 -3 4 40.83 5.31
 -3 -3 -5 179.89 10.15
 3 -3 -5 167.1 9.91
 3 -3 -5 173.04 7.64
 3 -3 5 188.31 11.25
 3 3 -5 166.66 8.24
 3 -3 -6 3.54 1.24
 3 3 -6 2.27 0.81
 3 -3 6 5.15 3.2
 3 3 -7 358.58 13.98
 3 -3 7 423.11 17.72
 3 -3 -7 363.14 12.79
 3 3 -8 9.41 2.44
 3 -3 -8 7.68 2.13
 -3 3 8 10.23 2.66
 3 3 -9 225.57 12.68
 -3 3 9 200.86 12.19
 3 -3 -9 195.99 10.99
 3 -3 9 202.49 13.37
 3 3 -10 55.21 6.76
 3 -3 -10 46.22 5.83
 3 -3 10 57.01 7.58
 -3 3 10 52.27 6.6
 -3 3 11 181.97 11.58
 3 3 -11 237.54 15.49
 3 -3 -11 201.89 13.05
 3 -3 11 207.93 14.46
 3 -3 -12 5.18 2.06
 3 3 -12 10.86 3.77
 3 -3 12 12.3 4.02
 3 3 -13 146.96 13.39
 3 -3 13 139.58 12.95
 3 -3 -13 131.81 11.68
 3 -3 14 82.84 10.52
 3 -3 -14 67.89 8.83
 3 3 -14 74.38 10.41
 3 -3 15 82.57 10.59
 3 3 -15 72.17 10.69
 3 -3 -15 71.05 9.68
 3 3 -16 8.36 3.72
 3 -3 16 8.1 2.94
 3 -3 -16 6.77 3.3
 3 -3 17 91.01 11.78
 3 3 -17 102.75 14.18
 3 -3 -17 79.99 11.05
 3 3 -18 -0.91 1.57
 3 -3 -18 -1.68 2.71
 3 -3 18 0.11 1
 3 -3 -19 57.57 10.18
 3 -3 19 69.88 11.42
 3 3 -19 84.76 13.88
 3 -3 -20 -1.02 1.6
 3 3 -20 3.1 3.68
 3 -3 20 -0.21 1.23
 3 3 -21 22.31 8.01
 3 -3 -21 10.05 4.75
 3 3 -22 9.85 5.65
 3 -3 -22 0.24 1.32
 3 3 -23 16.12 7.49
 3 -3 -23 12.29 5.72
 -3 3 -24 1.14 2.84
 3 3 -24 3.06 3.69
 -3 -4 0 -0.13 0.14
 -3 4 0 -0.33 0.32
 3 -4 0 0.1 0.77
 -3 -4 0 -0.3 0.57
 -3 4 1 5.13 1
 -3 -4 -1 10.45 1.37
 3 -4 -1 11.43 2.7
 -3 4 -1 4.71 0.97
 3 -4 1 10.28 2.7
 -3 -4 1 8.56 2.37
 3 -4 1 10.97 2.83
 -3 -4 1 9.33 1.27
 -3 -4 -1 8.98 2.12
 3 -4 2 0.16 0.98
 -3 -4 -2 1.55 1.11
 -3 -4 2 0.62 0.53
 3 4 -2 1.01 0.63
 3 -4 -2 1.56 0.55
 -3 -4 -2 0.67 0.32
 3 -4 -2 -0.37 0.84
 -3 4 -2 0.32 0.2
 3 -4 2 0.5 0.61
 -3 -4 -3 105.67 4.93
 3 -4 -3 111.53 5.09
 3 -4 3 126.06 9.44
 -3 4 -3 71.44 4.42
 3 4 -3 116.08 5.8
 -3 -4 -3 115.11 8.69
 3 -4 -3 113.19 8.91
 3 -4 -4 207.59 7.43
 3 4 -4 233.05 9.44
 -3 4 -4 163.95 7.38
 -3 -4 -4 201.61 11.58
 3 -4 -4 207.02 11.81
 3 -4 4 225.44 13.43
 -3 -4 -4 185.94 7.45
 3 -4 -5 -0.16 0.8
 3 4 -5 -0.11 0.44
 3 -4 -5 0.17 0.23
 -3 -4 -5 0.45 0.54
 3 -4 5 -1.59 2.02
 3 4 -6 170.6 9.39
 3 -4 -6 175.31 8.21
 3 -4 -6 170.3 11.71
 -3 -4 -6 183.95 12.22
 3 -4 6 193.83 13.38
 3 4 -7 1.33 1.49
 3 -4 -7 0.07 0.66
 3 -4 7 2.29 2.27
 3 -4 -7 -2.24 1.53
 -3 -4 -7 -0.29 1.38
 3 -4 8 5.66 3.02
 3 -4 -8 5.67 2.62
 3 -4 -8 2.32 1.1
 -3 -4 -8 2.31 1.69
 3 4 -8 2.65 1.43
 3 4 -9 0.43 0.48
 3 -4 -9 0.08 0.56
 3 -4 9 0.99 1.64
 3 -4 -10 43.08 5.14
 3 4 -10 40.41 5.63
 3 -4 10 47.89 7.43
 3 4 -11 19.49 4.01
 3 -4 -11 20.08 3.76
 3 -4 11 23.74 5.4
 3 4 -12 38.37 6.05
 3 -4 -12 42.32 5.92
 3 -4 12 49.51 8.08
 3 -4 13 22.86 5.95
 3 -4 -13 16.27 3.77
 3 4 -13 15.32 3.68
 3 -4 -14 -1.59 1.61
 3 4 -14 -2.08 1.59
 3 -4 14 0.39 1.19
 3 -4 15 -0.27 1.38
 3 4 -15 2.15 2.28
 3 -4 -15 1.41 1.42
 3 4 -16 -2.04 2.16
 3 -4 -16 3.31 2.59
 3 -4 16 3.03 2.62
 3 4 -17 -0.32 1.25
 3 -4 -17 -0.33 0.59
 3 -4 17 1.94 2.6
 3 -4 -18 -2.78 2.74
 3 4 -18 2.19 2.16
 3 -4 18 4.11 3.37
 3 4 -19 5.48 3.41
 3 -4 19 6.49 3.76
 3 -4 -19 2.17 1.75
 3 4 -20 7.53 4.23
 3 -4 -20 4.18 2.81
 3 -4 20 2.49 1.21
 3 4 -21 -1.21 1.91
 3 -4 -21 -0.91 1.77
 3 -4 -22 -1.73 2.43
 3 4 -22 -0.94 1.78
 -3 4 -22 1.5 2.25
 3 4 -23 -1.09 2.65
 3 -4 -23 -0.07 0.79
 -3 -4 -23 1.05 2.19
 -3 -5 0 -1.43 1.49
 3 -5 0 0.12 1.14
 -3 -5 1 15.77 3.34
 3 -5 1 16.81 3.77
 -3 -5 -1 15.54 3.27
 3 -5 -1 14.97 3.46
 3 -5 2 5.1 2.09
 -3 -5 -2 5.83 1.92
 -3 -5 2 5.83 2.18
 -3 -5 -2 6.4 0.77
 3 -5 -2 5.29 2.02
 -3 -5 -3 28.41 2.2
 -3 -5 -3 32.47 5.07
 3 -5 -3 34.5 2.31
 -3 5 -3 28.12 2.36
 3 5 -3 33.91 2.62
 3 -5 -3 30.56 5.04
 -3 -5 -4 4.65 1.91
 3 -5 -4 1.24 0.54
 -3 -5 -4 3.08 0.81
 3 -5 -4 4.1 0.91
 3 5 -4 3.21 0.91
 -3 5 -4 2.14 0.81
 3 -5 -5 25.03 4.71
 3 -5 -5 30.34 3.05
 -3 -5 -5 25.37 4.72
 3 5 -5 30.16 3.79
 3 -5 -6 19.62 2.51
 3 5 -6 16.85 2.87
 3 -5 6 15.37 4.14
 -3 -5 -6 16.97 3.8
 3 -5 -6 17.86 4.01
 3 5 -7 85.41 7.23
 3 -5 -7 77.01 5.7
 3 -5 -7 65.87 7.66
 -3 -5 -7 72.55 7.99
 3 -5 7 85.96 9.44
 3 -5 -8 36 4.08
 -3 -5 -8 32.28 5.44
 3 5 -8 40.36 5
 3 -5 8 36.24 6.47
 3 -5 -8 29.65 5.3
 3 5 -9 26.61 4.21
 3 -5 9 25.12 5.47
 3 -5 -9 22.02 3.36
 3 -5 -9 21.08 4.66
 -3 -5 -9 23.98 4.94
 3 5 -10 47.58 5.9
 3 -5 10 51.56 8.17
 3 -5 -10 43.58 4.95
 -3 -5 -10 39.71 6.13
 3 -5 -10 34.77 5.67
 3 -5 -11 25.71 3.93
 -3 -5 -11 20.32 4.5
 3 5 -11 24.12 4.25
 3 -5 -11 20.35 4.42
 3 -5 11 24.71 5.66
 -3 -5 -12 43.91 6.5
 3 5 -12 61.11 7.62
 3 -5 -12 40.39 6.06
 3 -5 -12 61.49 6.55
 3 -5 12 57.49 8.91
 3 -5 -13 6.14 2.14
 3 -5 13 7.01 3.39
 3 5 -13 6.58 2.81
 3 -5 -14 13.65 3.2
 3 5 -14 20.66 4.83
 3 -5 14 18.99 5.43
 3 -5 -15 1.23 0.35
 3 -5 15 0.45 0.74
 3 5 -15 1.43 1.81
 3 5 -16 31.35 6.94
 3 -5 16 34.44 7.59
 3 -5 -16 29.24 5.41
 3 5 -17 16.99 5.25
 3 -5 17 14 5.14
 3 -5 -17 10.04 3.31
 3 -5 -18 7.35 3.02
 3 -5 18 16.46 5.67
 3 5 -18 13.49 4.96
 -3 5 -19 13.64 5.5
 3 -5 -19 5.33 2.7
 -3 -5 -19 4.31 2.44
 3 5 -19 11.52 4.78
 3 5 -20 2.96 2.73
 3 -5 -20 1.68 1.65
 -3 5 -20 1.31 2.31
 -3 -5 -20 0.31 0.88
 3 -5 -21 0.22 0.42
 -3 -5 -21 0.66 1.37
 -3 -6 0 -1.59 1.23
 3 -6 0 -0.29 1.49
 3 -6 -1 1.71 1.58
 -3 -6 -1 -0.41 1.36
 3 -6 1 0.25 1.45
 -3 -6 1 1.06 0.9
 3 -6 2 2.52 1.78
 -3 -6 -2 -0.29 1.39
 3 -6 -2 0.48 0.74
 -3 -6 2 3.07 1.69
 -3 -6 -3 20.71 4.43
 3 -6 -3 18.35 4.37
 3 -6 -4 21.9 4.75
 -3 -6 -4 25.48 5.16
 -3 -6 -5 10.42 3.15
 3 -6 -5 14.68 3.68
 -3 -6 -6 25.7 5.29
 3 -6 -6 28.35 5.52
 -3 -6 -7 6.64 2.73
 3 -6 -7 4.66 2.39
 -3 -6 -8 0.47 1.02
 3 -6 -8 -0.64 0.74
 3 -6 -9 -0.75 0.54
 -3 -6 -9 0.89 0.58
 3 -6 -10 12.22 3.62
 -3 -6 -10 11.8 3.4
 3 -6 -11 14.97 3.98
 -3 -6 -11 14.14 3.93
 3 -6 -12 0.72 1.24
 -3 -6 -12 1.81 1.65
 3 -6 -13 2.9 1.91
 -3 -6 -13 2.46 1.32
 3 -6 -14 3.35 1.17
 -3 -6 -14 3.27 2.07
 -3 -6 -15 1.36 1.51
 3 -6 -15 -0.12 0.44
 3 -6 -16 -0.6 0.96
 -3 -6 -16 -0.22 1.03
 3 -6 -17 2.59 1.9
 -3 -6 -17 1.57 0.58
 -3 -6 -18 2.22 1.75
 3 -6 -18 -1.78 1.49
 3 -7 0 0.5 1.34
 -3 -7 0 0.31 1.23
 3 -7 1 1.18 1.6
 -3 -7 -1 1.53 1.43
 3 -7 -1 -0.88 1.89
 -3 -7 1 2.79 2.01
 3 -7 2 1.79 1.26
 -3 -7 -2 -1 1.01
 3 -7 -2 -0.58 0.7
 -3 -7 2 -0.16 1
 -3 -7 -3 2.43 1.49
 3 -7 -3 2.03 1.45
 -3 -7 -4 1.2 1.22
 3 -7 -4 2.96 1.68
 -3 -7 -5 2.42 2.24
 3 -7 -5 0.13 0.73
 3 -7 -6 3.24 1.91
 -3 -7 -6 4.85 2.26
 -3 -7 -7 -0.99 1.83
 3 -7 -7 2.1 1.63
 -3 -7 -8 14.09 4.39
 3 -7 -8 11.39 3.98
 3 -7 -9 0.65 1.22
 -3 -7 -9 0.25 1.29
 -3 -7 -10 26.72 5.88
 3 -7 -10 25.8 5.64
 -3 -7 -11 -1.2 1.76
 3 -7 -11 -0.06 0.71
 -3 -7 -12 18.56 4.73
 3 -7 -12 22.4 5.27
 -3 -7 -13 4.31 2.02
 3 -7 -13 2.32 1.59
 3 -7 -14 9.34 3.43
 -3 -7 -14 10.41 3.69
 -3 -7 -15 3.11 2.18
 3 -7 -15 0.29 0.48
 3 -8 0 -1.02 1.35
 -3 -8 0 -1.09 1.67
 3 -8 1 0.95 1.43
 -3 -8 -1 -0.25 0.84
 3 -8 -1 -0.61 1.14
 -3 -8 1 1.61 1.75
 3 -8 -2 1.94 1.63
 -3 -8 -2 -0.15 1.11
 -3 -8 -3 7.34 3.29
 3 -8 -3 7.55 3.31
 -3 -8 -4 9.03 3.18
 3 -8 -4 9.41 3.8
 -3 -8 -5 4.41 2.4
 3 -8 -5 6.71 2.99
 -3 -8 -6 1.12 1.41
 3 -8 -6 1.39 0.45
 3 -8 -7 1.37 0.98
 -3 -8 -7 2.75 2
 3 -8 -8 2.99 2.23
 -3 -8 -8 2.67 2.18
 -3 -8 -9 0.59 0.8
 3 -8 -9 0.3 1.23
 3 -8 -10 0.73 0.59
 -3 -8 -10 2.67 2.07
 3 -8 -11 7.41 3.52
 -3 -8 -11 5.85 2.84
 -3 -9 0 0.02 1.35
 3 -9 0 -0.9 1.39
 3 -9 -1 -1.17 2.37
 -3 -9 -1 0.96 1.17
 -3 -9 -2 3.29 2.77
 3 -9 -2 -1.34 1.53
 -3 -9 -3 0.96 1.6
 3 -9 -3 -0.04 1.09
 -3 -9 -4 0.58 0.87
 3 -9 -4 -0.42 0.81
 -4 0 0 2022.59 22.59
 4 0 0 2214.91 24.54
 -4 0 1 0.32 0.64
 -4 0 -1 13.47 2.55
 -4 0 -2 248.06 8.71
 4 0 -2 241.48 8.71
 -4 0 2 281.69 9.71
 -4 0 3 0.08 0.43
 4 0 -3 -1.92 1.32
 4 0 -4 22.22 2.87
 4 0 -5 0.76 1.35
 4 0 -6 1011.36 21.85
 4 0 -7 -4.1 1.88
 4 0 -7 -0.12 0.22
 4 0 -8 2625.99 40.54
 4 0 -8 2732.29 16.51
 4 0 -9 -3.54 2.31
 4 0 -10 182.52 12.41
 4 0 -11 1.19 1.21
 4 0 -12 -0.11 1.4
 4 0 -13 -1.43 1.54
 4 0 -14 -2.82 2.58
 4 0 14 -1.76 1.18
 4 0 -15 -3.36 2.55
 4 0 15 0.17 2.22
 4 0 16 24.82 5.08
 4 0 -16 24.93 6.53
 4 0 17 2.47 1.6
 4 0 -17 -2.47 2.16
 4 0 18 1.02 1.16
 4 0 -18 -0.25 2.34
 4 0 19 1.59 1.91
 4 0 -19 -1.74 2.44
 4 0 -20 27.52 8.96
 4 0 -21 0.78 2.97
 4 0 -22 11.16 5.46
 4 0 -23 -5.03 3.81
 4 0 -24 94.32 17.16
 -4 1 0 60.15 4.03
 -4 1 0 57.07 3.26
 4 1 0 62.85 4.23
 4 -1 0 62.23 4.14
 4 -1 0 56.26 3.01
 -4 -1 0 61.37 3.84
 4 1 0 60.49 3.2
 -4 -1 0 53.72 2.63
 4 -1 -1 1503.89 15.94
 -4 -1 1 1515.17 20.07
 4 1 1 1515.22 20.95
 4 -1 -1 1486.11 20.43
 -4 1 -1 1569.89 20.6
 4 1 -1 1511.54 21.43
 4 -1 1 1485 20.14
 -4 -1 -1 1464.59 14.89
 -4 -1 -1 1492.64 19.39
 -4 1 -1 1550.92 16.95
 -4 1 1 1618.96 21.36
 4 1 -1 1560.21 17.95
 4 -1 -1 1475.47 20.52
 -4 1 2 477.63 12.79
 4 1 -2 435.57 12.05
 -4 -1 2 438.41 11.76
 -4 -1 -2 407.45 10.84
 4 1 -2 438.96 10.5
 4 -1 -2 398.49 11.08
 -4 1 -2 419.27 11.3
 -4 1 -2 423.55 9.9
 4 -1 -2 432.66 10.58
 4 1 -3 870.73 18.14
 -4 -1 3 871.67 17.23
 -4 1 3 941.98 18.72
 -4 1 -3 906.74 17.8
 4 -1 -3 839.7 13.81
 4 -1 -3 834.75 17.3
 4 1 -4 537.14 14.38
 4 -1 -4 527.81 13.96
 4 -1 -4 574.4 10.05
 4 1 -5 280.6 10.9
 4 -1 -5 276.9 10.57
 4 -1 -5 314.87 6.27
 4 1 -6 257.83 11.13
 4 -1 6 292.78 12.88
 4 -1 -6 270.15 11.01
 4 -1 -7 24.31 3.53
 4 1 -7 32.16 4.27
 4 1 -7 24.92 2.54
 4 -1 7 33.35 5.38
 4 1 -8 470.27 11.97
 4 1 -8 473.99 17.04
 4 -1 -8 471.8 16.55
 4 -1 8 552.67 19.46
 4 1 -9 2.14 0.81
 4 1 -9 -2.25 2.12
 4 -1 9 -0.03 1.34
 4 -1 -9 -1.65 1.85
 4 -1 -10 47.19 6.27
 4 1 -10 43.55 6.05
 4 -1 10 42.01 5.83
 4 1 -10 38.91 3.55
 4 -1 -11 3.28 1.96
 4 1 -11 5.46 2.85
 4 1 -11 2.15 0.76
 4 -1 11 2.06 0.79
 4 1 -12 16.14 2.67
 4 -1 12 36.98 6.23
 4 -1 -12 37.2 6.3
 4 1 -12 43.55 6.82
 4 -1 13 25.71 5.09
 4 1 -13 17.65 4.31
 4 -1 -13 22.34 5.55
 4 -1 14 5.25 2
 4 1 -14 11 4.52
 4 -1 -14 8.07 3.81
 4 -1 -15 27.39 6.27
 4 1 -15 25.69 6.2
 4 -1 15 26.26 5.78
 4 -1 16 -0.46 1.72
 4 1 -16 -3.27 2.75
 4 -1 -16 -1.91 1.26
 4 1 -17 21.69 6.5
 4 -1 -17 11.63 4.48
 4 -1 17 16.13 4.64
 4 -1 18 40.28 7.96
 4 1 18 46.04 7.97
 4 1 -18 47 9.87
 4 -1 -18 37.06 8.62
 4 -1 19 12.82 4.86
 4 1 -19 19.65 6.89
 4 -1 -19 12.43 5.36
 4 -1 -20 23.55 7.55
 4 1 -20 27.36 8.49
 4 -1 20 21.61 5.97
 4 1 -21 8.32 3.5
 4 -1 -21 18.51 6.76
 4 -1 -22 26.17 8.4
 4 1 -22 35.34 9.79
 4 1 -23 1.36 1.95
 4 -1 -23 4.09 3.21
 4 -1 -24 25.47 9.58
 4 1 -24 32.28 10.55
 -4 -2 0 870.84 15.51
 4 2 0 789.72 17.14
 -4 -2 0 723.93 14.67
 4 2 0 792.66 15.04
 -4 2 0 871.27 16.72
 4 -2 0 771.12 15.74
 4 -2 0 849.19 18.75
 4 -2 0 752.2 13.67
 4 -2 1 5.76 1.8
 -4 2 1 1.91 0.37
 4 -2 -1 2.36 0.64
 -4 -2 1 5.7 1.15
 4 -2 1 5.95 1.31
 -4 -2 -1 6.39 1.37
 4 -2 1 6.07 1.67
 4 2 -1 6.54 1.6
 -4 2 -1 6.94 1.62
 4 2 -1 7.1 1.61
 -4 -2 -1 5.41 1.09
 4 2 1 6.2 1.61
 4 -2 -1 3.57 0.88
 -4 -2 1 5.22 1.3
 4 -2 -1 4.29 1.16
 -4 2 2 55.09 5.64
 -4 -2 -2 46.9 3.45
 -4 2 -2 26.8 2.82
 4 -2 -2 46.1 4.04
 -4 -2 -2 46.9 3.79
 4 -2 -2 52.28 4.02
 -4 -2 2 55.99 4.06
 -4 2 2 33.11 3.39
 -4 2 -2 56.3 4.54
 4 2 -2 56.46 4.5
 4 -2 -2 45.51 3.91
 4 2 -2 67.57 5.35
 4 -2 2 49.61 4.79
 4 -2 3 22.95 2.77
 4 -2 -3 23.65 2.63
 4 -2 -3 27.34 3.1
 -4 2 3 27.15 3.8
 -4 2 -3 13.61 2.12
 4 -2 -3 24.98 2.8
 -4 -2 3 29.39 3.16
 -4 2 3 13.15 2.08
 -4 -2 -3 26.73 2.92
 -4 -2 -3 24.92 2.92
 4 2 -3 23.9 2.9
 4 -2 -4 0.26 0.34
 -4 2 4 -0.03 0.34
 4 -2 -4 -0.03 0.45
 4 2 -4 -0.45 0.58
 4 -2 -5 25.28 2.44
 4 2 -5 30.81 3.78
 4 -2 -5 25.18 3.17
 -4 2 5 19.69 3.25
 4 -2 -6 505.93 14.8
 4 2 -6 520.27 15.67
 -4 2 6 457.97 14.57
 4 -2 6 551.49 18.69
 -4 2 7 160.57 8.24
 4 2 -7 181.47 9.96
 4 -2 -7 170.32 9.37
 4 2 -8 1477.18 29.96
 4 -2 8 1474.12 32.65
 4 2 -9 145.16 10.01
 4 -2 -9 153.69 9.94
 4 2 -10 149.06 11.12
 4 -2 -10 139.87 10.24
 4 -2 10 155.35 11.56
 4 2 -11 4.43 2.47
 4 -2 -11 2.65 0.63
 4 -2 11 6.26 2.88
 4 -2 -12 2.07 1.2
 4 2 -12 1.64 1.06
 4 -2 12 2.01 1.58
 4 -2 -13 1.79 1.96
 4 -2 13 0.18 0.82
 4 2 -13 0 1.5
 4 2 -14 -0.06 0.89
 4 -2 14 5.37 2.45
 4 -2 -14 3.88 2.69
 4 -2 15 4.14 0.99
 4 2 -15 7.19 3.52
 4 -2 -15 4.27 3
 4 -2 -16 16.7 5.3
 4 -2 16 11.33 3.85
 4 2 -16 19.24 6
 4 -2 17 16.7 5.09
 4 -2 -17 18.44 5.53
 4 2 -17 17.24 5.95
 4 2 -18 -3.18 3.09
 4 -2 -18 -0.49 1.93
 4 -2 18 -0.27 1.22
 4 -2 19 8.39 3.43
 4 2 -19 12.38 5.25
 4 -2 -19 12.78 5.32
 4 2 -20 19.33 6.87
 4 -2 20 17.24 5.59
 4 -2 -20 16.31 5.32
 4 -2 -21 14.78 5.61
 4 2 -21 13.34 6.15
 4 2 -22 8.28 4.63
 4 -2 -22 4.19 3.4
 4 2 -23 6.39 3.98
 4 -2 -23 7.35 4.88
 4 2 -24 67.59 15.14
 4 -2 -24 55.67 12.84
 -4 -3 0 353.27 9.27
 4 -3 0 362.04 9.47
 4 3 0 359.6 10.6
 4 -3 0 371 14.1
 4 -3 0 351.96 12.87
 -4 -3 0 332.7 11.78
 4 -3 -1 391.03 10.17
 4 -3 1 394.89 14.32
 -4 -3 -1 356.56 12.56
 4 -3 -1 369.23 13.44
 -4 -3 1 366.57 13.05
 4 3 -1 391.42 11.63
 -4 -3 1 399.88 10.66
 -4 -3 -1 350.23 9.38
 4 -3 1 398.62 14.87
 4 -3 -1 405.5 14.5
 -4 -3 -2 171.49 6.69
 4 3 -2 188.78 8.14
 -4 -3 2 198.91 7.69
 -4 -3 2 179.44 9.3
 4 -3 2 187.96 10.03
 4 -3 -2 179.42 7.02
 4 -3 -2 197.39 9.79
 4 -3 2 188.57 10.46
 -4 -3 -2 183.31 9.26
 4 -3 -2 187.34 9.7
 4 -3 -3 329.16 10.61
 4 -3 -3 300.31 11.34
 -4 -3 -3 287.2 9.18
 4 -3 -3 283.98 12.24
 -4 -3 -3 298.05 12.16
 -4 -3 3 319.31 10.1
 4 3 -3 372.27 13.16
 4 -3 3 307.33 13.72
 4 3 -4 163.43 8.39
 4 -3 -4 162.52 7.68
 -4 -3 -4 166.81 9.8
 4 -3 4 158.41 10.3
 4 -3 -4 163.39 9.91
 4 -3 -5 268.89 12.61
 4 -3 -5 283.01 10.61
 4 3 -5 289.06 11.89
 4 -3 5 286.89 14.01
 -4 -3 -5 281.77 12.76
 4 -3 -6 25.46 3.37
 4 3 -6 23.39 3.45
 4 -3 6 36.82 6.21
 4 3 -7 139.29 8.99
 4 -3 7 140.93 10.47
 4 -3 -7 129.59 7.99
 4 -3 8 10.18 3.23
 -4 3 8 10.06 2.76
 4 -3 -8 7.84 2.08
 4 3 -8 11.25 2.75
 4 -3 -9 45.8 5.45
 4 3 -9 51.22 6.09
 4 -3 9 45.71 6.41
 -4 3 9 61.55 7.04
 4 3 -10 54.05 6.53
 4 -3 -10 50.49 5.75
 -4 3 10 42.2 5.67
 4 -3 10 54.84 7.14
 4 3 -11 43.61 6.13
 -4 3 11 62.99 6.63
 4 -3 -11 41.66 5.52
 4 -3 11 35.86 6.01
 4 -3 -12 26.56 4.8
 4 3 -12 21.81 4.57
 4 -3 12 21.63 4.95
 4 3 -13 1.8 0.96
 4 -3 -13 0.39 1.01
 4 -3 13 1.02 1.08
 4 3 -14 53.87 8.32
 4 -3 -14 57.39 8.08
 4 -3 14 50.62 7.97
 4 -3 15 4.59 2.31
 4 3 -15 5.07 2.63
 4 -3 -15 7.59 3.21
 4 3 -16 0.32 1.04
 4 -3 -16 2.88 1.02
 4 -3 16 3.83 2
 4 -3 17 11.4 4.05
 4 3 -17 8.26 4.05
 4 -3 -17 10.16 3.89
 4 3 -18 10.94 4.67
 4 -3 -18 6.78 3.15
 4 -3 18 8.86 3.69
 4 -3 -19 26.28 6.96
 4 3 -19 30.3 8.25
 4 -3 19 33 7.55
 4 3 -20 -1.86 3.09
 4 -3 -20 -1.1 1.42
 4 -3 20 -1.81 2.68
 4 -3 -21 15.98 5.87
 4 3 -21 30.4 8.67
 4 -3 -22 -2.67 2.89
 4 3 -22 -5.06 3.82
 4 3 -23 17.23 7.65
 4 -3 -23 10.53 5.14
 4 -4 0 23.49 3.97
 -4 4 0 20.74 2.66
 -4 -4 0 24.12 2.42
 -4 -4 0 23.61 3.66
 4 -4 0 22.8 3.55
 4 -4 1 3.52 1.94
 -4 -4 1 1.02 0.43
 -4 4 1 1.09 0.67
 4 -4 -1 1.82 0.7
 -4 -4 1 0.42 0.26
 -4 -4 -1 -0.94 1.13
 4 4 -1 1.9 0.73
 4 -4 -1 2.23 1.35
 -4 -4 -1 1.49 0.65
 4 -4 -1 -0.42 0.44
 4 -4 1 0.29 0.55
 -4 4 -1 0.72 0.55
 -4 -4 -2 9.84 2.28
 4 -4 -2 10.86 2.67
 -4 -4 2 11.96 2.57
 4 -4 2 10.75 2.71
 4 -4 2 12 2.99
 -4 -4 -2 9.68 1.54
 4 4 -2 11.63 1.94
 -4 4 2 8.73 1.79
 4 -4 -2 11.39 1.8
 -4 -4 2 10.03 1.63
 -4 4 -2 8.13 1.69
 -4 -4 -3 3.5 1.42
 4 -4 -3 4.55 1.79
 -4 -4 -3 4.6 1.2
 -4 -4 3 3.25 1.08
 -4 4 -3 3.08 1.03
 4 4 -3 3.88 1.29
 -4 4 3 4.21 1.29
 4 -4 -3 4.39 1.11
 4 -4 3 5.82 2.11
 4 -4 4 17.11 3.71
 4 -4 -4 18.96 2.67
 -4 4 -4 10.59 1.93
 -4 -4 -4 15.7 3.41
 4 4 -4 16.68 3.05
 4 -4 -4 15.43 3.36
 4 -4 -5 3.54 1.63
 -4 -4 -5 3.87 1.9
 4 -4 -5 3.57 1.24
 4 -4 5 3.95 2.51
 4 4 -5 2.89 0.98
 -4 -4 -6 108.14 9.34
 4 -4 -6 110.38 6.99
 4 4 -6 117.18 8.37
 4 -4 6 110.78 9.98
 4 -4 -6 103.22 9
 -4 -4 -7 83.48 8.23
 4 -4 -7 85.75 6.36
 4 4 -7 80.8 7.04
 4 -4 -7 73.25 7.46
 4 -4 7 91.23 9.73
 -4 -4 -8 395.6 17.77
 4 -4 -8 368.19 17.06
 4 -4 8 416.11 20.09
 4 4 -8 408.1 16.89
 4 -4 -8 390.01 14.43
 4 4 -9 84.99 7.86
 4 -4 -9 77.03 6.61
 4 -4 9 90.17 9.73
 4 4 -10 42.4 5.84
 4 -4 -10 42.25 5.24
 4 -4 10 47.41 7.24
 4 -4 11 0.71 1.63
 4 -4 -11 1.55 1.24
 4 4 -11 -1.74 1.99
 4 -4 -12 0.75 0.68
 4 4 -12 -1.6 2.5
 4 -4 12 -0.6 1.5
 4 -4 -13 7.5 2.55
 4 4 -13 10.21 3.07
 4 -4 13 8.33 3.34
 4 4 -14 1.13 2.17
 4 -4 14 -0.49 0.82
 4 -4 -14 0.55 1.52
 4 4 -15 7.53 2.93
 4 -4 15 6.42 3.08
 4 -4 -15 8.42 2.77
 4 4 -16 5.05 3.09
 4 -4 -16 3.08 2.03
 4 -4 16 1.09 1.49
 4 -4 17 6.87 3.67
 4 4 -17 14.45 5.24
 4 -4 -17 8.62 3.08
 4 -4 18 -2.71 0.83
 4 4 -18 -1.35 1.86
 4 -4 -18 -0.51 1.67
 4 4 -19 -1.97 3.11
 4 -4 19 4.1 2.99
 4 -4 -19 -0.71 1.23
 4 4 -20 0.35 0.82
 4 -4 -20 1.58 1.79
 4 -4 20 2.89 2.59
 4 -4 21 2.16 2.46
 4 4 -21 4.36 2.88
 4 -4 -21 -1.33 2.47
 4 -4 -22 3.09 3.15
 4 4 -22 3.3 3.51
 4 -5 0 95.73 8.96
 -4 -5 0 88.47 8.19
 -4 -5 0 77.06 3.48
 -4 5 0 77.38 4.21
 -4 -5 1 10.38 2.91
 4 -5 1 11.31 3.24
 -4 -5 -1 6.16 1.05
 -4 5 -1 8.99 1.58
 -4 -5 -1 9.89 2.61
 4 -5 -1 9.75 3
 -4 -5 1 6.33 1.02
 -4 5 -2 107.07 5.51
 4 -5 -2 125.03 10.13
 -4 -5 -2 117 9.54
 -4 -5 2 115.46 9.43
 4 -5 2 124.58 10.32
 4 -5 -3 14.48 1.82
 -4 -5 -3 9.49 1.56
 -4 -5 -3 13.64 3.31
 4 5 -3 13.66 2.18
 -4 5 -3 9.25 1.76
 4 -5 3 17.22 4.19
 4 -5 -3 14.01 3.62
 4 -5 -4 70.58 4.48
 4 -5 -4 65.39 7.65
 4 -5 4 65.84 7.98
 4 5 -4 81.44 5.8
 -4 -5 -4 70.77 7.71
 4 -5 5 20.9 4.62
 -4 -5 -5 23.82 4.52
 4 -5 -5 24.14 4.76
 4 -5 -5 26.44 2.99
 4 5 -5 27.6 3.65
 4 -5 -6 26.7 3.25
 4 5 -6 31.17 4.31
 4 -5 -6 21.52 4.26
 -4 -5 -6 31.8 5.41
 4 -5 6 24.76 5.26
 4 5 -7 22.28 3.63
 -4 -5 -7 23.16 4.63
 4 -5 -7 19.41 2.98
 4 -5 7 16.92 4.25
 4 -5 -7 20.53 4.22
 4 -5 -8 2.73 1.55
 4 5 -8 2.82 1.68
 -4 -5 -8 0.44 1.04
 4 -5 -8 1.61 1.46
 4 -5 8 0.08 1.06
 4 -5 9 13.12 3.84
 4 -5 -9 15.12 2.9
 -4 -5 -9 13.55 3.57
 4 5 -9 19.82 3.86
 4 -5 -9 12.71 3.53
 4 -5 -10 4.5 1.48
 4 -5 -10 5.33 2.1
 -4 -5 -10 5.66 2.54
 4 -5 10 2.7 1.18
 4 5 -10 6.25 2.04
 4 5 -11 34.04 5.32
 -4 -5 -11 28.64 5.42
 4 -5 -11 26.45 5.02
 4 -5 -11 41.59 5.1
 4 -5 11 29.88 6.26
 4 5 -12 3.56 2.1
 4 -5 -12 -0.45 1.19
 4 -5 -12 2.69 1.55
 -4 -5 -12 -1.03 1.18
 4 -5 12 0.09 1.31
 4 5 -13 9.32 3.38
 4 -5 -13 8.24 2.59
 4 -5 13 7.45 3.23
 4 5 -14 1.84 1.91
 4 -5 -14 1.05 1.08
 4 -5 14 -1.29 0.66
 4 5 -15 0.67 0.64
 4 -5 -15 0.65 0.8
 4 -5 15 0.21 1.15
 4 -5 -16 3.12 1.29
 4 5 -16 4.76 2.66
 4 -5 16 2 0.9
 4 5 -17 7.69 4.01
 4 -5 -17 1.71 1.31
 4 -5 17 3.07 2.7
 4 -5 18 -0.83 1.97
 4 -5 -18 -1.56 1.51
 4 5 -18 -1.93 2.33
 4 -5 19 0.69 0.8
 4 -5 -19 3.81 2.31
 4 5 -19 5.1 3.1
 4 -5 -20 1.66 2.03
 4 5 -20 2.05 2.2
 4 -5 20 1.3 2.01
 4 -5 -21 3.69 2.9
 4 -6 0 1.73 0.96
 -4 -6 0 3.54 2.02
 -4 -6 1 5.05 2.36
 4 -6 1 3.41 2.07
 -4 -6 -1 3.4 1.77
 4 -6 -1 5.27 2.25
 -4 -6 2 18.64 4.11
 -4 -6 -2 17.55 4
 4 -6 -2 15.05 3.84
 4 -6 2 17.9 4.22
 -4 -6 -3 1.44 1.42
 4 -6 -3 1.25 0.61
 -4 -6 -4 17.03 4.29
 4 -6 -4 16.7 4.24
 -4 -6 -5 1.5 2.38
 4 -6 -5 1.54 0.96
 4 -6 -6 10.5 3.17
 -4 -6 -6 13.65 3.82
 4 -6 -7 13.28 3.84
 -4 -6 -7 17.27 4.5
 4 -6 -8 71.59 8.87
 -4 -6 -8 73.5 8.98
 4 -6 -9 25.87 5.35
 -4 -6 -9 24.34 5.11
 -4 -6 -10 7.34 2.7
 4 -6 -10 10.43 3.43
 4 -6 -11 1.47 0.68
 -4 -6 -11 -0.92 1.23
 -4 -6 -12 0.62 0.93
 4 -6 -12 2.58 1.68
 4 -6 -13 1.02 0.97
 -4 -6 -13 1.36 1.5
 4 -6 -14 0.26 1.63
 -4 -6 -14 1.02 1.64
 -4 -6 -15 2.82 1.92
 4 -6 -15 1.03 1.32
 4 -6 -16 0.16 0.86
 -4 -6 -16 -1.27 1.28
 -4 -6 -17 0.98 0.54
 4 -6 -17 1.57 1.4
 4 -6 -18 0.39 0.71
 -4 -6 -18 -1.75 1.58
 -4 -7 0 38.89 6.55
 4 -7 0 38.75 6.87
 -4 -7 1 1.97 1.34
 4 -7 -1 4.33 2.46
 4 -7 1 3.12 2.28
 -4 -7 -1 3.69 2.11
 -4 -7 -2 33.98 6.22
 4 -7 -2 37.59 6.73
 4 -7 2 36.59 6.6
 -4 -7 -3 1.36 1.2
 4 -7 -3 2.82 1.73
 -4 -7 -4 23.57 5.15
 4 -7 -4 23.96 5.45
 4 -7 -5 -1.7 1.96
 -4 -7 -5 1.19 1.32
 4 -7 -6 7.22 3.1
 -4 -7 -6 11.79 3.82
 -4 -7 -7 1.33 1.41
 4 -7 -7 18 4.78
 -4 -7 -8 -0.63 1.22
 4 -7 -8 0.96 1.26
 -4 -7 -9 4.04 2.27
 4 -7 -9 1.61 1.46
 -4 -7 -10 2.12 1.87
 4 -7 -10 0.05 0.79
 -4 -7 -11 -1.33 1.32
 4 -7 -11 0.17 0.93
 -4 -7 -12 -2.75 2.12
 4 -7 -12 2.61 2.01
 4 -7 -13 3.82 2.33
 -4 -7 -13 1.98 1.62
 4 -7 -14 1.8 1.68
 -4 -7 -14 -1.87 1.86
 4 -7 -15 3.84 2.21
 -4 -7 -15 0.04 0.43
 4 -8 0 2.1 1.76
 -4 -8 0 2.27 1.8
 -4 -8 1 0.36 1.3
 4 -8 -1 2.15 2.09
 4 -8 1 1.42 1.62
 -4 -8 -1 2.87 2.13
 4 -8 -2 7.01 3.48
 -4 -8 -2 4.97 2.58
 -4 -8 -3 1.67 1.41
 4 -8 -3 3.88 2.54
 -4 -8 -4 4.33 2.44
 4 -8 -4 2.42 2.14
 -4 -8 -5 3.44 1.73
 4 -8 -5 4.81 2.42
 -4 -8 -6 8.19 3.22
 4 -8 -6 7.06 3.18
 4 -8 -7 0.47 0.94
 -4 -8 -7 4.82 2.59
 4 -8 -8 1.59 1.25
 -4 -8 -8 1.58 1.05
 -4 -8 -9 2.42 1.4
 4 -8 -9 7.3 3.38
 -4 -8 -10 4.14 2.56
 4 -8 -10 9.71 3.78
 -4 -8 -11 -0.41 0.81
 4 -8 -11 1.57 1.61
 4 -9 0 0.59 1.13
 4 -9 -1 6.65 3.6
 -4 -9 -1 6.18 3.29
 4 -9 -2 -0.42 0.55
 -4 -9 -2 -0.59 1.14
 4 -9 -3 2.96 2.53
 -4 -9 -3 1.23 0.92
 5 0 0 -1.47 1.29
 5 0 1 -0.44 0.72
 5 0 -1 0.07 0.52
 5 0 -2 103.26 6.66
 5 0 -3 2.53 1.33
 5 0 -4 94.44 6.79
 5 0 -5 -1.92 1.23
 5 0 -6 10.55 2.48
 5 0 -7 0.08 0.81
 5 0 -8 50.57 5.57
 5 0 -8 41.89 2.27
 5 0 -9 0.11 0.1
 5 0 -9 -1.99 1.87
 5 0 -10 294.45 14.97
 5 0 -11 -1.93 1.91
 5 0 -12 209.43 14.66
 5 0 -13 3.85 4.4
 5 0 -14 144.64 13.83
 5 0 15 -3.45 2.76
 5 0 -15 7.87 4.59
 5 0 16 86.48 10.62
 5 0 -16 88.88 12.04
 5 0 -17 -0.92 1.68
 5 0 17 1.93 1.98
 5 0 -18 19.35 6.19
 5 0 18 17.78 5.49
 5 0 19 1.54 1.89
 5 0 -19 -3.19 3.2
 5 0 -20 27.31 8.32
 5 0 -21 -4.1 2.72
 5 0 -22 2.73 3.06
 5 0 -23 -7.42 4.74
 5 0 -24 6.94 5.39
 5 -1 0 0.68 0.54
 -5 -1 0 0.36 0.35
 5 1 0 0.9 0.68
 5 1 0 0.85 1.1
 5 -1 0 1.67 0.95
 -5 1 0 -0.3 0.32
 -5 -1 -1 1.04 0.46
 5 -1 -1 0.59 0.56
 5 1 1 1.04 1.02
 5 -1 1 1.55 0.97
 5 1 -1 1.22 0.65
 -5 1 -1 0.29 0.31
 5 1 -1 3.58 1.48
 5 -1 -1 1.07 0.9
 5 1 -2 264.87 10.68
 5 -1 -2 261.8 10.38
 5 1 -2 223.04 7.77
 -5 1 -2 245.16 7.56
 5 1 -3 6.21 1.51
 5 -1 -3 6.66 1.74
 5 -1 -4 390.35 9.85
 5 1 -4 382.91 13.46
 5 -1 -4 369.01 12.96
 5 -1 -5 13.84 2.34
 5 1 -5 11.39 1.99
 5 -1 -5 16.62 1.74
 5 1 -6 86.84 6.92
 5 -1 -6 85.42 6.57
 5 -1 -6 104.38 3.83
 5 1 -7 0.07 0.63
 5 -1 -7 1.04 1.45
 5 -1 -8 67.12 6.28
 5 -1 8 70.55 7
 5 1 -8 64.33 6.38
 5 1 -8 60.33 4.16
 5 -1 9 2.28 1.35
 5 1 -9 2.11 0.81
 5 -1 -9 1.06 0.98
 5 1 -9 3.18 0.99
 5 1 -10 549.09 20.58
 5 -1 -10 542.72 20.08
 5 1 -10 473.28 12.58
 5 1 -11 8.52 1.72
 5 1 -11 9.98 3.47
 5 -1 11 11.56 3.33
 5 -1 -11 14.22 3.8
 5 1 -12 44.6 4.27
 5 -1 12 80.7 9.32
 5 1 -12 69.52 8.36
 5 -1 -12 70.52 8.16
 5 -1 13 31.06 5.82
 5 1 -13 33.62 6.86
 5 -1 -13 33.42 6.21
 5 1 -13 21.57 3.1
 5 1 -14 157.26 14.24
 5 -1 -14 161.03 14.27
 5 -1 14 169.19 14.43
 5 -1 15 41.46 6.89
 5 1 -15 41.37 8.36
 5 -1 -15 38.55 7.4
 5 -1 16 54.01 8.57
 5 -1 -16 46.35 8.42
 5 1 -16 51.63 9.24
 5 1 -17 38.22 8.42
 5 -1 -17 26.86 6.87
 5 -1 17 29.63 6.49
 5 1 -18 1.15 1.92
 5 -1 -18 1.83 2.25
 5 -1 18 0.35 1.26
 5 1 19 25.47 6.51
 5 1 -19 22.23 6.95
 5 -1 -19 15.8 5.3
 5 -1 19 17.94 5.67
 5 -1 -20 24.43 6.96
 5 -1 20 24.67 6.57
 5 1 -20 34.29 9.22
 5 1 -21 6.78 4.88
 5 -1 -21 7.05 4.33
 5 1 -22 19.33 6.99
 5 -1 -22 27.8 8.49
 5 -1 -23 0.84 1.59
 5 1 -23 0.76 3.32
 5 -2 0 -0.81 1.31
 5 -2 0 0.86 1.17
 -5 -2 0 -0.64 0.66
 5 -2 0 -0.36 0.86
 5 2 0 -0.17 0.52
 -5 2 0 -0.17 0.51
 5 -2 -1 18.43 2.57
 5 -2 -1 15.36 2.14
 5 2 1 17.38 2.43
 -5 2 -1 21.38 2.64
 -5 -2 1 18.82 2.34
 5 -2 1 19.31 2.58
 5 2 -1 11.49 2.12
 5 -2 1 18.33 2.77
 -5 -2 -1 14.49 1.98
 5 2 -1 17.62 2.46
 5 -2 -1 17.43 2.43
 5 -2 1 14.46 2.12
 5 -2 -2 1.56 0.55
 5 -2 2 1.44 0.9
 5 2 -2 3.35 1.22
 5 -2 -2 0.23 0.51
 5 2 -2 1.08 0.71
 5 -2 -2 0.99 0.59
 -5 -2 -2 1.51 0.72
 -5 2 -2 1.69 0.79
 5 -2 -3 93.32 6.25
 5 2 -3 106.79 7.16
 -5 -2 -3 90.58 5.92
 5 -2 -3 91.74 5.63
 5 -2 -3 87.79 6
 5 -2 3 93.32 7.31
 5 -2 -4 25.68 3.32
 5 -2 4 35.14 5.63
 5 -2 -4 27.16 2.92
 5 2 -4 26.74 3.52
 5 -2 -5 263.95 8.64
 5 -2 -5 250.23 10.76
 5 -2 5 283.89 13.53
 5 2 -5 269.62 11.96
 5 2 -6 4.38 1.32
 5 -2 -6 3.44 0.98
 5 -2 6 9.68 4.62
 5 -2 -6 3.5 1.46
 5 2 -7 175.9 10.08
 5 -2 -7 165.87 9.4
 5 -2 7 191.81 11.81
 5 -2 8 30.24 5.35
 5 2 -8 23.06 3.87
 5 -2 -8 24.79 3.81
 5 2 -9 172.91 11.25
 5 -2 -9 160 10.47
 5 -2 9 178.7 12.22
 5 2 -10 256.2 14.54
 5 -2 -10 246.64 13.76
 5 -2 10 262.77 15.29
 5 2 -11 68.07 7.79
 5 -2 -11 73.52 7.85
 5 -2 11 76.71 8.75
 5 2 -12 118.33 10.94
 5 -2 -12 111.03 10.09
 5 -2 12 127.68 11.51
 5 2 -13 82.15 9.48
 5 -2 -13 86.04 9.48
 5 -2 13 83.28 9.66
 5 -2 14 109.28 11.71
 5 2 -14 110.32 11.81
 5 -2 -14 101.36 10.97
 5 -2 15 84.77 10.37
 5 2 -15 89.08 11.37
 5 -2 -15 75.25 9.8
 5 2 -16 65.26 10.18
 5 -2 -16 55.62 8.92
 5 -2 16 63.15 9.34
 5 -2 17 52.92 8.74
 5 2 -17 54.56 9.93
 5 -2 -17 54.15 9.05
 5 2 -18 4.44 3.31
 5 -2 -18 6.72 3.93
 5 -2 18 2.35 1.15
 5 -2 19 24.85 6.83
 5 2 -19 21.93 6.63
 5 -2 -19 20.79 6.03
 5 -2 20 8.13 3.74
 5 -2 -20 6.81 3.63
 5 2 -20 12.34 5.48
 5 2 -21 15.08 5.62
 5 -2 -21 21.28 6.85
 5 2 -22 4.55 3.73
 5 -2 -22 9.58 5.25
 5 2 -23 6.68 4.79
 5 -2 -23 -0.13 1.57
 5 -3 0 0.71 0.68
 -5 -3 0 0.24 0.42
 -5 3 0 -0.05 0.51
 5 3 0 1.09 0.43
 -5 -3 0 -0.84 0.78
 5 -3 0 -0.68 0.69
 5 -3 0 -1.41 0.97
 5 -3 -1 31.66 3.99
 5 -3 -1 34.21 3.47
 5 -3 1 30.47 3.95
 5 -3 -1 30.09 3.99
 5 3 -1 33.66 3.83
 5 -3 1 29.93 4.02
 -5 -3 1 31.84 3.75
 -5 -3 -1 29.62 3.65
 5 3 -2 158.74 8.29
 5 -3 -2 145.45 7.04
 5 -3 -2 158.43 8.75
 -5 -3 2 150.21 8.27
 5 -3 2 152.34 9.11
 5 -3 -2 149.96 8.72
 5 -3 2 149.43 9.47
 -5 -3 -2 144.24 8.16
 -5 -3 -3 54.86 5.13
 5 -3 -3 62.82 5.48
 5 -3 -3 62.08 4.9
 5 3 -3 67.96 5.61
 5 -3 -3 56.26 5.21
 5 -3 3 59.16 5.97
 5 -3 4 2.04 1.38
 -5 -3 -4 1.38 0.88
 5 -3 -4 3.29 1.35
 5 3 -4 2.02 0.96
 5 -3 -4 2.31 0.97
 5 -3 -4 2.98 1
 -5 -3 -5 52.3 5.45
 5 3 -5 54.4 5.61
 5 -3 -5 51.06 4.91
 5 -3 -5 49.08 5.26
 5 -3 5 54.67 6.26
 5 -3 6 22.38 4.53
 5 -3 -6 23.05 3.4
 5 3 -6 22.71 3.6
 5 3 -7 146.36 9.91
 5 -3 7 143.33 10.65
 5 -3 -7 135.81 8.55
 5 3 -8 14.32 3.13
 5 -3 -8 13.1 2.75
 5 -3 8 18.8 4.43
 -5 3 8 11.31 3.03
 5 3 -9 65.83 6.97
 5 -3 -9 52.93 5.87
 5 -3 9 63.03 7.75
 -5 3 9 86.08 8.43
 5 -3 10 56.22 7.53
 -5 3 10 29.29 4.39
 5 3 -10 52.04 6.61
 5 -3 -10 50.04 5.96
 5 3 -11 60.9 7.64
 5 -3 -11 58.62 7.07
 5 -3 11 55.48 7.54
 5 -3 12 0.21 1.16
 5 -3 -12 0.77 1.13
 5 3 -12 -0.49 1.01
 5 3 -13 49.2 7.9
 5 -3 -13 47.27 6.94
 5 -3 13 53 8.21
 5 -3 -14 22.57 5.09
 5 3 -14 21.98 5.5
 5 -3 14 23.01 5.38
 5 3 -15 45.12 8.08
 5 -3 -15 39.01 6.83
 5 -3 15 43.11 7.62
 5 3 -16 3.94 1.73
 5 -3 -16 3.75 2.17
 5 -3 16 2.33 1.01
 5 3 -17 39.78 8.5
 5 -3 -17 35.28 7.07
 5 -3 17 44.65 7.94
 5 3 -18 4.75 3.23
 5 -3 18 3.98 2.87
 5 -3 -18 3.21 2.35
 5 -3 19 23.07 6.11
 5 3 -19 23.93 7.1
 5 -3 -19 25.73 6.46
 5 -3 20 1.23 1.28
 5 3 -20 2.2 1.68
 5 -3 -20 1.49 1.52
 5 -3 -21 1.37 1.82
 5 -3 21 2.21 1.96
 5 -3 -22 -1.42 1.88
 5 3 -22 -1.1 0.96
 5 -3 -23 0.01 1.3
 5 3 -23 0.05 1.44
 -5 4 0 -1.02 0.91
 -5 -4 0 0.72 0.6
 -5 -4 0 -0.03 0.55
 5 -4 0 0.28 0.59
 5 -4 0 0.62 1.34
 -5 -4 1 20.1 3.39
 -5 -4 1 20.47 2.58
 5 -4 -1 23.48 2.75
 -5 -4 -1 17.26 2.32
 5 -4 1 22.9 3.99
 5 4 -1 20.88 3.03
 -5 4 -1 16.74 2.59
 5 -4 1 20.67 3.84
 -5 4 1 15.93 2.63
 -5 -4 -1 20.14 3.58
 5 -4 -1 20.96 3.64
 5 -4 -1 20.96 3.79
 5 -4 -2 4.4 1.8
 -5 -4 2 3.6 1.05
 5 4 -2 5.84 1.75
 5 -4 -2 6.94 1.5
 5 -4 2 2.77 1.01
 -5 -4 2 3.41 1.36
 -5 4 -2 3.53 1.15
 5 -4 2 5.88 2.19
 5 -4 -2 6.41 1.85
 -5 -4 -2 5.56 1.81
 5 4 -3 59.7 5.37
 5 -4 3 54.22 6.5
 -5 -4 -3 51.89 5.84
 5 -4 -3 53.79 4.31
 5 -4 -3 58.83 6.36
 -5 -4 -4 2.16 1.57
 5 -4 -4 2.02 1.14
 5 4 -4 2.66 1.41
 5 -4 -4 2.2 0.94
 5 -4 4 3.68 1.84
 5 4 -5 208.28 11.81
 5 -4 5 171.78 12.05
 5 -4 -5 176.85 8.86
 -5 -4 -5 160.28 10.72
 5 -4 -5 166.5 10.88
 5 4 -6 21.15 3.46
 -5 -4 -6 20.95 3.99
 5 -4 -6 20.16 3.89
 5 -4 6 28.77 5.51
 5 -4 -6 24.34 3.29
 5 -4 -7 92.31 8.74
 5 -4 -7 110.82 7.8
 5 -4 7 104.24 9.86
 5 4 -7 117.28 9.23
 -5 -4 -7 100.79 9.11
 5 -4 8 13.02 3.68
 -5 -4 -8 11.94 3.16
 5 -4 -8 7.45 2.15
 5 4 -8 8.27 2.06
 5 -4 -8 9.12 2.18
 5 4 -9 30.83 4.67
 5 -4 9 34.99 6.01
 5 -4 -9 33.16 4.52
 5 -4 -10 6.75 1.98
 5 -4 10 4.91 3.06
 5 4 -10 3.95 1.66
 5 4 -11 0.71 0.99
 5 -4 -11 2.59 1.41
 5 -4 11 2.86 1.74
 5 -4 12 4.01 2.15
 5 4 -12 5.78 2.38
 5 -4 -12 8.32 2.51
 5 -4 -13 4.4 2.15
 5 4 -13 0.51 0.68
 5 -4 13 4.97 2.71
 5 4 -14 3.38 2.91
 5 -4 -14 0.1 0.94
 5 -4 14 0.37 0.98
 5 4 -15 7.72 3.59
 5 -4 15 6.89 3.28
 5 -4 -15 5.19 2.25
 5 -4 -16 0.67 1.32
 5 4 -16 0.21 1.44
 5 -4 16 1.32 1.71
 5 -4 17 5.16 2.47
 5 -4 -17 14.01 4.66
 5 4 -17 6.04 3.43
 5 4 -18 12.56 4.53
 5 -4 -18 3.1 1.96
 5 -4 18 12.62 4.89
 5 4 -19 0.05 3.11
 5 -4 -19 2.17 1.53
 5 4 -20 3.85 3.45
 5 -4 -20 1.08 1.61
 5 -4 20 -0.2 0.92
 5 -4 -21 5.39 3.67
 5 4 -21 10.23 5.47
 5 -4 21 14.87 6.16
 5 4 -22 1.99 2.38
 5 -4 -22 -0.09 1.97
 -5 -5 0 0.52 0.41
 -5 -5 0 0.45 0.84
 5 -5 1 10.8 2.88
 -5 -5 -1 6.65 1.9
 5 -5 -1 9.59 2.64
 -5 -5 1 8.53 1.49
 -5 -5 -1 7.09 1.4
 5 -5 1 14.05 3.54
 -5 -5 1 10.28 2.72
 5 -5 2 10.92 3.1
 -5 -5 2 10.55 2.84
 5 -5 -2 12.6 1.94
 -5 -5 -2 9.38 2.71
 5 -5 -2 7.73 2.52
 5 -5 2 11.66 3.44
 -5 -5 -3 19.26 3.9
 5 5 -3 21.17 2.93
 5 -5 -3 20.29 2.46
 5 -5 3 22.23 4.61
 5 -5 -3 21.84 4.43
 -5 -5 -4 1.18 1
 5 -5 -4 1.55 1.34
 5 5 -4 1.13 0.93
 5 -5 -4 0.45 0.72
 5 -5 4 -0.66 0.96
 -5 -5 -5 11.81 3.08
 5 -5 -5 12.96 3.43
 5 5 -5 16.11 2.87
 5 -5 -5 15.41 2.44
 5 -5 5 15.15 3.88
 5 -5 6 2.09 1.98
 5 -5 -6 3.36 1.49
 -5 -5 -6 1.55 1.13
 5 -5 -6 1.4 1.53
 5 5 -6 1.55 1.12
 5 -5 -7 42.08 4.49
 5 5 -7 52.45 6.03
 -5 -5 -7 38.63 5.94
 5 -5 7 45.32 7.33
 5 -5 -7 40.12 6.07
 5 5 -8 12.44 2.9
 -5 -5 -8 6.43 2.47
 5 -5 -8 5.19 2.15
 5 -5 -8 8.84 2.17
 5 -5 8 6.51 2.84
 -5 -5 -9 14.5 3.71
 5 -5 -9 16.03 3.09
 5 -5 -9 10.37 3.17
 5 5 -9 18.28 3.92
 5 -5 9 13.33 4
 -5 -5 -10 -1.18 1.41
 5 5 -10 -0.34 0.97
 5 -5 -10 0.59 0.73
 5 -5 10 2.53 1.78
 5 -5 -10 2.18 1.48
 5 5 -11 15.13 3.69
 5 -5 -11 16.63 3.22
 5 -5 -11 11.7 3.46
 -5 -5 -11 12.26 3.47
 5 -5 11 19.15 5.1
 5 -5 -12 14.88 3.4
 -5 -5 -12 11.77 3.52
 5 5 -12 16.23 4.15
 5 -5 -12 8.19 2.77
 5 -5 12 14.13 4.52
 5 -5 -13 8.61 2.47
 5 -5 13 8.31 3.78
 5 -5 -13 2.61 1.67
 -5 -5 -13 4.7 2.09
 5 5 -13 9.96 3.4
 5 -5 14 6.26 3.21
 5 -5 -14 6.64 2.36
 5 5 -14 6.88 3.1
 5 5 -15 8.65 3.18
 5 -5 -15 8.35 3
 5 -5 15 7.43 3.72
 5 5 -16 11.58 4.06
 5 -5 16 11.27 4.29
 5 -5 -16 10.2 3.26
 5 5 -17 17.1 5.28
 5 -5 -17 10.61 3.58
 5 -5 17 11.58 4.75
 5 -5 -18 4.71 2.67
 5 5 -18 14.49 5.24
 5 -5 18 18.63 6.23
 5 -5 -19 3.56 2.24
 5 5 -19 1.79 0.93
 5 -5 19 5.25 3.53
 5 -5 -20 0.41 1.01
 5 -5 20 0.41 1.32
 5 -5 21 -0.18 0.96
 -5 -6 0 -1.68 1.37
 5 -6 0 0.93 0.55
 5 -6 1 2.84 1.76
 -5 -6 -1 4.22 1.99
 5 -6 -1 2.71 1.97
 -5 -6 1 3.51 1.86
 5 -6 2 0.54 0.74
 -5 -6 -2 0.64 0.54
 5 -6 -2 3.15 1.88
 -5 -6 2 2.38 1.61
 -5 -6 -3 1.54 1.28
 5 -6 -3 2.51 1.79
 -5 -6 -4 1.17 1.16
 5 -6 -4 2.08 1.69
 5 -6 -5 10.81 3.34
 -5 -6 -5 16.05 4.11
 -5 -6 -6 12.65 3.43
 5 -6 -6 12.76 3.78
 5 -6 6 15.33 4.2
 -5 -6 -7 5.45 2.49
 5 -6 -7 5.19 2.26
 5 -6 7 6.86 2.82
 5 -6 8 21.65 4.92
 -5 -6 -8 22.26 4.95
 5 -6 -8 18.86 4.55
 5 -6 9 1.13 1.14
 -5 -6 -9 -0.55 0.97
 5 -6 -9 -0.26 0.42
 5 -6 -10 5.43 2.38
 -5 -6 -10 5.46 2.38
 5 -6 10 4.83 2.73
 5 -6 11 1.92 1.78
 5 -6 -11 0.69 0.9
 -5 -6 -11 0.94 0.71
 -5 -6 -12 44.24 7.12
 5 -6 12 62.74 9.71
 5 -6 -12 43.89 7.05
 -5 -6 -13 -0.55 0.92
 5 -6 -13 0.41 1.06
 5 -6 13 0.89 1.24
 -5 -6 -14 14 4.17
 5 -6 -14 11.91 4.02
 -5 -6 -15 2.34 1.95
 5 -6 -15 -0.24 0.88
 5 -6 15 1.27 1.38
 -5 -6 -16 10.06 3.58
 5 -6 -16 7.72 2.84
 5 -6 16 6.42 3.45
 -5 -6 -17 -1.22 1.27
 5 -6 -17 0.32 0.55
 -5 -6 -18 7.48 3.14
 5 -6 -18 8.72 3.29
 5 -7 0 0.17 0.84
 -5 -7 0 1.27 1.41
 5 -7 -1 0.49 0.96
 -5 -7 -1 0.62 0.76
 -5 -7 1 -0.18 0.53
 5 -7 1 0.36 0.57
 -5 -7 -2 3.33 1.99
 5 -7 -2 0.73 1.11
 -5 -7 -3 1.66 1.51
 5 -7 -3 -0.03 0.71
 -5 -7 -4 2.89 1.86
 5 -7 -4 3.25 2.01
 -5 -7 -5 -0.04 0.97
 5 -7 -5 2.84 1.85
 -5 -7 -6 3.7 1.95
 5 -7 -6 2.83 1.98
 5 -7 -7 -1.15 1.39
 -5 -7 -7 0.87 0.87
 5 -7 -8 5.7 2.79
 -5 -7 -8 5.8 2.75
 -5 -7 -9 2.56 1.98
 5 -7 -9 0.15 1.08
 -5 -7 -10 5.19 2.17
 5 -7 -10 5.16 2.81
 -5 -7 -11 -1.6 1.5
 5 -7 -11 -0.98 1.5
 -5 -7 -12 7.2 3.32
 5 -7 -12 5.22 2.87
 5 -7 -13 0.95 1.79
 -5 -7 -13 2.59 1.93
 -5 -7 -14 0.42 0.63
 5 -7 -14 3.42 2.11
 -5 -7 -15 -2.33 2.01
 5 -7 -15 -0.3 0.72
 -5 -8 0 -0.1 0.53
 5 -8 0 -1.79 1.67
 -5 -8 -1 -1.41 1.44
 5 -8 -1 0.68 1.06
 -5 -8 -2 -1.43 1.47
 5 -8 -2 0 0.98
 -5 -8 -3 0.45 0.89
 5 -8 -3 1.14 1.81
 -5 -8 -4 1.94 1.81
 5 -8 -4 3.63 2.2
 -5 -8 -5 -2.14 1.88
 5 -8 -5 -0.95 1
 -5 -8 -6 2.28 1.68
 5 -8 -6 0 0.52
 -5 -8 -7 0.54 1.07
 5 -8 -7 1.25 1.78
 -5 -8 -8 0.13 0.97
 5 -8 -8 1.52 1.69
 5 -8 -9 1.41 1.49
 -5 -8 -9 2.9 2.36
 5 -8 -10 -1.31 1.82
 -5 -8 -10 -0.91 2.2
 -5 -8 -11 1.41 1.46
 5 -8 -11 1.9 1.45
 -5 -9 -1 2.11 1.75
 5 -9 -1 0.49 0.51
 -5 -9 -2 -2.89 2.27
 5 -9 -2 1.22 1.75
 -5 -9 -3 -0.62 0.92
 6 0 0 681.24 17.59
 6 0 1 -0.35 0.81
 6 0 -1 0.71 0.86
 6 0 2 128.64 7.39
 6 0 -2 146.95 8.27
 6 0 -3 0.81 1.19
 6 0 -4 231.52 10.38
 6 0 -5 -3.6 2.06
 6 0 -6 889.46 22.79
 6 0 -7 -3.13 1.69
 6 0 -8 80.08 7.21
 6 0 -9 -0.58 0.94
 6 0 -9 0.01 0.2
 6 0 -10 140.19 3.82
 6 0 -10 143.72 10.95
 6 0 -11 -2.32 1.58
 6 0 -12 106.85 10.69
 6 0 -13 1 3.15
 6 0 -14 23.57 5.54
 6 0 -15 -0.46 1.49
 6 0 16 2.57 1.13
 6 0 -16 2.78 2.07
 6 0 -17 2.44 2.21
 6 0 17 2.47 2.61
 6 0 18 27.77 7.19
 6 0 -18 29.69 7.49
 6 0 19 -3.13 3.31
 6 0 -19 -4.91 3.84
 6 0 -20 77.5 12.91
 6 0 20 99.05 13.51
 6 0 -21 -4.59 3.31
 6 0 -22 1.12 1.91
 6 0 -23 3.1 3.45
 6 -1 0 100.05 6.72
 6 1 0 112.8 7.07
 -6 -1 0 101.13 3.86
 6 -1 0 111.36 4.3
 6 1 -1 10.61 1.39
 -6 1 -1 18.12 1.82
 6 1 1 23.67 3.2
 6 -1 -1 20.23 1.73
 -6 -1 -1 19.92 1.61
 6 1 -1 19.85 2.69
 6 -1 -1 21.46 2.95
 6 -1 1 21.25 2.93
 6 -1 -2 30.83 2.42
 6 1 -2 31.73 3.58
 6 -1 -2 31.7 3.66
 6 1 -2 21.42 2.23
 -6 1 -2 32.23 2.46
 -6 -1 -2 38.32 2.68
 6 -1 -3 24 3.57
 6 1 -3 24.24 3.67
 6 1 -4 229.89 10.49
 6 -1 -4 222.37 9.99
 6 1 -5 8.69 2.38
 6 -1 -5 6.25 1.94
 6 -1 -5 9.32 1.64
 6 1 -6 144.68 9.17
 6 -1 -6 142.16 9.12
 6 -1 -6 159.88 6.11
 6 -1 -7 -0.72 0.44
 6 1 -7 -2.25 1.54
 6 -1 -7 -2.18 1.17
 6 1 -8 88.23 7.59
 6 -1 -8 85.08 7.42
 6 1 -9 0.86 1.37
 6 -1 -9 -0.48 1.23
 6 1 -9 -0.12 0.37
 6 -1 -10 17.62 3.55
 6 1 -10 19.13 3.98
 6 1 -10 16.6 2.38
 6 -1 10 23.47 4.58
 6 -1 11 2.43 1.35
 6 -1 -11 4.64 2.6
 6 1 -11 2.09 1.73
 6 1 -11 0.9 0.52
 6 -1 12 0.56 1.62
 6 1 -12 0.75 0.58
 6 1 -12 1.78 1.45
 6 -1 -12 0.44 1.14
 6 1 -13 9.19 3.64
 6 -1 13 7.28 2.9
 6 -1 -13 8.02 3
 6 -1 14 16.19 4.59
 6 1 -14 13.78 4.55
 6 -1 -14 15.67 4.32
 6 -1 15 6.32 3.1
 6 1 -15 12.05 4.59
 6 -1 -15 6.88 3.08
 6 1 -16 16.61 5.46
 6 -1 -16 15.22 5.22
 6 -1 16 16.58 4.86
 6 -1 17 10.44 3.95
 6 1 -17 5.48 3.09
 6 -1 -17 2.61 1.93
 6 -1 18 32.33 7.34
 6 1 -18 36.94 8.37
 6 -1 -18 29.38 7.12
 6 1 -19 4.45 3.32
 6 -1 -19 -0.27 1.26
 6 -1 19 2.24 1.64
 6 -1 20 -1.12 2.1
 6 1 -20 -0.59 1.41
 6 -1 -20 3.71 2.67
 6 1 -21 -2.53 3.37
 6 -1 -21 1.44 2.13
 6 1 -22 3.16 2.13
 6 -1 -22 6 4.59
 6 1 -23 -4.25 3.82
 6 -1 -23 3.48 3.25
 6 2 0 789.55 18.88
 6 -2 0 714.46 16.79
 6 -2 0 780.42 19.92
 -6 -2 0 705.42 14.31
 6 -2 0 734.7 15.65
 -6 2 0 802.69 16.09
 6 -2 -1 541.3 13.55
 -6 -2 -1 519.48 12.57
 6 -2 1 534.09 14.53
 6 2 1 573.34 16.2
 6 -2 -1 543.64 15.08
 6 -2 1 553 17.1
 6 2 -1 612.58 17.43
 -6 2 -1 563.59 13.39
 -6 -2 1 541.91 13.1
 6 -2 1 610.17 15.11
 6 -2 -1 546.52 15.81
 6 -2 2 209.15 10.94
 6 -2 -2 201.5 9.14
 -6 -2 -2 199.23 7.99
 6 2 -2 213.29 9.6
 6 -2 -2 221.16 9.05
 6 2 -2 226.34 10.29
 6 -2 -2 215.17 9.39
 -6 2 -2 227.05 8.87
 6 -2 -3 719.93 18.72
 6 -2 3 667.66 19.93
 6 -2 -3 757.92 17.61
 6 -2 -3 687.11 16.59
 -6 -2 -3 710.31 16.34
 6 2 -4 157 9.46
 -6 -2 -4 157.83 8.02
 6 -2 -4 143.67 8.16
 6 -2 4 155.09 10.7
 6 -2 -4 156.64 7.51
 6 -2 -5 164.3 9.43
 6 2 -5 172.17 9.86
 6 -2 5 175.99 11.36
 6 -2 -5 168.17 7.19
 6 2 -6 319.22 14.48
 6 -2 6 303.65 14.81
 6 -2 -6 291.51 12.85
 6 -2 -6 303.67 9.24
 6 2 -7 111.03 8.61
 6 -2 -7 104.1 7.78
 6 -2 -7 107.69 5.02
 6 -2 7 115.4 9.44
 6 -2 8 0.42 1.67
 6 2 -8 -1.56 1.61
 6 -2 -8 1.26 1.17
 6 2 -9 24.1 4.32
 6 -2 -9 22.98 3.88
 6 -2 9 29.86 5.32
 6 -2 10 1.69 1.44
 6 2 -10 -0.52 0.86
 6 -2 -10 0.7 0.7
 6 2 -11 1.72 1.34
 6 -2 -11 3.44 1.18
 6 -2 11 3.88 2.13
 6 2 -12 1.41 1.63
 6 -2 -12 -2.18 1.62
 6 -2 12 1.36 1.46
 6 -2 13 1.15 1.25
 6 2 -13 2.76 2.41
 6 -2 -13 -0.48 1.13
 6 -2 14 76.07 9.72
 6 2 -14 85.61 10.6
 6 -2 -14 75.43 9.62
 6 2 -15 15.46 4.66
 6 -2 15 12.73 4.36
 6 -2 -15 13.87 4.47
 6 -2 16 -0.59 0.96
 6 -2 -16 1.06 1
 6 2 -16 1.91 0.86
 6 -2 17 20.13 5.14
 6 2 -17 29.93 7.36
 6 -2 -17 21.21 5.57
 6 -2 18 10.91 4.11
 6 2 -18 17.3 5.8
 6 -2 -18 18.05 5.92
 6 2 -19 12.55 5.14
 6 -2 -19 8.92 3.88
 6 -2 19 14.6 4.96
 6 2 -20 20.88 7.09
 6 -2 -20 18.68 6.09
 6 -2 20 18.6 5.93
 6 -2 21 15.99 5.66
 6 2 -21 26.46 8.37
 6 -2 -21 24.33 7.36
 6 -2 -22 4.92 3.1
 6 2 -22 12.16 6.01
 6 2 -23 5.64 3.81
 6 -2 -23 11.71 5.91
 6 3 0 60.79 5.49
 6 -3 0 61.83 4.97
 6 -3 0 58.71 5.65
 6 -3 0 54.38 5.09
 -6 -3 0 49.35 4.5
 6 3 -1 113.79 7.65
 -6 -3 -1 98.98 6.52
 6 -3 -1 109.55 6.72
 6 -3 -1 108.75 7.57
 6 -3 1 106 8
 -6 -3 1 104.15 6.94
 6 -3 1 119.5 8.09
 6 -3 -1 106.55 7.27
 6 -3 -2 100.37 6.4
 6 3 -2 114.43 7.85
 6 -3 2 100.94 8.03
 6 -3 -2 99.71 7.27
 6 -3 -2 100.01 7.19
 -6 -3 -2 92.25 6.4
 6 -3 -3 19.93 3.08
 6 -3 3 16.44 3.31
 -6 -3 -3 18.12 2.95
 6 -3 -3 16.58 3.11
 6 3 -3 16.51 2.93
 6 -3 -3 16.6 2.69
 6 -3 4 2.51 1.71
 6 -3 -4 0.6 1.01
 -6 -3 -4 -1.2 0.91
 6 -3 -4 -0.41 0.57
 6 -3 -4 0.56 0.6
 6 3 -4 -0.24 1.24
 6 -3 -5 0.65 0.7
 6 -3 5 0.23 1.36
 6 -3 -5 1.22 0.76
 6 -3 -5 2.04 1.16
 -6 -3 -5 3.2 1.5
 6 3 -5 2.09 1.48
 -6 -3 -6 2.38 1
 6 -3 -6 1.8 1.23
 6 -3 -6 1.99 1.01
 6 -3 -6 0.6 0.28
 6 -3 6 -0.43 1.51
 6 3 -6 3.1 1.6
 6 -3 7 1.17 0.8
 6 3 -7 2.08 1.53
 6 -3 -7 2.14 1.14
 6 3 -8 30.22 4.77
 6 -3 8 29.46 5.04
 6 -3 -8 26.8 4.17
 6 -3 9 0.7 0.81
 6 3 -9 1.98 1.07
 6 -3 -9 3.19 1.37
 6 3 -10 9.32 2.91
 6 -3 -10 8.68 2.85
 6 -3 10 9.71 3.15
 6 -3 -11 0.86 0.84
 6 3 -11 -0.21 0.89
 6 -3 11 -1.29 1.85
 6 -3 12 1.96 1.25
 6 3 -12 1.97 1.46
 6 -3 -12 0.57 0.5
 6 3 -13 3.68 2.04
 6 -3 -13 -0.14 1.64
 6 -3 13 2.86 1.82
 6 -3 14 2.42 1.96
 6 3 -14 2.71 2.24
 6 -3 -14 -1.47 1.53
 6 3 -15 2.27 2.77
 6 -3 -15 1.55 1.09
 6 -3 15 -1.26 2.41
 6 -3 -16 -1.39 1.7
 6 3 -16 0.45 1.53
 6 -3 16 1.15 1.38
 6 -3 -17 1.97 2.08
 6 3 -17 -0.67 0.66
 6 -3 17 1.14 1.58
 6 -3 -18 1.93 1.6
 6 3 -18 4.45 2.97
 6 -3 18 5.83 3.18
 6 -3 19 1.23 2.17
 6 3 -19 -2.36 2
 6 -3 -19 -1.14 1.3
 6 -3 20 0.75 1.19
 6 3 -20 0.66 1.85
 6 -3 -20 -1.11 1.23
 6 -3 21 -1.51 2.23
 6 -3 -21 -2.54 2.4
 6 3 -21 1.59 2.66
 6 3 -22 -0.13 1.58
 6 -3 -22 -0.27 0.97
 6 -3 -23 2.57 3.01
 6 3 -23 0.38 1.93
 6 -4 0 2.45 1.36
 -6 -4 0 3.46 1.33
 6 -4 0 3.69 1.83
 6 -4 -1 24.61 4.26
 6 -4 -1 26.91 3.21
 -6 -4 1 23.18 3.77
 6 -4 1 23.89 4.24
 6 -4 1 22.08 3.99
 6 4 -1 23.6 3.45
 -6 -4 -1 19.8 3.2
 6 -4 -1 20.86 3.78
 6 -4 2 28.42 4.73
 6 4 -2 28.65 3.99
 6 -4 -2 28.11 3.4
 6 -4 2 27.37 4.61
 6 -4 -2 25.21 4.36
 6 -4 -2 27.46 4.49
 -6 -4 -2 27.79 4.1
 -6 -4 2 24.15 3.62
 6 4 -3 160.66 9.82
 6 -4 -3 134.01 7.52
 6 -4 -3 124.48 9.46
 -6 -4 -3 122.09 8.9
 6 -4 -3 125.81 8.94
 6 -4 3 130.55 10.06
 6 -4 -4 10.71 2.55
 -6 -4 -4 12.08 2.98
 6 -4 -4 10.62 2.87
 6 4 -4 13.17 2.73
 6 -4 -4 10.53 2.15
 6 -4 4 12.75 3.22
 6 4 -5 38.93 5
 6 -4 -5 33.71 4.12
 6 -4 -5 26.52 4.41
 6 -4 5 29.26 5.03
 -6 -4 -5 29.35 4.51
 -6 -4 -6 3.85 2.02
 6 -4 -6 2.47 1.43
 6 -4 6 4.22 2.67
 6 4 -6 3.64 1.88
 6 -4 -6 2.92 1.25
 6 4 -7 90.06 7.85
 6 -4 -7 90.01 8.75
 6 -4 -7 92.82 7.21
 6 -4 7 91.26 9.28
 -6 -4 -7 94.47 9.11
 6 4 -8 36.38 5.37
 6 -4 8 35.43 5.98
 6 -4 -8 34.51 4.61
 6 -4 -8 26.82 4.58
 -6 -4 -8 31.27 5.1
 -6 -4 -9 89.23 8.62
 6 -4 9 81.28 9.13
 6 4 -9 96.46 9.31
 6 -4 -9 87.43 7.64
 6 -4 -9 74.66 7.71
 6 4 -10 2.44 0.9
 6 -4 -10 3.94 1.63
 6 -4 10 6.16 2.79
 6 4 -11 19.5 4.13
 6 -4 -11 19.92 4.01
 6 -4 11 16.92 4.15
 6 -4 12 -0.09 1.29
 6 4 -12 -0.45 1.12
 6 -4 -12 -0.6 1.67
 6 -4 13 22.83 5.47
 6 4 -13 23.9 4.86
 6 -4 -13 21.1 4.53
 6 -4 14 24.79 5.9
 6 4 -14 30.18 6.03
 6 -4 -14 22.28 4.77
 6 -4 15 -0.61 0.72
 6 -4 -15 0.21 0.75
 6 4 -15 0.16 0.63
 6 -4 16 6.57 3.11
 6 4 -16 5.43 3.15
 6 -4 -16 5.71 2.73
 6 -4 -17 6.71 2.92
 6 4 -17 19.53 5.91
 6 -4 17 15.06 4.9
 6 4 -18 0.52 1.67
 6 -4 -18 0.56 1.07
 6 -4 18 -0.97 1.83
 6 4 -19 10.9 4.54
 6 -4 -19 6.77 3.31
 6 -4 19 10.79 4.61
 6 -4 -20 -0.58 0.95
 6 4 -20 -0.02 1.81
 6 -4 20 -0.66 2.01
 6 -4 -21 14.08 5.48
 6 4 -21 14.42 6.29
 6 -4 21 15.46 6.73
 6 4 -22 3.81 3.67
 6 -4 -22 5.87 4.06
 -6 -5 0 -0.01 0.48
 6 -5 0 0.07 0.76
 6 -5 0 1.57 1.65
 6 -5 1 79.91 8.44
 6 -5 -1 68.43 7.53
 -6 -5 -1 69.65 7.02
 -6 -5 1 74.54 7.68
 6 -5 1 75.81 8.45
 6 -5 -1 72.89 7.74
 6 -5 2 1.71 1.5
 6 5 -2 1.73 0.91
 6 -5 -2 0.91 0.59
 -6 -5 -2 1.54 1.23
 6 -5 -2 0.81 1.06
 -6 -5 2 1.24 1.06
 6 -5 2 2.34 1.66
 6 5 -3 30.96 4.03
 6 -5 -3 27.93 3.26
 6 -5 -3 25.35 4.73
 6 -5 3 31.05 5.55
 -6 -5 -3 29.01 4.95
 6 -5 4 -0.48 1.19
 6 -5 -4 -0.17 0.6
 -6 -5 -4 -0.41 1.2
 6 5 -4 -1.39 1.17
 6 -5 -4 -0.13 0.34
 6 -5 5 11 3.42
 -6 -5 -5 9.21 2.9
 6 -5 -5 7.67 2.54
 6 5 -5 9.98 2.37
 6 -5 -5 8.61 1.97
 6 -5 6 -1.55 1.78
 -6 -5 -6 0.91 0.87
 6 -5 -6 -0.17 1.07
 6 5 -6 0.19 0.89
 6 -5 -6 -0.35 0.58
 6 -5 7 0.53 1.25
 6 -5 -7 2.06 1.4
 6 5 -7 2.27 1.22
 -6 -5 -7 0.86 0.82
 6 -5 -7 0.63 1.03
 6 -5 8 -0.38 0.87
 -6 -5 -8 -0.1 0.57
 6 -5 -8 -1.24 1.23
 6 5 -8 -0.6 1.02
 6 -5 -8 0.34 0.87
 6 5 -9 1.82 0.95
 -6 -5 -9 2.31 1.89
 6 -5 9 7.09 3.11
 6 -5 -9 0.98 0.81
 6 -5 -9 3.4 1.25
 6 -5 10 2.42 2.31
 6 -5 -10 0.23 0.66
 6 -5 -10 1.32 1.25
 -6 -5 -10 0.47 0.74
 6 5 -10 0.69 0.48
 6 5 -11 3.4 2.19
 6 -5 -11 0.77 0.46
 -6 -5 -11 -1.64 1.62
 6 -5 -11 2.33 1.72
 6 -5 11 1.42 1.39
 6 5 -12 -1.49 1.73
 6 -5 12 0.71 0.58
 -6 -5 -12 0.01 0.6
 6 -5 -12 0.78 0.79
 6 5 -13 -0.54 1.2
 6 -5 -13 1.01 1.27
 6 -5 -13 -1.15 1.29
 6 -5 13 -1.29 2.35
 -6 -5 -13 0.47 0.55
 6 -5 14 1.2 1.69
 6 5 -14 -1.1 1.5
 6 -5 -14 -0.06 1.05
 -6 -5 -14 -0.5 1.62
 6 -5 -14 0.39 0.66
 6 -5 -15 -0.81 1.28
 6 5 -15 0.37 1.04
 6 -5 15 -0.5 0.87
 6 5 -16 -0.15 1.24
 6 -5 16 1.23 1.89
 6 -5 -16 -0.42 0.98
 6 5 -17 0.98 1.25
 6 -5 -17 0.02 0.68
 6 -5 17 -0.26 1.93
 6 -5 18 3.3 3.26
 6 5 -18 0.14 0.93
 6 -5 -18 -1.16 1.59
 6 5 -19 -0.71 1.48
 6 -5 19 1.44 1.84
 6 -5 -19 -0.52 1.26
 6 -5 20 2.86 2.94
 6 -5 -20 0.7 1.33
 6 -6 0 52.03 7.34
 -6 -6 0 47.87 6.68
 6 -6 1 0.56 1.26
 -6 -6 -1 3.58 1.96
 6 -6 -1 4.08 2.29
 -6 -6 1 0.5 1.23
 6 -6 -2 98.45 9.7
 -6 -6 -2 100.11 9.4
 6 -6 2 113.34 10.93
 6 -6 3 21.77 4.94
 -6 -6 -3 20.42 4.44
 6 -6 -3 19.31 4.47
 6 -6 4 45.94 7.03
 -6 -6 -4 51.7 7.15
 6 -6 -4 53.05 7.5
 -6 -6 -5 1.1 1.4
 6 -6 -5 2.46 1.92
 6 -6 5 -0.38 0.77
 -6 -6 -6 2.51 1.66
 6 -6 -6 3.12 1.97
 6 -6 6 3.3 2.01
 -6 -6 -7 2.24 1.87
 6 -6 -7 1.56 1.2
 6 -6 7 1.68 0.77
 -6 -6 -8 13.23 3.85
 6 -6 -8 10.8 3.52
 6 -6 8 10 3.34
 6 -6 9 0.98 0.89
 -6 -6 -9 0.16 1.1
 6 -6 -9 1.71 1.37
 6 -6 10 0.24 0.88
 6 -6 -10 0.1 0.54
 -6 -6 -10 -0.12 0.95
 -6 -6 -11 0.95 1.55
 6 -6 -11 1.47 1.4
 6 -6 11 1.54 1.14
 -6 -6 -12 2.99 1.96
 6 -6 -12 0.39 1.25
 6 -6 12 2.74 2.28
 -6 -6 -13 2.36 1.67
 6 -6 -13 0.59 1.17
 6 -6 13 0.75 1.48
 -6 -6 -14 0.44 0.45
 6 -6 14 -0.25 0.81
 6 -6 -14 1.17 1.65
 6 -6 -15 1.21 1.6
 -6 -6 -15 1.1 1.21
 6 -6 15 1.9 1.62
 -6 -6 -16 -0.47 2.06
 6 -6 -16 4.31 2.77
 6 -6 16 7.66 4.08
 6 -6 17 5.28 3.55
 -6 -6 -17 6.1 2.97
 6 -6 -17 1.98 2.35
 6 -6 -18 -1.88 2.2
 -6 -6 -18 -1.27 1.41
 6 -6 18 0 0.42
 6 -7 0 1.42 1.1
 -6 -7 0 -0.35 1.12
 6 -7 1 2.81 2.09
 -6 -7 -1 -0.89 1.35
 6 -7 -1 0.26 0.97
 -6 -7 1 -0.77 0.7
 -6 -7 -2 -0.38 0.77
 6 -7 -2 -1.6 1.5
 -6 -7 -3 -0.3 0.41
 6 -7 -3 -1.03 1.12
 -6 -7 -4 0.04 1.1
 6 -7 -4 1.57 1.36
 -6 -7 -5 0.27 0.98
 6 -7 -5 -0.85 0.55
 -6 -7 -6 0.96 0.57
 6 -7 -6 1.91 0.99
 -6 -7 -7 2.03 1.84
 6 -7 -7 4.23 2.55
 6 -7 -8 3.09 2.09
 -6 -7 -8 3.39 2.06
 6 -7 -9 0.34 0.92
 -6 -7 -9 0.6 1.18
 -6 -7 -10 1.29 1.37
 6 -7 -10 1.9 1.74
 -6 -7 -11 -1.02 1.43
 6 -7 -11 0.19 1.41
 -6 -7 -12 0.54 0.41
 6 -7 -12 -0.14 1.46
 -6 -7 -13 -3.46 2.76
 6 -7 -13 0.12 0.72
 6 -7 -14 1.88 1.83
 -6 -7 -14 2.29 2.08
 -6 -7 -15 0.74 1.03
 6 -7 -15 0.33 0.79
 6 -8 0 0.78 2.12
 -6 -8 0 0.67 1.06
 -6 -8 -1 2.48 1.93
 6 -8 -1 1.7 2.14
 -6 -8 -2 5.43 2.97
 6 -8 -2 8 3.91
 -6 -8 -3 -0.49 0.73
 6 -8 -3 -0.3 0.63
 -6 -8 -4 0.85 0.5
 6 -8 -4 4.31 2.53
 -6 -8 -5 3.3 2.44
 6 -8 -5 3.87 2.49
 -6 -8 -6 0.48 1.01
 6 -8 -6 0.08 0.72
 -6 -8 -7 -0.66 1.42
 6 -8 -7 -0.99 1.27
 6 -8 -8 4.66 3.1
 -6 -8 -8 0.47 0.77
 -6 -8 -9 -0.02 0.83
 6 -8 -9 1.62 1.44
 -6 -8 -10 -0.41 0.74
 6 -8 -10 0.76 1.14
 -6 -8 -11 1.03 1.2
 6 -8 -11 0.67 0.86
 -6 -9 -1 -0.76 1.78
 6 -9 -1 2.55 2.61
 7 0 0 -2.34 3.43
 7 0 1 -3.14 1.89
 7 0 -1 -0.94 1.21
 7 0 2 68.48 5.91
 7 0 -2 67.32 5.98
 7 0 -3 -3.61 2.18
 7 0 -4 118.84 8.33
 7 0 -5 -0.64 1.06
 7 0 -6 303.85 14.28
 7 0 -7 -0.51 1.39
 7 0 -8 636.07 21.64
 7 0 -9 -2.06 2.15
 7 0 -10 422.72 19.08
 7 0 -10 396.99 7.94
 7 0 -11 -2.49 1.49
 7 0 -12 368.61 19.46
 7 0 -13 -1.39 2.91
 7 0 -14 405.85 22.97
 7 0 -15 0.67 2.59
 7 0 -16 61.79 9.97
 7 0 17 0.26 1.74
 7 0 -17 2.72 3.09
 7 0 18 25.34 7
 7 0 -18 21.51 6.74
 7 0 -19 -1.12 2.4
 7 0 19 -0.14 1.89
 7 0 -20 20.86 6.91
 7 0 20 26.33 7.27
 7 0 -21 -6.4 4.61
 7 0 -22 2.42 2.42
 7 0 -23 0.21 2.27
 7 1 0 -1.38 0.95
 7 -1 0 -2.39 1.11
 7 1 -1 1.17 0.44
 -7 1 -1 2.34 0.63
 7 1 1 2.58 0.88
 7 -1 1 1.9 1.35
 7 1 -1 2.3 1.01
 7 -1 -1 3.18 1.36
 -7 -1 -1 2.63 0.59
 7 -1 -1 2.46 0.51
 7 -1 -2 285.55 7.56
 7 -1 2 303.52 11.95
 7 1 -2 325.63 13.32
 -7 -1 -2 307.11 7.14
 7 1 2 311.77 12.47
 -7 1 -2 283.54 7.46
 7 -1 -2 315.75 12.5
 -7 1 -3 1.72 0.71
 7 1 -3 1.29 0.71
 7 1 -3 3.39 1.2
 7 -1 -3 3.7 1.97
 7 1 -4 4.43 1.62
 7 -1 -4 6.43 1.98
 7 1 -5 0.21 0.6
 7 -1 -5 -0.64 1.18
 7 -1 -6 42.32 3.37
 7 1 -6 38.78 4.96
 7 -1 -6 36.92 4.72
 7 -1 -7 -0.7 0.91
 7 1 -7 0.05 0.68
 7 -1 -7 -0.13 0.44
 7 1 -8 -0.35 0.74
 7 -1 -8 -1.67 1.41
 7 -1 -8 -0.09 0.16
 7 -1 -9 0.7 1.37
 7 1 -9 1.88 1.85
 7 1 -10 162.27 11.93
 7 -1 -10 167.32 11.69
 7 1 -11 0.45 0.46
 7 1 -11 1.74 0.75
 7 -1 -11 -0.5 0.92
 7 -1 -12 0.85 1.79
 7 -1 12 -0.92 2.06
 7 1 -12 0.12 0.88
 7 1 -13 9.7 3.59
 7 -1 -13 9.12 3.15
 7 -1 13 8.97 3.75
 7 1 -14 37.93 7.12
 7 -1 -14 39.8 7.18
 7 -1 14 39.74 7.13
 7 -1 15 5.58 3.16
 7 1 -15 5.73 3.19
 7 -1 -15 2.94 1.9
 7 -1 16 48.85 8.47
 7 1 -16 48.94 8.84
 7 -1 -16 45.39 8.21
 7 -1 -17 6.1 2.88
 7 1 -17 5.52 3.1
 7 -1 17 4.28 1.38
 7 -1 18 31.04 7.03
 7 1 -18 38.19 8.63
 7 -1 -18 53.4 9.71
 7 1 -19 3.8 3.14
 7 -1 -19 6.22 3.85
 7 -1 19 7.43 3.38
 7 1 20 0.84 0.64
 7 1 -20 -1.37 3.19
 7 -1 -20 -0.94 2.48
 7 -1 20 -0.42 1.87
 7 -1 -21 -1.5 2.55
 7 -1 21 1.53 2.03
 7 1 -21 1.81 0.95
 7 -1 -22 7.61 4.79
 7 1 -22 4.44 3.39
 7 -1 -23 -1.61 1.37
 7 1 -23 -2.73 2.91
 -7 -2 0 -0.43 0.53
 7 -2 0 0.26 0.6
 7 -2 0 -0.64 0.91
 7 -2 0 -2.03 1.68
 7 2 0 -3.25 1.41
 -7 2 0 -0.15 0.52
 7 -2 -1 1.1 0.91
 -7 2 -1 2.39 0.9
 7 2 1 2.48 1.95
 7 -2 1 2.83 1.13
 7 2 -1 0.35 1.39
 7 -2 -1 0.55 0.89
 7 2 -1 -2.16 1.28
 -7 -2 -1 1.92 0.76
 7 -2 -1 3.01 1.1
 7 -2 1 0.6 1.15
 -7 2 -2 98.83 5.83
 7 2 -2 99.03 7.57
 7 -2 -2 86.2 6.48
 7 -2 -2 98.2 6.94
 7 -2 2 86.72 7.29
 -7 -2 -2 85.74 5.12
 7 -2 -2 85.01 5.46
 7 -2 -3 53.68 4.74
 7 2 -3 51.12 5.62
 7 -2 -3 51.26 5
 -7 -2 -3 50.68 4.16
 7 -2 3 55.1 5.91
 7 -2 -3 50.14 4.3
 7 -2 -4 0.91 0.74
 7 -2 -4 -0.42 0.35
 7 -2 -4 1.27 1.46
 -7 -2 -4 -0.64 0.8
 7 2 -4 1.05 1.02
 7 2 -5 38 4.79
 7 -2 5 32.45 4.52
 7 -2 -5 36.55 3.52
 7 -2 -5 29.6 4.08
 7 -2 -6 12.28 2.02
 7 -2 -6 12.48 2.9
 7 -2 6 11.96 2.84
 7 2 -6 10.26 2.4
 7 -2 -7 22.49 3.76
 7 -2 7 23.23 4.34
 7 2 -7 22.73 4.02
 7 -2 -7 22.85 2.58
 7 2 -8 64.62 7.12
 7 -2 -8 63.19 6.64
 7 -2 -8 68.03 4.02
 7 -2 8 69.3 7.82
 7 -2 9 34.25 5.4
 7 -2 -9 34.75 5.09
 7 2 -9 34.08 5.22
 7 2 -10 42.6 6.21
 7 -2 -10 42.38 5.91
 7 -2 10 46.09 6.81
 7 2 -11 58.38 7.6
 7 -2 -11 62.83 7.41
 7 -2 11 72.64 8.66
 7 2 -12 57.57 7.95
 7 -2 -12 50.14 6.98
 7 -2 12 59.6 8.36
 7 -2 -13 28.34 5.74
 7 -2 13 28.43 6
 7 2 -13 29.23 5.74
 7 2 -14 118.11 12.32
 7 -2 -14 114.91 11.69
 7 -2 14 121.08 12.59
 7 2 -15 65.28 9.5
 7 -2 -15 53.26 8.2
 7 -2 15 57.94 8.99
 7 -2 16 7.68 3.23
 7 2 -16 8.8 3.86
 7 -2 -16 8.29 3.55
 7 2 -17 54.96 9.99
 7 -2 -17 51.72 9.01
 7 -2 17 54.43 9.19
 7 2 -18 0.59 1.25
 7 -2 -18 1.33 0.93
 7 -2 18 2.01 2.04
 7 2 -19 47.1 10.11
 7 -2 -19 38.24 8.25
 7 -2 19 35.19 7.77
 7 -2 20 3.05 2.5
 7 2 -20 10.56 5.15
 7 -2 -20 9.62 4.5
 7 -2 21 18.57 6.36
 7 2 -21 19.42 7.12
 7 -2 -21 11.01 5.05
 7 2 -22 4.04 3.91
 7 -2 -22 0.4 0.93
 7 2 -23 -0.23 2.62
 7 -2 -23 7.69 4.9
 7 -3 0 -1.66 1.22
 -7 -3 0 0.31 0.43
 7 3 0 -0.99 1.25
 7 -3 0 0.37 0.36
 7 -3 0 -0.16 1.06
 7 3 -1 42.78 5.21
 7 -3 -1 38.05 4.25
 7 -3 -1 36.3 4.17
 7 -3 1 35.09 4.65
 -7 -3 1 38.12 4.11
 7 -3 1 43.46 4.56
 7 -3 -1 39.67 4.76
 -7 -3 -1 33.17 3.74
 7 3 -2 155.33 10.07
 7 -3 -2 131.49 8.04
 7 -3 -2 123.3 7.82
 7 -3 -2 125.24 8.12
 7 -3 2 122.21 9
 -7 -3 -2 118.67 7.35
 -7 -3 -3 61.81 5.48
 7 3 -3 67.69 6.72
 7 -3 -3 61.34 5.54
 7 -3 -3 62.42 5.61
 7 -3 3 60.67 6.55
 7 -3 -3 59.86 5.69
 -7 -3 -4 4.34 1.55
 7 -3 4 4.73 2.24
 7 -3 -4 4.31 1.69
 7 3 -4 5.75 2.2
 7 -3 -4 3.4 1.63
 7 -3 -4 4.71 1.52
 7 -3 -5 86.64 7.53
 -7 -3 -5 84.86 7.21
 7 3 -5 112.45 9.51
 7 -3 -5 81.97 7.17
 7 -3 5 83.02 8.17
 7 -3 -5 85.24 6.41
 -7 -3 -6 50.1 5.61
 7 3 -6 53.34 6.18
 7 -3 -6 38.81 4.61
 7 -3 -6 54.78 5.04
 7 -3 6 48.39 6.36
 7 -3 -6 41.45 5.37
 7 -3 7 40.3 5.89
 7 3 -7 47.78 5.99
 7 -3 -7 42.82 5.35
 7 -3 -7 40.63 4.16
 7 -3 8 11.11 3.21
 7 3 -8 10.63 2.85
 7 -3 -8 8.42 2.46
 7 3 -9 0.6 0.51
 7 -3 -9 1.07 0.97
 7 -3 9 2.11 1.92
 7 -3 10 28.22 5.32
 7 3 -10 25.52 4.89
 7 -3 -10 26.9 4.56
 7 -3 -11 1.01 0.58
 7 -3 11 -0.13 1.51
 7 3 -11 0.46 1.14
 7 -3 12 1.53 1.5
 7 3 -12 -0.97 1.44
 7 -3 -12 1.11 1.64
 7 -3 13 1.73 1.61
 7 3 -13 0.29 0.84
 7 -3 -13 2.08 1.5
 7 -3 14 12.64 4.06
 7 3 -14 12.09 3.93
 7 -3 -14 13.11 4.08
 7 -3 -15 0.36 0.6
 7 3 -15 2.9 1.52
 7 -3 15 2.21 1.96
 7 -3 16 22.9 6.01
 7 3 -16 27.99 7.12
 7 -3 -16 21.16 5.41
 7 3 -17 3.68 2.96
 7 -3 -17 -1.33 2.16
 7 -3 17 -1.72 2.2
 7 3 -18 12.26 5.13
 7 -3 -18 7.08 3.24
 7 -3 18 10.17 3.99
 7 3 -19 6.93 3.88
 7 -3 -19 1.77 1.31
 7 -3 19 2.26 2.34
 7 -3 20 -0.82 1.4
 7 3 -20 -3.89 4.08
 7 -3 -20 -0.11 1.59
 7 3 -21 5.5 4
 7 -3 -21 2 1.88
 7 -3 21 2.67 2.41
 7 3 -22 3.91 3.52
 7 -3 -22 1.41 1.9
 7 -3 22 6.94 4.34
 7 -4 0 0.12 0.68
 -7 -4 0 0.89 1.25
 7 -4 0 0.09 1
 7 -4 -1 7.05 2.05
 7 -4 1 6.81 2.35
 7 -4 1 5.84 2.07
 -7 -4 1 6.6 2.11
 7 4 -1 8.41 2.25
 7 -4 -1 7.37 1.75
 -7 -4 -1 5.73 1.74
 7 -4 -1 5.99 2.14
 7 -4 2 45.92 5.88
 7 -4 -2 58.77 5.21
 7 4 -2 55.79 5.82
 7 -4 -2 55.38 6.25
 -7 -4 -2 50.36 5.5
 7 -4 -2 47.41 5.97
 7 4 -3 129.75 9.6
 7 -4 -3 115.58 7.62
 7 -4 -3 122.56 9.36
 7 -4 3 97.97 8.83
 -7 -4 -3 100.98 7.98
 7 -4 -3 102.81 8.71
 -7 -4 -4 2.17 0.91
 7 -4 -4 3.2 1.8
 7 -4 4 1.78 1.36
 7 -4 -4 3.25 1.46
 7 4 -4 2.64 1.04
 7 -4 -4 2 0.79
 -7 -4 -5 79.79 7.61
 7 4 -5 94.72 8.38
 7 -4 -5 77.49 6.43
 7 -4 -5 85.85 7.16
 7 -4 -5 77.03 7.95
 7 -4 5 79.21 8.19
 7 -4 6 13.65 3.81
 7 -4 -6 9.97 2.83
 -7 -4 -6 11.26 2.88
 7 4 -6 16.48 3.59
 7 -4 -6 15.31 3.07
 -7 -4 -7 79.02 8.08
 7 -4 -7 79.09 8.27
 7 4 -7 88.58 8.76
 7 -4 -7 80.2 7.05
 7 -4 7 76.24 8.38
 7 -4 8 2.02 1.78
 -7 -4 -8 3.98 1.93
 7 -4 -8 5.14 1.9
 7 4 -8 3.68 1.62
 7 -4 -8 3.47 1.46
 7 -4 -9 89.7 8.62
 7 4 -9 101.58 9.82
 7 -4 -9 95.99 8.41
 -7 -4 -9 98.17 9.23
 7 -4 9 101.99 10.22
 7 4 -10 5.26 2.39
 7 -4 10 4.74 2.33
 -7 -4 -10 7.53 2.55
 7 -4 -10 6.17 1.96
 7 4 -11 121.38 11.01
 7 -4 -11 101.49 9.32
 7 -4 11 97.15 10.52
 7 4 -12 15.41 3.8
 7 -4 12 13.26 3.66
 7 -4 -12 11.96 3.39
 7 -4 13 28.47 5.98
 7 4 -13 37.78 6.64
 7 -4 -13 34.84 5.91
 7 4 -14 -0.96 1.66
 7 -4 -14 1 1.51
 7 -4 14 -3.71 2.64
 7 4 -15 51.28 8.56
 7 -4 -15 45.5 7.23
 7 -4 15 46.85 8.29
 7 4 -16 9.62 3.73
 7 -4 -16 10.46 3.84
 7 -4 16 10.48 3.98
 7 -4 17 29.03 6.74
 7 4 -17 34.9 7.7
 7 -4 18 11.33 4.52
 7 -4 -18 6.22 3.1
 7 4 -18 9.16 4.04
 7 4 -19 9.52 4.25
 7 -4 -19 4.34 2.76
 7 -4 19 14.79 5.27
 7 4 -20 1.7 2.77
 7 -4 -20 -2.58 2.12
 7 -4 20 1.72 2.29
 7 4 -21 1.94 2.37
 7 -4 -21 0.54 1.72
 7 -4 21 0.13 1.35
 7 -5 0 -0.83 1.49
 -7 -5 0 1.07 1.51
 7 -5 0 -0.66 1.18
 -7 -5 1 11.97 2.99
 7 -5 1 12.03 3.45
 -7 -5 -1 12.3 3.16
 7 -5 -1 12.41 3.38
 7 -5 -1 12 3.15
 7 -5 1 13.13 3.38
 7 -5 -2 5.44 2.21
 7 5 -2 4.47 1.61
 7 -5 -2 3.96 1.3
 -7 -5 -2 4.16 1.74
 7 -5 -2 1.83 1.3
 7 -5 2 2.62 1.59
 7 5 -3 28.25 4.39
 7 -5 -3 24.46 3.34
 7 -5 3 19.71 4.5
 -7 -5 -3 20.98 4.17
 7 -5 -3 19.7 4.08
 -7 -5 -4 7.23 2.47
 7 -5 -4 5.47 2.29
 7 5 -4 5.82 2.03
 7 -5 -4 6.78 1.97
 7 -5 4 4.2 2.15
 7 -5 5 20.17 4.63
 -7 -5 -5 20.52 4.16
 7 5 -5 29.3 4.65
 7 -5 -5 24.37 3.57
 7 -5 -5 19.09 4.31
 7 -5 6 0.64 1.07
 -7 -5 -6 -0.51 1.07
 7 -5 -6 0.71 0.81
 7 -5 -6 -0.14 0.43
 7 -5 7 9.35 3.26
 -7 -5 -7 7.42 2.51
 7 5 -7 11.22 3.03
 7 -5 -7 12.24 2.67
 7 -5 -7 9.47 2.83
 7 -5 -8 0.09 0.57
 -7 -5 -8 0.21 0.48
 7 5 -8 1.21 1.47
 7 -5 -8 -0.69 1.33
 7 -5 8 2.91 1.88
 -7 -5 -9 1.88 1.68
 7 -5 -9 0.56 0.55
 7 -5 9 0.46 0.85
 7 5 -9 2.4 1.86
 7 -5 -9 1.08 1
 7 -5 10 -0.14 0.87
 7 5 -10 0.06 0.69
 -7 -5 -10 -1.85 1.89
 7 -5 -10 -0.08 0.82
 7 -5 -10 -0.59 0.68
 7 -5 -11 1.76 1.21
 7 -5 11 3.67 2.48
 7 -5 -11 0.48 0.41
 7 5 -11 3.44 2.25
 -7 -5 -11 1.31 1.57
 7 5 -12 16.45 4.35
 7 -5 -12 12.57 3.14
 7 -5 12 12.77 3.99
 -7 -5 -12 11.15 3.59
 7 -5 -12 9.73 3.16
 7 5 -13 6.66 3.01
 7 -5 -13 4.82 1.62
 -7 -5 -13 2.54 1.34
 7 -5 -13 3.68 1.82
 7 -5 13 4.76 2.53
 7 -5 -14 4.29 2.08
 7 5 -14 6.69 3.11
 -7 -5 -14 5.18 2.22
 7 -5 14 7.18 3.16
 7 -5 -14 4.8 2.07
 7 -5 -15 8.66 3.05
 7 -5 15 5.17 2.79
 -7 -5 -15 3.53 1.95
 7 5 -15 7.07 3.17
 7 -5 16 -2.31 2.43
 7 5 -16 0.46 1.31
 7 -5 -16 2.96 2.04
 7 -5 17 -0.54 2.39
 7 5 -17 0.44 1.21
 7 -5 -17 -0.1 0.85
 7 -5 18 8.87 4.56
 7 -5 -18 6.49 3.08
 7 5 -18 7.68 3.94
 7 -5 -19 2.16 2.09
 7 -5 19 0.6 1.49
 7 -5 -20 -0.05 0.6
 7 -5 20 0.41 1.75
 -7 -6 0 -2.19 1.56
 7 -6 0 -0.94 1.29
 -7 -6 1 2.27 1.17
 7 -6 1 1.85 1.2
 -7 -6 -1 0.9 0.38
 7 -6 -1 2.21 1.58
 7 -6 1 3.61 2.02
 7 -6 2 12.76 3.48
 -7 -6 -2 14.36 3.81
 7 -6 -2 11.34 3.35
 -7 -6 -3 12.27 3.33
 7 -6 -3 11.08 3.21
 7 -6 3 14.12 3.86
 -7 -6 -4 -0.64 1.32
 7 -6 4 0.51 0.78
 7 -6 -4 1.53 1.37
 7 -6 5 1.02 0.92
 -7 -6 -5 0.79 0.55
 7 -6 -5 0.16 0.86
 -7 -6 -6 9.16 3.09
 7 -6 -6 10.37 3.43
 7 -6 6 10.02 3.19
 -7 -6 -7 2.14 1.59
 7 -6 -7 2.25 1.6
 7 -6 7 -0.71 0.82
 -7 -6 -8 7.13 3.06
 7 -6 -8 5.08 2.07
 7 -6 8 4.96 2.14
 7 -6 9 5.93 2.79
 -7 -6 -9 3.85 2.16
 7 -6 -9 1.91 0.82
 -7 -6 -10 2.61 1.95
 7 -6 10 1.72 1.27
 7 -6 -10 5.04 2.44
 -7 -6 -11 3.48 1.84
 7 -6 -11 4.97 2.51
 7 -6 11 7.29 3.22
 -7 -6 -12 11.25 3.58
 7 -6 -12 14.51 3.99
 7 -6 12 25.19 5.93
 7 -6 13 3.03 2.54
 -7 -6 -13 -1.78 1.93
 7 -6 -13 -1.03 1.19
 -7 -6 -14 -1.2 1.71
 7 -6 -14 -0.5 1.17
 7 -6 14 2.5 2.08
 7 -6 15 -2.79 2.29
 -7 -6 -15 1.09 1.92
 7 -6 -15 -0.74 1.02
 7 -6 -16 3.18 2.43
 -7 -6 -16 3.23 2.38
 7 -6 16 2.77 2.78
 -7 -6 -17 0.7 0.49
 7 -6 -17 1.5 1.54
 7 -6 17 2.29 2.77
 -7 -6 -18 10.94 4.28
 7 -6 18 7.68 4.41
 -7 -7 0 -0.29 0.75
 7 -7 0 0.25 1
 7 -7 1 0.7 1.08
 -7 -7 -1 -0.39 1.16
 7 -7 -1 2.51 1.55
 -7 -7 -2 -1.64 1.55
 7 -7 -2 -0.97 1.68
 -7 -7 -3 0.84 1.22
 7 -7 -3 -0.54 1.36
 -7 -7 -4 -0.83 1.3
 7 -7 -4 2.51 1.85
 -7 -7 -5 -0.6 1.02
 7 -7 -5 -0.43 0.64
 7 -7 -6 -2.21 1.91
 -7 -7 -6 -0.2 1.3
 -7 -7 -7 -0.26 0.99
 7 -7 -7 0.52 1.29
 7 -7 -8 -1.22 0.81
 -7 -7 -8 2.34 1.79
 -7 -7 -9 -0.96 1.32
 7 -7 9 4.54 2.35
 7 -7 -9 2.73 2.01
 7 -7 10 -0.45 1.27
 -7 -7 -10 -2.82 2.29
 7 -7 -10 0.14 0.93
 7 -7 11 0.46 1.2
 -7 -7 -11 -1.51 1.74
 7 -7 -11 1.32 2.14
 -7 -7 -12 3 2.15
 7 -7 -12 4.17 2.73
 7 -7 12 4.64 2.81
 -7 -7 -13 0.11 0.48
 7 -7 -13 -1.33 1.5
 -7 -7 -14 0.29 1.18
 7 -7 -14 1.04 1.29
 -7 -7 -15 -0.58 0.97
 7 -7 -15 1.13 1.26
 -7 -8 0 -1.74 1.81
 7 -8 0 -2.56 1.99
 7 -8 -1 -0.48 1
 -7 -8 -1 -0.34 1.18
 -7 -8 -2 -1.83 1.88
 7 -8 -2 4.97 3.28
 -7 -8 -3 -1.23 1.4
 7 -8 -3 2.78 2.14
 -7 -8 -4 0.26 1.09
 7 -8 -4 0.4 1.92
 -7 -8 -5 3.31 2.68
 7 -8 -5 -0.41 0.8
 -7 -8 -6 1.78 1.52
 7 -8 -6 4.38 2.51
 -7 -8 -7 2.4 1.96
 7 -8 -7 -0.15 0.6
 -7 -8 -8 0.25 0.35
 7 -8 -8 0.62 1.45
 -7 -8 -9 0.24 1.35
 7 -8 -9 0 0.78
 -7 -8 -10 -0.28 1.07
 7 -8 -10 0 0.95
 -7 -8 -11 0.99 1.34
 8 0 0 4750.94 53.93
 8 0 1 6.01 3.04
 8 0 -1 4.02 2.26
 8 0 2 17.95 3.99
 8 0 -2 14.86 3.36
 8 0 -3 0.32 0.8
 8 0 -4 483.52 18.53
 8 0 -5 -1.28 1.82
 8 0 -6 256.15 13.07
 8 0 -7 0.02 0.75
 8 0 -8 58.97 6.74
 8 0 -9 -0.18 1.02
 8 0 -10 28.48 5.05
 8 0 -11 0.32 0.27
 8 0 -11 0.4 1.6
 8 0 -12 6.54 2.58
 8 0 -13 -1.71 1.67
 8 0 -14 153.03 14.23
 8 0 -15 1.33 2.32
 8 0 -16 22.17 5.91
 8 0 -17 0.44 1.3
 8 0 17 -0.53 1.56
 8 0 -18 78.35 12.18
 8 0 18 92.37 12.81
 8 0 19 2.49 2.74
 8 0 -19 -6.24 4.08
 8 0 20 6.88 2.88
 8 0 -20 17 6.23
 8 0 21 0.7 1.23
 8 0 -21 10.72 5.19
 8 0 -22 17.71 7.03
 8 1 0 835.17 22.61
 8 -1 0 825.32 21.57
 8 1 -1 14.67 1.49
 8 1 1 38.31 4.94
 8 -1 1 37.25 4.62
 8 1 -1 39.82 5.1
 8 -1 -1 44.11 5.01
 -8 -1 -1 34.56 2.11
 8 -1 -1 33.25 2.26
 8 1 -2 16.09 1.8
 8 1 2 33.26 4.8
 8 -1 2 30.4 4.39
 8 1 -2 31.19 4.31
 8 -1 -2 26.84 3.96
 -8 1 -2 26.54 2.18
 8 -1 -2 27.85 2.2
 -8 -1 -2 30.26 2.09
 8 -1 -3 30 2.69
 -8 -1 -3 35.42 2.75
 8 1 -3 36.1 4.82
 8 -1 -3 34.09 4.43
 8 1 -3 18.04 2.3
 -8 1 -3 32.28 2.72
 8 1 -4 107.09 8.83
 8 -1 -4 101.26 8.28
 -8 1 -4 96.5 5.28
 8 -1 -5 23.63 3.96
 8 1 -5 22.04 3.97
 8 1 -6 164.8 10.49
 8 -1 -6 159.27 9.86
 8 1 -7 5.08 2.07
 8 -1 -7 5.46 1.19
 8 -1 -7 2.89 0.68
 8 -1 -8 13.64 1.89
 8 1 -8 14.81 3.55
 8 -1 -8 11.59 3.01
 8 1 -9 2.55 1.33
 8 -1 -9 3.46 2.1
 8 -1 -9 0.7 0.28
 8 1 -10 34.48 5.61
 8 -1 -10 34.85 5.47
 8 1 -11 -1.9 1.45
 8 -1 -11 1.19 1.52
 8 1 -11 -0.27 0.44
 8 1 -12 5.42 2.71
 8 -1 -12 8.38 2.87
 8 -1 12 6.84 3.19
 8 1 -13 -1.57 1.37
 8 -1 -13 -5.66 2.97
 8 -1 13 -1.96 1.39
 8 1 -14 27.22 6.1
 8 -1 -14 21.06 5.01
 8 -1 14 23.34 5.82
 8 -1 15 -0.56 1.57
 8 1 -15 3.01 2.16
 8 -1 -15 0.78 1.17
 8 -1 -16 -0.39 1.63
 8 1 -16 1.38 1.45
 8 -1 16 1.15 1.65
 8 -1 17 0.58 1.21
 8 1 -17 0.52 1.33
 8 -1 -17 1.99 1.95
 8 -1 18 10.27 4.57
 8 1 -18 12.57 4.5
 8 -1 -18 4.74 1.97
 8 -1 19 1.31 1.6
 8 1 -19 1.63 2.99
 8 -1 -19 1.16 1.88
 8 -1 20 -1.75 1.73
 8 1 -20 1.6 0.98
 8 -1 -20 1.16 1.39
 8 1 -21 0.03 2.67
 8 -1 21 1.72 2.27
 8 -1 -21 5.2 3.35
 8 1 -22 13.84 6.24
 8 -1 -22 17.83 7.1
 8 -2 0 1248.76 26.47
 -8 -2 0 1251.89 19.28
 8 -2 0 1230.44 21.72
 8 -2 0 1184.94 26.74
 8 -2 -1 1.11 0.52
 8 2 1 6.36 2.33
 8 -2 1 3.63 1.85
 8 -2 1 7 4.32
 -8 -2 -1 2.28 0.72
 8 2 -1 5.28 2.15
 8 -2 -1 2.99 1.56
 8 -2 -1 1.57 0.71
 8 2 -1 3.33 1.19
 -8 2 -1 3.05 0.97
 8 2 -2 363.96 15.78
 8 -2 2 311.47 14.41
 -8 2 -2 330.14 10.69
 8 -2 -2 311.14 12.57
 -8 -2 -2 300.43 9.54
 8 -2 -2 279.45 10.04
 8 -2 -2 309.55 13.44
 8 2 -2 328.17 11.75
 8 -2 -3 56.26 4.54
 8 2 -3 58.17 6.19
 8 -2 -3 58.47 5.84
 -8 -2 -3 59.68 4.52
 8 -2 -3 61.15 5.37
 8 -2 3 63.23 7.02
 -8 -2 -4 45.03 4.26
 8 -2 -4 44.62 4.37
 8 -2 4 40.92 5.63
 8 -2 -4 40.57 5.08
 8 -2 -4 38.7 4.45
 8 2 -4 42.77 5.56
 -8 -2 -5 43.56 4.37
 8 -2 -5 46.43 5.82
 8 2 -5 45.69 6.04
 8 -2 5 40.41 5.62
 8 -2 -5 43.93 4.22
 8 2 -6 98.25 8.35
 8 -2 -6 87.02 7.5
 8 -2 -6 93.61 6.09
 8 -2 6 105.74 9.4
 8 2 -7 15.01 3.14
 8 -2 7 16.39 4.11
 8 -2 -7 17.18 2.52
 8 -2 -7 16.79 3.21
 8 2 -8 45.45 6.23
 8 -2 -8 42.45 5.84
 8 -2 -8 47.44 3.75
 8 -2 8 44.94 6.51
 8 2 -9 26.75 4.84
 8 -2 -9 30.2 5.05
 8 -2 9 31.58 5.39
 8 -2 -9 30.39 2.55
 8 2 -10 51.96 7.06
 8 -2 -10 50.75 6.78
 8 -2 10 62.82 7.81
 8 -2 -11 23.51 4.49
 8 -2 11 21.68 4.9
 8 2 -11 25.03 5.05
 8 2 -12 4.95 2.31
 8 -2 -12 4.17 2.29
 8 -2 12 1.2 1.06
 8 -2 13 22.13 5.3
 8 2 -13 21.44 5.21
 8 -2 -13 21.75 5.11
 8 -2 14 38.46 7.37
 8 2 -14 41.15 7.33
 8 -2 -14 40.38 7.03
 8 2 -15 0.71 1.71
 8 -2 -15 3.55 1.63
 8 -2 15 2.29 1.22
 8 2 -16 52.93 9.15
 8 -2 -16 42.33 7.7
 8 -2 16 48.58 8.6
 8 -2 17 0.83 0.98
 8 2 -17 0.31 1.42
 8 -2 -17 4.18 2.38
 8 -2 18 29.15 6.97
 8 2 -18 41.2 9.15
 8 -2 -18 38.13 8.08
 8 -2 19 -3.49 3.97
 8 2 -19 4.08 3.65
 8 -2 -19 1.15 2.1
 8 -2 20 5.94 3.39
 8 2 -20 5.23 3.25
 8 -2 -20 4.09 3.11
 8 2 -21 -0.15 2.86
 8 -2 -21 3.38 3.13
 8 -2 21 8.12 4.26
 8 -2 22 1.73 2.24
 8 2 -22 15.02 6.57
 8 -2 -22 14.81 5.86
 8 3 0 129.23 9.69
 8 -3 0 104.23 7.78
 8 -3 0 88.07 7.45
 -8 -3 0 99.31 6.66
 8 -3 0 100.91 7.56
 8 -3 -1 30.97 3.86
 8 -3 1 36.61 4.4
 8 3 -1 46.62 5.73
 8 -3 -1 38.71 4.64
 -8 -3 -1 31.57 3.62
 8 -3 1 38.82 4.72
 8 -3 -1 34.78 4.37
 8 -3 1 37.5 5.09
 8 -3 -2 6.11 1.95
 8 -3 2 4.46 1.72
 8 3 -2 7.86 2.51
 8 -3 -2 7.21 2.08
 -8 -3 -2 6.44 1.65
 8 -3 -2 5.78 1.79
 8 3 -3 62.78 6.81
 8 -3 -3 53.25 5.51
 -8 -3 -3 49.28 4.75
 8 -3 -3 51.46 5.29
 8 -3 -3 54.79 5.45
 8 -3 3 48.24 5.81
 8 -3 -4 0.12 0.51
 -8 -3 -4 -1.61 1.07
 8 3 -4 -0.8 1.06
 8 -3 -4 -2.11 1.4
 8 -3 -4 1.29 0.99
 8 -3 4 -0.61 0.61
 -8 -3 -5 68.5 6.2
 8 3 -5 81.75 8.25
 8 -3 -5 70.87 6.72
 8 -3 -5 70.4 6.03
 8 -3 -5 64.07 6.13
 8 -3 5 61.58 6.94
 8 -3 -6 2.9 1.3
 -8 -3 -6 5 1.81
 8 -3 6 5.26 2.6
 8 -3 -6 2.16 1.35
 8 -3 -6 2.44 0.81
 8 3 -6 4.26 1.93
 8 -3 7 34.08 5.55
 8 -3 -7 33.39 4.51
 8 -3 -7 33.23 4.74
 -8 -3 -7 37.26 5.11
 8 -3 -7 37.82 4.37
 8 3 -7 37.64 5.48
 8 -3 -8 8.55 2.42
 8 -3 8 9.31 3.04
 8 3 -8 8.96 2.71
 8 -3 -9 13.67 3.36
 8 -3 9 12.19 3.35
 8 3 -9 13.62 3.48
 8 -3 -10 0.72 0.91
 8 -3 10 0.63 1.1
 8 3 -10 -0.76 1.17
 8 3 -11 26.96 5.56
 8 -3 11 20.77 4.86
 8 -3 -11 20.02 4.45
 8 3 -12 18.44 4.69
 8 -3 -12 16.24 4.27
 8 -3 12 12.36 4.25
 8 -3 -13 0.23 0.94
 8 -3 13 1.12 1.23
 8 -3 14 17.25 4.92
 8 3 -14 17.74 5.07
 8 -3 -14 16.97 4.61
 8 3 -15 -1.47 1.7
 8 -3 -15 -0.42 1.32
 8 -3 15 -1.23 1.68
 8 -3 16 4.82 2.76
 8 3 -16 3.41 2.2
 8 -3 -16 2.49 2.21
 8 -3 17 8.1 3.62
 8 3 -17 3.41 2.25
 8 -3 -17 6.69 3.15
 8 -3 18 -3.25 2.9
 8 3 -18 -1.1 1.03
 8 -3 -18 -2.45 1.71
 8 3 -19 13.98 5.34
 8 -3 -19 6.58 3.65
 8 -3 19 10.95 4.71
 8 -3 20 3.93 2.62
 8 3 -20 4 3.11
 8 -3 -20 5.22 3.21
 8 -3 -21 5.72 3.77
 8 -3 21 2.82 2.58
 8 3 -21 10.65 5.78
 8 3 -22 -4.41 3.62
 8 -3 22 -0.05 0.76
 8 -3 -22 -2.24 2.86
 8 -4 0 169.04 9.4
 -8 -4 0 153.39 9.65
 8 -4 0 177.48 11.2
 8 -4 0 148.4 10.52
 8 4 -1 160.73 11.08
 8 -4 -1 139.11 8.88
 -8 -4 1 121.75 8.58
 8 -4 1 126.17 9.48
 -8 -4 -1 116.88 8.29
 8 -4 -1 125.48 9.68
 8 -4 -1 119.55 8.88
 8 -4 1 118.47 9.31
 8 4 -2 254.27 13.8
 8 -4 -2 226.26 11.1
 8 -4 -2 227.31 12.53
 8 -4 -2 213.06 12.25
 8 -4 2 196.67 12.3
 -8 -4 -2 204.69 10.94
 -8 -4 -3 245.47 12.69
 8 -4 -3 257.87 13.46
 8 4 -3 303.64 16.08
 8 -4 -3 269.31 12.92
 8 -4 3 215.87 13.3
 8 -4 -3 246.13 13.28
 8 -4 4 5.94 3.29
 -8 -4 -4 3.95 1.72
 8 -4 -4 2.88 1.22
 8 4 -4 5.1 1.59
 8 -4 -4 4.6 1.72
 8 -4 -4 4.41 1.71
 8 -4 -5 88.77 7.73
 -8 -4 -5 89.92 8.08
 8 4 -5 93.04 8.68
 8 -4 -5 86.49 7.06
 8 -4 -5 84.55 7.96
 8 -4 5 77.44 8.29
 8 -4 6 -1.01 1.3
 -8 -4 -6 -1.03 0.84
 8 -4 -6 -0.59 0.75
 8 4 -6 -0.5 1.53
 8 -4 -6 -0.63 0.85
 8 -4 -6 0.44 0.57
 8 -4 7 0.77 1.19
 -8 -4 -7 3.11 1.76
 8 -4 -7 3.19 1.09
 8 4 -7 1.87 0.83
 8 -4 -7 1.47 0.59
 8 -4 8 -1.97 2.04
 8 4 -8 -1.01 1.93
 8 -4 -8 -0.48 0.76
 -8 -4 -8 -0.77 1.35
 8 -4 -8 0.89 1.19
 8 4 -9 -0.61 1.81
 8 -4 9 -0.02 0.6
 -8 -4 -9 2.12 1.62
 8 -4 -9 -0.06 1.07
 8 -4 -9 1.8 1.46
 8 -4 -10 3.86 1.49
 8 -4 10 4.98 2.79
 8 -4 -10 3.03 1.33
 8 4 -10 3.79 0.71
 -8 -4 -10 5.18 2.15
 8 4 -11 -2.65 2.55
 8 -4 -11 0.71 1.19
 8 -4 11 1.57 1.7
 8 4 -12 -1.01 1.79
 8 -4 -12 -0.68 1.16
 8 -4 12 1.01 1.82
 8 -4 13 -1.3 1.49
 8 4 -13 0.24 0.66
 8 -4 -13 0.06 1.05
 8 -4 14 11.54 4.03
 8 4 -14 14.26 4.23
 8 -4 -14 11.03 3.48
 8 -4 -15 1.05 1.17
 8 -4 15 0.28 0.99
 8 4 -16 32.54 7.22
 8 -4 -16 13.4 4.11
 8 -4 16 31.72 6.91
 8 4 -17 12.96 4.59
 8 -4 -17 2.29 1.99
 8 -4 17 15.74 5
 8 -4 18 6.87 4.07
 8 4 -18 3.19 2.52
 8 -4 -18 3.93 2.59
 8 -4 19 -0.94 1.89
 8 4 -19 -2.27 2.89
 8 -4 -19 0.65 0.82
 8 -4 20 0.66 1.45
 8 -4 -20 0.27 0.5
 8 4 -20 1.45 2.37
 8 4 -21 0.25 1.19
 8 -4 -21 1.05 1.91
 8 -4 21 -1.1 2.43
 -8 -5 0 4.41 1.75
 8 -5 0 5.88 2.44
 8 -5 0 4.33 1.97
 8 -5 -1 0.93 0.6
 -8 -5 1 1.56 1.04
 8 -5 1 3.1 1.65
 -8 -5 -1 2.17 1.13
 8 -5 -1 1.62 1.12
 8 -5 1 1.22 1.14
 8 5 -2 78.07 7.45
 8 -5 -2 65.78 5.98
 8 -5 -2 55.29 6.87
 8 -5 2 52.63 7.06
 -8 -5 -2 51.07 6.07
 8 -5 -2 53.66 6.46
 8 -5 3 7.01 2.4
 8 -5 -3 9.59 2.89
 8 5 -3 10.89 2.45
 8 -5 -3 7.59 1.98
 -8 -5 -3 4.63 1.99
 8 -5 -3 5.87 1.72
 8 -5 4 14.53 3.75
 8 5 -4 22.56 4.34
 8 -5 -4 17.79 3.8
 8 -5 -4 21.23 3.62
 -8 -5 -4 17.54 3.83
 -8 -5 -5 16.51 3.64
 8 -5 -5 21.67 4.39
 8 5 -5 22.96 4.2
 8 -5 -5 21.63 3.62
 8 -5 5 18.08 4.15
 8 -5 6 0.11 0.87
 -8 -5 -6 2.59 1.9
 8 -5 -6 1.77 0.98
 8 5 -6 2.71 1.4
 8 -5 -6 3.27 1.47
 8 -5 7 5.35 2.14
 -8 -5 -7 6.78 2.65
 8 -5 -7 9.78 3
 8 5 -7 9.76 2.69
 8 -5 -7 12.58 2.79
 8 5 -8 3.62 2.14
 8 -5 -8 2.38 1.33
 8 -5 8 3.15 1.93
 -8 -5 -8 0.57 0.79
 8 -5 -8 0.74 0.99
 8 -5 9 2.27 1.53
 -8 -5 -9 1.46 1
 8 -5 -9 1.86 1.56
 8 5 -9 3.12 1.87
 8 -5 -9 3.38 1.71
 8 -5 10 -1.03 1.15
 -8 -5 -10 1.56 1.43
 8 -5 -10 -1.21 1.28
 8 5 -10 3.14 2.27
 8 -5 -10 2.33 1.17
 8 -5 11 6.63 2.53
 8 5 -11 6.5 2.59
 -8 -5 -11 3.95 1.81
 8 -5 -11 2.44 1.4
 8 -5 -11 8.49 2.51
 -8 -5 -12 1.47 1.62
 8 -5 -12 -1.49 1.33
 8 -5 -12 -0.01 0.54
 8 5 -12 -0.02 0.67
 8 -5 12 2.18 1.74
 8 5 -13 4.36 2.48
 8 -5 13 3.41 2.62
 8 -5 -13 1.04 0.72
 -8 -5 -13 1.91 1.66
 8 -5 -13 -1.05 1
 8 -5 -14 0.19 0.54
 -8 -5 -14 0.77 1.06
 8 5 -14 1.03 1.34
 8 -5 14 -0.96 1.52
 8 -5 -14 -2.04 1.84
 8 -5 15 1.44 1.58
 8 5 -15 4.99 3.19
 -8 -5 -15 0.16 0.68
 8 -5 -15 2.16 1.68
 8 -5 -15 2.45 2.05
 -8 -5 -16 1.52 1.41
 8 -5 16 4.61 2.77
 8 5 -16 4 2.71
 8 -5 -16 1.14 1.37
 8 -5 -16 0.93 0.92
 8 -5 17 0.83 0.61
 8 -5 -17 4.53 2.51
 8 5 -17 3.45 2.53
 8 -5 18 -1.46 1.77
 8 -5 -18 -0.5 1.13
 8 -5 -19 5.15 3.23
 8 -5 19 3.73 3.48
 -8 -6 0 32.8 5.64
 8 -6 0 40.87 6.67
 8 -6 0 28.12 5.37
 8 -6 1 1.37 1.12
 -8 -6 -1 1.24 1.19
 8 -6 -1 2.45 2.03
 8 -6 1 -0.16 1.09
 -8 -6 1 -0.46 0.99
 8 -6 2 35.1 6.16
 -8 -6 -2 38.03 6.12
 8 -6 -2 42 6.77
 -8 -6 -3 16.35 3.83
 8 -6 -3 17.77 4.16
 8 -6 3 21.12 4.78
 8 -6 4 0.77 0.61
 -8 -6 -4 0.85 0.87
 8 -6 -4 2.08 1.61
 8 -6 -5 6.45 2.59
 -8 -6 -5 8.79 3.12
 8 -6 5 7.78 2.93
 -8 -6 -6 4.97 2.54
 8 -6 -6 5.44 2.36
 8 -6 6 4.6 2.11
 -8 -6 -7 0.5 0.84
 8 -6 -7 2.51 1.56
 8 -6 7 3.12 2.27
 -8 -6 -8 10.62 3.49
 8 -6 -8 7.1 2.86
 8 -6 8 8.25 3.09
 -8 -6 -9 0.79 1.07
 8 -6 -9 -0.86 1.56
 8 -6 9 1.32 0.6
 8 -6 10 3.5 1.87
 -8 -6 -10 6.2 2.59
 8 -6 -10 0.94 0.84
 8 -6 -11 3.99 2.32
 8 -6 11 1.71 2.13
 -8 -6 -11 0.73 1.2
 8 -6 -12 -0.53 0.86
 -8 -6 -12 1.57 1.68
 8 -6 12 1.33 1.05
 -8 -6 -13 0.21 0.45
 8 -6 -13 1.4 1.31
 8 -6 13 3.11 1.84
 -8 -6 -14 2.59 1.83
 8 -6 -14 10.34 3.49
 8 -6 14 10.03 4.04
 -8 -6 -15 3.29 2.27
 8 -6 -15 -3.18 2.49
 8 -6 15 -0.29 1.75
 -8 -6 -16 2.56 1.96
 8 -6 -16 1.37 1.48
 -8 -6 -17 1.38 1.49
 8 -6 -17 1.25 1.31
 -8 -7 0 4.4 2.35
 8 -7 0 1.95 1.68
 -8 -7 -1 3.7 2.42
 8 -7 -1 3.57 2.17
 -8 -7 -2 15.05 4.15
 8 -7 -2 11 3.56
 -8 -7 -3 3.22 2.27
 8 -7 -3 1.94 1.95
 -8 -7 -4 1.24 1.48
 8 -7 -4 -0.22 1.05
 -8 -7 -5 -0.35 0.54
 8 -7 -5 -0.91 1.19
 -8 -7 -6 -1.43 2.21
 8 -7 -6 1.09 1.31
 8 -7 6 0.9 1.29
 -8 -7 -7 0.87 1.45
 8 -7 7 1.26 1.55
 8 -7 -7 3.32 2.32
 -8 -7 -8 0.46 0.86
 8 -7 -8 -1.4 1.89
 8 -7 8 0.61 0.93
 -8 -7 -9 -0.64 1.31
 8 -7 -9 1.72 1.65
 8 -7 9 4.57 2.35
 -8 -7 -10 0.92 1.2
 8 -7 -10 0.25 1.01
 8 -7 10 1.27 1.53
 8 -7 11 -1.21 1.09
 -8 -7 -11 0.42 0.6
 8 -7 -11 0.64 1.37
 8 -7 12 -0.84 0.89
 -8 -7 -12 -1.08 1.25
 8 -7 -12 -1 1.28
 -8 -7 -13 1.31 1.62
 8 -7 -13 0 0.69
 8 -7 13 3.51 2.5
 -8 -7 -14 0.93 1.54
 8 -7 -14 0 0.31
 -8 -8 -1 -0.26 1.15
 8 -8 -1 7.79 3.61
 -8 -8 -2 3.17 1.97
 8 -8 -2 9.99 4.17
 -8 -8 -3 -1.42 1.23
 8 -8 -3 -1.86 1.46
 -8 -8 -4 0.04 0.56
 8 -8 -4 -2.82 2.26
 -8 -8 -5 1.65 1.71
 8 -8 -5 -1.36 1.45
 -8 -8 -6 -0.73 0.93
 8 -8 -6 2.51 2.03
 -8 -8 -7 0.87 1.33
 8 -8 -7 1.29 1.7
 -8 -8 -8 2.34 2.27
 8 -8 -8 0.62 1
 -8 -8 -9 -0.03 0.4
 8 -8 -9 -0.87 1.14
 8 -8 -10 -2.01 1.77
 -8 -8 -10 -0.6 1.58
 9 0 0 6.01 4.64
 9 0 1 -0.65 0.67
 9 0 -1 -2.39 1.29
 9 0 2 127.25 9.29
 9 0 -2 123.73 9.15
 9 0 -3 1.82 1.72
 9 0 -4 203.81 12.27
 9 0 -5 -0.57 1.07
 9 0 -6 26.83 4.4
 9 0 -7 -1.11 0.81
 9 0 -8 5.18 1.79
 9 0 -9 0.41 1.4
 9 0 -10 22.74 4.71
 9 0 -11 0.9 1.6
 9 0 -12 24.54 5.11
 9 0 -13 1.31 1.61
 9 0 -14 47.25 7.98
 9 0 -15 1.2 2
 9 0 -16 12.63 4.46
 9 0 -17 -3.98 2.72
 9 0 -18 5.88 3.45
 9 0 18 8.74 3.48
 9 0 -19 0.5 1.7
 9 0 19 2.3 3.22
 9 0 20 17.88 6.4
 9 0 -20 17.55 6.28
 9 0 21 -2.43 2.58
 9 0 -21 -2.57 2.36
 9 0 -22 33.87 10.04
 9 1 0 1.4 2.24
 9 -1 0 2.01 2.01
 9 1 1 7.2 2.2
 9 -1 1 5.41 2
 9 1 -1 6.71 2.3
 9 -1 -1 5.36 1.94
 -9 1 -2 183.95 5.21
 9 1 2 212.37 12.04
 9 -1 2 201.37 11.51
 9 1 -2 224.52 12.53
 9 -1 -2 202.95 11.58
 -9 -1 -2 202.29 5.19
 9 -1 -2 192.61 5.82
 -9 -1 -3 21.78 2.06
 9 -1 -3 19.57 2.09
 9 1 -3 21.89 3.87
 9 -1 -3 25.96 4.14
 9 1 -3 10.14 1.55
 -9 1 -3 20.3 2.02
 9 1 -4 221.27 12.98
 9 -1 -4 221.65 12.24
 -9 1 -4 217.3 7.86
 9 1 -5 11.43 2.92
 9 -1 -5 13.6 3.09
 9 1 -6 0.61 0.97
 9 -1 -6 2.66 1.12
 9 -1 -7 10.92 2.81
 9 1 -7 10.23 2.62
 9 -1 -8 245.04 9.52
 9 1 -8 229.29 13.79
 9 -1 -8 229.39 13.89
 9 -1 -9 2.85 0.96
 9 1 -9 3.48 2.31
 9 -1 -9 2.1 1.67
 9 1 -10 217.82 14.97
 9 -1 -10 208.79 14.13
 9 -1 -10 230.64 6.45
 9 1 -11 6.8 2.83
 9 -1 -11 5.06 1.96
 9 1 -12 39.72 6.73
 9 -1 -12 41.61 6.61
 9 1 -13 3.76 2.82
 9 -1 -13 7.92 3.71
 9 -1 13 3.66 1.76
 9 1 -14 276.51 19.4
 9 -1 -14 256.31 18.28
 9 -1 14 285.43 20.8
 9 1 -15 3.65 2.91
 9 -1 -15 2.8 2.5
 9 -1 15 2.7 1.87
 9 1 -16 44.42 8.34
 9 -1 -16 50 8.79
 9 -1 16 47 8.92
 9 -1 -17 8.15 4.29
 9 -1 17 10.15 3.85
 9 1 -17 8.79 3.38
 9 1 -18 5.33 3.51
 9 -1 -18 2.95 2.72
 9 -1 18 6.51 3.36
 9 -1 19 11.58 4.86
 9 1 -19 16.84 6.21
 9 -1 -19 15.75 5.69
 9 -1 20 9.04 3.94
 9 1 -20 16.41 6.16
 9 -1 -20 17.93 6.69
 9 -1 21 7.13 4.1
 9 1 -21 1.05 2.42
 9 -1 -21 5.24 2.01
 9 -1 22 0.96 1.84
 9 1 -22 2.83 3.48
 9 -1 -22 -1.19 3.01
 9 -2 0 -2.66 2.01
 9 2 0 1.8 2.16
 9 -2 0 -0.5 1.81
 9 -2 -1 -2.11 1.82
 9 -2 1 -2.17 1.37
 -9 -2 -1 0.32 0.42
 9 -2 -1 0.09 0.55
 9 2 1 0.6 0.54
 9 -2 1 -0.06 0.59
 9 2 -1 0.27 1.13
 9 -2 -1 -1.04 1.13
 -9 2 -1 -0.5 0.6
 9 2 -1 0.5 0.49
 -9 -2 -2 27.68 2.74
 9 2 -2 23.25 3.02
 -9 2 -2 22.62 2.8
 9 -2 -2 28.95 4.11
 9 -2 2 25.95 4.26
 9 2 -2 31.75 4.99
 9 -2 -2 31.05 4.44
 9 -2 -2 26.22 3.05
 -9 -2 -3 18.46 2.35
 9 -2 -3 19.83 3.04
 9 -2 3 19.26 4.07
 9 -2 -3 16.37 2.57
 9 2 -3 20.48 3.95
 9 -2 -3 19.52 3.57
 -9 2 -3 14.77 2.39
 9 2 -3 19.49 2.94
 9 -2 -4 253.34 10.4
 9 2 -4 315.43 15.61
 9 -2 -4 270.59 13.59
 -9 -2 -4 284.3 10.28
 9 -2 -4 288.36 12.1
 9 -2 4 286.09 15.43
 9 -2 -5 -0.47 0.8
 9 -2 5 0.02 3.03
 -9 -2 -5 0.14 0.47
 9 -2 -5 1.02 0.43
 9 2 -5 -0.36 0.94
 9 -2 -5 -0.12 1.18
 9 2 -6 139.53 11.34
 9 -2 -6 131.65 10.25
 9 -2 -6 125.84 7.39
 9 -2 6 126.26 10.51
 9 -2 -7 10.74 2.04
 9 -2 7 8.98 3.14
 9 2 -7 8.81 2.91
 9 -2 -7 8.24 2.27
 9 2 -8 44.68 5.99
 9 -2 8 48.87 7.06
 9 -2 -8 48.04 4.11
 9 -2 -8 37.73 5.26
 9 2 -9 48.02 6.88
 9 -2 -9 44.13 6.05
 9 -2 9 42.46 6.58
 9 -2 -9 51.65 3.86
 9 -2 10 3.09 1.77
 9 2 -10 4.93 2.85
 9 -2 -10 3.24 1.84
 9 2 -11 74.45 9.04
 9 -2 -11 69.35 8.48
 9 -2 11 65.26 8.88
 9 2 -12 12.29 3.85
 9 -2 -12 9.06 3.09
 9 -2 12 9.99 3.19
 9 2 -13 13.82 4.19
 9 -2 -13 13.84 3.81
 9 -2 13 14.23 4.03
 9 2 -14 19.13 4.86
 9 -2 -14 23 5.29
 9 -2 14 18.85 4.99
 9 2 -15 8.29 3.43
 9 -2 -15 3.39 2.27
 9 -2 15 5.74 3.18
 9 -2 16 -2.52 2.33
 9 2 -16 3.01 2.84
 9 -2 -16 0.91 1.23
 9 2 -17 0.57 1.56
 9 -2 -17 -0.71 1.67
 9 -2 17 1.78 1.92
 9 -2 18 -0.76 2.19
 9 2 -18 3.06 1.77
 9 -2 -18 -2.19 2.04
 9 -2 19 2.35 2.42
 9 2 -19 1.18 2.58
 9 -2 -19 -0.81 2.12
 9 -2 20 8.45 4.14
 9 2 -20 9.01 4.85
 9 -2 -20 1.67 2.22
 9 -2 21 0.65 1.31
 9 2 -21 4.08 3.64
 9 -2 -21 -0.02 2.47
 9 -2 22 4.63 3.81
 9 2 -22 13.95 6.42
 9 -2 -22 21.25 7.86
 9 -3 0 -0.48 1.45
 -9 -3 0 -0.41 0.92
 9 -3 0 -0.46 1.01
 9 3 0 -1.03 1.03
 9 -3 0 -0.85 1.08
 9 -3 -1 8.76 2.27
 9 -3 1 11.96 2.7
 9 3 1 15.99 3.51
 9 -3 1 11.36 2.7
 -9 -3 -1 13.25 2.44
 9 -3 -1 10.89 2.42
 9 3 -1 14.56 3.38
 9 -3 -1 13.23 2.8
 9 3 -2 123.39 10.56
 9 -3 -2 98.85 8.29
 9 -3 -2 84.93 7.12
 -9 -3 -2 84.35 6.09
 9 -3 2 83.27 7.75
 9 -3 -2 86.81 6.75
 9 -3 -3 46.48 5.57
 -9 -3 -3 45.41 4.75
 9 -3 3 37.36 5.19
 9 3 -3 57.2 6.95
 9 -3 -3 47.74 5.42
 9 -3 -3 42.32 4.65
 9 -3 -4 20.52 3.52
 -9 -3 -4 20.06 3.22
 9 -3 -4 18.94 3.26
 9 3 -4 21.56 4.27
 9 -3 -4 22.38 3.81
 9 -3 4 17.46 3.79
 -9 -3 -5 27.25 3.76
 9 -3 5 25.58 4.36
 9 3 -5 29.91 5
 9 -3 -5 24.79 3.77
 9 -3 -5 24.68 4.09
 9 -3 -5 27.59 3.88
 9 -3 -6 17.21 3.09
 9 -3 6 14.02 3.43
 -9 -3 -6 18.26 3.28
 9 -3 -6 17.58 3.55
 9 3 -6 18.83 4.06
 9 -3 -6 16.9 3.61
 9 -3 -7 62.18 6.59
 -9 -3 -7 76.75 7.29
 9 3 -7 79.41 8.81
 9 -3 -7 65.88 7.44
 9 -3 7 57.56 7.21
 9 -3 -7 70.63 6.14
 9 -3 8 6.15 2.63
 -9 -3 -8 8.23 2.68
 9 -3 -8 5.98 2.18
 9 3 -8 7.08 2.67
 9 -3 -8 5.42 1.68
 9 -3 -8 7.02 1.87
 9 -3 9 42.75 6.63
 9 3 -9 50.04 6.87
 9 -3 -9 40.58 5.62
 9 3 -10 0.71 0.96
 9 -3 -10 0.36 0.8
 9 -3 10 -2 1.82
 9 3 -11 76.73 9.69
 9 -3 -11 64.48 8.09
 9 -3 11 63.07 8.52
 9 3 -12 11.15 3.54
 9 -3 -12 13 3.7
 9 -3 12 11.26 3.33
 9 -3 13 39.4 7.19
 9 3 -13 51.06 8.31
 9 -3 -13 42.04 6.96
 9 3 -14 16.21 4.98
 9 -3 -14 14.43 4.11
 9 -3 14 16.88 4.88
 9 3 -15 24.01 6.22
 9 -3 -15 20.95 5.19
 9 -3 15 20.5 5.42
 9 3 -16 0.97 1.54
 9 -3 -16 -0.71 1.5
 9 -3 16 1.43 1.56
 9 3 -17 27.44 7
 9 -3 17 30.7 6.79
 9 -3 -17 29.86 6.69
 9 -3 18 1.54 2.32
 9 3 -18 2.46 2.45
 9 -3 -18 1.22 1.36
 9 -3 19 24.34 6.78
 9 3 -19 27.66 7.81
 9 -3 -19 13.46 4.97
 9 -3 20 -0.04 1.11
 9 3 -20 -2.97 3.15
 9 -3 -20 1.96 2.31
 9 -3 21 1.12 2.09
 9 3 -21 3.93 4.17
 9 -3 -21 4.26 3.27
 9 -4 0 1.73 1.23
 -9 -4 0 1.6 1.31
 9 -4 0 -0.45 1.06
 9 -4 0 0.64 0.73
 9 -4 -1 2.73 1.27
 9 -4 1 5.37 2.22
 -9 -4 -1 2.59 1.28
 9 4 -1 2.41 1.15
 9 -4 -1 4.2 1.62
 9 -4 -1 0.38 0.67
 9 -4 -2 26.95 4.46
 9 -4 2 24.93 4.58
 9 4 -2 25.02 4.51
 9 -4 -2 26.32 4
 9 -4 -2 21.69 3.76
 -9 -4 -2 23.32 3.49
 9 -4 -3 0.54 0.55
 9 -4 3 0 0.98
 9 -4 -3 -0.31 0.54
 9 -4 -3 -0.48 0.76
 -9 -4 -3 0.05 0.79
 9 -4 4 30.29 5.06
 9 -4 -4 27.6 4.52
 9 4 -4 39.06 6.17
 9 -4 -4 37.04 5.03
 9 -4 -4 34.01 5.11
 -9 -4 -4 34.37 4.69
 9 -4 -5 65.66 7.23
 9 4 -5 75.73 8.44
 9 -4 -5 67.64 6.82
 9 -4 -5 72.95 7.39
 9 -4 5 56.41 7.13
 -9 -4 -5 68.62 7.07
 9 -4 6 7.21 2.49
 -9 -4 -6 10.87 2.76
 9 4 -6 8.73 2.67
 9 -4 -6 12.35 3.12
 9 -4 -6 9.53 3.02
 9 -4 -6 12.22 2.99
 -9 -4 -7 14.63 3.62
 9 -4 7 13.52 3.54
 9 -4 -7 13.04 3.33
 9 4 -7 13.81 2.93
 9 -4 -7 15.64 3.63
 9 -4 -7 15.24 3.02
 9 -4 8 0.31 1.47
 -9 -4 -8 4.64 1.95
 9 -4 -8 3.1 1.72
 9 4 -8 2.61 1.13
 9 -4 -8 2.53 0.97
 -9 -4 -9 10.79 3.23
 9 -4 9 5.58 2.75
 9 -4 -9 7.78 2.49
 9 4 -9 13.27 3.79
 9 -4 -9 9.97 2.95
 9 -4 10 1.7 1.13
 9 4 -10 6.5 2.59
 -9 -4 -10 5.62 2.32
 9 -4 -10 3.6 1.74
 9 -4 -10 5.73 2.36
 9 -4 -11 39.28 5.59
 9 4 -11 53.74 7.12
 9 -4 -11 49.68 6.44
 9 -4 11 48.45 7.6
 -9 -4 -11 49.44 7.01
 9 4 -12 1.98 1.55
 9 -4 -12 4.91 2.25
 9 -4 12 4.16 2.28
 9 4 -13 11.19 3.94
 9 -4 -13 10.54 3.42
 9 -4 13 9.57 3.47
 9 4 -14 10.85 3.99
 9 -4 -14 3.97 1.75
 9 -4 14 9.78 3.94
 9 4 -15 11.71 4.31
 9 -4 15 11.67 3.97
 9 -4 -15 5.38 2.26
 9 -4 16 -2.15 0.66
 9 4 -16 -0.04 1.94
 9 -4 -16 0.24 0.61
 9 -4 17 2.79 1.26
 9 -4 -17 2.13 1.37
 9 -4 18 -0.05 0.74
 9 -4 -18 -2.02 2.31
 9 4 -19 2.57 2.7
 9 -4 -19 -0.24 1.12
 9 -4 19 5.07 3.22
 9 4 -20 5.67 4.36
 9 -4 -20 -0.61 1.25
 9 -4 20 2.42 2.71
 9 -5 0 -1.52 1.45
 -9 -5 0 0.41 0.59
 9 -5 0 -0.55 1.03
 9 -5 1 7.25 2.59
 -9 -5 -1 7.4 2.44
 9 -5 -1 9.41 3.06
 9 -5 -1 6.71 2.36
 9 -5 2 20.62 4.44
 9 -5 -2 24.46 3.91
 9 5 -2 29.03 4.95
 -9 -5 -2 18.64 3.91
 9 -5 -2 20.16 4.08
 9 -5 -2 26.65 4.88
 9 -5 -3 27.81 4.9
 9 -5 3 22.56 4.63
 9 -5 -3 31.1 4.51
 9 5 -3 37.45 5.75
 9 -5 -3 23.86 4.5
 -9 -5 -3 24.4 4.29
 9 -5 4 -0.17 1.12
 9 5 -4 -1.56 1.6
 9 -5 -4 -0.27 0.36
 -9 -5 -4 0.03 0.86
 9 -5 -4 -0.48 1.4
 9 -5 -4 0.48 1.11
 9 -5 5 5.32 2.37
 -9 -5 -5 8.55 2.88
 9 -5 -5 5.26 2.03
 9 5 -5 10.89 3.27
 9 -5 -5 10.21 2.53
 9 -5 6 17.67 4.21
 -9 -5 -6 18.81 4.3
 9 -5 -6 14.74 3.41
 9 5 -6 24.74 4.84
 9 -5 -6 18.75 3.36
 9 -5 7 13.36 3.9
 -9 -5 -7 15.79 3.92
 9 -5 -7 13.07 3.31
 9 5 -7 22.51 4.54
 9 -5 -7 19.88 3.46
 9 -5 8 0.7 1.22
 -9 -5 -8 3.58 2.07
 9 5 -8 2.51 1.47
 9 -5 -8 1.09 1.8
 9 -5 -8 1.28 0.58
 9 -5 9 7.82 2.58
 9 -5 -9 11.63 3.18
 9 5 -9 16.85 4.35
 9 -5 -9 14.03 3.24
 -9 -5 -9 10.77 3.34
 9 -5 10 9.97 3.48
 -9 -5 -10 9.21 3.18
 9 -5 -10 8.45 2.81
 9 5 -10 15.28 4.11
 9 -5 -10 11.07 2.93
 9 -5 11 18.54 4.8
 -9 -5 -11 20.25 5.03
 9 -5 -11 18.55 4.25
 9 5 -11 27.75 5.8
 9 -5 -11 24.54 4.49
 9 -5 12 18.15 4.92
 -9 -5 -12 21.83 5.39
 9 5 -12 18.66 4.8
 9 -5 -12 18.94 3.99
 9 -5 -12 14.43 4.04
 9 -5 13 7.11 3.01
 9 5 -13 5.95 2.87
 -9 -5 -13 1.11 1.45
 9 -5 -13 6.37 2.6
 9 -5 -13 8.42 2.84
 9 -5 -14 -0.15 0.8
 9 -5 14 -3.29 2.3
 -9 -5 -14 -1.3 1.67
 9 -5 -14 1.4 1.41
 9 5 -14 -0.39 0.9
 9 -5 -15 -0.63 0.93
 9 -5 15 2.24 1.79
 -9 -5 -15 1.02 0.97
 9 -5 -15 3.18 1.85
 9 5 -15 1.23 1.3
 9 -5 16 8.74 3.93
 9 -5 -16 3.47 2.2
 9 5 -16 8.55 3.87
 9 -5 -16 0.82 0.81
 -9 -5 -16 1.42 1.03
 9 -5 17 3.01 2.44
 9 5 -17 3.75 3
 9 -5 -17 2.33 1.83
 -9 -5 -17 1.35 1.35
 9 -5 -17 1.5 1.58
 9 -5 -18 1.25 1.74
 9 -5 18 2.87 3.03
 -9 -5 -18 -0.51 1.05
 9 -5 19 2.7 3.3
 -9 -6 0 0.58 1.09
 9 -6 0 0.65 1.44
 9 -6 0 1.04 1.15
 -9 -6 -1 -0.72 1.07
 9 -6 -1 -0.13 0.98
 9 -6 -1 1.5 1.54
 9 -6 1 -0.28 0.47
 -9 -6 -2 14.63 3.92
 9 -6 -2 16.01 4.08
 9 -6 2 15.08 4.14
 -9 -6 -3 6.1 2.59
 9 -6 -3 4.85 2.05
 9 -6 3 7.9 3.05
 -9 -6 -4 0.7 0.75
 9 -6 -4 2.72 1.51
 9 -6 4 1.63 1.6
 -9 -6 -5 13.24 3.76
 9 -6 -5 14.36 3.87
 9 -6 5 16.11 4.25
 9 -6 -6 2.69 1.65
 -9 -6 -6 3.55 1.83
 9 -6 6 5.89 2.84
 -9 -6 -7 3.28 2.16
 9 -6 -7 3.58 2.08
 9 -6 7 1.53 1.25
 -9 -6 -8 4.47 2.42
 9 -6 -8 3.87 2.19
 9 -6 8 5.12 2.54
 9 -6 9 8.67 3.43
 -9 -6 -9 1.8 0.93
 9 -6 -9 6.17 2.63
 9 -6 10 6.79 3.02
 -9 -6 -10 -2 2.22
 9 -6 -10 6.71 2.84
 -9 -6 -11 10.61 3.63
 9 -6 -11 19.83 4.86
 9 -6 12 2.28 2.25
 9 -6 -12 2.68 1.63
 -9 -6 -12 -0.32 0.49
 9 -6 13 0.57 0.79
 -9 -6 -13 0.27 0.35
 9 -6 -13 -0.68 0.96
 -9 -6 -14 -0.55 0.64
 9 -6 -14 -0.31 0.65
 9 -6 14 0.62 1.43
 -9 -6 -15 -0.18 0.33
 9 -6 -15 -0.55 0.96
 9 -6 16 0.87 1.93
 -9 -6 -16 -0.33 0.93
 9 -6 -16 0.54 0.93
 9 -7 0 -0.3 0.83
 -9 -7 -1 -1.86 1.39
 9 -7 -1 0.61 0.79
 -9 -7 -2 -1.84 1.63
 9 -7 -2 0.13 0.55
 -9 -7 -3 -1.59 1.79
 9 -7 -3 3.76 1.93
 -9 -7 -4 0 0.92
 9 -7 -4 -0.75 1.39
 9 -7 4 0.24 1.56
 -9 -7 -5 -0.29 0.62
 9 -7 -5 0.52 1.05
 9 -7 5 0.27 0.93
 -9 -7 -6 3.69 2.29
 9 -7 -6 0.77 0.92
 9 -7 6 4.2 2.03
 -9 -7 -7 0.99 1.33
 9 -7 -7 -0.11 1.14
 9 -7 7 1.74 1.85
 9 -7 -8 -0.44 0.85
 9 -7 8 2.14 2.07
 -9 -7 -8 0.44 0.7
 -9 -7 -9 1.03 1.25
 9 -7 9 1.11 0.68
 9 -7 -9 -1.69 1.74
 -9 -7 -10 2.7 1.94
 9 -7 -10 3.19 2.08
 -9 -7 -11 0.2 0.92
 9 -7 -11 0.84 1.26
 9 -7 11 1.26 0.97
 -9 -7 -12 3.31 2.51
 9 -7 -12 0.87 1.12
 -9 -7 -13 1.41 1.74
 9 -7 -13 0.45 0.93
 -9 -8 -1 -2.4 2.09
 9 -8 -1 -2.29 2.18
 -9 -8 -2 0.65 1.19
 9 -8 -2 -1.42 1.39
 -9 -8 -3 2.1 1.78
 9 -8 -3 3.35 2.55
 -9 -8 -4 -0.17 0.96
 9 -8 -4 0.28 1.05
 -9 -8 -5 1.91 1.73
 9 -8 -5 1.83 1.96
 -9 -8 -6 0.1 0.39
 9 -8 -6 -1.03 1.6
 -9 -8 -7 -0.73 1.23
 9 -8 -7 -0.5 0.67
 -9 -8 -8 -0.18 1.34
 9 -8 -8 0.2 0.31
 10 0 0 1.95 1.1
 10 0 1 -1.15 1.89
 10 0 -1 -2.02 1.7
 10 0 2 92.45 8.49
 10 0 -2 94.04 8.75
 10 0 -3 2.47 1.82
 10 0 -4 29.21 4.56
 10 0 -5 -1.22 1.2
 10 0 -6 363.9 18.61
 10 0 -7 -1.51 1.03
 10 0 -8 507 20.87
 10 0 -9 2.45 1.71
 10 0 -10 80.38 9.08
 10 0 -11 -1.11 1.58
 10 0 -12 20.41 5.04
 10 0 -13 1.53 1.61
 10 0 -14 1.52 1.34
 10 0 -15 0.1 1.33
 10 0 -16 24.7 6.3
 10 0 -17 -0.55 1.71
 10 0 -18 -1.57 1.55
 10 0 18 -1.53 2.83
 10 0 -19 0.17 2.06
 10 0 19 -0.32 2.16
 10 0 -20 2.91 2
 10 0 20 1.86 2.16
 10 0 -21 5.61 3.98
 10 0 21 1.13 2.29
 10 1 0 299.81 15.58
 10 -1 0 294.17 14.91
 10 1 1 6.35 2.8
 10 -1 1 3.75 1.53
 10 1 -1 6.89 2.72
 10 -1 -1 5.46 2.39
 10 1 2 259.77 14.4
 10 -1 2 254.3 13.68
 10 1 -2 282.66 15.37
 10 -1 -2 269.1 14.26
 -10 -1 -2 264.93 5.16
 10 -1 -2 232.44 5.79
 10 1 -3 4.26 0.99
 -10 -1 -3 7.18 1.03
 10 -1 -3 7.06 1.19
 10 1 -3 7.54 2.44
 10 -1 -3 8.18 2.41
 -10 1 -3 6.43 1.08
 -10 -1 -4 209.27 7.56
 10 -1 -4 174.47 7.08
 10 1 -4 194.66 12.74
 10 -1 -4 194.05 12.09
 10 1 -4 130.86 6.46
 -10 1 -4 145.49 5.99
 10 1 -5 35.72 3.82
 10 1 -5 37.83 5.4
 10 -1 -5 36.41 5.26
 -10 1 -5 17.84 2.45
 10 1 -6 7.47 2.73
 10 -1 -6 5.24 1.66
 10 1 -7 30.4 5.35
 10 -1 -7 25.07 4.71
 10 1 -8 304.6 16.57
 10 -1 -8 288.11 15.33
 10 -1 -8 331.89 11.63
 10 -1 -9 19.38 4
 10 -1 -9 21.52 2.78
 10 1 -9 18.3 3.96
 10 1 -10 5.47 2.5
 10 -1 -10 6.37 1.35
 10 -1 -10 4.13 1.93
 10 1 -11 26.87 5.51
 10 -1 -11 32.83 6.08
 10 -1 -12 45.46 7.32
 10 1 -12 48.43 7.78
 10 -1 -13 9.09 3.28
 10 1 -13 10.38 3.8
 10 -1 13 8.52 3.46
 10 1 -14 2.26 1.88
 10 -1 -14 -2.39 2.27
 10 -1 14 -0.36 1.95
 10 1 -15 0.12 1.3
 10 -1 -15 -0.3 1.26
 10 -1 15 -2.79 2.84
 10 1 -16 6.19 3.06
 10 -1 -16 1.53 2.51
 10 -1 16 2.33 1.77
 10 1 -17 1.57 2.38
 10 -1 -17 -1.8 2.02
 10 -1 17 2.38 2.6
 10 1 -18 25.15 7.07
 10 -1 -18 26.06 6.87
 10 -1 18 18.11 5.49
 10 1 -19 4.23 2.41
 10 -1 19 1.55 1.15
 10 1 -20 -2.88 2.84
 10 -1 -20 3.09 3.19
 10 -1 20 -1.39 2.25
 10 -1 21 3.9 3.21
 10 1 -21 12.08 5.63
 10 -1 -21 6.94 4.16
 10 1 21 10.13 5.35
 10 -1 22 20.83 7.87
 10 -2 0 81.05 7.6
 10 2 0 100.4 9.39
 10 -2 0 92.22 8.43
 -10 -2 -1 0.58 0.54
 10 -2 -1 0.59 0.56
 10 -2 -1 1.3 1.11
 10 -2 1 -1.05 1.54
 10 2 1 1.53 0.83
 10 -2 1 -0.93 1.17
 10 2 -1 0.59 0.9
 10 -2 -1 0.43 0.59
 10 -2 -2 7.42 2.05
 10 -2 2 8.67 2.82
 -10 -2 -2 8.51 1.58
 10 2 -2 5.81 1.78
 10 -2 -2 3.14 0.67
 10 -2 -2 6.57 1.51
 -10 2 -2 2.61 0.99
 10 2 -2 7.61 1.78
 10 -2 -3 10.98 1.97
 10 -2 -3 14.56 3.17
 10 -2 3 12 2.55
 10 2 -3 10.6 2.12
 10 2 -3 12.93 3.28
 10 -2 -3 11.85 3.13
 -10 2 -3 7.43 1.65
 -10 -2 -3 12.55 2.03
 10 -2 -4 0.05 0.47
 10 -2 4 -2.89 1.85
 -10 -2 -4 -0.64 0.59
 10 2 -4 -0.88 1.1
 10 -2 -4 -0.87 1.2
 10 -2 -4 -1.1 1.01
 10 -2 -5 12.63 2.49
 10 -2 5 9.3 3.01
 -10 -2 -5 11.18 2.2
 10 -2 -5 10.4 2.21
 10 2 -5 9.78 2.65
 10 -2 -5 12.16 3.04
 -10 -2 -6 184.93 9.64
 10 -2 6 168.62 12.73
 10 -2 -6 152.77 8.8
 10 2 -6 183.23 13.1
 10 -2 -6 173.84 12.15
 10 -2 -6 169.99 9.27
 10 -2 -7 10.73 2.37
 10 -2 7 6.59 2.82
 10 2 -7 13.7 3.8
 10 -2 -7 6.29 2.15
 10 2 -8 444.45 21.06
 10 -2 -8 399.93 18.9
 10 -2 -8 490.63 14.7
 10 -2 8 456.12 21.98
 10 -2 9 16.51 4.12
 10 -2 -9 17.68 2.49
 10 2 -9 13.02 3.51
 10 -2 -9 11.05 3
 10 -2 10 55.85 8.02
 10 2 -10 56.67 7.73
 10 -2 -10 50.97 6.89
 10 -2 -11 0.56 0.96
 10 2 -11 -1.59 1.7
 10 -2 11 -2.39 2.65
 10 -2 -12 11.9 3.56
 10 -2 12 8.27 3.57
 10 2 -12 10.31 3.6
 10 2 -13 -1.39 1.83
 10 -2 -13 1.94 1.45
 10 -2 13 0.58 2.11
 10 2 -14 1.21 2.01
 10 -2 -14 -0.25 0.77
 10 -2 14 3.17 2.2
 10 2 -15 -0.17 1.54
 10 -2 15 -1.88 1.61
 10 2 -16 6.1 3.19
 10 -2 -16 10.39 3.82
 10 -2 16 8.16 3.77
 10 2 -17 -0.24 0.78
 10 -2 -17 0.92 1.88
 10 -2 17 -0.85 1.64
 10 -2 -18 0.34 0.95
 10 -2 18 2.11 1.55
 10 2 -19 0.47 1.55
 10 -2 -19 0.39 1.41
 10 -2 19 0.15 1.89
 10 -2 20 1.11 1.41
 10 2 -20 8.14 4.99
 10 -2 -20 10.65 4.71
 10 2 -21 0.88 1.83
 10 -2 21 2.6 3.25
 10 -2 22 10.21 5.86
 10 -3 0 0.61 0.83
 10 -3 0 -0.96 1.13
 10 3 0 -2.75 1.63
 10 -3 0 1.36 1.49
 10 -3 1 130.63 9.56
 10 3 -1 169.54 12.65
 10 -3 -1 129.98 9.69
 -10 -3 -1 132.81 7.78
 10 -3 -1 135.67 8.6
 10 -3 -1 120.51 8.96
 10 -3 1 115.03 9.36
 10 -3 -2 -0.15 0.55
 10 -3 2 1.61 1.53
 10 3 -2 0.6 1.08
 -10 -3 -2 -0.31 0.3
 10 -3 -2 0.87 1.11
 10 -3 -2 0.8 0.87
 10 3 -3 125.41 11.23
 10 -3 -3 105.1 8.84
 10 -3 -3 97.22 7.66
 10 -3 3 93.11 8.67
 -10 -3 -3 95.76 6.72
 10 -3 -3 99.4 7.41
 10 -3 -4 0.07 0.74
 10 -3 4 1.06 0.98
 -10 -3 -4 1.43 0.58
 10 -3 -4 1.23 0.32
 10 3 -4 3.95 2.03
 10 -3 -4 1.65 1.52
 -10 -3 -5 162.67 9.74
 10 3 -5 169.8 12.5
 10 -3 -5 143.12 10.42
 10 -3 -5 148.14 9.57
 10 -3 -5 153.48 9.63
 10 -3 5 137.47 11.13
 -10 -3 -6 33.23 4.52
 10 -3 -6 32.52 4.51
 10 -3 6 31.98 5.62
 10 3 -6 31.12 5.53
 10 -3 -6 29.82 4.79
 10 -3 -6 32.1 4.28
 10 -3 7 21.05 4.64
 -10 -3 -7 29.11 4.53
 10 3 -7 33.26 5.99
 10 -3 -7 22.08 4.39
 10 -3 -7 26.66 3.83
 10 -3 -7 21.56 3.88
 10 -3 -8 108.3 8.76
 -10 -3 -8 139.35 10.29
 10 3 -8 152.99 13.5
 10 -3 -8 125.04 10.92
 10 -3 -8 143.2 8.79
 10 -3 8 115.45 10.85
 10 -3 9 -0.24 0.85
 -10 -3 -9 2.35 1.07
 10 3 -9 2.19 1.77
 10 -3 -9 1.94 1.31
 10 -3 10 6.85 2.64
 10 3 -10 9.25 3.2
 10 -3 -10 6.34 2.31
 10 -3 -11 11.95 3.54
 10 -3 11 10.75 3.33
 10 3 -11 12.48 3.87
 10 -3 12 3.41 1.94
 10 3 -12 6.73 3
 10 -3 -12 4.18 2.24
 10 3 -13 1.88 2.42
 10 -3 13 0.59 0.85
 10 -3 -13 -0.54 1.13
 10 3 -14 7.9 3.36
 10 -3 -14 6.67 2.97
 10 -3 14 10.42 3.92
 10 3 -15 3.74 1.58
 10 -3 -15 4.85 2.69
 10 -3 15 2.82 2.03
 10 3 -16 -2.79 2.49
 10 -3 -16 -1.32 1.9
 10 -3 16 0.59 1.21
 10 3 -17 7.84 3.24
 10 -3 -17 0.75 0.68
 10 -3 17 5.09 2.79
 10 3 -18 2.34 1.11
 10 -3 18 6.38 3.33
 10 -3 -18 5.89 3.34
 10 -3 19 10.48 4.65
 10 3 -19 9.55 4.88
 10 -3 -19 -1.05 1.37
 10 -3 20 0.77 1.6
 10 3 -20 0.48 1.58
 10 -3 -20 0.77 0.89
 10 -3 21 2.08 2.82
 10 3 -21 -0.44 0.83
 10 -3 -21 1.22 2.16
 10 -4 0 69.43 6.83
 -10 -4 0 67.67 6.48
 10 -4 0 70.94 7.14
 10 -4 0 57.67 6.66
 10 -4 1 6.43 2.14
 -10 -4 -1 7.33 2.15
 10 -4 -1 8.69 2.46
 10 4 -1 8.67 2.39
 10 -4 -1 7.77 2.43
 10 -4 -1 8.23 2.43
 10 -4 -2 0.16 0.68
 10 -4 2 0.03 0.69
 10 4 -2 3.25 1.7
 10 -4 -2 1.24 0.95
 -10 -4 -2 2.21 1.19
 10 -4 -2 1.35 1.2
 10 -4 -3 2.84 1.57
 10 -4 3 1.01 0.74
 10 4 -3 1.48 0.5
 10 -4 -3 3.2 1.88
 -10 -4 -3 2.08 1.15
 10 -4 -3 2.28 1.54
 10 -4 -4 8.12 2.49
 10 -4 -4 8.69 2.57
 10 -4 4 5.65 2.2
 10 4 -4 7.17 2.39
 10 -4 -4 9.73 2.67
 -10 -4 -4 9.32 2.63
 10 -4 -5 6.11 2.3
 10 -4 5 3.81 1.84
 -10 -4 -5 4.64 1.69
 10 -4 -5 6.57 2.4
 10 4 -5 6.25 2.34
 10 -4 -5 6.01 2.02
 10 4 -6 68.96 8.05
 10 -4 -6 53.56 6.41
 10 -4 -6 57.51 6.76
 10 -4 6 44.11 6.56
 -10 -4 -6 59.59 6.84
 10 -4 -6 51.93 6.36
 10 -4 7 16.11 4.11
 10 4 -7 16.13 3.58
 10 -4 -7 17.39 3.56
 -10 -4 -7 21.9 4.18
 10 -4 -7 12.41 2.95
 10 -4 -7 15.9 3.18
 -10 -4 -8 177.29 12.41
 10 -4 -8 152.96 11.37
 10 4 -8 178.91 13.68
 10 -4 -8 175.88 12.15
 10 -4 8 153.9 13.04
 10 -4 9 23.89 5.36
 -10 -4 -9 22.53 4.6
 10 -4 -9 18.74 4.09
 10 4 -9 31.52 6.09
 10 -4 -9 26.07 4.98
 -10 -4 -10 47.73 7.08
 10 -4 -10 41.65 6.24
 10 -4 10 39.41 6.88
 10 4 -10 56.5 7.99
 10 -4 -10 43.86 6.49
 10 -4 -11 -0.38 1.1
 10 -4 11 1.68 1.55
 -10 -4 -11 0.57 1.25
 10 4 -11 2.7 1.91
 10 -4 -11 0.51 0.79
 -10 -4 -12 -0.41 0.56
 10 -4 12 2.32 1.92
 10 -4 -12 0.4 0.6
 10 4 -12 0.19 1.41
 10 -4 -12 2.92 1.98
 10 -4 13 1.21 1.27
 10 -4 -13 -0.65 0.61
 -10 -4 -13 2.06 1.95
 10 4 -13 -1.02 1.25
 10 -4 -14 2.2 0.69
 10 4 -14 2.35 2.06
 10 4 -15 0.9 1.66
 10 -4 -15 -1.05 1.61
 10 -4 15 -0.13 0.49
 10 4 -16 0.48 1.9
 10 -4 -16 -1.18 1.41
 10 -4 16 -0.2 0.54
 10 4 -17 -0.31 2.2
 10 -4 -17 1.32 1.44
 10 -4 17 -0.76 1.22
 10 -4 18 1.47 2.16
 10 4 -18 -0.43 0.88
 10 -4 -18 -0.51 1.03
 10 -4 19 -0.7 0.57
 10 4 -19 1.68 2.54
 10 -4 -19 1.92 2.1
 10 -4 20 0 0.73
 10 4 -20 -1.16 2.58
 10 -4 -20 -0.24 1.44
 10 -5 0 1.86 1.57
 -10 -5 0 -0.21 0.99
 10 -5 0 1.03 0.88
 10 -5 -1 28.66 5.14
 10 -5 1 25.58 4.67
 10 -5 -1 26.61 4.95
 -10 -5 -1 31.8 5.02
 10 -5 2 7.92 2.86
 10 -5 -2 9.32 3.05
 10 5 -2 11.39 3.3
 10 -5 -2 11.17 2.7
 -10 -5 -2 10.15 2.88
 10 -5 -2 11.19 3.35
 10 -5 3 19.65 4.49
 10 -5 -3 33.18 4.84
 10 5 -3 30.95 5.58
 10 -5 -3 19.78 3.97
 -10 -5 -3 26.36 4.53
 10 -5 -3 26.14 4.87
 10 -5 4 1.2 0.81
 10 5 -4 5.97 2.47
 10 -5 -4 7.96 2.38
 -10 -5 -4 5.47 2.35
 10 -5 -4 4.01 1.99
 10 -5 -4 5.34 1.96
 10 -5 5 34.99 5.95
 10 5 -5 59.71 8.02
 10 -5 -5 55.67 6.48
 10 -5 -5 49.62 6.53
 -10 -5 -5 47.77 6.55
 10 -5 -5 43.31 6.46
 10 -5 6 39.64 6.15
 10 5 -6 63.38 8.27
 10 -5 -6 54.97 6.41
 -10 -5 -6 53.76 7
 10 -5 -6 47.36 6.73
 -10 -5 -7 0.84 0.89
 10 -5 -7 0.62 1.34
 10 5 -7 1.88 1.85
 10 -5 -7 0.43 0.73
 10 -5 7 -1.94 1.51
 10 -5 8 0.96 1.08
 -10 -5 -8 -0.65 0.8
 10 -5 -8 0.59 0.86
 10 5 -8 -0.49 1.51
 10 -5 -8 1 0.66
 10 -5 9 0.14 1.14
 -10 -5 -9 3.63 2.47
 10 5 -9 4.78 2.46
 10 -5 -9 5.32 2.07
 10 -5 -9 4.37 2.19
 -10 -5 -10 8.14 2.7
 10 -5 10 5.45 2.48
 10 -5 -10 3.62 1.88
 10 5 -10 10.38 3.66
 10 -5 -10 8.65 2.7
 10 -5 11 -0.38 1.77
 -10 -5 -11 1.87 1.36
 10 -5 -11 0.68 1.46
 10 5 -11 3.63 2.43
 10 -5 -11 0.01 0.59
 10 -5 12 18.07 4.83
 -10 -5 -12 11.65 3.82
 10 -5 -12 11.49 3.46
 10 5 -12 17.8 5.13
 10 -5 -12 16.81 4.14
 -10 -5 -13 0.7 0.76
 10 5 -13 1.99 1.97
 10 -5 -13 -0.1 0.78
 10 -5 13 -1.3 1.36
 10 -5 -13 -2.99 2.43
 10 -5 14 -1.5 2.26
 -10 -5 -14 -0.08 0.74
 10 -5 -14 -3.46 2.08
 10 5 -14 -4.8 3.2
 10 -5 -14 2.98 1.97
 10 -5 15 3.71 2.41
 -10 -5 -15 0.1 0.69
 10 -5 -15 0.28 0.93
 10 -5 -15 1.58 1.46
 10 -5 16 -0.05 1.21
 10 -5 -16 0.06 0.29
 10 5 -16 0.95 0.99
 -10 -5 -16 -0.31 0.84
 10 -5 -16 -0.64 0.96
 10 -5 -17 -0.09 0.45
 10 -5 17 2.71 2.17
 -10 -5 -17 0.34 0.87
 10 -5 -17 1.86 1.7
 10 5 -17 2.61 2.38
 10 -5 -18 -0.08 0.6
 10 -5 18 -3.54 2.63
 -10 -5 -18 -0.74 1.75
 10 -5 -18 0.7 1.34
 10 -6 0 4.77 2.45
 10 -6 0 2.23 1.15
 -10 -6 -1 -0.58 1.23
 10 -6 -1 1.6 1.31
 10 -6 -1 0.53 0.81
 10 -6 1 1.49 1.52
 -10 -6 -2 -0.01 0.99
 10 -6 -2 -1.31 1.42
 10 -6 -2 -1.03 1.76
 10 -6 2 -0.46 1.12
 -10 -6 -3 6.67 2.46
 10 -6 -3 6.58 2.8
 10 -6 3 6.65 2.79
 -10 -6 -4 0.74 0.85
 10 -6 -4 -0.87 1.02
 10 -6 4 0.82 1.23
 10 -6 5 9.88 3.47
 -10 -6 -5 12.33 3.76
 10 -6 -5 8.1 2.85
 10 -6 6 25.09 5.62
 -10 -6 -6 26.29 5.29
 10 -6 -6 22.01 5.09
 10 -6 7 4.35 2.27
 -10 -6 -7 3.61 2.39
 10 -6 -7 3.85 2.12
 10 -6 -8 26.44 5.32
 10 -6 8 39.63 6.86
 -10 -6 -8 28.64 5.94
 10 -6 9 7.35 2.57
 -10 -6 -9 7.92 3
 10 -6 -9 4.93 2.41
 10 -6 10 16.28 4.71
 -10 -6 -10 7.83 3.31
 10 -6 -10 13.02 4.05
 10 -6 11 2.95 2.34
 -10 -6 -11 1.12 1.1
 10 -6 -11 0.18 0.91
 10 -6 12 1.32 1.25
 -10 -6 -12 1.32 1.36
 10 -6 -12 -1.14 1.31
 10 -6 13 -0.33 0.89
 10 -6 -13 0.79 1.01
 -10 -6 -13 0.93 1.2
 10 -6 14 -1.43 1.59
 -10 -6 -14 1.12 1.44
 10 -6 -14 -0.45 0.91
 -10 -6 -15 0.38 1.04
 10 -6 -15 0.31 0.83
 -10 -6 -16 0.37 0.99
 10 -6 -16 0.66 1.36
 -10 -7 -1 2.81 2.05
 10 -7 -1 5.55 2.68
 -10 -7 -2 7.19 2.98
 10 -7 -2 8.17 3.05
 10 -7 2 4.59 2.05
 -10 -7 -3 0.13 0.69
 10 -7 3 0.87 0.65
 -10 -7 -4 2.29 1.92
 10 -7 -4 0.46 0.73
 10 -7 4 5.13 2.52
 -10 -7 -5 0.65 1.3
 10 -7 -5 1.23 1.4
 10 -7 5 0.44 1.07
 -10 -7 -6 5.42 2.53
 10 -7 -6 6.13 2.41
 -10 -7 -7 -1.43 1.68
 10 -7 -7 -0.33 1.26
 10 -7 7 -1.29 1.94
 -10 -7 -8 -1.31 1.3
 10 -7 -8 0.74 1.05
 10 -7 8 -0.29 0.87
 10 -7 -9 1.4 1.56
 10 -7 9 2.4 1.86
 -10 -7 -9 1.87 1.71
 -10 -7 -10 0.94 1.32
 10 -7 -10 0.78 1.31
 10 -7 10 3.52 2.13
 -10 -7 -11 0.24 1.01
 10 -7 -11 1.18 1.56
 -10 -7 -12 0.43 1.09
 10 -7 -12 0.28 1.17
 -10 -8 -2 0.23 0.44
 10 -8 -2 1.14 1.83
 -10 -8 -3 1.4 1.66
 10 -8 -3 1.55 1.79
 -10 -8 -4 0.61 1.24
 10 -8 -4 0.96 1.57
 -10 -8 -5 3.44 2.72
 10 -8 -5 3.53 2.66
 -10 -8 -6 2.5 2.38
 10 -8 -6 0.64 1.28
 -10 -8 -7 0.01 0.61
 10 -8 -7 0.01 0.46
 11 0 0 -4.05 2.55
 11 0 1 0.99 1.05
 11 0 -1 0.57 1.48
 11 0 2 39.25 5.95
 11 0 -2 39.2 5.91
 11 0 -3 2.26 1.26
 11 0 -4 201.32 13.15
 -11 0 -4 205.76 4.99
 11 0 -5 -0.87 1.36
 11 0 -6 343.92 18
 11 0 -7 2.33 2.7
 11 0 -8 19.45 4.41
 11 0 -9 2.49 1.92
 11 0 -10 308.32 17.3
 11 0 -11 -0.54 1
 11 0 -12 -0.63 1.44
 11 0 -13 -1.6 2.31
 11 0 -14 64.05 9.49
 11 0 -15 1.33 1.83
 11 0 -16 6.46 3.5
 11 0 -17 1.51 1.95
 11 0 -18 15.38 5.37
 11 0 18 9.23 3.83
 11 0 -19 -1.94 2.98
 11 0 19 6.85 4.06
 11 0 -20 17.67 6.43
 11 0 20 12.45 5.98
 11 0 -21 -6.1 4.76
 11 0 21 -0.64 1.66
 11 0 22 10.31 6.03
 11 1 0 1.62 1.36
 11 -1 0 0.52 1.08
 11 1 1 0.53 0.9
 11 -1 1 1.28 0.74
 11 1 -1 -0.48 1.29
 11 -1 -1 0.43 0.98
 11 1 2 55.98 7.12
 11 -1 2 55.24 6.93
 11 1 -2 57.66 7.55
 11 -1 -2 55.48 7.22
 11 1 -3 6.32 0.98
 -11 1 -3 10.04 1.15
 11 -1 -3 6.57 1.03
 11 1 -3 8.94 2.98
 11 -1 -3 9.42 2.79
 -11 -1 -3 9.92 1.05
 -11 -1 -4 -0.2 0.23
 11 1 -4 -0.72 0.66
 11 1 -4 0.28 0.21
 11 -1 -4 0.71 0.58
 -11 1 -4 0.34 0.23
 11 1 -5 5.96 1.5
 11 -1 -5 7.06 1.62
 -11 1 -5 5.23 1.32
 -11 -1 -5 9.58 1.7
 11 1 -5 10.76 3.19
 11 -1 -5 11.06 3.36
 11 1 -6 297.73 17.05
 11 -1 -6 278.05 15.85
 -11 1 -6 234.19 9.52
 11 1 -7 33.33 6.02
 11 -1 -7 33.5 5.56
 11 1 -8 34.32 6.1
 11 -1 -8 29.29 5.4
 11 -1 -9 63.89 5.35
 11 1 -9 50.5 7.16
 11 -1 -9 48.77 6.79
 11 1 -10 21.27 4.56
 11 -1 -10 20.62 4.37
 11 1 -11 46.99 7.11
 11 -1 -11 51.43 7.16
 11 1 -12 17.34 4.75
 11 -1 -12 16.07 4.13
 11 1 -13 27.6 6.13
 11 -1 -13 19.9 4.97
 11 -1 13 20.48 5.78
 11 1 -14 15.87 4.86
 11 -1 -14 17.66 5
 11 -1 14 17.2 5.34
 11 1 -15 7.22 3.37
 11 -1 -15 6.48 3.34
 11 -1 15 4.1 2.33
 11 1 -16 38.21 8.07
 11 -1 -16 30.56 6.96
 11 -1 16 40.59 8.7
 11 1 -17 4.86 3.33
 11 -1 -17 5.89 3.48
 11 -1 17 1.15 1.42
 11 1 -18 27.34 7.44
 11 -1 -18 23.92 6.57
 11 -1 18 23.07 6.8
 11 -1 -19 0.48 1.16
 11 -1 19 2.08 1.63
 11 1 -20 11.5 5.15
 11 -1 -20 10.95 5.44
 11 -1 20 2.89 1.93
 11 1 -21 2.02 2.17
 11 -1 21 -5.33 3.73
 11 -2 0 -1.05 1.32
 11 2 0 -0.99 0.87
 11 -2 0 -1.32 1.26
 11 -2 -1 0.66 0.82
 11 -2 1 1.45 1.28
 11 2 1 -0.89 1.47
 11 -2 1 0.12 0.62
 11 2 -1 1.91 0.78
 11 -2 -1 2.18 2.06
 11 -2 -2 9.84 2.51
 11 -2 2 7.97 2.7
 11 -2 -2 7.42 1.62
 11 2 -2 10.5 3.11
 11 -2 -2 12.42 3.41
 -11 -2 -2 10.44 1.78
 11 2 -3 2.3 0.87
 11 -2 -3 3.69 1.21
 11 -2 3 3.54 2.48
 -11 2 -3 1.47 0.71
 11 2 -3 3.1 1.68
 11 -2 -3 2.29 1.68
 -11 -2 -3 3.61 1.03
 11 -2 -3 3.15 1.05
 11 2 -4 237.57 15.15
 11 -2 -4 205.61 13.03
 11 -2 4 207.79 13.83
 11 -2 -4 224.77 11.82
 -11 -2 -4 213.43 8.61
 11 -2 -4 205.44 8.93
 -11 -2 -5 68.31 5.15
 11 -2 -5 62.99 5.11
 11 -2 5 54.89 7.42
 11 2 -5 65.61 7.91
 11 -2 -5 62.96 7.24
 11 -2 -5 67.29 6.28
 -11 -2 -6 223.92 10.83
 11 -2 -6 204.1 10.37
 11 -2 -6 208.64 11.17
 11 2 -6 199.03 13.97
 11 -2 -6 185.15 12.7
 11 -2 6 182.29 13.69
 11 -2 -7 38.49 4.52
 11 -2 7 27.97 4.81
 -11 -2 -7 44.35 4.99
 11 2 -7 40.82 6.65
 11 -2 -7 36.39 5.92
 11 -2 -7 40.27 4.61
 11 -2 -8 10.61 2.31
 11 -2 8 8.49 3.3
 11 2 -8 10.83 3.77
 11 -2 -8 12.74 3.97
 11 -2 9 7.46 0.89
 11 2 -9 14.1 3.82
 11 -2 -9 13.96 3.86
 11 2 -10 177.47 14
 11 -2 -10 177.82 13.28
 11 -2 10 175.41 14.86
 11 2 -11 0.05 0.75
 11 -2 -11 0.47 0.57
 11 2 -12 9.2 3.21
 11 -2 -12 10.5 3.32
 11 -2 12 8.02 3.37
 11 2 -13 14.41 4.45
 11 -2 -13 10.82 3.63
 11 -2 13 11.62 4.19
 11 2 -14 11.03 3.93
 11 -2 -14 10.35 3.96
 11 -2 14 11.27 4.37
 11 -2 -15 5.72 2.6
 11 -2 15 9.1 3.77
 11 2 -15 5.38 2.7
 11 2 -16 -0.23 2.2
 11 -2 -16 2.57 2.13
 11 -2 16 5.22 3.71
 11 2 -17 -2.93 2.95
 11 -2 -17 3.81 1.95
 11 -2 17 3.7 2.83
 11 2 -18 2.65 2.58
 11 -2 -18 2.43 2
 11 -2 18 -2.78 2.55
 11 2 -19 2.42 2.51
 11 -2 -19 -0.62 2.01
 11 -2 19 2 2.53
 11 2 -20 12.64 5.99
 11 -2 -20 5.6 3.78
 11 -2 20 3.83 3.03
 11 -2 21 2.02 2.35
 11 -3 0 -0.1 0.8
 11 3 0 -1.31 1.76
 11 -3 0 -0.57 1.25
 -11 -3 -1 0.82 0.45
 11 -3 -1 1 0.64
 11 -3 1 1.05 1.14
 11 -3 -1 1.05 0.89
 11 -3 1 -0.98 1.68
 11 3 -1 0.43 0.64
 11 -3 -1 -0.29 0.86
 11 -3 -2 19.33 3.61
 11 -3 2 19.08 4.06
 11 -3 -2 20.26 3.22
 11 3 -2 21.8 4.62
 11 -3 -2 19.32 4.07
 -11 -3 -2 19.42 2.99
 11 -3 -3 2.42 1.38
 11 -3 3 3.02 1.68
 11 3 -3 2.82 1.85
 11 -3 -3 1.73 1.6
 -11 -3 -3 2.12 1.08
 11 -3 -3 1.97 1.03
 11 -3 -4 1.45 0.85
 11 -3 -4 1.46 1.38
 11 -3 4 1.23 1.19
 11 3 -4 4.13 2.46
 11 -3 -4 -0.3 0.94
 -11 -3 -4 0.75 0.5
 11 -3 -5 2.74 1.06
 11 -3 5 0.09 1.1
 -11 -3 -5 1.87 0.63
 11 -3 -5 3.6 1.5
 11 3 -5 1.31 0.81
 11 -3 -5 2.98 2.04
 -11 -3 -6 171.37 10.43
 11 -3 -6 160.88 9.97
 11 3 -6 176.51 13.64
 11 -3 -6 154.82 11.34
 11 -3 -6 161.37 10.06
 11 -3 6 143.22 12.08
 11 -3 -7 8.02 2.09
 11 -3 7 6.75 1.84
 -11 -3 -7 7.11 2.05
 11 -3 -7 9.32 2.6
 11 3 -7 7.13 2.38
 11 -3 -7 8.25 2.78
 -11 -3 -8 37.07 5.38
 11 -3 -8 30.19 4.76
 11 -3 8 23.91 5.07
 11 3 -8 31.33 5.88
 11 -3 -8 26.94 5
 11 -3 -8 32.05 4.27
 -11 -3 -9 44.89 6
 11 -3 -9 41.57 5.48
 11 -3 9 35.72 6.51
 11 3 -9 43.91 7.59
 11 -3 -9 38.53 6.43
 11 -3 10 8.09 3.23
 -11 -3 -10 10.87 3.08
 11 3 -10 10.73 3.81
 11 -3 -10 8.55 3.09
 11 -3 11 82.41 10.24
 11 3 -11 94.25 11.06
 11 -3 -11 72.53 8.62
 11 -3 12 4.78 2.63
 11 3 -12 9.7 3.56
 11 -3 -12 7.93 3.02
 11 -3 -13 36.21 6.38
 11 -3 13 42.83 7.53
 11 3 -13 43.05 7.9
 11 3 -14 0.64 0.54
 11 -3 -14 2.26 2.1
 11 3 -15 16.86 5.25
 11 -3 -15 16.6 4.86
 11 -3 15 15.15 4.69
 11 3 -16 5.02 2.5
 11 -3 -16 2.37 2.17
 11 -3 16 4.95 3.16
 11 3 -17 9.98 4.14
 11 -3 -17 9.97 4.48
 11 -3 17 9.19 4.28
 11 3 -18 -0.01 2.19
 11 -3 -18 -0.51 1.61
 11 -3 18 2.86 1.57
 11 3 -19 7.68 4.39
 11 -3 -19 5.51 3.68
 11 -3 19 9.42 4.52
 11 3 -20 0.01 1.12
 11 -3 -20 1.26 2.55
 11 -3 20 -1.28 2.2
 11 -4 0 -1.49 1.67
 11 -4 0 0.85 1.11
 11 -4 -1 0.23 0.38
 11 -4 1 0.96 1.03
 -11 -4 -1 -0.9 0.57
 11 -4 -1 -1.18 1.14
 11 4 -1 -2.25 2.62
 11 -4 -1 0.07 0.59
 11 -4 -2 10.84 2.94
 11 -4 2 10.77 3.04
 -11 -4 -2 12.8 2.8
 11 -4 -2 13.95 3.27
 11 4 -2 16.42 4.27
 11 -4 -2 13.58 3.17
 11 -4 -3 1.68 0.65
 11 -4 3 0.3 0.82
 11 4 -3 1.54 1.47
 11 -4 -3 2.14 1.44
 -11 -4 -3 4.79 1.76
 11 -4 -3 5.31 1.83
 11 4 -4 73.86 9.45
 11 -4 -4 72.88 7.99
 11 -4 4 50.17 6.72
 11 -4 -4 63.98 6.96
 -11 -4 -4 64.14 6.62
 11 -4 -4 65.85 6.9
 11 -4 5 24.87 4.72
 11 -4 -5 34.79 5.64
 11 4 -5 39.21 6.4
 11 -4 -5 34.87 5.23
 -11 -4 -5 34.35 4.99
 11 -4 -5 34.38 5.16
 11 4 -6 156 12.77
 11 -4 -6 130.32 10.31
 11 -4 -6 147.59 10.72
 11 -4 6 105.96 10.06
 -11 -4 -6 141.47 10.45
 11 -4 -6 136.55 10.47
 11 -4 7 10.14 3.13
 -11 -4 -7 17.64 3.73
 11 -4 -7 14.19 3.49
 11 4 -7 16.64 4.22
 11 -4 -7 14.61 3.44
 11 -4 -7 16.52 3.66
 11 -4 8 -0.04 1.28
 11 -4 -8 -0.03 1.14
 11 4 -8 0.45 0.89
 11 -4 -8 2.88 2.13
 -11 -4 -8 2.61 1.56
 11 -4 9 2.33 1.72
 -11 -4 -9 2.7 1.54
 11 -4 -9 2.33 1.38
 11 4 -9 3.3 0.98
 11 -4 -9 2 1.24
 -11 -4 -10 44.08 6.7
 11 -4 -10 36.72 5.88
 11 -4 10 36.15 6.48
 11 -4 -10 42.67 6.77
 11 4 -10 47.55 7.67
 11 -4 11 -0.02 1.43
 11 -4 -11 4.28 2.17
 -11 -4 -11 2.19 0.6
 11 4 -11 5.15 2.8
 11 -4 -11 4.52 2.46
 11 -4 12 32.05 6.44
 -11 -4 -12 33.03 5.88
 11 4 -12 32.28 6.79
 11 -4 -12 29.09 5.58
 11 -4 -12 23.22 4.74
 11 -4 -13 14.85 3.93
 11 -4 13 17.85 4.84
 -11 -4 -13 16.69 4.23
 11 4 -13 14.91 4.55
 11 -4 -13 8.28 2.38
 11 -4 14 -0.53 1.12
 11 -4 -14 1.31 1.54
 -11 -4 -14 -0.75 1.17
 11 4 -14 -0.84 2.12
 11 -4 -14 -0.58 1.6
 11 -4 15 8.44 3.57
 11 4 -15 5.39 2.67
 11 -4 -15 3.28 1.98
 11 4 -16 2.8 1.82
 11 -4 -16 1.6 1.35
 11 4 -17 1.22 1.89
 11 -4 -17 -2.03 2.03
 11 -4 17 0.85 1.2
 11 4 -18 0.63 1
 11 -4 -18 0.26 1
 11 -4 18 1.39 1.88
 11 4 -19 0.43 1.64
 11 -4 -19 -1.2 2.04
 11 -4 19 -1.45 2.03
 11 -5 0 0.69 1.2
 11 -5 -1 0.68 1.28
 11 -5 1 -1.05 1.52
 -11 -5 -1 1.45 1.7
 11 -5 -1 -1.58 1.47
 11 -5 -2 -0.6 1.3
 11 -5 2 0.82 0.95
 -11 -5 -2 -1.1 1.11
 11 -5 -2 -1.18 0.99
 11 5 -2 1.79 1.24
 11 -5 -2 0.52 1.03
 11 -5 3 -2.3 1.67
 11 5 -3 1.48 1.03
 11 -5 -3 0.42 0.54
 -11 -5 -3 0.06 0.55
 11 -5 -3 -1.14 1.51
 11 -5 -3 0.62 0.9
 11 -5 4 19.6 4.34
 11 -5 -4 27.3 4.55
 11 5 -4 34.08 6.23
 -11 -5 -4 21.8 4.06
 11 -5 -4 19.72 4
 11 -5 -4 24.75 4.98
 11 -5 5 12.79 3.45
 11 5 -5 21.43 5.06
 11 -5 -5 17.98 3.77
 -11 -5 -5 16.88 3.85
 11 -5 -5 13.2 3.42
 11 -5 -5 16.12 3.67
 11 -5 -6 0.46 0.42
 11 -5 6 3 1.88
 11 5 -6 0.58 0.65
 11 -5 -6 0.8 1.1
 11 -5 -6 1 0.8
 -11 -5 -6 -1.3 1.71
 11 -5 7 0.23 1.1
 -11 -5 -7 2.45 1.61
 11 -5 -7 1.3 1.11
 11 5 -7 -1.69 2.07
 11 -5 -7 2.4 1.24
 11 -5 8 2.73 1.65
 -11 -5 -8 6.62 2.53
 11 -5 -8 7.07 2.66
 11 5 -8 9.75 3.66
 11 -5 -8 4.77 2.02
 11 -5 9 4.14 1.82
 -11 -5 -9 6.06 2.62
 11 -5 -9 7.56 3.01
 11 5 -9 8.21 3.08
 11 -5 -9 6.2 2.34
 -11 -5 -10 39.74 6.77
 11 -5 10 33.99 6.27
 11 5 -10 44.63 7.69
 11 -5 -10 36.83 5.67
 11 -5 -10 27.43 5.23
 -11 -5 -11 33.08 6.09
 11 -5 11 32.88 6.37
 11 -5 -11 24.85 5.1
 11 5 -11 35.57 7.08
 11 -5 -11 27.55 5.19
 11 -5 12 -0.41 1.17
 -11 -5 -12 -1.98 1.84
 11 -5 -12 2.04 1.61
 11 5 -12 5.78 3.33
 11 -5 -12 2.26 1.54
 11 -5 13 9.59 3.61
 -11 -5 -13 2.42 1.77
 11 -5 -13 5.66 2.34
 11 5 -13 7.33 3.65
 11 -5 -13 2.71 1.73
 11 -5 14 0.17 1.01
 -11 -5 -14 2.99 2.16
 11 -5 -14 1.03 1.3
 11 -5 -14 0.44 0.7
 -11 -5 -15 5.13 2.77
 11 -5 15 0.82 1.04
 11 -5 -15 1.44 1.12
 11 5 -15 2.02 1.88
 11 -5 -15 2.89 2.01
 11 -5 16 -0.14 1.52
 -11 -5 -16 2.89 2.11
 11 -5 -16 -1.24 1.54
 11 5 -16 1.16 1.61
 11 -5 -16 -0.68 1.22
 -11 -5 -17 0.55 1.22
 11 -5 -17 -0.14 1
 11 -5 -17 0.5 1.31
 11 -6 0 -1.5 1.62
 -11 -6 -1 -0.93 0.91
 11 -6 -1 1.22 1.49
 11 -6 -1 0.03 1
 11 -6 1 -0.58 0.85
 -11 -6 -2 8.41 2.84
 11 -6 -2 8.84 3.21
 11 -6 -2 10.4 3.23
 11 -6 2 6.6 2.74
 11 -6 3 3.65 1.93
 -11 -6 -3 3.69 1.64
 11 -6 -3 4.32 2.4
 11 -6 -3 6.92 2.77
 11 -6 4 11.82 3.65
 -11 -6 -4 15.31 3.72
 11 -6 -4 10.02 3.3
 11 -6 5 15.58 4.21
 -11 -6 -5 16.53 3.95
 11 -6 -5 12 3.59
 -11 -6 -6 50.62 7.53
 11 -6 6 43.99 7.27
 11 -6 -6 42.6 6.78
 11 -6 7 5.19 1.82
 -11 -6 -7 5.65 2.65
 11 -6 -7 5.09 2.54
 11 -6 8 6.68 2.68
 -11 -6 -8 3.35 2.08
 11 -6 -8 2.83 1.91
 11 -6 9 1.6 1.36
 -11 -6 -9 -2.36 1.98
 11 -6 -9 -2.51 1.84
 11 -6 10 4.2 2.42
 -11 -6 -10 2.82 2.16
 11 -6 -10 1.76 1.46
 11 -6 11 17.33 4.84
 -11 -6 -11 8.69 3.41
 11 -6 -11 7.29 3.06
 11 -6 12 21.79 5.5
 -11 -6 -12 13.97 4.45
 11 -6 -12 16.09 4.59
 11 -6 13 0.99 0.92
 -11 -6 -13 1.09 1.3
 11 -6 -13 0.32 0.94
 -11 -6 -14 0.89 1.26
 11 -6 -14 -0.32 1.03
 -11 -6 -15 -0.1 0.72
 11 -6 -15 -2.01 1.59
 11 -7 1 2.2 1.66
 -11 -7 -2 1.96 1.68
 11 -7 -2 -0.61 0.38
 11 -7 2 -2.23 1.74
 -11 -7 -3 2.32 1.86
 11 -7 -3 -1.86 1.8
 11 -7 3 -0.47 0.89
 -11 -7 -4 7.35 3.27
 11 -7 -4 7.46 3.25
 11 -7 4 2.99 1.87
 -11 -7 -5 0.6 0.61
 11 -7 -5 0.97 1.36
 11 -7 5 3.01 1.88
 -11 -7 -6 1.28 1.28
 11 -7 -6 0.1 0.35
 11 -7 6 -1.03 1.42
 -11 -7 -7 0.74 1.36
 11 -7 -7 0.49 0.9
 11 -7 7 1.47 1.45
 -11 -7 -8 2.93 2.02
 11 -7 -8 -0.46 1.04
 11 -7 8 3.25 2.02
 -11 -7 -9 0.94 1.31
 11 -7 -9 -0.9 1.64
 11 -7 9 0.83 0.78
 -11 -7 -10 2.96 2.02
 11 -7 -10 2.23 1.9
 -11 -7 -11 1.88 1.98
 11 -7 -11 1.73 1.76
 11 -8 -2 1.42 1.68
 -11 -8 -3 0.47 1.42
 11 -8 -3 0.93 1.62
 -11 -8 -4 3.95 2.89
 11 -8 -4 2.73 2.44
 12 0 0 330.01 18.53
 12 0 1 -0.99 1.46
 12 0 -1 2.32 1.96
 12 0 2 36.69 6.01
 12 0 -2 39.46 6.48
 12 0 -3 0.96 1.59
 12 0 -4 28.78 5.45
 12 0 -5 1.41 1.45
 12 0 -6 677.25 25.64
 12 0 -7 -0.05 1.23
 12 0 -8 754.23 29.72
 12 0 -9 1.75 2.05
 12 0 -10 177.28 14.01
 12 0 -11 0.22 0.89
 12 0 -12 -0.06 1.45
 12 0 -13 1.25 1.4
 12 0 -14 4.13 2.18
 12 0 -15 4.15 3.18
 12 0 -16 5.63 2.98
 12 0 -17 1.25 1.36
 12 0 -18 6.97 4
 12 0 18 5.96 4.31
 12 0 -19 -6.63 4.14
 12 0 19 -6.37 4.96
 12 0 -20 11.22 5.21
 12 0 20 2.36 2.7
 12 0 21 -0.19 1.57
 12 1 0 2.28 1.97
 12 -1 0 5.44 2.57
 12 1 1 33.93 5.91
 12 -1 1 36.4 6.02
 12 1 -1 32.41 5.58
 12 -1 -1 31.7 5.41
 12 1 2 17.32 4.01
 12 -1 2 21.44 4.69
 12 1 -2 16.55 4.14
 12 -1 -2 17.06 4.13
 12 1 -3 26.72 5.2
 12 -1 -3 25.2 4.94
 -12 -1 -4 0.14 0.1
 12 1 -4 -1.48 1.34
 12 -1 -4 0.66 1.3
 12 -1 -4 -0.12 0.19
 12 -1 -5 6.5 1.21
 12 1 -5 6.36 2.18
 12 -1 -5 6.71 2.34
 -12 -1 -5 8.27 1.34
 -12 -1 -6 13.79 2.1
 12 1 -6 10.44 3.3
 12 -1 -6 9.44 3.22
 12 1 -7 -0.4 0.87
 12 -1 -7 2.27 1.39
 12 1 -8 382.34 21.32
 12 -1 -8 368.81 20.12
 12 -1 -9 9.43 2.45
 12 1 -9 8.74 2.97
 12 -1 -9 8.98 3.7
 12 1 -10 -2.26 1.94
 12 -1 -10 1.85 2.2
 12 1 -11 0.68 0.77
 12 -1 -11 -0.67 1.13
 12 1 -12 18.95 4.42
 12 -1 -12 15.12 4.16
 12 1 -13 1.27 1.6
 12 -1 -13 0.68 0.84
 12 1 -14 4.83 2.97
 12 -1 -14 4.5 2.54
 12 -1 14 1.07 1.29
 12 1 -15 5.67 2.87
 12 -1 -15 3.98 2.93
 12 -1 15 3.26 2.59
 12 1 -16 4.6 2.97
 12 -1 -16 5.87 3.64
 12 -1 16 3.85 2.83
 12 1 -17 -3.27 3.12
 12 -1 -17 -0.54 0.89
 12 -1 17 -2.85 2.79
 12 1 -18 1.11 1.9
 12 -1 -18 2.65 2.17
 12 -1 18 1.13 2.95
 12 1 -19 2.85 2.02
 12 -1 -19 -2.05 1.96
 12 -1 19 6.11 4.04
 12 1 -20 23.04 7.89
 12 -1 -20 21.62 7.38
 12 -1 20 9.3 5.39
 12 -1 21 3.39 3.75
 12 1 21 0.77 1.22
 12 2 0 112.16 11.43
 12 -2 0 98.77 9.91
 12 -2 0 84.5 8.33
 12 2 1 56.36 7.78
 12 -2 1 52.85 7.06
 12 2 -1 57.1 7.8
 12 -2 -1 52.86 7.03
 12 -2 -1 49.01 6.13
 12 -2 1 44.95 6.21
 12 -2 -2 -0.89 1.09
 12 -2 2 -0.65 0.76
 12 2 -2 -2.13 1.14
 12 -2 -2 0.23 1.52
 12 -2 3 38.87 5.84
 12 2 -3 46.7 7.21
 12 -2 -3 45.32 6.61
 -12 -2 -3 47.21 3.71
 12 -2 -3 40.24 3.69
 12 -2 -3 44.76 5.48
 12 -2 -4 1.77 1.01
 12 -2 4 1.15 1.18
 12 2 -4 4.37 2.38
 12 -2 -4 0.2 0.57
 -12 -2 -4 2.1 0.87
 12 -2 -4 1.25 0.56
 12 -2 -5 15.05 3.13
 12 -2 5 12.67 3.49
 12 2 -5 14.4 4.06
 12 -2 -5 17.16 4.13
 -12 -2 -5 15.76 2.44
 12 -2 -5 17.16 2.65
 -12 -2 -6 526.46 15.33
 12 -2 -6 470.8 14.97
 12 2 -6 502.93 23.1
 12 -2 -6 456.08 20.69
 12 -2 -6 490.59 17.53
 12 -2 6 446.26 22.02
 -12 -2 -7 59.64 5.83
 12 -2 -7 46.47 5.14
 12 -2 7 40.17 6.83
 12 2 -7 44.62 6.98
 12 -2 -7 43.54 6.51
 12 -2 -7 51.14 5.49
 -12 -2 -8 584.88 19.22
 12 -2 -8 479.76 16.71
 12 2 -8 499.03 24.34
 12 -2 -8 475.8 22.42
 12 -2 -8 514.05 16.6
 12 -2 8 507.81 24.98
 12 -2 9 53.7 8.36
 12 -2 -9 59.02 8.27
 12 2 -9 55.34 8.29
 12 -2 10 188.93 16.13
 12 2 -10 197.55 15.99
 12 -2 -10 184.69 14.6
 12 -2 11 -1.78 1.59
 12 2 -11 0.68 1.2
 12 -2 -11 -1.08 1.5
 12 -2 12 5.02 2.67
 12 2 -12 7.04 3.26
 12 -2 -12 1.98 1.94
 12 -2 13 -1.67 2.09
 12 2 -13 -1.43 1.58
 12 -2 -13 -0.86 1.18
 12 2 -14 3.18 2.17
 12 -2 -14 1.37 1.27
 12 -2 14 2.19 2.37
 12 2 -15 -1.98 2.37
 12 -2 -15 -0.89 1.52
 12 -2 15 -0.55 1.77
 12 2 -16 1.12 2.01
 12 -2 16 0.47 0.8
 12 2 -17 2.42 2.45
 12 -2 -17 4.15 2.59
 12 -2 17 0.85 1.45
 12 -2 -18 0.42 1.19
 12 -2 18 1.56 1.32
 12 2 -19 13.45 6.02
 12 -2 -19 13.13 5.22
 12 -2 19 5.57 3.59
 12 2 -20 12.74 5.85
 12 -2 20 4.31 3.43
 12 -3 0 11.46 3.21
 12 3 0 19 4.72
 12 -3 0 15.9 3.99
 12 -3 -1 15.48 3.49
 12 -3 1 12.57 3.23
 12 3 -1 22.41 5.27
 12 -3 -1 15.66 4.07
 12 -3 -2 20.07 3.66
 12 -3 2 16.37 3.79
 12 3 -2 25.56 5.37
 12 -3 -2 20.3 4.24
 -12 -3 -2 24.3 3.28
 12 -3 -2 23.93 3.47
 12 -3 3 29.35 5.18
 12 3 -3 39.91 7.02
 12 -3 -3 38.48 6.07
 -12 -3 -3 36.87 4.22
 12 -3 -3 36.73 4.34
 12 -3 -3 31.49 4.7
 12 -3 -4 0.38 0.97
 12 -3 4 2.02 1.47
 12 3 -4 -1.96 2.13
 12 -3 -4 -0.38 1.47
 -12 -3 -4 0.36 0.43
 12 -3 -4 -0.25 0.35
 12 -3 -5 16.09 3.11
 12 -3 5 15.2 3.87
 12 3 -5 20.59 4.82
 12 -3 -5 21.33 4.52
 -12 -3 -5 19.15 3.22
 12 -3 -5 20.33 3.3
 12 -3 -6 19.6 3.61
 12 -3 6 16.09 4.44
 -12 -3 -6 19.19 3.44
 12 -3 -6 18.61 3.39
 12 3 -6 19.44 4.65
 12 -3 -6 15.8 3.69
 12 -3 -7 -0.46 0.54
 12 -3 7 0.81 1.02
 12 3 -7 -1.42 1.05
 12 -3 -7 0.43 0.52
 -12 -3 -7 -0.36 0.86
 12 -3 -7 -0.35 0.59
 -12 -3 -8 115 9.1
 12 -3 -8 101.62 8.29
 12 3 -8 102.83 10.94
 12 -3 -8 96.91 9.6
 12 -3 8 90.96 10.29
 12 -3 -9 7.04 2.43
 12 -3 9 4.3 2.12
 12 3 -9 7.74 3.16
 12 -3 -9 6.33 2.38
 -12 -3 -9 6.45 2.12
 12 -3 10 19.97 4.82
 12 -3 -10 20.58 3.88
 -12 -3 -10 25.83 4.74
 12 3 -10 22.58 5.54
 12 -3 -10 19.71 4.86
 12 -3 11 1.17 2.02
 -12 -3 -11 -0.69 0.9
 12 3 -11 1.01 1.09
 12 -3 -11 -0.47 0.68
 12 -3 12 1.04 1.37
 12 3 -12 1.41 1.73
 12 -3 -12 1.1 1.43
 12 -3 13 -1.3 1.3
 12 3 -13 1.52 1.7
 12 -3 -13 -0.33 0.95
 12 -3 14 9.32 4.09
 12 3 -14 7.21 3.09
 12 -3 -14 5.01 2.46
 12 -3 15 -2.05 1.9
 12 -3 -15 -1.15 1.44
 12 3 -16 -2.65 2.11
 12 -3 -16 2.61 2.26
 12 -3 16 1.98 0.73
 12 3 -17 -2.97 2.42
 12 -3 -17 1.44 1.68
 12 -3 17 2.12 1.99
 12 3 -18 3.72 3.24
 12 -3 -18 0.86 1.36
 12 -3 18 0.58 0.58
 12 3 -19 0 1.03
 12 -3 -19 1.03 2
 12 -3 19 -0.5 1.11
 12 -4 0 1.63 1.06
 12 -4 -1 52.85 6.88
 12 4 -1 48.52 7.64
 12 -4 -1 50.09 5.91
 12 -4 -1 41.82 5.87
 12 -4 1 38.96 5.98
 12 -4 -2 13.61 3.32
 12 -4 2 11.42 3.05
 -12 -4 -2 18.21 3.43
 12 -4 -2 17.4 3.41
 12 4 -2 18.38 4.92
 12 -4 -2 18.2 4.1
 12 -4 -3 21.29 4
 12 -4 3 16.61 3.65
 12 -4 -3 23.56 4.08
 12 4 -3 25.85 5.15
 12 -4 -3 26.85 4.88
 -12 -4 -3 27 4.32
 12 -4 -4 8.92 2.65
 12 -4 4 6.93 2.81
 12 4 -4 15.7 4.22
 12 -4 -4 12.25 3.56
 -12 -4 -4 10.75 2.55
 12 -4 -4 10 2.54
 12 -4 -5 0.2 0.9
 12 -4 5 -2.01 1.63
 12 4 -5 1.48 2.12
 12 -4 -5 -0.71 1.41
 -12 -4 -5 0.23 1.06
 12 -4 -5 -2.24 1.27
 12 4 -6 143.5 13.09
 12 -4 -6 112.28 10.28
 12 -4 -6 120.8 9.73
 12 -4 6 95.28 9.8
 -12 -4 -6 125.4 9.71
 12 -4 -6 120.14 9.46
 12 -4 7 18.45 4.28
 -12 -4 -7 20.79 4.04
 12 -4 -7 15.1 3.4
 12 4 -7 21.86 4.98
 12 -4 -7 18.04 4.1
 -12 -4 -8 338.1 17.48
 12 -4 -8 260.02 14.94
 12 4 -8 328.31 19.83
 12 -4 -8 270.98 15.86
 12 -4 8 256.97 16.78
 12 -4 -9 22.03 4.25
 12 -4 9 17.09 4.16
 12 4 -9 25.09 5.3
 12 -4 -9 22.02 4.6
 -12 -4 -9 27.18 4.93
 -12 -4 -10 49.29 6.91
 12 -4 -10 40.6 5.99
 12 -4 10 33.7 6.23
 12 -4 -10 44.31 6.67
 12 4 -10 44.2 7.39
 12 -4 11 10.16 3.49
 -12 -4 -11 12.24 3.67
 12 -4 -11 7.22 2.71
 12 4 -11 11.39 3.9
 12 -4 -11 9.55 3.29
 12 -4 12 1.46 1.07
 12 -4 -12 1.89 1.49
 12 4 -12 -1.09 1.85
 12 -4 -12 -1.64 1.97
 -12 -4 -12 2.59 1.57
 12 -4 13 2.11 1.26
 -12 -4 -13 4.78 2.24
 12 -4 -13 2.94 1.78
 12 4 -13 3.98 2.31
 12 -4 -13 2.04 1.57
 12 -4 14 3.03 2.14
 12 -4 -14 0.76 0.79
 12 4 -14 0.22 1.4
 12 -4 -14 -1.06 1.19
 12 -4 -15 -1.66 1.36
 12 -4 15 -3.56 2.43
 12 4 -15 -1.85 2.13
 12 -4 -15 -0.98 1.59
 12 -4 16 0.44 1.19
 12 4 -16 -1.28 1.75
 12 -4 -16 -0.73 1.19
 12 4 -17 -0.07 0.47
 12 -4 -17 -0.47 0.83
 12 -4 18 0.17 0.79
 12 4 -18 -0.46 1.21
 12 -4 -18 1.08 1.81
 12 -5 0 0.98 1.24
 12 -5 -1 -0.06 0.82
 12 -5 1 0.34 0.39
 12 -5 -1 1.29 0.97
 12 -5 -2 -0.7 1.22
 12 -5 2 -0.53 0.78
 -12 -5 -2 -1.02 1.32
 12 -5 -2 2.26 1.44
 12 5 -2 0.91 1.18
 12 -5 -2 0.13 0.43
 12 -5 -3 10.17 2.86
 12 -5 3 8.89 3.09
 -12 -5 -3 15.85 3.64
 12 -5 -3 12.93 3.44
 12 5 -3 19.8 5.04
 12 -5 -3 16.42 3.86
 12 -5 4 4.19 2.16
 12 5 -4 10.02 3.81
 12 -5 -4 7.91 2.85
 -12 -5 -4 5.57 2.1
 12 -5 -4 4.71 2.01
 12 -5 -4 5.29 2.25
 12 -5 5 6.79 2.72
 12 5 -5 14.13 4.32
 12 -5 -5 8.88 2.64
 -12 -5 -5 13.49 3.46
 12 -5 -5 8.52 2.68
 12 -5 -5 8.7 2.73
 12 -5 6 16.12 3.92
 12 5 -6 27.43 5.92
 12 -5 -6 23.25 4.54
 -12 -5 -6 22.09 4.59
 12 -5 -6 18.2 4
 12 -5 -6 18.21 4.07
 -12 -5 -7 2.01 1.48
 12 -5 7 -1.71 1.73
 12 -5 -7 2.44 1.75
 12 5 -7 0.57 0.69
 12 -5 -7 0.2 1
 12 -5 8 19.5 4.65
 -12 -5 -8 23.19 4.87
 12 -5 -8 17.51 4.1
 12 5 -8 23.52 5.76
 12 -5 -8 19.9 4.25
 12 -5 9 6.06 2.74
 -12 -5 -9 5.19 2.46
 12 -5 -9 4.87 2.37
 12 5 -9 3.34 1.9
 12 -5 -9 3.15 1.27
 12 -5 10 10.71 3.6
 -12 -5 -10 13.31 4.02
 12 -5 -10 6.63 2.64
 12 5 -10 10.75 3.52
 12 -5 -10 7.88 2.68
 12 -5 11 1.69 1.48
 12 5 -11 0.37 0.86
 12 -5 -11 2.88 1.72
 12 -5 -11 3.74 2.13
 12 -5 12 0.91 1.74
 12 -5 -12 1.79 1.66
 12 5 -12 -0.51 0.56
 12 -5 -12 0.12 0.49
 12 -5 13 1.74 1.31
 12 5 -13 2.65 2.2
 12 -5 -13 2.07 1.54
 12 -5 14 0.09 0.8
 12 5 -14 -0.21 1.7
 12 -5 -14 0.2 0.62
 12 5 -15 0.55 1.69
 12 -5 -15 -0.28 1.08
 12 -5 -16 -0.54 1.39
 12 -6 0 -2.59 2.04
 12 -6 -1 -3.29 1.96
 12 -6 1 -0.58 0.98
 12 -6 2 10.12 3.36
 -12 -6 -2 14.72 3.83
 12 -6 -2 12.73 3.71
 12 -6 -2 12.52 3.82
 -12 -6 -3 0.46 1.01
 12 -6 -3 0.84 0.46
 12 -6 -3 2.18 1.67
 12 -6 4 14.11 3.94
 -12 -6 -4 19.48 4.55
 12 -6 -4 18.1 4.37
 12 -6 -4 19.17 4.48
 12 -6 5 6.08 2.63
 -12 -6 -5 8.48 3.07
 12 -6 -5 8.14 2.99
 12 -6 6 11.25 3.6
 12 -6 -6 12.72 3.66
 12 -6 7 3.77 2.04
 12 -6 -7 2.94 1.86
 12 -6 8 88.1 10.37
 12 -6 -8 94.23 10.78
 12 -6 9 18.58 4.71
 12 -6 10 3.2 1.84
 12 -6 11 5.41 2.98
 12 -6 12 -0.37 1.1
 12 -7 0 0.19 0.57
 12 -7 1 -0.08 0.31
 12 -7 2 2.9 1.73
 12 -7 3 -1.44 1.48
 12 -7 4 1.67 1.89
 12 -7 5 0.05 0.86
 12 -7 6 9.53 3.68
 12 -7 7 0.35 1.12
 13 0 0 1.09 1.75
 13 0 1 0.43 0.93
 13 0 -1 1.64 0.95
 13 0 -2 59.18 8.07
 13 0 -3 -0.38 0.85
 13 0 -4 109.9 10.72
 13 0 -5 -1.6 0.98
 13 0 -6 -0.34 1.34
 13 0 -7 -0.48 1.54
 13 0 -8 4.01 2.09
 13 0 -9 -0.63 1.09
 13 0 -10 94.85 11.18
 13 0 -11 1.5 1.07
 13 0 -12 1.85 1.21
 13 0 -13 -1.88 1.75
 13 0 -14 2.9 1.95
 13 0 -15 -0.16 1.34
 13 0 -16 20.11 5.9
 13 0 -17 1.45 2.42
 13 0 -18 49.06 10.14
 13 0 18 33.85 9.19
 13 0 -19 -0.96 1.43
 13 0 19 -3.55 3.51
 13 0 20 17.24 7.9
 13 1 0 1.13 1.21
 13 -1 0 -1.49 2.14
 13 1 1 -2.67 2.67
 13 -1 1 0.47 0.92
 13 1 -1 0.47 1.1
 13 -1 -1 1.4 1.88
 13 1 -2 8.9 3.57
 13 -1 -2 5.89 2.83
 13 1 -3 11.75 4.01
 13 -1 -3 4.6 2.11
 13 1 -4 12.72 3.98
 13 -1 -4 13.67 4.1
 13 1 -5 22.09 4.58
 13 -1 -5 22.52 4.81
 13 1 -6 92.92 9.91
 13 -1 -6 91.92 9.48
 13 1 -7 16.72 4.25
 13 -1 -7 14.11 3.87
 13 1 -8 1.06 1.2
 13 -1 -8 1.48 1.49
 13 1 -9 5.8 2.74
 13 -1 -9 5.54 2.53
 13 1 -10 0.37 1.31
 13 -1 -10 1.43 1.51
 13 1 -11 0.18 0.74
 13 -1 -11 0.26 1.17
 13 1 -12 -0.46 1.23
 13 -1 -12 1.77 1.73
 13 1 -13 -0.5 1.15
 13 -1 -13 0.52 0.7
 13 -1 14 -0.86 1.57
 13 1 -14 0.54 1.16
 13 -1 -14 2.94 2.1
 13 -1 15 -0.16 1.47
 13 1 -15 -2.55 1.02
 13 -1 -15 0.77 1.3
 13 1 -16 7.86 3.88
 13 -1 -16 9.43 3.68
 13 -1 16 8.66 4.32
 13 1 -17 -0.05 1.41
 13 -1 -17 -5.54 3.54
 13 -1 17 -2.66 2.65
 13 1 -18 9.79 4.2
 13 -1 -18 6.23 3.67
 13 -1 18 1.57 1.77
 13 1 -19 4.7 3.76
 13 -1 -19 -3.96 3.35
 13 -1 19 -2.03 2.34
 13 -1 20 -1.26 3.09
 13 -2 0 -1.22 1.79
 13 2 0 -0.77 2.22
 13 -2 0 -0.16 0.95
 13 -2 -1 -1.24 1.52
 13 -2 1 -1.42 1.65
 13 -2 1 -1.14 0.62
 13 2 -1 0.36 1.01
 13 -2 -1 1.92 2.15
 13 -2 -2 30.02 4.67
 13 -2 2 28.94 5.1
 13 2 -2 30.38 5.77
 13 -2 -2 30.17 5.62
 13 -2 -3 -0.99 0.5
 13 -2 3 -0.38 1.32
 13 2 -3 1.2 1.71
 13 -2 -3 0.46 0.74
 13 2 -4 82.93 10.04
 13 -2 -4 70.42 8.47
 13 -2 -4 71.06 7.39
 13 -2 4 70.14 8.33
 13 -2 -5 22.51 3.77
 13 -2 5 19.26 4.45
 13 2 -5 26.27 5.54
 13 -2 -5 22.11 4.81
 13 -2 -6 -0.6 1.37
 13 -2 6 -2.14 2.86
 13 2 -6 -0.42 1.22
 13 -2 -6 -0.49 0.73
 13 -2 7 21.56 4.71
 13 2 -7 25.93 5.41
 13 -2 -7 23.04 4.7
 13 -2 -7 28.65 4.41
 13 -2 8 -0.23 2.44
 13 -2 -8 2.21 0.83
 13 -2 9 40.75 7.33
 13 2 -9 38.95 7.04
 13 -2 -9 38.66 6.6
 13 2 -10 67.64 9.49
 13 -2 -10 73.06 9.48
 13 -2 10 72.98 10.09
 13 -2 11 27.27 5.99
 13 2 -11 26 6.14
 13 -2 -11 27.67 6.04
 13 -2 12 4.88 2.8
 13 2 -12 3.39 2.47
 13 -2 -12 4.71 2.88
 13 -2 13 51.64 8.97
 13 2 -13 43.8 8.03
 13 -2 -13 42.33 7.54
 13 -2 14 0.81 1.89
 13 2 -14 -0.25 1.51
 13 -2 -14 -1.18 1.85
 13 -2 15 27.44 6.79
 13 2 -15 22.15 5.97
 13 -2 -15 22.77 5.73
 13 -2 16 6.15 3.27
 13 2 -16 8.49 3.7
 13 -2 -16 4.44 2.65
 13 -2 -17 5.38 3.12
 13 -2 17 6 3.56
 13 2 -17 7.39 3.83
 13 2 -18 5.88 3.83
 13 -2 -18 12.25 4.91
 13 -2 18 8.36 4.84
 13 2 -19 4.37 3.58
 13 -2 -19 3.26 3.12
 13 -2 19 -0.03 0.78
 13 -3 0 0.3 0.56
 13 3 0 -1.4 2.11
 13 -3 0 0.39 1.07
 13 -3 -1 -0.36 0.76
 13 -3 1 1.28 1.56
 13 3 -1 -0.84 1.12
 13 -3 -1 1.06 1.46
 13 -3 -2 8.87 2.57
 13 -3 2 9.23 2.88
 13 3 -2 12.92 4.14
 13 -3 -2 11.19 3.42
 13 -3 -3 0.88 1.26
 13 -3 3 1.85 1.56
 13 3 -3 2.44 2.24
 13 -3 -3 1.97 1.73
 13 -3 -4 2.49 1.46
 13 -3 4 2.2 1.09
 13 3 -4 1.78 1.81
 13 -3 -4 0.89 0.78
 13 -3 -5 11.36 2.83
 13 -3 5 12.71 3.47
 13 3 -5 14.49 4.07
 13 -3 -5 14.65 3.76
 13 -3 -6 14.56 3.23
 13 -3 6 10.13 3.23
 13 3 -6 15.64 4.32
 13 -3 -6 10.1 3.07
 13 -3 -7 2.29 1.26
 13 -3 7 0.44 0.87
 13 3 -7 0.05 1.02
 13 -3 -7 0.44 0.86
 13 -3 8 10.74 3.47
 13 3 -8 9.93 3.52
 13 -3 -8 8.23 2.91
 13 -3 9 -1.02 2.28
 13 3 -9 1.78 1.84
 13 -3 -9 2.37 1.73
 13 -3 10 6.53 2.58
 13 3 -10 4.84 2.21
 13 -3 -10 8.09 2.95
 13 -3 11 6.41 2.91
 13 3 -11 7.57 3.6
 13 -3 -11 5.72 2.93
 13 -3 12 -0.12 0.75
 13 -3 -12 0.18 0.58
 13 -3 13 -0.78 1.84
 13 3 -13 1.7 2.06
 13 -3 -13 -0.27 1.16
 13 -3 14 0.45 0.71
 13 3 -14 1 1.08
 13 -3 -14 -0.18 0.39
 13 -3 15 0.29 0.53
 13 3 -15 -1.68 2.2
 13 -3 16 7.92 3.85
 13 3 -16 6.12 3.1
 13 -3 -16 0.47 0.57
 13 -3 17 -1.4 1.7
 13 3 -17 0.32 1.68
 13 -3 -17 1.06 1.4
 13 -3 18 1.62 2.66
 13 3 -18 -3.71 2.75
 13 -3 -18 -1.27 1.49
 13 -4 0 -0.09 1.03
 13 -4 -1 0.9 0.93
 13 -4 1 0.93 1.01
 13 4 -1 4.52 2.6
 13 -4 -1 0.48 1.46
 13 -4 -2 2.37 1.47
 13 -4 2 0.88 0.88
 13 4 -2 1.39 2.26
 13 -4 -2 3.07 2.17
 13 -4 -3 11.4 3.03
 13 -4 3 6.75 2.55
 13 4 -3 15.71 4.43
 13 -4 -3 13.51 3.81
 13 -4 -4 8.69 2.53
 13 -4 4 7.59 2.64
 13 4 -4 15.87 4.28
 13 -4 -4 10.22 3.17
 13 -4 -5 8.64 2.55
 13 -4 5 7.38 2.91
 13 4 -5 15.62 4.73
 13 -4 -5 11.32 3.42
 13 -4 -6 13.11 3.22
 13 -4 6 7.59 2.83
 13 4 -6 17.62 4.9
 13 -4 -6 11.94 3.4
 13 -4 7 2.46 1.28
 13 4 -7 9.34 3.65
 13 -4 -7 4.13 1.97
 13 -4 8 4.65 2.33
 13 4 -8 8.36 3.51
 13 -4 -8 3.34 1.46
 13 -4 9 11.07 3.47
 13 4 -9 8.93 3.37
 13 -4 -9 11.04 3.32
 13 -4 10 5.48 2.47
 13 4 -10 7.87 2.94
 13 -4 -10 0.19 1.63
 13 -4 11 3.1 1.44
 13 4 -11 2.74 1.5
 13 -4 -11 -2.38 1.82
 13 -4 12 8.1 3.15
 13 4 -12 5.63 3.4
 13 -4 -12 1.9 1.74
 13 -4 13 30 6.41
 13 4 -13 26.14 6.52
 13 -4 -13 9.17 3.58
 13 -4 14 5.48 2.79
 13 4 -14 8.15 3.71
 13 -4 -14 3.02 2.25
 13 -4 15 13.67 4.79
 13 4 -15 6.44 3.4
 13 -4 -15 3.86 2.63
 13 -4 16 1.53 1.47
 13 4 -16 -0.23 0.92
 13 -4 -16 0.45 1
 13 4 -17 0.93 1.86
 13 -4 -17 1.56 1.87
 13 -5 0 1.04 0.41
 13 -5 -1 0.77 1
 13 -5 1 0.26 0.53
 13 -5 -2 0.25 0.57
 13 -5 2 0.19 0.45
 13 5 -2 2.37 1.81
 13 -5 -2 2.36 1.54
 13 -5 -3 3.83 1.94
 13 -5 3 2.71 1.64
 13 5 -3 4.9 2.77
 13 -5 -3 3.58 1.7
 13 -5 -4 -0.25 0.99
 13 -5 4 0.37 1.31
 13 5 -4 0.28 1.55
 13 -5 -4 0.17 0.84
 13 -5 5 3.87 2.06
 13 5 -5 7.67 3.55
 13 -5 -5 5.04 2.34
 13 -5 -5 3.36 1.72
 13 -5 6 11.43 3.25
 13 5 -6 22.02 5.78
 13 -5 -6 17.46 3.88
 13 -5 7 1.3 1.31
 13 5 -7 1.78 1.81
 13 -5 -7 -1.08 0.9
 13 -5 8 -0.54 1.05
 13 5 -8 -0.31 1.57
 13 -5 -8 1.14 1.16
 13 -5 9 5.94 2.81
 13 5 -9 6.08 3.49
 13 -5 -9 5.15 2.32
 13 -5 10 -2.13 1.55
 13 5 -10 -2.43 2.29
 13 -5 -10 -1.31 1.16
 13 -5 11 14.74 4.38
 13 5 -11 9.61 3.72
 13 -5 -11 6.06 2.53
 13 5 -12 -0.22 0.92
 13 -5 -12 0.22 0.36
 13 -5 13 0.97 1.39
 13 5 -13 -0.24 1.4
 13 -5 -13 0.79 1.37
 13 -5 14 1.2 1.57
 13 5 -14 0.75 1.79
 13 -5 -14 0.4 0.85
 13 -5 -15 0.85 1.57
 13 -6 0 -0.7 0.95
 13 -6 1 1.83 1.94
 13 -6 -1 -1.03 1.25
 13 -6 2 -0.64 0.89
 13 -6 -2 0.37 0.65
 13 -6 3 3.21 1.88
 13 -6 -3 5.59 2.06
 13 -6 4 -2.52 1.9
 13 -6 -4 2.17 1.56
 13 -6 5 2.26 1.67
 13 -6 6 14.34 4.04
 13 -6 7 2.66 1.74
 13 -6 8 9.85 3.48
 13 -6 9 2.1 1.98
 13 -6 10 0.45 1.51
 13 -7 0 0.86 1.24
 13 -7 -1 0.68 0.96
 13 -7 1 0.85 1.11
 13 -7 2 -0.01 0.73
 13 -7 3 0.22 0.86
 13 -7 4 0.85 1.03
 13 -7 5 6.05 2.99
 13 -7 6 0.06 0.9
 14 0 0 100.21 11.22
 14 0 1 1.37 1.85
 14 0 -1 -0.16 0.99
 14 0 -2 122.72 12.01
 14 0 -3 -1.21 1.11
 14 0 -4 5.34 2.65
 14 0 -5 1.43 1.52
 14 0 -6 137.42 12.52
 14 0 -7 -1.21 2
 14 0 -8 5.96 2.64
 14 0 -9 0.12 0.88
 14 0 -10 45.45 7.36
 14 0 -11 -3.51 2.46
 14 0 -12 25.95 6.02
 14 0 -13 -2.19 2.24
 14 0 -14 9.2 3.84
 14 0 -15 -1.34 2.33
 14 0 -16 67.23 10.52
 14 0 -17 -1.85 2.24
 14 0 18 -0.3 1.53
 14 0 -18 0.31 1.71
 14 0 19 -1.65 2.45
 14 1 0 115.73 12.08
 14 -1 0 106.64 11.45
 14 1 1 7.45 3.19
 14 -1 1 5.82 2.83
 14 1 -1 7.33 3.09
 14 -1 -1 9.7 3.08
 14 1 -2 152.69 13.56
 14 -1 -2 158.89 13.21
 14 1 -3 1.97 2.14
 14 -1 -3 3.75 2.46
 14 1 -4 4.94 2.36
 14 -1 -4 10.76 3.72
 14 1 -5 1.51 1.44
 14 -1 -5 4.2 2.2
 14 1 -6 3.98 2.15
 14 -1 -6 3.43 2.02
 14 1 -7 1.56 1.24
 14 -1 -7 2.91 1.66
 14 1 -8 -3.37 2.44
 14 -1 -8 3.19 2.18
 14 1 -9 3.31 2.29
 14 -1 -9 -0.34 1.14
 14 1 -10 0.32 0.73
 14 -1 -10 -0.82 2.12
 14 1 -11 -2.68 2.71
 14 -1 -11 0.96 1.05
 14 1 -12 -3.29 2.56
 14 -1 -12 3 2.56
 14 -1 13 0.24 1
 14 1 -13 -0.09 0.68
 14 -1 -13 2.19 2.48
 14 -1 14 50.04 9.77
 14 1 -14 40.22 8.02
 14 -1 -14 41 8.01
 14 -1 15 2.34 2.51
 14 1 -15 -1.78 2.12
 14 -1 -15 -1.33 1.26
 14 -1 16 41.6 9.64
 14 1 -16 27.08 6.96
 14 -1 -16 32.71 7.45
 14 -1 17 1.55 2.47
 14 1 -17 2.45 2.11
 14 -1 -17 2.94 2.22
 14 -1 18 0.41 1.23
 14 1 -18 -2.93 2.74
 14 -1 19 2.75 3.66
 14 -2 0 41.63 6.03
 14 -2 0 49.84 7.66
 14 2 0 51.95 8.33
 14 2 1 73.22 9.54
 14 -2 1 57.96 8.06
 14 2 -1 77.62 10.37
 14 -2 -1 69.24 9.09
 14 -2 -1 59.46 7.19
 14 -2 1 51.61 7.15
 14 2 -2 114.44 12.02
 14 -2 -2 100.48 10.57
 14 -2 -2 102.49 9.28
 14 -2 2 82.87 9.08
 14 -2 -3 32.18 4.9
 14 -2 3 26.13 4.98
 14 2 -3 28.68 6.05
 14 -2 -3 32.55 6.12
 14 -2 -4 -0.65 1.29
 14 -2 4 -1.99 2.57
 14 2 -4 -1.35 1.89
 14 -2 -4 3.49 2.33
 14 -2 -5 3.81 1.74
 14 -2 5 1.69 0.68
 14 2 -5 2.43 1.78
 14 -2 -5 1.53 1.59
 14 -2 6 51.01 8.11
 14 2 -6 50.9 7.92
 14 -2 -6 51.12 7.53
 14 -2 -6 54.55 6.2
 14 -2 -7 1.27 0.82
 14 -2 7 1.49 1.1
 14 2 -7 2.2 1.41
 14 -2 -7 2.69 1.22
 14 -2 8 3.64 1.94
 14 2 -8 3.58 2.08
 14 -2 -8 3.16 1.66
 14 -2 9 -4.64 2.77
 14 2 -9 -0.93 1.49
 14 -2 -9 -4.48 2.44
 14 -2 10 5.04 3.19
 14 2 -10 6.04 2.85
 14 -2 -10 4 2.31
 14 -2 11 14.06 4.91
 14 2 -11 4.3 2.84
 14 -2 -11 6.18 3.1
 14 -2 12 2.64 2.81
 14 2 -12 0.4 0.95
 14 -2 -12 -0.82 0.64
 14 -2 13 -0.38 1.05
 14 2 -13 4.43 3.13
 14 -2 -13 2.03 1.7
 14 -2 14 6.3 3.26
 14 2 -14 6.85 3.81
 14 -2 -14 2.44 2.02
 14 -2 15 -4.57 3.21
 14 2 -15 -0.17 1.19
 14 -2 16 43.55 9.38
 14 2 -16 53.04 9.95
 14 -2 -16 39.63 8.08
 14 -2 17 -1.22 1.7
 14 2 -17 2.74 2.22
 14 -2 -17 -0.33 1.23
 14 -2 18 0.01 1.61
 14 2 -18 2.83 2.54
 14 -2 -18 2.41 2.17
 14 3 0 91.25 11.4
 14 -3 0 71.43 8.91
 14 -3 0 59.8 7.55
 14 -3 -1 10.5 3.08
 14 -3 1 7.32 2.43
 14 3 -1 13.5 4.37
 14 -3 -1 13.38 3.95
 14 3 -2 57.95 9.3
 14 -3 -2 49.85 7.47
 14 -3 -2 42.83 5.92
 14 -3 2 38.81 6.25
 14 -3 -3 0.43 0.7
 14 -3 3 -1.06 1.39
 14 3 -3 -0.44 1.03
 14 -3 -3 -0.39 1.16
 14 -3 -4 0.78 1.14
 14 -3 4 0.35 1.07
 14 3 -4 -0.08 1.69
 14 -3 -4 1.51 1.31
 14 -3 -5 4 1.5
 14 -3 5 2.23 1.5
 14 3 -5 6.45 3.38
 14 -3 -5 2.82 1.75
 14 -3 -6 4.86 2
 14 -3 6 1.15 1.25
 14 3 -6 2.72 2.15
 14 -3 -6 1.35 0.74
 14 -3 7 8.13 2.96
 14 3 -7 12.41 4.05
 14 -3 -7 9.1 3.23
 14 -3 8 0.96 1.03
 14 3 -8 1.12 0.9
 14 -3 -8 1.12 1.33
 14 -3 9 3.94 2.31
 14 3 -9 2.04 1.99
 14 -3 -9 4.02 2.08
 14 -3 10 -1.96 1.8
 14 3 -10 1.81 1.44
 14 -3 -10 0.7 1.47
 14 -3 11 0.11 1.31
 14 3 -11 -1.02 1.5
 14 -3 -11 1.36 1.57
 14 -3 12 0.26 0.71
 14 3 -12 0 1.56
 14 -3 -12 1.28 1.36
 14 -3 13 2.75 1.72
 14 3 -13 5.97 3.4
 14 -3 -13 3.56 2.47
 14 3 -14 8 4.25
 14 -3 -14 8.75 3.82
 14 -3 15 4.5 2.78
 14 3 -15 1.13 1.98
 14 -3 16 22.46 6.47
 14 3 -16 13.33 5.59
 14 -3 -16 8.32 3.93
 14 -3 17 2.81 3.03
 14 3 -17 -2.09 2.15
 14 -3 -17 0.38 1.04
 14 -4 0 51.89 6.8
 14 -4 -1 27.1 4.99
 14 -4 1 22.63 4.57
 14 4 -1 43.56 7.64
 14 -4 -1 36.29 6.28
 14 -4 -2 15.11 3.78
 14 -4 2 11.62 3.45
 14 4 -2 19.24 5.13
 14 -4 -2 13.15 3.95
 14 -4 -3 15.14 3.73
 14 -4 3 9.38 2.95
 14 4 -3 19.88 5.55
 14 -4 -3 17.33 4.53
 14 -4 -4 9.43 2.88
 14 -4 4 6.4 2.77
 14 4 -4 7.2 3.21
 14 -4 -4 8.22 2.87
 14 -4 -5 0.57 0.56
 14 -4 5 0.94 1.31
 14 -4 -5 1.28 0.84
 14 -4 6 3.48 2.04
 14 4 -6 9 3.42
 14 -4 -6 2.87 1.81
 14 -4 7 7.45 2.62
 14 4 -7 6.66 3.32
 14 -4 -7 7.71 2.96
 14 -4 8 10.37 3.39
 14 4 -8 14.55 4.77
 14 -4 -8 3.89 0.74
 14 -4 9 7.2 3.07
 14 4 -9 8.05 3.26
 14 -4 -9 1.56 1.53
 14 -4 10 -2.06 2.29
 14 4 -10 0.26 1.87
 14 -4 -10 0.84 1.2
 14 -4 11 -0.65 0.61
 14 -4 -11 0.6 0.9
 14 -4 12 1.54 2.15
 14 4 -12 -0.96 0.76
 14 -4 -12 0.52 0.86
 14 -4 13 -0.24 1.3
 14 4 -13 3.67 2.85
 14 -4 -13 2.43 2.18
 14 4 -14 1.46 1.88
 14 -4 -14 0.52 1.45
 14 -4 15 0.66 0.79
 14 4 -15 0.46 1.19
 14 -4 -15 -1.48 2.11
 14 4 -16 2.11 3.25
 14 -4 -16 4.04 3.52
 14 -5 0 28.94 5.25
 14 -5 -1 1.48 1.62
 14 -5 1 1 0.78
 14 -5 -2 3.59 2.03
 14 -5 2 1.28 0.88
 14 -5 -3 4.32 2.02
 14 -5 3 5.18 2.3
 14 5 -3 6.86 3.28
 14 -5 -3 4.88 2.31
 14 -5 -4 1.58 1.25
 14 -5 4 0.73 0.94
 14 5 -4 2.57 1.37
 14 -5 -4 -0.11 0.77
 14 -5 5 -0.09 0.91
 14 5 -5 -0.91 1.84
 14 -5 6 3.42 2.01
 14 5 -6 4.68 2.6
 14 -5 -6 1.65 1.31
 14 -5 7 3.94 2.38
 14 5 -7 7.43 3.54
 14 -5 -7 7.79 3.14
 14 -5 8 2.86 1.42
 14 5 -8 -0.54 1.9
 14 -5 -8 0.75 0.9
 14 5 -9 -2.11 2.36
 14 -5 -9 0.8 1.15
 14 -5 10 -2 1.77
 14 5 -10 -0.43 1.13
 14 -5 -10 -0.45 1.09
 14 -5 11 0.33 0.68
 14 5 -11 1.87 1.96
 14 -5 -11 -1.03 1.32
 14 -5 12 2.04 1.69
 14 5 -12 1.28 1.82
 14 -5 -12 -0.14 0.83
 14 -5 -13 0.43 0.88
 14 -6 0 10.02 3.45
 14 -6 1 2.7 1.74
 14 -6 -1 4.21 2.44
 14 -6 2 0.89 1.03
 14 -6 -2 -0.08 0.54
 14 -6 3 -0.75 0.64
 14 -6 -3 1.56 1.48
 14 -6 4 4.38 2.57
 14 -6 5 -0.12 0.56
 14 -6 6 0.11 0.91
 14 -6 7 1.57 1.52
 14 -6 8 5.73 2.73
 14 -6 9 -1.84 1.71
 14 -7 0 3.39 2.3
 14 -7 -1 0.25 0.58
 14 -7 1 0.27 0.91
 14 -7 -2 0.33 0.77
 14 -7 2 -3.58 2.19
 14 -7 3 0.9 1.54
 14 -7 4 0.08 0.81
 15 0 0 2.66 2.34
 15 0 1 -0.19 1.89
 15 0 -1 -0.95 1.53
 15 0 -2 142.23 13.39
 15 0 -3 3.28 2.82
 15 0 -4 -1.19 0.65
 15 0 -5 -1.13 0.89
 15 0 -6 84.92 10.22
 15 0 -7 0.56 0.56
 15 0 -8 42.95 7.28
 15 0 -9 -0.44 0.89
 15 0 -10 2.08 2
 15 0 -11 1.58 1.56
 15 0 -12 63.89 9.76
 15 0 -13 2.55 2.04
 15 0 -14 9 4.39
 15 0 -15 0.08 0.73
 15 0 -16 1.32 0.75
 15 0 -17 2.92 2.58
 15 0 18 14.77 7.7
 15 1 0 2.42 1.57
 15 -1 0 -2.2 2.15
 15 1 1 0.61 2.15
 15 -1 1 0.42 0.85
 15 1 -1 2.47 2.1
 15 -1 -1 -1.07 1.91
 15 1 -2 38.07 6.91
 15 -1 -2 39.42 7.01
 15 1 -3 2.45 1.67
 15 -1 -3 1.99 1.84
 15 1 -4 6 2.56
 15 -1 -4 9.29 3.92
 15 1 -5 -0.68 1.62
 15 -1 -5 1.77 1.39
 15 1 -6 12.66 4.08
 15 -1 -6 12.81 3.88
 15 1 -7 2.32 2.02
 15 -1 -7 -0.81 1.57
 15 1 -8 2.41 2.21
 15 -1 -8 0.59 1.36
 15 1 -9 5.18 2.9
 15 -1 -9 2.1 1.82
 15 1 -10 22.78 5.48
 15 -1 -10 22.29 5.47
 15 1 -11 2.16 1.72
 15 -1 -11 3.34 2.07
 15 1 -12 5.69 3.08
 15 -1 -12 9.37 3.97
 15 -1 13 8.5 3.73
 15 1 -13 5.93 3.27
 15 -1 -13 5.28 2.87
 15 -1 14 3.54 2.37
 15 1 -14 0.54 1.39
 15 -1 -14 5.9 3.39
 15 -1 15 3.11 3.66
 15 1 -15 4.99 3.03
 15 -1 -15 3.41 2.52
 15 -1 16 12.31 5.38
 15 1 -16 8.95 4.68
 15 -1 -16 13.92 5.33
 15 -1 17 1.66 3.02
 15 1 -17 -2.62 2.67
 15 -1 -17 3.42 2.47
 15 -2 0 -2.08 1.57
 15 2 0 0.78 2.23
 15 -2 0 0.14 0.87
 15 -2 -1 0.38 1.04
 15 -2 1 0.73 0.73
 15 2 -1 0.65 1.33
 15 -2 -1 3.44 2.22
 15 2 -2 67.73 10.1
 15 -2 -2 64.77 9
 15 -2 -2 56.93 7.28
 15 -2 2 46.29 7.19
 15 -2 -3 9.84 3.1
 15 -2 3 3.7 1.8
 15 2 -3 10.92 3.63
 15 -2 -3 10.65 3.59
 15 -2 -4 22.68 4.43
 15 -2 4 22.84 5.22
 15 2 -4 25.41 5.95
 15 -2 -4 26.2 5.78
 15 -2 -5 -1.52 1.63
 15 -2 5 0.43 0.9
 15 2 -5 1.23 1.44
 15 -2 -5 0.09 1.44
 15 -2 -6 6.64 2.18
 15 -2 6 8.02 3.17
 15 2 -6 7.95 3.43
 15 -2 -6 5.8 2.01
 15 -2 7 3.53 2.08
 15 2 -7 1.71 1.37
 15 -2 -7 5.17 2.66
 15 2 -8 1.23 0.97
 15 -2 -8 -0.36 0.58
 15 -2 9 -0.31 1.29
 15 2 -9 1.13 1.47
 15 -2 -9 0.33 0.78
 15 -2 10 4.36 2.29
 15 2 -10 3.04 2.07
 15 -2 -10 6.34 2.69
 15 2 -11 2.73 2.22
 15 -2 -11 -0.61 1.05
 15 -2 12 36.66 7.97
 15 2 -12 26.38 6.51
 15 -2 -12 22.1 5.56
 15 -2 13 4.12 2.26
 15 2 -13 7.55 3.66
 15 -2 -13 1.98 2
 15 -2 14 2.95 2.64
 15 2 -14 6.03 2.8
 15 -2 -14 4.57 2.88
 15 -2 15 7.08 3.8
 15 2 -15 11.84 5.03
 15 -2 -15 3.8 2.36
 15 2 -16 -1.81 1.69
 15 -2 -16 -0.09 1.47
 15 -2 17 4.27 3.73
 15 2 -17 6.55 4.15
 15 -3 0 1.75 1.58
 15 3 0 -1.68 1.66
 15 -3 0 -1.87 1.85
 15 -3 -1 0.44 0.59
 15 -3 1 1.6 1.31
 15 3 -1 -1.92 2.12
 15 -3 -1 2.43 1.67
 15 -3 -2 9.32 2.71
 15 -3 2 6.56 2.64
 15 3 -2 14.32 4.74
 15 -3 -2 10.07 3.69
 15 -3 -3 1.12 0.34
 15 -3 3 0.75 0.72
 15 3 -3 0.46 1.34
 15 -3 -3 0.52 1.27
 15 -3 -4 1.21 0.63
 15 -3 4 0.17 0.67
 15 3 -4 0.81 1.26
 15 -3 -4 1.34 1.23
 15 -3 -5 6.33 2.18
 15 -3 5 -0.43 1.35
 15 3 -5 0.79 0.7
 15 -3 -5 6.96 3.17
 15 -3 6 -1.71 1.7
 15 3 -6 0.9 1.77
 15 -3 -6 2.69 1.76
 15 -3 7 12.98 3.98
 15 3 -7 7.51 3.12
 15 -3 -7 8.98 3.38
 15 -3 8 2.49 1.7
 15 3 -8 1.48 1.49
 15 -3 -8 4.67 2.66
 15 -3 9 1.9 1.33
 15 3 -9 4.17 2.37
 15 -3 -9 2.67 1.72
 15 -3 10 -3.13 2.25
 15 3 -10 0.9 1.15
 15 -3 -10 -1.98 1.55
 15 -3 11 8.04 3.46
 15 3 -11 4.87 2.93
 15 -3 -11 4.74 2.55
 15 -3 12 -1.14 1.64
 15 3 -12 -1.15 1.68
 15 -3 -12 0.4 1.19
 15 -3 13 11.97 4.01
 15 3 -13 14.04 5.06
 15 -3 -13 3.94 2.53
 15 3 -14 -0.64 1.38
 15 -3 -14 0.17 0.87
 15 -3 15 1.45 1.47
 15 3 -15 3.74 3.31
 15 -3 -15 2.21 2.2
 15 3 -16 1.6 1.92
 15 -3 -16 0 1.85
 15 -4 0 -0.62 0.99
 15 -4 -1 -0.31 0.85
 15 -4 1 1.58 1.3
 15 -4 -1 -0.07 1.1
 15 -4 -2 17.86 3.87
 15 -4 2 14.29 3.8
 15 4 -2 24.05 6.19
 15 -4 -2 24.55 5.35
 15 -4 -3 -0.28 1.47
 15 -4 3 -0.27 0.86
 15 4 -3 -0.21 1.1
 15 -4 -3 1.22 1.54
 15 -4 -4 18.84 4.13
 15 -4 4 11.25 3.51
 15 4 -4 23.34 6.03
 15 -4 -4 19.9 4.74
 15 -4 5 8.78 3.06
 15 4 -5 9.26 3.97
 15 -4 -5 3.22 1.47
 15 -4 6 3.47 2.17
 15 4 -6 1.28 1.53
 15 -4 -6 -0.83 1.2
 15 -4 7 3.13 1.93
 15 4 -7 5.21 2.9
 15 -4 -7 -0.76 1.39
 15 -4 8 2.43 1.89
 15 4 -8 1.05 2.12
 15 -4 -8 -2 1.98
 15 -4 9 8.94 3.44
 15 4 -9 9.05 3.59
 15 -4 -9 4.62 2.42
 15 -4 10 2.99 1.74
 15 4 -10 4.01 2.47
 15 -4 -10 0.08 0.83
 15 -4 11 1.2 0.8
 15 4 -11 1.78 0.95
 15 -4 -11 2.3 1.88
 15 -4 12 2.19 1.55
 15 4 -12 -1.52 1.64
 15 -4 -12 2.44 1.98
 15 -4 13 6.82 3.33
 15 4 -13 3.37 3.26
 15 -4 -13 0.4 1.11
 15 4 -14 0 0.62
 15 -4 -14 0.57 1.28
 15 4 -15 1.08 2.43
 15 -4 -15 2.43 2.53
 15 -5 0 -0.27 0.69
 15 -5 -1 1.26 1.27
 15 -5 1 -2.52 1.61
 15 -5 -2 4.08 2.07
 15 -5 2 -0.89 1.15
 15 -5 -3 0.05 0.5
 15 -5 3 0.05 0.77
 15 5 -3 0.11 2.26
 15 -5 -3 2.21 1.61
 15 -5 4 1.2 1.32
 15 5 -4 1.62 1.71
 15 -5 -4 -0.33 1.17
 15 -5 5 4.86 2.29
 15 5 -5 2.81 2.72
 15 -5 -5 1.96 1.7
 15 5 -6 -0.55 0.46
 15 -5 -6 -0.55 0.9
 15 -5 7 2.02 1.36
 15 -5 -7 0.04 0.57
 15 -5 8 0.24 1.18
 15 5 -8 1.98 1.79
 15 -5 -8 3.43 2.26
 15 -5 9 0.63 0.98
 15 5 -9 -0.71 1.3
 15 -5 -9 1.63 1.73
 15 -5 10 3.24 2.05
 15 5 -10 1.52 1.92
 15 -5 -10 -0.6 1.16
 15 5 -11 0.06 1.08
 15 -5 -11 2.22 1.99
 15 -6 0 0.1 0.59
 15 -6 -1 0.32 0.42
 15 -6 1 -0.03 0.52
 15 -6 2 1.86 1.6
 15 -6 -2 1.34 1.42
 15 -6 3 0.63 1.2
 15 -6 4 1.18 1.28
 15 -6 5 0.44 1.08
 15 -6 6 0.57 0.77
 15 -6 7 3.37 2.28
 16 0 0 110.01 12.31
 16 0 1 -1.17 1.11
 16 0 -1 2.75 2.62
 16 0 -2 27.01 6.27
 16 0 -3 -0.96 1.48
 16 0 -4 2.01 1.86
 16 0 -5 -1.88 1.49
 16 0 -6 2.73 2.34
 16 0 -7 2.85 2.18
 16 0 -8 15.99 4.31
 16 0 -9 3.16 2.43
 16 0 -10 -1.4 1.52
 16 0 -11 1.47 1.5
 16 0 -12 11.4 4.24
 16 0 -13 2.77 3.02
 16 0 -14 29.45 7.26
 16 0 -15 5.32 3.64
 16 0 -16 42.75 9.86
 16 1 0 -1.55 1.8
 16 -1 0 -2.14 1.6
 16 -1 1 14.48 4.45
 16 1 -1 14.23 4.74
 16 -1 -1 13.6 4.34
 16 1 -2 32.91 7.09
 16 -1 -2 24.13 5.78
 16 1 -3 5 2.37
 16 -1 -3 6.17 3.13
 16 1 -4 9.08 3.72
 16 -1 -4 7.71 2.64
 16 1 -5 0.56 1.75
 16 -1 -5 2.05 1.28
 16 1 -6 36.16 7.17
 16 -1 -6 36.31 7.26
 16 1 -7 -0.37 1.14
 16 -1 -7 -1.5 1.59
 16 1 -8 4.97 2.58
 16 -1 -8 3.75 1.92
 16 1 -9 2.37 1.9
 16 -1 -9 -0.04 1.15
 16 1 -10 14.5 4.41
 16 -1 -10 14.76 4.34
 16 1 -11 -3.71 2.89
 16 -1 -11 3.64 2.45
 16 1 -12 -0.77 1.64
 16 -1 -12 1.72 2.02
 16 -1 13 1.29 2.05
 16 1 -13 -1.13 2.25
 16 -1 -13 3.71 3.17
 16 -1 14 2.79 2.72
 16 1 -14 -1.3 1.8
 16 -1 -14 -1.23 1.25
 16 -1 15 -0.29 1.68
 16 1 -15 -3.31 2.64
 16 -1 -15 1.24 1.94
 16 -1 16 28.43 8.94
 16 2 0 94.04 11.92
 16 -2 0 85.88 10.71
 16 -2 0 65.21 8.38
 16 -2 -1 0.58 0.72
 16 -2 1 -1.44 1.59
 16 2 -1 1.69 1.78
 16 -2 -1 0.48 1.85
 16 -2 -2 16.03 3.84
 16 -2 2 12.43 3.76
 16 2 -2 20.13 5.7
 16 -2 -2 15.75 4.69
 16 -2 -3 0.15 1.42
 16 -2 3 -0.46 0.85
 16 2 -3 -0.24 1.26
 16 -2 -3 0.69 1.57
 16 -2 -4 -0.69 1.01
 16 -2 4 0.17 0.76
 16 2 -4 -1.19 1.44
 16 -2 -4 -1.06 1.17
 16 -2 -5 0.08 0.81
 16 -2 5 -0.83 0.7
 16 -2 -5 0.87 1.61
 16 -2 6 0.39 0.77
 16 2 -6 1.12 1.78
 16 -2 -6 -0.83 1.56
 16 -2 7 1.12 1.85
 16 2 -7 -1.58 1.4
 16 -2 -7 -1.2 0.72
 16 -2 8 18.2 5.23
 16 2 -8 15.04 4.64
 16 -2 -8 15.87 4.57
 16 -2 9 -3.21 2.6
 16 2 -9 0.11 0.69
 16 -2 -9 -2.94 2.28
 16 -2 10 3.97 2.83
 16 2 -10 1.64 1.89
 16 -2 -10 1.85 1.77
 16 -2 11 -0.01 1.53
 16 2 -11 4.65 2.95
 16 -2 -11 -0.11 1.6
 16 -2 12 2.05 1.37
 16 2 -12 3.71 2.5
 16 -2 -12 2.4 1.77
 16 -2 13 2.4 2.95
 16 2 -13 0.55 0.89
 16 -2 -13 -3.4 2.34
 16 -2 14 35.87 8.63
 16 2 -14 27.15 6.95
 16 -2 -14 25.34 6.58
 16 2 -15 0.1 0.64
 16 -2 -15 -2 2.02
 16 -3 0 6.91 2.51
 16 -3 -1 28.37 5.35
 16 -3 1 22.32 4.9
 16 3 -1 34.12 7.66
 16 -3 -1 27.75 5.91
 16 -3 -2 5.6 2.38
 16 -3 2 0.28 0.83
 16 3 -2 2.88 2.61
 16 -3 -2 4.03 2.2
 16 -3 -3 9.62 2.89
 16 -3 3 7.94 2.79
 16 3 -3 11.04 4.49
 16 -3 -3 8.66 3.29
 16 -3 -4 -0.29 0.59
 16 -3 4 -1.03 1.22
 16 3 -4 -1.51 1.24
 16 -3 -4 -2.26 2.07
 16 -3 5 4.4 2.55
 16 3 -5 6.93 3.52
 16 -3 -5 5.58 2.5
 16 -3 6 2.96 2.21
 16 3 -6 2.37 2.4
 16 -3 -6 -0.54 0.59
 16 -3 7 4.98 2.67
 16 3 -7 -0.23 2.4
 16 -3 -7 1.33 1.15
 16 -3 8 2.86 2.35
 16 3 -8 1.87 2.44
 16 -3 -8 0.69 0.99
 16 -3 9 4.09 2.65
 16 3 -9 2.45 1.94
 16 -3 -9 -0.58 1.2
 16 -3 10 4.46 2.88
 16 3 -10 1.39 2.04
 16 -3 -10 2.83 2.43
 16 -3 11 -1.53 1.76
 16 3 -11 -0.99 1.92
 16 -3 -11 -1.38 1.72
 16 -3 12 0.37 0.88
 16 3 -12 0.83 1.44
 16 3 -13 0.88 2.31
 16 -3 -13 1.39 1.36
 16 3 -14 1.89 2.52
 16 -3 -14 0.16 0.69
 16 3 -15 -0.02 0.65
 16 -3 -15 -1.26 1.93
 16 -4 0 11.62 3.47
 16 -4 -1 5.04 2.22
 16 -4 1 1.9 1.51
 16 -4 -2 10.52 3.25
 16 -4 2 5.45 2.53
 16 -4 -2 0.1 1.45
 16 -4 -3 0.73 1.09
 16 -4 3 1.49 1.28
 16 4 -3 -0.14 1.58
 16 -4 -3 -3.05 2.22
 16 -4 4 3.24 2.25
 16 4 -4 -0.23 1.39
 16 -4 -4 1.28 1.65
 16 -4 5 0.23 0.65
 16 4 -5 -0.11 0.85
 16 -4 -5 0.15 0.76
 16 -4 6 -0.95 1.52
 16 4 -6 -0.23 1.49
 16 -4 -6 0.58 0.86
 16 -4 7 2.38 2.07
 16 4 -7 -0.05 0.89
 16 -4 -7 -0.54 1.4
 16 -4 8 6.95 2.94
 16 4 -8 2.44 1.66
 16 -4 -8 2.9 2.37
 16 -4 9 1.23 1.74
 16 -4 -9 -1.28 1.61
 16 -4 10 -3.54 2.28
 16 4 -10 -1.97 1.91
 16 -4 -10 0.16 0.44
 16 -4 11 -2.18 1.86
 16 4 -11 -2.3 2.05
 16 -4 -11 -0.57 1.2
 16 4 -12 0.02 1.09
 16 -4 -12 0 1.43
 16 4 -13 0.67 1.48
 16 -4 -13 -0.61 1.37
 16 -5 0 3.7 2.06
 16 -5 -1 3.77 1.96
 16 -5 1 2.2 1.7
 16 -5 -2 0.87 1.29
 16 -5 2 0.54 0.56
 16 -5 3 0.52 0.66
 16 -5 -3 0.11 0.81
 16 -5 4 -1.17 1.42
 16 5 -4 4.47 3.35
 16 -5 -4 2.95 2.02
 16 -5 5 -1.58 1.78
 16 5 -5 -1.08 1.91
 16 -5 -5 0.52 0.56
 16 -5 6 0.74 1.16
 16 5 -6 1.63 1.82
 16 -5 -6 3.08 2.34
 16 -5 7 0.43 0.54
 16 5 -7 -0.46 1.16
 16 -5 -7 0.64 0.91
 16 -5 8 2.86 1.81
 16 5 -8 1.86 2.19
 16 -5 -8 0.98 1.26
 16 -5 9 -0.67 0.99
 16 5 -9 -1.31 2.53
 16 -5 -9 -1.12 1.67
 16 -6 0 2.82 2.27
 16 -6 -1 1.92 1.75
 16 -6 1 -0.88 1.43
 16 -6 2 0.89 1.47
 16 -6 3 2.32 1.93
 16 -6 4 -0.11 0.71
 16 -6 5 0.92 1.29
 17 0 0 4.65 2.67
 17 0 -1 0.32 1.54
 17 0 -2 1.61 0.77
 17 0 -3 -4.76 2.78
 17 0 -4 17.72 5.12
 17 0 -5 0.53 0.87
 17 0 -6 6.24 3.07
 17 0 -7 2.41 1.88
 17 0 -8 7.38 3.33
 17 0 -9 0.37 1.08
 17 0 -10 12.19 4.31
 17 0 -11 -1.57 1.9
 17 0 -12 1.32 1.47
 17 0 -13 1.54 1.91
 17 0 -14 2.63 2.28
 17 1 0 1.35 2.06
 17 -1 0 -2.01 1.48
 17 1 -1 -2.21 2.02
 17 -1 -1 3.68 2.29
 17 1 -2 1.36 1.81
 17 -1 -2 3.7 2.26
 17 1 -3 -2.45 2.04
 17 -1 -3 -0.5 1.39
 17 -1 -4 60.76 8.98
 17 1 -4 63.34 9.7
 17 1 -5 -1.03 1.9
 17 -1 -5 2.1 2.01
 17 1 -6 2.92 2.21
 17 -1 -6 0.73 1.15
 17 1 -7 0.17 1.38
 17 -1 -7 -3.25 2.09
 17 1 -8 23.18 5.96
 17 -1 -8 16.96 4.35
 17 1 -9 -1.31 1.56
 17 -1 -9 1.97 1.97
 17 1 -10 13.01 4.63
 17 -1 -10 13.93 4.38
 17 1 -11 1.54 1.74
 17 -1 -11 -0.49 0.68
 17 -1 12 -0.27 1.63
 17 1 -12 -0.47 1.07
 17 -1 -12 -0.25 1.83
 17 -1 13 0.46 1.14
 17 1 -13 0.48 0.57
 17 -1 -13 0.25 1.05
 17 -1 14 8.6 4.96
 17 1 -14 4.77 3.54
 17 -1 -14 0.04 0.57
 17 -2 0 -0.91 1.3
 17 2 0 -1.6 1.73
 17 -2 0 -0.7 1.46
 17 -2 -1 0.35 0.85
 17 -2 1 1.02 1.51
 17 2 -1 3.07 2.21
 17 -2 -1 -0.6 1.21
 17 -2 -2 1.18 1.13
 17 -2 2 1.6 1.6
 17 2 -2 3.11 2.66
 17 -2 -2 6.09 3.21
 17 -2 -3 -0.57 0.61
 17 -2 3 -0.56 1.17
 17 2 -3 2.29 1.68
 17 -2 -3 0.03 0.6
 17 -2 -4 1.98 1.61
 17 -2 4 0.66 0.97
 17 2 -4 2.36 1.83
 17 -2 -4 4.21 2.51
 17 -2 5 2.72 2.03
 17 -2 -5 -0.2 1.04
 17 -2 6 1.14 1.87
 17 2 -6 2.82 2.09
 17 -2 -6 1.38 1.27
 17 -2 7 0.37 1.88
 17 2 -7 0.32 1.29
 17 -2 -7 -0.16 1.57
 17 -2 8 1.51 1.77
 17 2 -8 1.03 1.33
 17 -2 -8 2.62 2.2
 17 -2 9 2.87 2.38
 17 2 -9 0.64 1.4
 17 -2 -9 1.31 1.72
 17 -2 10 4.1 2.31
 17 2 -10 -0.65 1.83
 17 -2 -10 0.61 1.52
 17 -2 11 -0.19 1.4
 17 2 -11 -1.44 1.98
 17 -2 12 3.34 2.5
 17 2 -12 1.52 1.83
 17 -2 -12 5.62 2.78
 17 -2 13 1.22 0.94
 17 2 -13 -0.03 0.56
 17 -2 -13 1.45 1.77
 17 2 -14 0.01 0.89
 17 -2 -14 -0.34 0.9
 17 -3 0 -1.41 1.28
 17 -3 -1 1.37 1.64
 17 -3 1 1.62 2.28
 17 3 -1 -0.18 1.92
 17 -3 -1 -0.22 0.62
 17 -3 -2 0.78 0.51
 17 -3 2 4.49 2.58
 17 3 -2 1.81 1.07
 17 -3 -2 3.07 2.06
 17 -3 -3 1.14 1.37
 17 -3 3 -0.07 0.48
 17 3 -3 -1.03 2.38
 17 -3 -3 -0.46 0.64
 17 -3 -4 11.24 3.26
 17 -3 4 9.8 3.56
 17 3 -4 10.7 4.53
 17 -3 -4 4.74 2.1
 17 -3 5 -1.66 1.47
 17 3 -5 0.64 1.73
 17 -3 -5 -0.53 2
 17 -3 6 5.17 2.44
 17 3 -6 -1.32 1.35
 17 -3 -6 3.62 2.53
 17 -3 7 1.69 1.26
 17 3 -7 -1.01 1.91
 17 -3 -7 2.97 2.4
 17 -3 8 0.32 1.01
 17 3 -8 -0.3 0.73
 17 -3 -8 -0.16 1
 17 -3 9 7.56 3.37
 17 3 -9 4.82 2.92
 17 -3 -9 -0.14 0.97
 17 -3 10 -3.3 3.04
 17 3 -10 3.97 2.82
 17 -3 -10 -3.84 2.59
 17 -3 11 6.67 3.4
 17 3 -11 2.57 3.2
 17 -3 -11 1.96 1.9
 17 -3 12 -1.82 1.86
 17 3 -12 1.34 2.23
 17 -3 -12 2.5 2.42
 17 3 -13 3.71 2.65
 17 -3 -13 2.77 2.6
 17 -4 0 1.05 1.16
 17 -4 -1 0.52 0.79
 17 -4 1 0.36 0.62
 17 -4 -2 0.71 0.95
 17 -4 2 0.23 0.52
 17 -4 -2 -1.54 1.84
 17 -4 -3 -0.42 0.79
 17 -4 3 0.11 0.3
 17 4 -3 -2.07 2.27
 17 -4 -3 0.4 1.22
 17 -4 4 0.78 0.67
 17 -4 -4 -1.07 1.24
 17 -4 5 0.99 0.81
 17 4 -5 -1.36 2.19
 17 -4 -5 0.31 0.8
 17 -4 6 1.31 1.29
 17 -4 -6 0.79 1.13
 17 -4 7 2.78 1.87
 17 4 -7 0.11 1.73
 17 -4 -7 1.58 1.59
 17 -4 8 2.2 1.48
 17 4 -8 4.75 3.34
 17 -4 -8 1.51 1.72
 17 -4 9 5.59 3.06
 17 4 -9 0.4 1.37
 17 -4 -9 1.41 1.77
 17 4 -10 1.19 1.96
 17 -4 -10 -2.09 2.56
 17 4 -11 0.47 1.85
 17 -4 -11 0.38 1.08
 17 -5 0 -0.18 0.5
 17 -5 -1 0.72 1.08
 17 -5 1 0.24 0.69
 17 -5 2 0.68 0.8
 17 -5 3 0.1 0.42
 17 -5 4 -0.82 1.39
 17 5 -4 0.94 1.69
 17 -5 -4 0.91 1.33
 17 -5 5 -0.52 0.66
 17 -5 -5 0.32 0.74
 17 -5 6 2.78 1.98
 17 5 -6 -1.39 2.55
 17 -5 -6 -0.26 1.01
 17 -5 7 0.13 0.6
 18 0 0 8.62 3.31
 18 0 -1 -2.43 2.65
 18 0 -2 0.51 1.03
 18 0 -3 -2.11 2.64
 18 0 -4 9.18 4.09
 18 0 -5 2 2.48
 18 0 -6 26.17 6.52
 18 0 -7 0.64 0.78
 18 0 -8 2.52 2.14
 18 0 -9 4.11 2.84
 18 0 -10 17.64 5.27
 18 0 -11 5.71 3.55
 18 0 -12 1.05 1.94
 18 1 0 4.3 2.37
 18 -1 0 3.52 2.54
 18 1 -1 -0.82 2.06
 18 -1 -1 0.51 0.58
 18 1 -2 0.97 0.88
 18 -1 -2 2.17 2.17
 18 1 -3 2.64 2.19
 18 -1 -3 0 2.22
 18 1 -4 -1.42 1.54
 18 -1 -4 1.23 1.1
 18 1 -5 2.52 2.59
 18 -1 -5 3.57 2.31
 18 1 -6 -2.53 2.4
 18 -1 -6 2.82 1.97
 18 1 -7 -2.02 1.73
 18 -1 -7 -1.44 2.01
 18 1 -8 4.52 2.78
 18 -1 -8 5.77 2.93
 18 1 -9 0.51 0.76
 18 -1 -9 -0.85 0.89
 18 1 -10 3.99 2.48
 18 -1 -10 5.84 3.42
 18 1 -11 -1.2 1.54
 18 -1 -11 0.85 1.13
 18 -1 12 6.55 4.06
 18 1 -12 3.52 3
 18 -1 -12 3.24 2.47
 18 -2 0 -0.12 1.42
 18 -2 -1 5.38 2.66
 18 -2 1 5.51 2.88
 18 2 -1 9.29 4.15
 18 -2 -1 7.48 3.53
 18 -2 -2 -1.3 1.26
 18 -2 2 6.72 2.95
 18 2 -2 3.79 2.4
 18 -2 -2 1.68 1.53
 18 -2 -3 5.05 2.31
 18 -2 3 2.94 2.03
 18 2 -3 3.97 2.52
 18 -2 -3 6.03 3.11
 18 -2 -4 3.49 1.87
 18 -2 4 1.39 1.16
 18 2 -4 5.07 3.38
 18 -2 -4 -1.44 1.79
 18 -2 5 -1.24 1.39
 18 -2 -5 0.06 0.88
 18 -2 6 9.76 4.03
 18 2 -6 11.35 4.79
 18 -2 -6 12.5 4.44
 18 -2 7 2.21 2.19
 18 2 -7 -0.88 1.69
 18 -2 -7 4.81 2.91
 18 -2 8 7.43 3.18
 18 2 -8 6.49 3.72
 18 -2 -8 5.39 2.56
 18 -2 9 -1.26 2.5
 18 2 -9 -0.93 2.01
 18 -2 -9 -0.42 0.89
 18 -2 10 6.64 3.2
 18 2 -10 9.93 4.41
 18 -2 -10 6.63 3.42
 18 2 -11 0.79 0.9
 18 -2 -11 5.07 3.23
 18 2 -12 -0.84 1.35
 18 -2 -12 -2.12 2
 18 -3 0 0.76 1.42
 18 -3 -1 2.37 1.49
 18 -3 1 1.61 1.26
 18 -3 -2 -0.44 1.14
 18 -3 2 -1.25 1.24
 18 3 -2 2.26 2.12
 18 -3 -2 0.36 1.13
 18 -3 -3 1.03 1.06
 18 -3 3 1.77 2.07
 18 3 -3 2.98 3.18
 18 -3 -3 2.44 2.44
 18 -3 4 1.91 1.69
 18 -3 -4 0.78 1.06
 18 -3 5 1.86 1.7
 18 3 -5 4.45 3.28
 18 -3 -5 -0.24 1.34
 18 -3 6 2.66 1.9
 18 3 -6 3.63 3.41
 18 -3 -6 -1.47 1.39
 18 -3 7 0.4 1.11
 18 3 -7 1.5 1.53
 18 -3 8 3.18 2.22
 18 3 -8 3.55 3.25
 18 -3 -8 1.05 2.19
 18 -3 9 4.88 3.27
 18 3 -9 0.69 2.22
 18 -3 -9 0.5 0.82
 18 3 -10 3.08 2.93
 18 -3 -10 1.85 2.21
 18 3 -11 -1.75 1.91
 18 -3 -11 0 0.93
 18 -4 0 -1.47 1.32
 18 -4 -1 1.43 1.2
 18 -4 1 2.45 1.67
 18 -4 -2 4.16 2.27
 18 -4 2 3.39 2.18
 18 -4 3 0.57 0.89
 18 4 -3 1.12 2.17
 18 -4 -3 0.77 1.31
 18 -4 4 -0.63 1.17
 18 4 -4 0.76 1.53
 18 -4 -4 -3.56 2.81
 18 -4 5 2.65 2.25
 18 4 -5 0.13 1.35
 18 -4 -5 -0.53 1.12
 18 -4 6 0.61 0.86
 18 4 -6 -1.26 1.97
 18 -4 -6 0.03 0.42
 18 -4 7 1.27 1.71
 18 4 -7 0.4 0.69
 18 -4 -7 0 0.87
 18 4 -8 2.65 3.09
 18 -4 -8 0.13 1.14
 18 4 -9 0.37 1.56
 18 -4 -9 -0.55 1.45
 18 -5 0 -0.12 0.89
 18 -5 -1 0.41 0.91
 18 -5 1 1.2 1.36
 18 -5 2 0.22 0.78
 18 -5 3 0.55 0.38
 18 -5 4 0.58 0.76
 19 0 -1 0.27 1.65
 19 0 -2 2.94 1.79
 19 0 -3 2.47 3.07
 19 0 -4 10.49 4.12
 19 0 -5 1.77 1.99
 19 0 -6 0.93 1.84
 19 0 -7 1.29 2.75
 19 0 -8 13.81 5.47
 19 0 -9 1.65 2
 19 0 -10 2.69 2.66
 19 1 -1 0.06 1.19
 19 -1 -1 -4.71 3.19
 19 1 -2 -2.82 2.02
 19 -1 -2 -3.26 2.82
 19 1 -3 -1 1.98
 19 -1 -3 1.3 2.33
 19 1 -4 14.38 5.22
 19 -1 -4 15.6 5.14
 19 1 -5 0.5 0.99
 19 -1 -5 2.48 2.4
 19 1 -6 11.6 4.12
 19 -1 -6 9.18 3.91
 19 1 -7 1.58 1.27
 19 -1 -7 -1.3 1.79
 19 1 -8 -3.81 2.75
 19 -1 -8 1.38 2
 19 1 -9 0.18 1
 19 -1 -9 2.08 2.57
 19 1 -10 13.39 5.25
 19 -1 -10 5.85 3.58
 19 -2 0 -0.6 1.05
 19 -2 -1 1.61 1.38
 19 -2 1 1.15 1.58
 19 2 -1 -0.86 1.77
 19 -2 -1 -0.68 1.09
 19 -2 -2 2.2 1.98
 19 -2 2 2.68 2.05
 19 2 -2 5.09 3.26
 19 -2 -2 7.54 3.92
 19 -2 -3 -1.25 1.39
 19 -2 3 -0.17 0.9
 19 2 -3 -1.49 1.87
 19 -2 -3 1.78 1.69
 19 -2 4 2.71 2.1
 19 2 -4 11.06 4.83
 19 -2 -4 10.08 4.16
 19 -2 5 1.09 1.76
 19 2 -5 1.79 2.03
 19 -2 -5 -1 1.17
 19 -2 6 1 1.78
 19 2 -6 -0.27 1.62
 19 -2 -6 -0.5 1.45
 19 -2 7 3.85 2.85
 19 2 -7 0.43 1.06
 19 -2 -7 2.74 1.94
 19 -2 8 4.39 2.72
 19 2 -8 9.57 5.14
 19 -2 -8 4.49 3.29
 19 -2 9 1.55 1.69
 19 2 -9 7.34 4.54
 19 -2 -9 1.74 2.09
 19 -3 0 0.66 1.03
 19 -3 -1 -0.17 0.99
 19 -3 1 1.23 1.38
 19 -3 -2 -0.5 1.03
 19 -3 2 0.37 0.83
 19 3 -2 1.67 2.35
 19 -3 -2 0.29 1.21
 19 -3 3 -0.99 1.33
 19 3 -3 3.28 3.83
 19 -3 -3 -2.15 2.03
 19 -3 4 -1.2 1.47
 19 3 -4 1.24 2.42
 19 -3 -4 1.63 2.23
 19 -3 5 1.39 1.57
 19 3 -5 -0.81 1.48
 19 -3 -5 0.97 1.61
 19 -3 6 7.4 3.55
 19 3 -6 11.55 5.56
 19 -3 -6 10.01 4.24
 19 -3 7 -1.13 1.4
 19 3 -7 0.79 1.88
 19 -3 -7 -1.72 1.9
 19 3 -8 -3.03 2.55
 19 -3 -8 1.28 1.89
 19 3 -9 -1.24 1.22
 19 -3 -9 0.51 1.13
 19 -4 0 0.23 0.66
 19 -4 -1 0.7 1.1
 19 -4 1 0.59 1.22
 19 -4 2 -0.66 1.26
 19 -4 3 -3.29 2.07
 19 -4 -3 0.68 1.55
 19 -4 4 1.03 1.59
 19 4 -4 2.5 2.89
 19 -4 -4 0.53 1.18
 19 -4 5 -0.57 1.11
 19 4 -5 -0.84 2.35
 19 -4 -5 0.31 0.39
 19 4 -6 1.55 2.61
 19 -4 -6 -0.08 0.54
 20 0 -1 -0.1 0.75
 20 0 -2 1.9 1.92
 20 0 -3 2.73 1.99
 20 0 -4 0.78 1.32
 20 0 -5 0.72 0.83
 20 0 -6 16.07 5.18
 20 0 -7 0.09 0.6
 20 1 -2 2.87 2.14
 20 -1 -2 -1.37 2.35
 20 1 -3 -0.96 2.5
 20 -1 -3 -0.99 2.16
 20 1 -4 9.07 4.48
 20 -1 -4 8.41 4.45
 20 1 -5 4.88 3.21
 20 -1 -5 -5.95 3.4
 20 1 -6 7.93 4.21
 20 -1 -6 10.6 4.63
 20 1 -7 -0.21 0.81
 20 -1 -7 2.09 3
 20 -2 0 0.96 1.18
 20 -2 -1 1.62 1.81
 20 -2 1 2.79 2.23
 20 -2 -2 -0.15 1.25
 20 -2 2 1.15 1.62
 20 2 -2 1.12 2.25
 20 -2 -2 1.04 1.5
 20 -2 3 0.94 1.23
 20 2 -3 0.63 0.82
 20 -2 -3 -2.31 2.14
 20 -2 4 3.51 2.26
 20 2 -4 0.11 1.05
 20 -2 -4 4.57 3.01
 20 -2 5 1.35 1.89
 20 2 -5 -1.3 1.81
 20 -2 -5 -1.3 1.61
 20 -2 6 18.45 6.44
 20 2 -6 12.11 5.82
 20 -2 -6 12.27 5.3
 20 -3 0 -0.46 1.01
 20 -3 -1 1.01 1.35
 20 -3 1 -0.76 1.23
 20 -3 2 -0.32 0.61
 20 -3 3 -2.66 2
 20 3 -3 -0.83 1.77
 20 -3 -3 -1.47 2.16
 20 -3 4 0.53 1.38
 20 3 -4 3.6 2.91
 20 -3 -4 2.13 2.68
 20 -3 5 -0.83 1.59
 20 3 -5 0 1.82
 20 -3 -5 -0.86 1.09
 21 -1 -2 2.73 2.45
 21 -2 0 0.16 0.67
 21 -2 -1 -0.28 0.77
 21 -2 1 0.27 1.06
 21 -2 2 1.53 1.5
 21 -2 3 0.85 1.48

_iucr_refine_instructions_details
;
TITL exp_206_a.res in Pbca
    exp_206.res
    created by SHELXL-2018/3 at 13:16:03 on 31-Oct-2022
REM Old TITL exp_206 in Pbca
REM SHELXT solution in Pbca: R1 0.301, Rweak 0.359, Alpha 0.027
REM <I/s> 0.466 for 317 systematic absences, Orientation as input
REM Formula found by SHELXT: C10 N2 O2
CELL 0.71073 15.6718 6.8466 18.484 90 90 90
ZERR 8 0.0014 0.0006 0.0016 0 0 0
LATT 1
SYMM 0.5-X,-Y,0.5+Z
SYMM -X,0.5+Y,0.5-Z
SYMM 0.5+X,0.5-Y,-Z
SFAC C H N O S
UNIT 80 80 16 8 8

L.S. 4 0 0
PLAN  1
SIZE 0.48 0.36 0.27
TEMP 22(2)
CONF
list 4
fmap 2 53
MORE -1
BOND $H
ACTA
OMIT 0 2 0
OMIT 0 0 16
OMIT 2 1 0
OMIT 1 3 21
OMIT 7 1 11
REM <olex2.extras>
REM <HklSrc "%.\\exp_206.hkl">
REM </olex2.extras>

WGHT    0.130000    0.200000
EXTI    0.024964
FVAR       0.46930
S1    5    0.326513    0.823599    0.231130    11.00000    0.08712    0.08096 =
         0.03600    0.00411   -0.00186    0.00870
O1    4    0.084793    0.746293    0.433503    11.00000    0.03770    0.09267 =
         0.06207    0.00808    0.00037    0.00021
N1    3    0.341528    0.744471    0.438232    11.00000    0.03934    0.05790 =
         0.03569    0.00322   -0.00095   -0.00065
N2    3    0.297199    0.761879    0.500804    11.00000    0.04863    0.06597 =
         0.03276    0.00134    0.00034    0.00137
C6    1    0.302406    0.720745    0.373548    11.00000    0.04392    0.04341 =
         0.03707    0.00185   -0.00069    0.00029
C4    1    0.164455    0.743087    0.432421    11.00000    0.04059    0.05173 =
         0.04535    0.00326    0.00044    0.00095
C5    1    0.215085    0.720498    0.369799    11.00000    0.04356    0.05002 =
         0.03887    0.00062   -0.00405    0.00191
C8    1    0.422825    0.574788    0.293772    11.00000    0.06089    0.06196 =
         0.04354    0.00118    0.01091    0.00593
AFIX  43
H8    2    0.447903    0.493771    0.328106    11.00000   -1.20000
AFIX   0
C3    1    0.214140    0.761307    0.498954    11.00000    0.04605    0.06120 =
         0.03898    0.00585    0.00274    0.00194
C7    1    0.354064    0.696987    0.307474    11.00000    0.04806    0.05260 =
         0.03892   -0.00042    0.00385   -0.00190
C1    1    0.434180    0.755428    0.449090    11.00000    0.03949    0.08430 =
         0.05016    0.00205   -0.00532   -0.00455
AFIX 137
H1A   2    0.446063    0.823241    0.493419    11.00000   -1.50000
H1B   2    0.459733    0.824414    0.409403    11.00000   -1.50000
H1C   2    0.457345    0.625794    0.451552    11.00000   -1.50000
AFIX   0
C9    1    0.449678    0.588889    0.221711    11.00000    0.07326    0.08704 =
         0.05325   -0.01263    0.01834    0.00105
AFIX  43
H9    2    0.494777    0.516795    0.202836    11.00000   -1.20000
AFIX   0
C2    1    0.168540    0.780938    0.569549    11.00000    0.06159    0.11011 =
         0.04277    0.00273    0.00946    0.00656
AFIX 137
H2A   2    0.144590    0.657076    0.582973    11.00000   -1.50000
H2B   2    0.123693    0.875633    0.564931    11.00000   -1.50000
H2C   2    0.208031    0.822721    0.606111    11.00000   -1.50000
AFIX   0
C10   1    0.404456    0.715288    0.182926    11.00000    0.10174    0.08850 =
         0.03563   -0.00462    0.01132   -0.01111
AFIX  43
H10   2    0.414753    0.741202    0.134314    11.00000   -1.20000
AFIX   0
H5    2    0.185730    0.697629    0.326176    11.00000    0.05679
HKLF 4


REM  exp_206_a.res in Pbca
REM wR2 = 0.2593, GooF = S = 1.095, Restrained GooF = 1.095 for all data
REM R1 = 0.0799 for 1555 Fo > 4sig(Fo) and 0.1182 for all 2652 data
REM 134 parameters refined using 0 restraints

END  
     
WGHT      0.1505      0.2518 

REM Highest difference peak  0.394,  deepest hole -0.512,  1-sigma level  0.079
Q1    1   0.2462  0.8218  0.2341  11.00000  0.05    0.39

  REM The information below was added by Olex2.
  REM
  REM R1 = 0.0799 for 1555 Fo > 4sig(Fo) and 0.1182 for all 8934 data
  REM 134 parameters refined using n/a restraints
  REM Highest difference peak 0.39, deepest hole -0.51
  REM Mean Shift 0, Max Shift 0.000.

  REM +++ Tabular Listing of Refinement Information +++
  REM R1_all = 0.1182
  REM R1_gt = 0.0799
  REM wR_ref = 0.2593
  REM GOOF = 1.095
  REM Shift_max = 0.000
  REM Shift_mean = 0
  REM Reflections_all = 8934
  REM Reflections_gt = 1555
  REM Parameters = 134
  REM Hole = -0.51
  REM Peak = 0.39
  REM Flack = n/a

  
;
_olex2_submission_special_instructions  'No special instructions were received'
_oxdiff_exptl_absorpt_empirical_details
;
Empirical correction (ABSPACK) includes:
- Absorption correction using spherical harmonics
- Frame scaling
;
