# Supplementary material for: Exploring Three Avenues: Chemo- and Regioselective Transformations of 1,2,4-Triketone Analogs into Pyrazoles and Pyridazinones
Source: Int J Mol Sci. 2023 Sep 18;24(18):14234. doi: 10.3390/ijms241814234 (PMC10531707; doi:10.3390/ijms241814234)
Supplement: Supplementary file 1 [file ijms-24-14234-s001.zip › ijms-2578992-supplementary/SI_ijms-2578992/9b.cif]

data_exp_184
_audit_creation_date               2022-10-12
_audit_creation_method
;
Olex2 1.3
(compiled 2020.11.12 svn.r5f609507 for OlexSys, GUI svn.r6408)
;
_shelx_SHELXL_version_number       '2018/3'
_audit_contact_author_address      ?
_audit_contact_author_email        ?
_audit_contact_author_name         ''
_audit_contact_author_phone        ?
_publ_contact_author_id_orcid      ?
_publ_section_references
;
Dolomanov, O.V., Bourhis, L.J., Gildea, R.J, Howard, J.A.K. & Puschmann, H.
 (2009), J. Appl. Cryst. 42, 339-341.

Sheldrick, G.M. (2015). Acta Cryst. A71, 3-8.

Sheldrick, G.M. (2015). Acta Cryst. C71, 3-8.
;
_chemical_name_common              ?
_chemical_name_systematic          ?
_chemical_formula_moiety           'C15 H12 N2 O S'
_chemical_formula_sum              'C15 H12 N2 O S'
_chemical_formula_weight           268.33
_chemical_melting_point            ?
loop_
  _atom_type_symbol
  _atom_type_description
  _atom_type_scat_dispersion_real
  _atom_type_scat_dispersion_imag
  _atom_type_scat_source
 'C' 'C' 0.0033 0.0016 'International Tables Vol C Tables 4.2.6.8 and 6.1.1.4'
 'H' 'H' 0.0000 0.0000 'International Tables Vol C Tables 4.2.6.8 and 6.1.1.4'
 'N' 'N' 0.0061 0.0033 'International Tables Vol C Tables 4.2.6.8 and 6.1.1.4'
 'O' 'O' 0.0106 0.0060 'International Tables Vol C Tables 4.2.6.8 and 6.1.1.4'
 'S' 'S' 0.1246 0.1234 'International Tables Vol C Tables 4.2.6.8 and 6.1.1.4'

_shelx_space_group_comment
;
The symmetry employed for this shelxl refinement is uniquely defined
by the following loop, which should always be used as a source of
symmetry information in preference to the above space-group names.
They are only intended as comments.
;
_space_group_crystal_system        'orthorhombic'
_space_group_IT_number             61
_space_group_name_H-M_alt          'P b c a'
_space_group_name_Hall             '-P 2ac 2ab'
loop_
  _space_group_symop_operation_xyz
 'x, y, z'
 '-x+1/2, -y, z+1/2'
 '-x, y+1/2, -z+1/2'
 'x+1/2, -y+1/2, -z'
 '-x, -y, -z'
 'x-1/2, y, -z-1/2'
 'x, -y-1/2, z-1/2'
 '-x-1/2, y-1/2, z'

_cell_length_a                     6.6692(5)
_cell_length_b                     16.0059(11)
_cell_length_c                     24.8783(16)
_cell_angle_alpha                  90
_cell_angle_beta                   90
_cell_angle_gamma                  90
_cell_volume                       2655.7(3)
_cell_formula_units_Z              8
_cell_measurement_reflns_used      2838
_cell_measurement_temperature      295(2)
_cell_measurement_theta_max        29.1640
_cell_measurement_theta_min        4.0370
_shelx_estimated_absorpt_T_max     0.957
_shelx_estimated_absorpt_T_min     0.899
_exptl_absorpt_coefficient_mu      0.236
_exptl_absorpt_correction_T_max    1.00000
_exptl_absorpt_correction_T_min    0.28085
_exptl_absorpt_correction_type     multi-scan
_exptl_absorpt_process_details
;
CrysAlisPro 1.171.41.123a (Rigaku Oxford Diffraction, 2022)
Empirical absorption correction using spherical harmonics,
implemented in SCALE3 ABSPACK scaling algorithm.
;
_exptl_absorpt_special_details     ?
_exptl_crystal_colour              colourless
_exptl_crystal_colour_primary      colourless
_exptl_crystal_density_diffrn      1.342
_exptl_crystal_density_meas        ?
_exptl_crystal_density_method      ?
_exptl_crystal_description         block
_exptl_crystal_F_000               1120
_exptl_crystal_size_max            0.46
_exptl_crystal_size_mid            0.32
_exptl_crystal_size_min            0.19
_exptl_transmission_factor_max     ?
_exptl_transmission_factor_min     ?
_diffrn_reflns_av_R_equivalents    0.0509
_diffrn_reflns_av_unetI/netI       0.0488
_diffrn_reflns_Laue_measured_fraction_full  0.991
_diffrn_reflns_Laue_measured_fraction_max  0.853
_diffrn_reflns_limit_h_max         6
_diffrn_reflns_limit_h_min         -9
_diffrn_reflns_limit_k_max         21
_diffrn_reflns_limit_k_min         -17
_diffrn_reflns_limit_l_max         33
_diffrn_reflns_limit_l_min         -33
_diffrn_reflns_number              10931
_diffrn_reflns_point_group_measured_fraction_full  0.991
_diffrn_reflns_point_group_measured_fraction_max  0.853
_diffrn_reflns_theta_full          25.242
_diffrn_reflns_theta_max           31.056
_diffrn_reflns_theta_min           3.693
_diffrn_ambient_temperature        295(2)
_diffrn_detector_area_resol_mean   16.5253
_diffrn_detector_type              Sapphire3
_diffrn_measured_fraction_theta_full  0.991
_diffrn_measured_fraction_theta_max  0.853
_diffrn_measurement_details
;
List of Runs (angles in degrees, time in seconds):

  # Type    Start    End  Width  t~exp~   \w     \q     \k     \f   Frames
--------------------------------------------------------------------------
  1  \w    -89.00 -17.00   0.30   40.00    --  -22.85 151.00-126.00  240
  2  \w     -6.00  43.20   0.30   40.00    --  -22.85  72.00-169.00  164
  3  \w      0.00  31.20   0.30   40.00    --   21.29  77.00 120.00  104
  4  \w    -37.20   6.00   0.30   40.00    --  -22.85 -77.00-180.00  144
;
_diffrn_measurement_device         'four-circle diffractometer'
_diffrn_measurement_device_type    'Xcalibur, Sapphire3'
_diffrn_measurement_method         '\w scans'
_diffrn_radiation_type             MoK\a
_diffrn_radiation_wavelength       0.71073
_diffrn_source                     ?
_reflns_Friedel_coverage           0.000
_reflns_Friedel_fraction_full      .
_reflns_Friedel_fraction_max       .
_reflns_number_gt                  2188
_reflns_number_total               3627
_reflns_special_details
;
 Reflections were merged by SHELXL according to the crystal
 class for the calculation of statistics and refinement.
 
 _reflns_Friedel_fraction is defined as the number of unique
 Friedel pairs measured divided by the number that would be
 possible theoretically, ignoring centric projections and
 systematic absences.
;
_reflns_threshold_expression       'I > 2\s(I)'
_computing_cell_refinement         'CrysAlisPro 1.171.41.123a (Rigaku OD, 2022)'
_computing_data_collection         'CrysAlisPro 1.171.41.123a (Rigaku OD, 2022)'
_computing_data_reduction          'CrysAlisPro 1.171.41.123a (Rigaku OD, 2022)'
_computing_molecular_graphics      'Olex2 1.3 (Dolomanov et al., 2009)'
_computing_publication_material    'Olex2 1.3 (Dolomanov et al., 2009)'
_computing_structure_refinement    'SHELXL 2018/3 (Sheldrick, 2015)'
_computing_structure_solution      'SHELXT 2018/2 (Sheldrick, 2018)'
_refine_diff_density_max           0.243
_refine_diff_density_min           -0.272
_refine_diff_density_rms           0.051
_refine_ls_extinction_coef         0.0086(18)
_refine_ls_extinction_expression  
 'Fc^*^=kFc[1+0.001xFc^2^\l^3^/sin(2\q)]^-1/4^'
_refine_ls_extinction_method       'SHELXL-2018/3 (Sheldrick 2018)'
_refine_ls_goodness_of_fit_ref     1.049
_refine_ls_hydrogen_treatment      mixed
_refine_ls_matrix_type             full
_refine_ls_number_parameters       210
_refine_ls_number_reflns           3627
_refine_ls_number_restraints       26
_refine_ls_R_factor_all            0.0939
_refine_ls_R_factor_gt             0.0603
_refine_ls_restrained_S_all        1.065
_refine_ls_shift/su_max            0.000
_refine_ls_shift/su_mean           0.000
_refine_ls_structure_factor_coef   Fsqd
_refine_ls_weighting_details      
 'w=1/[\s^2^(Fo^2^)+(0.0907P)^2^+0.3807P] where P=(Fo^2^+2Fc^2^)/3'
_refine_ls_weighting_scheme        calc
_refine_ls_wR_factor_gt            0.1650
_refine_ls_wR_factor_ref           0.2018
_refine_special_details            ?
_olex2_refinement_description
;
1. Fixed Uiso
 At 1.2 times of:
  All C(H) groups
 At 1.5 times of:
  All C(H,H,H) groups
2. Restrained distances
 C1-S1A
 1.7 with sigma of 0.02
 C15-C16
 1.35 with sigma of 0.02
 C1-C14A
 1.35 with sigma of 0.02
 C16A-S1A
 1.7 with sigma of 0.02
 C1-C14
 1.35 with sigma of 0.02
 C1-S1
 1.7 with sigma of 0.02
 C16-C15
 1.4 with sigma of 0.02
 C15A-C16A
 1.4 with sigma of 0.02
 C14A-C15A
 1.4 with sigma of 0.02
 S1-C16
 1.65 with sigma of 0.02
 S1A-C16A
 1.65 with sigma of 0.02
 C14-C15
 1.45 with sigma of 0.02
 C15-S1
 2.3 with sigma of 0.02
 S1-C15
 2.5 with sigma of 0.02
3. Uiso/Uaniso restraints and constraints
Uanis(C16) \\sim Ueq, Uanis(C15) \\sim Ueq: with sigma of 0.01 and sigma for
terminal atoms of 0.02
Uanis(C15) = Uanis(C16A)
Uanis(C15A) = Uanis(C16)
Uanis(C14A) = Uanis(S1)
Uanis(C14) = Uanis(S1A)
4. Others
 Fixed Sof: S1A(0.8) C14A(0.8) H14A(0.8) C16(0.2) H16(0.2) C15(0.2) H15(0.2)
 S1(0.2) C15A(0.8) H15A(0.8) C16A(0.8) H16A(0.8) C14(0.2) H14(0.2)
5.a Aromatic/amide H refined with riding coordinates:
 C14A(H14A), C16(H16), C15(H15), C15A(H15A), C16A(H16A), C14(H14)
5.b Idealised Me refined as rotating group:
 C7(H7A,H7B,H7C)
;
_atom_sites_solution_hydrogens     mixed
_atom_sites_solution_primary       dual
_atom_sites_solution_secondary     ?
loop_
  _atom_site_label
  _atom_site_type_symbol
  _atom_site_fract_x
  _atom_site_fract_y
  _atom_site_fract_z
  _atom_site_U_iso_or_equiv
  _atom_site_adp_type
  _atom_site_occupancy
  _atom_site_site_symmetry_order
  _atom_site_calc_flag
  _atom_site_refinement_flags_posn
  _atom_site_refinement_flags_adp
  _atom_site_refinement_flags_occupancy
  _atom_site_disorder_assembly
  _atom_site_disorder_group
 S1A S 0.19213(16) 0.41192(6) 0.35857(4) 0.0658(3) Uani 0.8 1 d D . P A 1
 O1 O 0.3935(3) 0.22463(13) 0.17422(6) 0.0654(5) Uani 1 1 d . . . . .
 N2 N 0.4124(3) 0.19881(11) 0.33476(6) 0.0425(4) Uani 1 1 d . . . . .
 N1 N 0.4244(3) 0.12986(11) 0.30324(7) 0.0457(4) Uani 1 1 d . . . . .
 C14A C 0.553(2) 0.3738(10) 0.3827(7) 0.0695(15) Uani 0.8 1 d D . P A 1
 H14A H 0.677770 0.347687 0.383710 0.083 Uiso 0.8 1 calc R U P A 1
 C8 C 0.4161(3) 0.18060(13) 0.39160(7) 0.0430(5) Uani 1 1 d . . . . .
 C3 C 0.3959(3) 0.27783(13) 0.31407(8) 0.0415(5) Uani 1 1 d . . . . .
 C6 C 0.4157(3) 0.13827(14) 0.25115(8) 0.0459(5) Uani 1 1 d . . . . .
 C5 C 0.3966(3) 0.21932(15) 0.22395(8) 0.0475(5) Uani 1 1 d . . . . .
 C1 C 0.3951(4) 0.34837(13) 0.35188(7) 0.0467(5) Uani 1 1 d D . . . .
 C4 C 0.3855(4) 0.28841(15) 0.25990(8) 0.0463(5) Uani 1 1 d . . . . .
 C9 C 0.5871(4) 0.14667(16) 0.41378(9) 0.0544(6) Uani 1 1 d . . . . .
 C13 C 0.2462(4) 0.19486(15) 0.42192(8) 0.0509(5) Uani 1 1 d . . . . .
 C12 C 0.2498(4) 0.17510(16) 0.47644(9) 0.0585(6) Uani 1 1 d . . . . .
 C11 C 0.4197(4) 0.14137(16) 0.49907(9) 0.0616(7) Uani 1 1 d . . . . .
 C10 C 0.5880(4) 0.12689(18) 0.46812(10) 0.0622(7) Uani 1 1 d . . . . .
 C7 C 0.4263(4) 0.06062(17) 0.21842(9) 0.0618(7) Uani 1 1 d . . . . .
 H7A H 0.452478 0.013806 0.241501 0.093 Uiso 1 1 calc R U . . .
 H7B H 0.532221 0.065611 0.192482 0.093 Uiso 1 1 calc R U . . .
 H7C H 0.301096 0.052325 0.200153 0.093 Uiso 1 1 calc R U . . .
 C16 C 0.470(4) 0.462(2) 0.414(2) 0.0732(13) Uani 0.2 1 d D U P A 2
 H16 H 0.523971 0.501491 0.436965 0.088 Uiso 0.2 1 calc R U P A 2
 C15 C 0.276(3) 0.4575(13) 0.3972(12) 0.0709(12) Uani 0.2 1 d D U P A 2
 H15 H 0.183873 0.498812 0.406225 0.085 Uiso 0.2 1 calc R U P A 2
 S1 S 0.590(2) 0.3833(11) 0.3857(8) 0.0695(15) Uani 0.2 1 d D . P A 2
 C15A C 0.4991(11) 0.4468(4) 0.4133(4) 0.0732(13) Uani 0.8 1 d D . P A 1
 H15A H 0.586188 0.472692 0.437303 0.088 Uiso 0.8 1 calc R U P A 1
 C16A C 0.3106(8) 0.4745(3) 0.4041(3) 0.0709(12) Uani 0.8 1 d D . P A 1
 H16A H 0.253533 0.521103 0.420255 0.085 Uiso 0.8 1 calc R U P A 1
 C14 C 0.218(3) 0.3865(10) 0.3651(8) 0.0658(3) Uani 0.2 1 d D . P A 2
 H14 H 0.089462 0.370199 0.355455 0.079 Uiso 0.2 1 calc R U P A 2
 H11 H 0.429(4) 0.1287(17) 0.5380(12) 0.069(8) Uiso 1 1 d . . . . .
 H13 H 0.123(4) 0.2154(16) 0.4044(9) 0.056(7) Uiso 1 1 d . . . . .
 H9 H 0.698(5) 0.1365(19) 0.3912(12) 0.076(9) Uiso 1 1 d . . . . .
 H12 H 0.127(4) 0.1804(18) 0.4978(10) 0.064(7) Uiso 1 1 d . . . . .
 H10 H 0.702(5) 0.1056(19) 0.4841(11) 0.074(9) Uiso 1 1 d . . . . .
 H4 H 0.368(4) 0.3466(17) 0.2462(9) 0.057(7) Uiso 1 1 d . . . . .

loop_
  _atom_site_aniso_label
  _atom_site_aniso_U_11
  _atom_site_aniso_U_22
  _atom_site_aniso_U_33
  _atom_site_aniso_U_23
  _atom_site_aniso_U_13
  _atom_site_aniso_U_12
 S1A 0.0714(6) 0.0503(5) 0.0756(6) -0.0030(4) 0.0065(4) 0.0120(4)
 O1 0.0722(13) 0.0889(14) 0.0352(8) -0.0033(7) -0.0014(7) -0.0062(10)
 N2 0.0492(11) 0.0449(9) 0.0336(8) -0.0029(6) -0.0003(7) -0.0005(7)
 N1 0.0475(10) 0.0467(10) 0.0428(9) -0.0089(6) -0.0001(7) 0.0014(8)
 C14A 0.087(4) 0.061(3) 0.0612(18) -0.0100(17) -0.017(2) -0.004(3)
 C8 0.0517(12) 0.0421(10) 0.0352(9) -0.0014(7) 0.0009(8) -0.0027(9)
 C3 0.0384(10) 0.0445(10) 0.0416(10) 0.0013(7) 0.0002(8) -0.0018(8)
 C6 0.0373(10) 0.0599(13) 0.0406(10) -0.0096(8) 0.0004(8) 0.0007(9)
 C5 0.0385(11) 0.0678(14) 0.0362(10) -0.0026(8) -0.0008(8) -0.0026(9)
 C1 0.0598(14) 0.0437(10) 0.0367(10) 0.0012(7) 0.0024(9) -0.0001(10)
 C4 0.0452(11) 0.0541(12) 0.0396(10) 0.0024(8) 0.0004(9) -0.0010(9)
 C9 0.0534(14) 0.0662(14) 0.0436(11) 0.0028(9) 0.0004(10) 0.0057(11)
 C13 0.0580(14) 0.0501(12) 0.0446(11) 0.0006(8) 0.0061(10) 0.0072(11)
 C12 0.0726(17) 0.0583(14) 0.0446(12) 0.0013(9) 0.0149(12) 0.0052(12)
 C11 0.0830(19) 0.0627(15) 0.0389(11) 0.0019(9) 0.0013(12) -0.0036(13)
 C10 0.0672(17) 0.0735(17) 0.0459(12) 0.0076(10) -0.0070(12) 0.0032(13)
 C7 0.0602(15) 0.0724(16) 0.0528(13) -0.0227(11) -0.0017(11) 0.0058(13)
 C16 0.111(3) 0.052(3) 0.0568(15) -0.009(2) -0.012(2) -0.005(2)
 C15 0.117(3) 0.037(2) 0.059(2) -0.0078(15) 0.016(2) 0.001(2)
 S1 0.087(4) 0.061(3) 0.0612(18) -0.0100(17) -0.017(2) -0.004(3)
 C15A 0.111(3) 0.052(3) 0.0568(15) -0.009(2) -0.012(2) -0.005(2)
 C16A 0.117(3) 0.037(2) 0.059(2) -0.0078(15) 0.016(2) 0.001(2)
 C14 0.0714(6) 0.0503(5) 0.0756(6) -0.0030(4) 0.0065(4) 0.0120(4)

_geom_special_details
;
 All esds (except the esd in the dihedral angle between two l.s. planes)
 are estimated using the full covariance matrix.  The cell esds are taken
 into account individually in the estimation of esds in distances, angles
 and torsion angles; correlations between esds in cell parameters are only
 used when they are defined by crystal symmetry.  An approximate (isotropic)
 treatment of cell esds is used for estimating esds involving l.s. planes.
;
loop_
  _geom_bond_atom_site_label_1
  _geom_bond_atom_site_label_2
  _geom_bond_distance
  _geom_bond_site_symmetry_2
  _geom_bond_publ_flag
 S1A C1 1.701(2) . ?
 S1A C16A 1.705(4) . ?
 O1 C5 1.240(2) . ?
 N2 N1 1.356(2) . ?
 N2 C8 1.444(2) . ?
 N2 C3 1.370(3) . ?
 N1 C6 1.304(3) . ?
 C14A H14A 0.9300 . ?
 C14A C1 1.365(11) . ?
 C14A C15A 1.442(13) . ?
 C8 C9 1.379(3) . ?
 C8 C13 1.380(3) . ?
 C3 C1 1.470(3) . ?
 C3 C4 1.360(3) . ?
 C6 C5 1.469(3) . ?
 C6 C7 1.488(3) . ?
 C5 C4 1.424(3) . ?
 C1 S1 1.647(11) . ?
 C1 C14 1.367(15) . ?
 C4 H4 1.00(3) . ?
 C9 C10 1.389(3) . ?
 C9 H9 0.94(3) . ?
 C13 C12 1.393(3) . ?
 C13 H13 0.98(3) . ?
 C12 C11 1.375(4) . ?
 C12 H12 0.98(3) . ?
 C11 C10 1.381(4) . ?
 C11 H11 0.99(3) . ?
 C10 H10 0.92(3) . ?
 C7 H7A 0.9600 . ?
 C7 H7B 0.9600 . ?
 C7 H7C 0.9600 . ?
 C16 H16 0.9300 . ?
 C16 C15 1.358(14) . ?
 C16 S1 1.647(19) . ?
 C15 H15 0.9300 . ?
 C15 C14 1.441(17) . ?
 C15A H15A 0.9300 . ?
 C15A C16A 1.352(7) . ?
 C16A H16A 0.9300 . ?
 C14 H14 0.9300 . ?

loop_
  _geom_angle_atom_site_label_1
  _geom_angle_atom_site_label_2
  _geom_angle_atom_site_label_3
  _geom_angle
  _geom_angle_site_symmetry_1
  _geom_angle_site_symmetry_3
  _geom_angle_publ_flag
 C1 S1A C16A 92.7(2) . . ?
 N1 N2 C8 113.63(16) . . ?
 N1 N2 C3 122.61(16) . . ?
 C3 N2 C8 123.76(16) . . ?
 C6 N1 N2 119.20(17) . . ?
 C1 C14A H14A 124.9 . . ?
 C1 C14A C15A 110.2(10) . . ?
 C15A C14A H14A 124.9 . . ?
 C9 C8 N2 119.04(18) . . ?
 C9 C8 C13 121.71(19) . . ?
 C13 C8 N2 119.21(19) . . ?
 N2 C3 C1 117.97(17) . . ?
 C4 C3 N2 119.43(18) . . ?
 C4 C3 C1 122.58(19) . . ?
 N1 C6 C5 123.56(18) . . ?
 N1 C6 C7 117.1(2) . . ?
 C5 C6 C7 119.3(2) . . ?
 O1 C5 C6 121.4(2) . . ?
 O1 C5 C4 124.9(2) . . ?
 C4 C5 C6 113.65(18) . . ?
 C14A C1 S1A 112.5(7) . . ?
 C14A C1 C3 125.8(7) . . ?
 C3 C1 S1A 121.64(17) . . ?
 C3 C1 S1 125.9(6) . . ?
 C14 C1 C3 120.0(8) . . ?
 C14 C1 S1 113.9(10) . . ?
 C3 C4 C5 121.5(2) . . ?
 C3 C4 H4 117.4(13) . . ?
 C5 C4 H4 121.1(13) . . ?
 C8 C9 C10 118.9(2) . . ?
 C8 C9 H9 118.6(18) . . ?
 C10 C9 H9 122.5(18) . . ?
 C8 C13 C12 118.7(2) . . ?
 C8 C13 H13 119.8(15) . . ?
 C12 C13 H13 121.4(15) . . ?
 C13 C12 H12 119.7(15) . . ?
 C11 C12 C13 120.1(2) . . ?
 C11 C12 H12 120.0(15) . . ?
 C12 C11 C10 120.5(2) . . ?
 C12 C11 H11 122.2(15) . . ?
 C10 C11 H11 117.2(15) . . ?
 C9 C10 H10 120.5(18) . . ?
 C11 C10 C9 120.1(3) . . ?
 C11 C10 H10 119.4(18) . . ?
 C6 C7 H7A 109.5 . . ?
 C6 C7 H7B 109.5 . . ?
 C6 C7 H7C 109.5 . . ?
 H7A C7 H7B 109.5 . . ?
 H7A C7 H7C 109.5 . . ?
 H7B C7 H7C 109.5 . . ?
 C15 C16 H16 126.4 . . ?
 C15 C16 S1 107.2(15) . . ?
 S1 C16 H16 126.4 . . ?
 C16 C15 H15 121.2 . . ?
 C16 C15 C14 117.5(15) . . ?
 C14 C15 H15 121.2 . . ?
 C1 S1 C16 95.3(9) . . ?
 C14A C15A H15A 123.0 . . ?
 C16A C15A C14A 114.1(6) . . ?
 C16A C15A H15A 123.0 . . ?
 S1A C16A H16A 124.7 . . ?
 C15A C16A S1A 110.6(3) . . ?
 C15A C16A H16A 124.7 . . ?
 C1 C14 C15 104.8(14) . . ?
 C1 C14 H14 127.6 . . ?
 C15 C14 H14 127.6 . . ?

loop_
  _geom_torsion_atom_site_label_1
  _geom_torsion_atom_site_label_2
  _geom_torsion_atom_site_label_3
  _geom_torsion_atom_site_label_4
  _geom_torsion
  _geom_torsion_site_symmetry_1
  _geom_torsion_site_symmetry_2
  _geom_torsion_site_symmetry_3
  _geom_torsion_site_symmetry_4
  _geom_torsion_publ_flag
 O1 C5 C4 C3 -178.0(2) . . . . ?
 N2 N1 C6 C5 1.0(3) . . . . ?
 N2 N1 C6 C7 -179.07(18) . . . . ?
 N2 C8 C9 C10 -178.1(2) . . . . ?
 N2 C8 C13 C12 178.4(2) . . . . ?
 N2 C3 C1 S1A -116.30(19) . . . . ?
 N2 C3 C1 C14A 67.6(11) . . . . ?
 N2 C3 C1 S1 72.4(10) . . . . ?
 N2 C3 C1 C14 -101.8(9) . . . . ?
 N2 C3 C4 C5 -1.7(3) . . . . ?
 N1 N2 C8 C9 65.5(3) . . . . ?
 N1 N2 C8 C13 -112.3(2) . . . . ?
 N1 N2 C3 C1 -176.70(19) . . . . ?
 N1 N2 C3 C4 1.8(3) . . . . ?
 N1 C6 C5 O1 178.3(2) . . . . ?
 N1 C6 C5 C4 -0.8(3) . . . . ?
 C14A C15A C16A S1A 0.8(14) . . . . ?
 C8 N2 N1 C6 177.74(17) . . . . ?
 C8 N2 C3 C1 4.2(3) . . . . ?
 C8 N2 C3 C4 -177.33(19) . . . . ?
 C8 C9 C10 C11 -0.1(4) . . . . ?
 C8 C13 C12 C11 -0.6(4) . . . . ?
 C3 N2 N1 C6 -1.5(3) . . . . ?
 C3 N2 C8 C9 -115.3(2) . . . . ?
 C3 N2 C8 C13 66.9(3) . . . . ?
 C3 C1 S1 C16 177(2) . . . . ?
 C3 C1 C14 C15 -173.5(15) . . . . ?
 C6 C5 C4 C3 1.1(3) . . . . ?
 C1 S1A C16A C15A 0.1(7) . . . . ?
 C1 C14A C15A C16A -1.5(19) . . . . ?
 C1 C3 C4 C5 176.8(2) . . . . ?
 C4 C3 C1 S1A 65.2(3) . . . . ?
 C4 C3 C1 C14A -110.8(11) . . . . ?
 C4 C3 C1 S1 -106.1(10) . . . . ?
 C4 C3 C1 C14 79.7(9) . . . . ?
 C9 C8 C13 C12 0.7(4) . . . . ?
 C13 C8 C9 C10 -0.4(4) . . . . ?
 C13 C12 C11 C10 0.1(4) . . . . ?
 C12 C11 C10 C9 0.3(4) . . . . ?
 C7 C6 C5 O1 -1.6(3) . . . . ?
 C7 C6 C5 C4 179.2(2) . . . . ?
 C16 C15 C14 C1 -11(4) . . . . ?
 C15 C16 S1 C1 2(4) . . . . ?
 S1 C1 C14 C15 12(2) . . . . ?
 S1 C16 C15 C14 5(5) . . . . ?
 C15A C14A C1 S1A 1.5(16) . . . . ?
 C15A C14A C1 C3 177.9(8) . . . . ?
 C16A S1A C1 C14A -1.0(10) . . . . ?
 C16A S1A C1 C3 -177.5(3) . . . . ?
 C14 C1 S1 C16 -8(2) . . . . ?

loop_
  _diffrn_refln_index_h
  _diffrn_refln_index_k
  _diffrn_refln_index_l
  _diffrn_refln_intensity_net
  _diffrn_refln_intensity_u
 0 0 5 3.41 1.17
 0 0 -5 -0.44 0.61
 0 0 6 10.68 2.22
 0 0 -6 3.38 1.12
 0 0 -7 0.26 0.77
 0 0 7 -0.27 1.04
 0 0 -8 1636.48 23.35
 0 0 8 1551.35 22.95
 0 0 9 2.04 0.56
 0 0 -9 3.87 1.69
 0 0 -10 529.28 14.81
 0 0 10 493.07 14.24
 0 0 11 1.37 0.66
 0 0 12 2120.36 31.72
 0 0 13 13.74 3.42
 0 0 14 250.94 12.27
 0 0 15 1.88 0.71
 0 0 16 136.09 9.27
 0 0 17 1.78 1.1
 0 0 -19 5.25 3.07
 0 0 -20 -1.78 2.39
 0 0 -21 3 2.95
 0 0 -22 51.11 8.5
 0 0 -23 0.29 1.29
 0 0 -24 4.19 2.78
 0 0 -25 -2.26 1.57
 0 0 -26 8.7 3.84
 0 0 -27 0.44 0.87
 0 0 -28 99.57 13.01
 0 0 -29 0.27 0.93
 0 0 -30 15.61 5.49
 0 0 -31 1.66 1.97
 0 0 -32 1.43 2.67
 0 0 -33 3.12 3.03
 0 -1 5 -1.57 0.75
 0 -1 -5 -2.89 1.22
 0 -1 -6 24.32 3.35
 0 -1 6 1.1 0.65
 0 -1 7 -1.48 0.75
 0 -1 -7 -0.48 0.26
 0 -1 -8 0.06 0.32
 0 -1 8 -0.24 0.46
 0 -1 -9 0.51 0.5
 0 -1 9 0.11 0.38
 0 1 -10 0.65 0.71
 0 -1 10 0.48 0.38
 0 -1 -10 -0.36 0.5
 0 -1 11 -0.35 0.71
 0 -1 12 0.63 0.84
 0 -1 13 1 0.98
 0 -1 14 -1.38 1.14
 0 -1 15 -0.69 0.77
 0 -1 16 0.31 0.19
 0 -1 17 0.02 0.68
 0 1 -18 0.6 0.86
 0 -1 18 0.9 0.71
 0 1 -19 -1.98 2.4
 0 -1 19 -0.45 1.08
 0 -1 -19 -3.01 2.02
 0 -1 20 0.05 0.7
 0 -1 -20 0.82 0.9
 0 1 -20 0.88 1.06
 0 1 -21 -0.83 1.37
 0 -1 21 0.29 0.93
 0 -1 -21 1.84 1.23
 0 1 -22 0.63 1.61
 0 -1 22 -0.94 0.88
 0 -1 -22 0.58 1.04
 0 1 -23 -1.73 2.27
 0 -1 -23 -1.62 1.92
 0 -1 -24 -2.97 2.61
 0 1 -24 0.76 1.41
 0 1 -25 -0.35 1.32
 0 -1 -25 0.24 1.23
 0 -1 -26 0.89 1.74
 0 1 -26 -0.55 0.37
 0 1 -27 0.53 1.93
 0 -1 -27 1.1 1.93
 0 -1 -28 2.2 1.38
 0 1 -28 -2.19 2.23
 0 1 -29 0.04 0.51
 0 -1 -29 1.44 1.46
 0 1 -30 -3.19 2.75
 0 -1 -30 0.94 1.15
 0 1 -31 2.18 2.07
 0 -1 -31 -2.07 2.2
 0 1 -32 -1.83 2.21
 0 -1 -32 -3.9 3.51
 0 1 -33 -2.44 2.16
 0 -1 -33 1.68 2.5
 0 2 -4 1138.45 14.01
 0 2 4 1116.24 13.97
 0 2 -5 8922.98 38.98
 0 2 5 8737.65 39.36
 0 2 6 1869.07 18.23
 0 2 -6 1888.17 18.29
 0 2 7 2182.3 19.44
 0 2 -7 2167.79 19.15
 0 2 8 306.13 7.03
 0 -2 -8 350.36 11.09
 0 -2 8 305.97 10.23
 0 2 -8 305.83 7.04
 0 -2 9 2156.73 28.85
 0 2 9 2148.08 18.69
 0 2 -9 2104.11 18.29
 0 2 10 51.02 2.7
 0 -2 10 62.17 5.15
 0 2 -10 53.63 2.76
 0 -2 11 496.78 15.21
 0 2 -11 515.55 8.51
 0 2 11 488.69 8.44
 0 -2 12 1380.01 26.94
 0 2 12 1366.87 13.67
 0 2 -12 1416.06 12.81
 0 -2 13 1968.19 32.82
 0 2 13 1990.79 14.94
 0 -2 14 1105.21 25.83
 0 -2 15 1.95 1.12
 0 -2 16 126.62 8.92
 0 -2 17 13.54 2.95
 0 2 -18 192.76 14.7
 0 -2 -18 202.73 15.16
 0 -2 18 183.33 11.51
 0 -2 -19 95.11 10.94
 0 -2 19 91.29 8.61
 0 2 -19 105.1 11.3
 0 2 -20 290.84 18.99
 0 -2 20 272.77 15.15
 0 -2 -20 287.48 19.22
 0 -2 -21 5.01 2.97
 0 -2 21 1.83 1.34
 0 2 -21 10.83 4.55
 0 -2 22 25.04 4.87
 0 -2 -22 31.92 7.21
 0 2 -22 32.7 7.31
 0 2 -23 310.29 21.71
 0 -2 -23 315.77 22.27
 0 -2 23 319.29 19.16
 0 -2 -24 6.79 3.71
 0 -2 24 2.04 2.27
 0 2 -24 7.65 3.71
 0 2 -25 26.02 6.34
 0 -2 25 28.82 5.51
 0 -2 -25 20.54 5.51
 0 2 -26 6.46 2.81
 0 -2 -26 11.55 4.48
 0 2 -27 0.48 1.08
 0 -2 -27 0.64 0.46
 0 -2 -28 9.9 4.26
 0 2 -28 4.61 2.82
 0 2 -29 34.13 7.68
 0 -2 -29 38.41 8.45
 0 -2 -30 2.54 2.08
 0 2 -30 -1.53 1.84
 0 -2 -31 3.47 2.9
 0 2 -31 3.43 3.21
 0 2 -32 15.54 5.58
 0 -2 -32 13.49 5.21
 0 -2 -33 13.01 5.75
 0 2 -33 10.97 4.78
 0 3 1 2.54 0.88
 0 3 -1 1.94 0.95
 0 3 2 0.28 0.35
 0 3 -2 0.51 0.24
 0 3 3 -0.74 0.58
 0 3 -3 1.01 1.05
 0 3 -4 -0.15 0.3
 0 3 4 1.02 0.79
 0 3 5 -0.61 0.69
 0 3 -5 -1.28 0.83
 0 3 -6 -0.46 0.58
 0 3 6 -0.35 0.25
 0 3 -7 -0.55 0.67
 0 3 7 -0.65 0.87
 0 3 -8 -0.64 0.66
 0 3 8 1.09 0.75
 0 3 -9 -0.27 0.44
 0 3 9 0.24 0.22
 0 -3 10 -0.99 0.71
 0 3 10 0.4 0.34
 0 3 -10 -0.28 0.34
 0 -3 11 -0.41 0.42
 0 3 11 -0.63 0.45
 0 3 -11 -0.47 0.41
 0 -3 12 0.45 0.58
 0 3 -12 0.22 0.17
 0 3 12 -0.09 0.12
 0 3 13 0.04 0.19
 0 3 -13 -0.24 0.11
 0 -3 13 2.2 1.3
 0 -3 14 -0.38 0.47
 0 3 -14 0.34 0.43
 0 3 14 -0.3 0.26
 0 3 -15 -0.14 0.14
 0 3 15 -0.55 0.45
 0 -3 15 -0.12 0.11
 0 3 16 -0.03 0.08
 0 -3 16 0.65 0.67
 0 3 -16 -0.35 0.33
 0 3 -17 -2.55 2.16
 0 -3 17 -0.71 1.41
 0 3 17 0 0.19
 0 -3 -17 -1.53 1.76
 0 -3 18 0.95 0.95
 0 -3 -18 0.46 1.43
 0 3 -18 -1.21 1.89
 0 3 -19 -2.34 2.39
 0 -3 -19 -2.64 2.2
 0 -3 19 0.22 0.59
 0 -3 -20 -1.61 2.12
 0 3 -20 -3.62 2.77
 0 -3 20 -0.74 0.83
 0 -3 -21 -1.6 1.98
 0 -3 21 0.83 0.67
 0 3 -21 -2.32 2.72
 0 -3 -22 -1.89 1.94
 0 -3 22 -0.18 0.46
 0 3 -22 2.22 1.87
 0 -3 -23 -2.64 2.36
 0 -3 23 0.68 1.13
 0 3 -23 1.58 0.78
 0 3 -24 -2.74 2.63
 0 -3 24 0.81 1.62
 0 -3 -24 -0.99 1.31
 0 -3 -25 -1.86 1.69
 0 3 -25 0.66 0.12
 0 -3 25 -0.71 1.61
 0 3 -26 1.64 1.65
 0 -3 -26 0.6 0.96
 0 -3 26 -0.6 1.42
 0 3 -27 -0.1 0.81
 0 -3 -27 1.9 1.87
 0 -3 27 -1.37 2.06
 0 3 -28 0.54 1.14
 0 -3 28 0.94 1.42
 0 -3 -28 -2.59 1.53
 0 -3 -29 -3.16 2.98
 0 3 -29 0.91 1.19
 0 -3 -30 -0.13 0.75
 0 3 -30 1.56 1.56
 0 -3 -31 -0.08 0.44
 0 3 -31 -1.75 2.31
 0 -3 -32 1.59 1.75
 0 3 -32 -3.28 2.33
 0 3 -33 1.88 1.59
 0 -3 -33 -0.47 1.27
 0 4 0 6212.71 46.66
 0 4 -1 4117.61 38.37
 0 4 1 4043.77 38.26
 0 -4 -2 2017.25 14.35
 0 4 -2 2037.11 14.51
 0 4 2 2081.19 27.28
 0 4 -2 2098.25 26.9
 0 4 -3 9999 59.16
 0 4 3 8726.25 55.48
 0 4 4 121.44 6.63
 0 4 -4 126.2 6.71
 0 4 5 603.79 14.83
 0 4 -5 617.7 14.92
 0 4 6 524.17 13.62
 0 4 -6 508.63 13.45
 0 4 7 90.13 5.77
 0 4 -7 86.07 5.69
 0 4 -8 3574.01 35.84
 0 4 8 3685.06 36.21
 0 4 9 31.65 3.33
 0 4 -9 33.27 3.48
 0 4 -10 26.73 3.01
 0 4 10 27.03 2.93
 0 4 -11 92.84 5.57
 0 4 11 92.15 5.47
 0 -4 12 847.57 22.31
 0 4 -12 926.38 17.52
 0 4 12 889.94 17.41
 0 4 13 753.13 14.97
 0 -4 13 808.77 22.4
 0 4 -13 817.12 15.97
 0 -4 14 244.9 12.76
 0 4 -14 253.64 5.24
 0 4 14 226.7 8.09
 0 4 -14 233.74 8.61
 0 4 15 443.71 11.34
 0 4 -15 439.03 11.62
 0 4 -15 467.82 7.95
 0 -4 15 447.39 17.74
 0 -4 16 67.94 7.09
 0 4 -16 80.69 3.72
 0 -4 -16 83.85 9.18
 0 4 16 70.64 4.36
 0 4 -16 75.72 4.96
 0 4 -16 82.87 8.97
 0 4 -17 14.44 4.48
 0 -4 17 5.34 1.98
 0 -4 -17 12.36 4.63
 0 4 17 6.24 1.28
 0 4 -17 6.4 1.04
 0 4 -17 5.88 1.19
 0 -4 18 577.91 22.1
 0 4 -18 622.27 11.68
 0 4 -18 596.52 25.38
 0 4 18 604.87 11.72
 0 -4 -18 600.69 26.36
 0 4 19 2.48 0.65
 0 -4 -19 18.56 6.12
 0 4 -19 14 5.17
 0 -4 19 1.8 0.84
 0 -4 20 484.97 21.12
 0 4 -20 505.14 25.08
 0 -4 -20 508.18 25.96
 0 -4 -21 61.43 9.45
 0 -4 21 46.51 6.52
 0 4 -21 63.55 9.42
 0 -4 22 134.33 11.48
 0 4 -22 142.2 13.88
 0 -4 -22 137.24 14.04
 0 -4 -23 14.42 4.76
 0 4 -23 16.91 5.1
 0 -4 23 15.92 3.95
 0 -4 24 5.66 2.4
 0 -4 -24 8.04 3.65
 0 4 -24 10.21 4.17
 0 -4 -25 25.11 7.02
 0 -4 25 24.79 5.44
 0 4 -25 20.13 5.63
 0 -4 26 76.99 9.69
 0 -4 -26 69.06 10.52
 0 4 -26 70.6 10.34
 0 -4 27 7.08 2.84
 0 -4 -27 11.09 4.19
 0 4 -27 4.59 2.3
 0 4 -28 22.33 6.1
 0 -4 -28 23.42 6.46
 0 -4 28 24.93 6.13
 0 -4 29 3.95 2.43
 0 -4 -29 3.38 2.23
 0 4 -29 2.77 1.78
 0 4 -30 -0.69 1.25
 0 -4 -30 1.59 2.18
 0 -4 -31 25.2 7.69
 0 4 -31 24.75 7.23
 0 4 -32 9.04 4.49
 0 -4 -32 9.76 5.31
 0 -4 -33 32.06 8.97
 0 4 -33 33.19 8.68
 0 5 0 2.02 1.24
 0 5 1 2.9 1.25
 0 5 -1 -0.05 0.74
 0 5 2 2.47 1.37
 0 5 -2 2.44 1.13
 0 5 -2 2.11 0.55
 0 5 3 0.54 1.07
 0 5 -3 0.86 0.91
 0 5 -3 0.55 0.34
 0 -5 -3 -0.25 0.3
 0 5 4 0.35 0.86
 0 5 -4 -0.92 0.95
 0 -5 -4 0.13 0.2
 0 5 -4 -0.36 0.41
 0 5 -5 -2.75 1.33
 0 5 5 -0.41 0.75
 0 5 6 -1 0.63
 0 5 -6 -0.5 0.47
 0 5 -7 -1.55 1.19
 0 -5 7 -0.33 0.49
 0 5 7 -1.47 1.09
 0 5 -8 -1.17 0.46
 0 5 8 0 1.2
 0 5 9 -0.46 0.64
 0 5 -9 0.34 0.4
 0 5 -10 0.33 0.18
 0 5 10 -0.09 0.26
 0 5 -11 -0.54 0.67
 0 5 11 -0.04 0.5
 0 5 -12 -0.85 0.73
 0 5 12 -0.24 0.13
 0 5 13 -0.53 0.62
 0 5 -13 -1.2 0.96
 0 -5 -14 -1.75 1.35
 0 5 -14 -0.43 0.79
 0 5 -14 0.03 1.12
 0 -5 14 -0.03 0.26
 0 5 14 -1.13 0.82
 0 5 -15 0.37 0.66
 0 -5 -15 0.29 0.61
 0 5 15 -0.25 0.59
 0 -5 15 -0.25 0.63
 0 5 -15 -1.88 2.01
 0 5 16 -0.02 0.38
 0 -5 -16 -1.75 1.23
 0 -5 16 -0.25 0.43
 0 5 -16 0.11 0.74
 0 5 -16 0.31 0.59
 0 5 -17 -0.17 0.74
 0 5 17 -0.02 0.3
 0 5 -17 -0.85 1.41
 0 -5 17 -0.01 1.07
 0 -5 -17 0.27 1.09
 0 5 18 0.18 0.21
 0 -5 -18 -5.41 3.38
 0 -5 18 -0.66 0.57
 0 5 -18 -2.74 2.35
 0 5 -18 -0.31 0.56
 0 5 19 0.32 0.3
 0 -5 -19 -1.66 2.21
 0 5 -19 -1.53 1.98
 0 5 -19 0.41 0.49
 0 -5 19 -1.34 1.09
 0 5 -20 -3.32 3.2
 0 -5 -20 -2.57 2.78
 0 -5 20 -0.51 0.5
 0 5 -21 -2.25 2.39
 0 -5 -21 -1.44 2.01
 0 -5 21 0.58 0.56
 0 -5 22 0.32 1.06
 0 5 -22 -0.81 1.44
 0 -5 -22 3.15 2.19
 0 -5 23 -0.18 0.74
 0 5 -23 -0.24 0.94
 0 -5 -23 -0.64 1.54
 0 5 -24 -1.9 1.59
 0 -5 -24 0.22 1.06
 0 -5 24 1.57 1.58
 0 -5 -25 -1.01 1.33
 0 5 -25 1.38 0.51
 0 -5 25 1.37 1.68
 0 5 -26 1.21 1.51
 0 -5 -26 -1.13 1.57
 0 -5 26 0.14 0.65
 0 -5 27 1.26 1.76
 0 -5 -27 -2.97 3.06
 0 5 -27 -1.71 2.09
 0 -5 28 -1.61 1.97
 0 -5 -28 -2.71 2.35
 0 5 -28 -2.56 2.39
 0 -5 29 2.06 1.86
 0 5 -29 -1.64 1.64
 0 -5 -29 -0.87 1.42
 0 -5 -30 -0.76 0.13
 0 5 -30 0.35 1.19
 0 5 -31 -0.88 0.69
 0 -5 -31 0.87 0.3
 0 5 -32 -4.37 3.63
 0 -5 -32 -2.08 2.02
 0 -5 -33 -1.5 2.06
 0 6 0 312.17 13.32
 0 6 -1 499.08 16.98
 0 6 1 583.35 19.23
 0 6 -2 2426.46 36.05
 0 6 2 2368.53 36.08
 0 6 3 301.5 13.06
 0 -6 -3 251.09 5.82
 0 6 -3 250.46 5.81
 0 6 -3 304.26 14
 0 6 -4 290.8 7.49
 0 6 -4 301.76 12.6
 0 -6 -4 290.61 7.63
 0 6 4 313.67 12.97
 0 6 5 3072.7 39.88
 0 -6 -5 3179.83 29.73
 0 6 -5 3145.02 40.27
 0 6 -5 3126.85 28.8
 0 6 -6 925.97 22.08
 0 6 6 920.24 22.01
 0 -6 -6 908.21 17.56
 0 6 -6 903.45 16.96
 0 6 -7 62.52 5.7
 0 6 -7 64.6 4.97
 0 -6 -7 64.5 5.23
 0 6 7 70.45 6.06
 0 -6 8 103.4 5.18
 0 6 -8 160.69 8.42
 0 -6 -8 171.44 9.08
 0 6 -8 160.92 9.01
 0 6 8 159.53 9.14
 0 6 -9 320.24 12.77
 0 6 9 317.65 12.84
 0 -6 -9 344.2 13.68
 0 6 -9 314.74 12.81
 0 6 -10 375.7 14.03
 0 6 10 381.14 14.14
 0 6 -10 401.87 15.14
 0 -6 -10 427.06 16.09
 0 6 -11 29.3 3.82
 0 6 11 30.08 3.81
 0 6 -12 556.7 19.73
 0 6 -12 556.99 16.96
 0 6 12 520.81 16.12
 0 -6 -12 609.87 21.48
 0 6 13 382.62 13.71
 0 6 -13 422.35 18.13
 0 -6 -13 480.74 20.1
 0 6 -13 412.03 14.86
 0 6 -14 246.46 14.51
 0 6 14 222.41 10.5
 0 6 -14 220.27 10.38
 0 -6 -14 270.24 15.68
 0 -6 -15 105.55 10.38
 0 6 -15 82.33 6.2
 0 6 15 85.76 6.21
 0 -6 15 92.81 8.82
 0 6 -15 96.95 9.4
 0 6 16 31.25 3.8
 0 -6 -16 48.11 7.96
 0 6 -16 31.17 3.99
 0 -6 16 34.01 5.44
 0 6 -16 44.84 7.09
 0 6 -17 661.43 25.68
 0 6 17 647.07 17.66
 0 -6 -17 717.36 28.3
 0 6 -17 683.05 18.69
 0 -6 17 669.79 25.46
 0 6 -18 25.89 7.6
 0 6 18 3.73 1.17
 0 6 -18 3.76 1.45
 0 -6 -18 36.51 9.11
 0 -6 18 4.06 2.04
 0 6 19 1506.18 25.76
 0 -6 -19 1550.96 44.59
 0 6 -19 1481.27 41.41
 0 -6 19 1494.7 38.94
 0 6 -19 1567.99 27.72
 0 6 -20 116.36 12.42
 0 -6 20 87.18 9.44
 0 -6 -20 113.46 13.03
 0 6 -21 26.07 5.83
 0 -6 21 28.16 5.77
 0 -6 -21 22.43 5.02
 0 -6 22 237.71 16.49
 0 -6 -22 200.84 16.41
 0 6 -22 220.09 16.74
 0 6 -23 5.9 3.11
 0 -6 23 2.68 1.36
 0 -6 -23 7.91 4
 0 -6 -24 6.68 2.82
 0 6 -24 10.2 3.43
 0 -6 24 10.68 3.67
 0 -6 -25 12.17 4.87
 0 6 -25 11.9 4.23
 0 -6 25 8.13 3.09
 0 6 -26 18.32 5.34
 0 -6 -26 15.78 5.56
 0 -6 26 17.75 4.69
 0 6 -27 5.26 2.83
 0 -6 27 3.2 1.23
 0 -6 -27 2.84 2.25
 0 -6 28 6.29 2.9
 0 6 -28 7.33 3.34
 0 -6 -28 2.77 2.23
 0 -6 -29 16.71 5.38
 0 6 -29 23.69 6.37
 0 -6 29 28.87 6.85
 0 6 -30 -0.99 0.95
 0 -6 -30 3.15 2.72
 0 6 -31 31.93 7.91
 0 -6 -31 9.98 5.08
 0 -6 -32 3.04 3.1
 0 6 -32 2.11 2.01
 0 7 0 -3.23 1.78
 0 7 -1 -2.96 2.18
 0 7 1 -3.63 2.06
 0 7 2 -0.22 1.59
 0 7 -2 -1.63 1.11
 0 -7 -3 -0.11 0.21
 0 7 -3 0.36 0.31
 0 7 3 -1.5 1.67
 0 7 -3 0.17 0.88
 0 7 4 -1.14 0.89
 0 7 -4 1.99 2.28
 0 7 -4 0.3 0.23
 0 -7 -4 -0.97 0.46
 0 -7 -5 -0.74 0.39
 0 7 -5 0.6 0.49
 0 7 -5 1.94 2.03
 0 7 5 -1.79 0.48
 0 7 -6 0.59 0.25
 0 7 6 -0.38 0.77
 0 7 -6 -1.01 1.13
 0 -7 -6 -0.28 0.61
 0 -7 -7 0.75 0.44
 0 7 -7 -0.06 0.6
 0 7 7 -0.37 0.72
 0 7 8 -1.38 1.59
 0 -7 -8 1.35 0.89
 0 7 -8 -1.03 1.07
 0 7 -8 -0.98 1.23
 0 7 -9 -0.19 0.26
 0 7 9 -1.98 1.3
 0 -7 -9 -1.47 1.16
 0 7 -9 -0.41 0.83
 0 -7 9 -0.04 0.34
 0 7 -10 -0.96 1.19
 0 -7 10 0.77 0.49
 0 7 -10 0.16 0.4
 0 -7 -10 -0.06 0.72
 0 7 10 -0.69 1
 0 7 -11 -1.03 1.09
 0 7 11 -0.25 0.52
 0 7 -11 0.71 0.74
 0 -7 -11 1.29 0.9
 0 -7 -12 0.27 0.29
 0 7 12 -1.22 1.12
 0 7 -12 -0.39 0.82
 0 7 -12 -1.06 1.11
 0 7 13 -1.85 1.48
 0 7 -13 -0.78 0.99
 0 -7 -13 -0.56 1.26
 0 7 -13 -1.81 1.85
 0 7 14 -0.26 0.49
 0 -7 -14 0.63 0.18
 0 7 -14 -0.83 1.27
 0 7 -14 -0.45 1.12
 0 7 -15 -0.22 0.8
 0 7 15 -0.38 0.57
 0 7 -15 -0.39 0.84
 0 -7 -15 -1.02 1.88
 0 7 -16 0.47 1.46
 0 7 16 -0.03 0.49
 0 7 -16 -0.56 0.85
 0 7 -17 -0.6 1.21
 0 7 -17 0.02 0.42
 0 7 17 0.06 0.65
 0 -7 17 0.91 0.47
 0 -7 -18 -2.52 2.11
 0 7 -18 -1.54 1.29
 0 7 18 0.27 0.14
 0 7 -18 -1.68 1.79
 0 -7 18 0.82 1.22
 0 -7 19 0.63 1.11
 0 7 -19 1.51 1.64
 0 7 19 0 0.38
 0 7 -19 -0.87 1.16
 0 -7 -19 2.86 2.42
 0 7 -20 -1.28 1.74
 0 -7 20 1.89 1.97
 0 -7 -20 -0.32 1.16
 0 -7 21 -0.23 0.59
 0 -7 -21 1.68 1.22
 0 7 -21 -2.4 2.12
 0 -7 -22 1.33 0.97
 0 -7 22 3.99 2.63
 0 7 -22 -2.21 1.97
 0 -7 -23 1.45 1.81
 0 7 -23 -1.21 0.08
 0 -7 23 -0.13 1.03
 0 7 -24 -0.32 1.06
 0 -7 -24 -1.98 2.82
 0 -7 24 1.13 1.06
 0 7 -25 -1.33 1.57
 0 -7 -25 -1.77 2.03
 0 -7 25 0.25 0.75
 0 -7 -26 -3 2.61
 0 -7 26 1.86 2.26
 0 7 -26 1.41 1.91
 0 -7 -27 -0.39 0.38
 0 7 -27 0.69 1.15
 0 -7 27 0.74 1.06
 0 -7 -28 -1.48 2.14
 0 -7 28 1.1 1.56
 0 7 -28 0.42 0.86
 0 -7 29 0.16 0.45
 0 -7 -29 -0.85 1.45
 0 7 -29 -2.98 2.58
 0 7 -30 0.6 0.68
 0 -7 -30 -2.56 2.68
 0 -7 -31 6.07 4.28
 0 7 -31 0.45 1.31
 0 7 -32 -5.12 3.31
 0 -7 -32 -10.36 4.92
 0 8 0 50.57 6.82
 0 8 -1 141.82 9.81
 0 8 1 141.46 9.77
 0 8 -2 16.86 4.78
 0 8 2 23.06 4.55
 0 8 -3 53.56 2.32
 0 8 -3 58.68 6.73
 0 8 3 62.32 6.64
 0 8 4 201.87 12.04
 0 8 -4 197.3 11.84
 0 8 -4 189.53 5.66
 0 -8 -4 216.54 6.01
 0 8 -5 15.08 3.05
 0 -8 -5 19.59 2.04
 0 8 -5 17.5 1.9
 0 8 5 20.4 3.99
 0 8 -6 59.72 4
 0 8 -6 61.63 6.63
 0 8 6 65.59 6.81
 0 -8 -6 69.71 4.44
 0 -8 -7 150.85 7.15
 0 8 7 147.33 10.17
 0 8 -7 133.52 9.56
 0 8 -7 130.98 6.36
 0 8 -8 45.33 5.52
 0 8 8 46.72 5.53
 0 8 -8 45.15 4.08
 0 -8 -8 49.67 4.38
 0 -8 9 652 17.5
 0 8 -9 778.28 23.51
 0 -8 -9 809.47 20.02
 0 8 9 756.73 23.09
 0 8 -9 725.43 18
 0 8 -10 35.01 4.89
 0 8 -10 39.83 4.53
 0 -8 -10 41.28 4.77
 0 -8 10 32.12 3.35
 0 8 10 37.24 5.06
 0 8 -11 63.68 5.99
 0 8 11 61.64 6.47
 0 8 -11 63.48 6.6
 0 -8 -11 66.99 6.37
 0 8 12 136.48 9.64
 0 8 -12 126.76 9.17
 0 -8 -12 140.89 9.75
 0 8 -12 141.83 9.38
 0 -8 -13 105.1 8.99
 0 8 -13 103.03 8.53
 0 8 13 93.43 7.87
 0 8 -13 95.84 8.19
 0 8 -14 210.36 12.53
 0 8 14 203.49 11.79
 0 -8 -14 195.87 12.95
 0 8 -14 190.81 11.97
 0 -8 -15 51.41 7.68
 0 8 -15 48.21 6.96
 0 8 -15 35.92 4.85
 0 8 15 39.27 5.18
 0 -8 -16 422.25 21.09
 0 8 -16 401.48 18.78
 0 8 16 372.21 15.38
 0 8 -16 376.32 15.91
 0 8 -17 624.37 20.68
 0 -8 -17 629.52 26.7
 0 8 -17 619.27 24.2
 0 8 17 606.94 19.89
 0 -8 -18 33.2 7.44
 0 -8 18 29.83 5.76
 0 8 -18 28.15 4.32
 0 8 -18 37.18 6.97
 0 8 18 32.56 4.52
 0 -8 -19 201.02 15.45
 0 -8 19 235.29 16.58
 0 8 -19 203.62 14.45
 0 8 -19 225.34 12.78
 0 8 19 230.93 12.11
 0 8 -20 88.98 9.79
 0 -8 20 110.25 11.87
 0 8 20 106.95 8.22
 0 -8 -20 78.23 9.56
 0 -8 -21 10.71 3.74
 0 8 -21 12.93 3.85
 0 -8 21 16.35 4.53
 0 8 -22 0.07 0.62
 0 -8 -22 1.85 2.8
 0 -8 22 0.3 0.52
 0 -8 -23 4.04 3.48
 0 8 -23 2.67 1.44
 0 -8 23 6.51 3.17
 0 -8 24 13 4.36
 0 -8 -24 11.48 4.38
 0 8 -24 7.56 3.2
 0 -8 25 13.31 4.48
 0 8 -25 11.47 4.01
 0 -8 -25 12.05 5.28
 0 -8 -26 5.85 3.42
 0 8 -26 12.47 4.36
 0 -8 26 16.93 5.29
 0 -8 27 4.48 2.82
 0 8 -27 -2.51 1.81
 0 -8 -27 4.49 3.66
 0 -8 -28 0.03 1.08
 0 -8 28 -0.29 0.5
 0 8 -29 -0.07 1.22
 0 -8 29 2 1.9
 0 -8 -29 0.08 0.1
 0 8 -30 4.43 3.05
 0 -8 -30 -1.3 2.4
 0 -8 -31 5.71 3.93
 0 8 -31 6.57 3.71
 0 8 -32 32.43 8.12
 0 -8 -32 32.05 8.85
 0 9 0 -2.77 1.89
 0 9 1 -3.43 2.06
 0 9 -1 -1.27 1.27
 0 9 2 -2.48 1.97
 0 9 -2 0.73 0.08
 0 9 3 -2.99 2.1
 0 9 -3 -1.24 1.28
 0 9 -4 -0.3 0.31
 0 9 4 -0.9 1.21
 0 -9 -4 0.05 0.22
 0 9 -4 -2.38 1.93
 0 -9 -5 -0.49 0.37
 0 9 -5 -0.4 0.4
 0 9 5 -0.95 1.49
 0 9 -5 -3.13 2.23
 0 9 6 -2.19 1.58
 0 9 -6 -1.13 1.06
 0 9 -6 0.22 0.38
 0 -9 -6 -0.28 0.19
 0 9 7 0.07 0.48
 0 -9 -7 -0.73 0.73
 0 9 -7 0.45 0.51
 0 9 -7 -2.22 1.78
 0 9 -8 -0.27 0.5
 0 9 8 -0.26 0.96
 0 9 -8 -2.29 1.82
 0 -9 -8 -0.11 0.66
 0 9 -9 -0.75 0.95
 0 9 -9 -2.25 1.71
 0 9 9 -1.1 1.61
 0 -9 -9 -0.63 0.88
 0 9 -10 1.31 0.99
 0 -9 -10 0.5 0.14
 0 9 -10 0.69 0.8
 0 -9 10 -1.58 1.01
 0 9 10 -0.48 0.81
 0 9 -11 -0.52 0.87
 0 9 11 0.84 1.08
 0 -9 -11 0.49 0.25
 0 9 -11 -0.51 0.72
 0 9 -12 0.65 0.7
 0 -9 -12 -0.38 0.48
 0 9 -12 -0.52 1.11
 0 9 12 -0.22 0.39
 0 9 -13 0.25 0.54
 0 9 13 -0.19 0.62
 0 9 -13 -1.39 1.63
 0 -9 -13 -0.75 0.71
 0 9 -14 -0.11 0.41
 0 -9 -14 -1.5 1.49
 0 9 -14 -1.5 1.53
 0 9 14 -0.7 0.98
 0 9 15 -1.25 0.88
 0 -9 -15 -1.67 1.81
 0 9 -15 -0.36 0.54
 0 9 -15 -1.44 1.34
 0 -9 -16 0.07 1.46
 0 9 -16 -0.71 0.92
 0 9 -16 0.24 0.44
 0 9 16 0.54 0.64
 0 9 -17 -0.43 1.12
 0 9 -17 0.38 0.55
 0 -9 -17 0.56 0.86
 0 9 17 -0.6 1.04
 0 -9 -18 -0.02 1.06
 0 9 -18 1.25 1.14
 0 9 18 0.71 0.88
 0 9 -18 -0.61 0.66
 0 -9 -19 1.76 2.53
 0 9 -19 0.46 0.63
 0 9 19 -1.03 1.05
 0 9 -19 -0.84 1.51
 0 -9 19 -0.85 0.7
 0 9 20 1.14 1.17
 0 -9 -20 -0.41 2.06
 0 -9 20 0.55 1.14
 0 9 -20 0.27 0.77
 0 -9 21 0.4 0.44
 0 -9 -21 0.62 0.6
 0 9 -21 0.68 1.83
 0 -9 22 -2.18 1.97
 0 -9 -22 0.83 0.54
 0 9 -22 0.07 0.95
 0 -9 23 0.08 0.76
 0 -9 -23 -1.52 2.54
 0 9 -23 1.02 1.54
 0 -9 24 0.55 0.96
 0 9 -24 -1.52 1.79
 0 -9 -24 1.29 2.15
 0 -9 -25 1.7 1.84
 0 -9 25 0.51 1.13
 0 9 -25 -0.59 0.98
 0 -9 26 -1.18 1.35
 0 -9 -26 0.98 1.83
 0 9 -26 1.15 1.07
 0 -9 27 -1.32 1.47
 0 -9 -27 -4.31 3.79
 0 9 -27 -1.35 1.64
 0 -9 28 -0.78 0.65
 0 9 -28 -1.77 1.96
 0 -9 -28 -3.97 3.62
 0 -9 29 1.33 1.89
 0 9 -29 0.52 0.57
 0 -9 -29 2.32 2.65
 0 9 -30 0.68 1.14
 0 -9 -30 -2.73 2.54
 0 -9 -31 -1.02 1.6
 0 9 -31 -1.99 2.25
 0 -9 -32 0.41 1.16
 0 9 -32 -1.86 1.8
 0 10 0 41.45 6.38
 0 10 -1 62.81 7.64
 0 10 1 63.65 7.65
 0 10 2 130.7 11.59
 0 10 -2 134.49 11.48
 0 10 3 457.25 19.91
 0 10 -3 438.12 19.57
 0 10 4 414.3 18.77
 0 10 -4 391.78 18.27
 0 -10 -5 62.62 3.39
 0 10 -5 63.93 7.94
 0 10 -5 57.62 3.15
 0 10 5 59.22 7.49
 0 10 -6 176.85 12.61
 0 10 6 173.02 12.48
 0 -10 -6 172.87 6.66
 0 10 -6 166.57 6.33
 0 -10 -7 417.67 11.84
 0 10 7 417.64 19.04
 0 10 -7 418.06 11.34
 0 10 -7 422.18 19.29
 0 10 -8 2.17 0.72
 0 10 -8 -0.61 1.59
 0 10 8 0.02 1.45
 0 -10 -8 2.44 0.63
 0 10 9 100.94 9.36
 0 -10 -9 98.53 6.77
 0 10 -9 96.12 9.47
 0 10 -9 99.6 6.38
 0 10 -10 345.62 17.65
 0 -10 -10 324.35 13.08
 0 10 -10 315.45 12.18
 0 10 10 329.84 16.98
 0 -10 -11 314.25 13.74
 0 10 -11 310.88 12.75
 0 10 -11 310.83 16.29
 0 10 11 322.21 16.68
 0 -10 11 343.78 14.16
 0 10 12 23.9 4.49
 0 -10 -12 26.45 4.21
 0 -10 12 32.78 3.44
 0 10 -12 24.01 3.67
 0 10 -12 22.09 4.38
 0 10 13 136.81 10.85
 0 -10 -13 133.79 9.99
 0 10 -13 129.64 9.18
 0 10 -13 130.56 10.94
 0 10 -14 5.54 1.98
 0 -10 -14 4.35 2.12
 0 10 -14 3.56 1.7
 0 10 14 4.6 2.09
 0 10 -15 80.19 7.77
 0 10 15 79.7 8.46
 0 -10 -15 84.44 8.75
 0 10 -15 73.44 8.15
 0 10 16 11.63 3.25
 0 10 -16 9.81 2.66
 0 10 -16 11.37 3.24
 0 -10 -16 10.89 3.41
 0 10 17 23.82 4.39
 0 10 -17 23.38 4.4
 0 10 -17 24.79 4.62
 0 -10 -17 25.02 5.53
 0 10 18 10.44 2.98
 0 10 -18 11.67 3.38
 0 10 -18 8.87 2.77
 0 -10 -18 9.84 3.35
 0 -10 -19 66.41 8.93
 0 10 -19 69.01 8.18
 0 10 19 74.76 7.86
 0 10 -19 75.16 8.38
 0 -10 20 87.24 11.38
 0 10 20 82.46 8.26
 0 -10 -20 62.29 9.15
 0 10 -20 74.41 8.9
 0 -10 -21 38.48 7.31
 0 -10 21 46.94 8.37
 0 10 -21 39.01 6.66
 0 -10 22 11.28 4.32
 0 10 -22 6.03 2.12
 0 -10 -22 9.04 3.54
 0 -10 -23 1.78 1.3
 0 10 -23 4.17 2.28
 0 -10 23 2.64 2.25
 0 -10 -24 3.56 1.61
 0 -10 24 11.72 4.52
 0 10 -24 8.87 3.46
 0 -10 -25 5.86 3.26
 0 10 -25 10.08 3.77
 0 -10 25 12.44 4.42
 0 10 -26 -0.04 1.23
 0 -10 26 1.91 2.16
 0 -10 -26 -0.93 1.28
 0 -10 27 2.95 2.3
 0 10 -27 -0.73 1.14
 0 -10 -27 5.39 4.01
 0 -10 28 2.6 2.42
 0 10 -28 2.22 1.92
 0 -10 -28 2.66 3.08
 0 -10 -29 2.63 2.96
 0 10 -29 1.91 1.75
 0 -10 -30 13.78 5.78
 0 10 -30 16.68 5.57
 0 10 -31 5.42 3.5
 0 -10 -31 6.96 3.88
 0 -10 -32 26.17 8.49
 0 11 0 -0.96 1.63
 0 11 1 -1.36 1.83
 0 11 -1 -2.22 2.08
 0 11 -2 -0.44 1.34
 0 11 2 -1.39 1.78
 0 11 3 -0.55 1.3
 0 11 -3 -1.57 1.84
 0 11 -4 0.1 0.51
 0 11 4 -0.87 1.41
 0 11 5 0.78 0.86
 0 11 -5 -4.41 2.35
 0 11 6 -2.54 2.23
 0 -11 -6 0.58 0.45
 0 11 -6 0.19 0.03
 0 11 -6 -1.99 2.04
 0 11 -7 0.09 0.28
 0 11 7 -2.24 2.2
 0 11 -7 -2.9 2.17
 0 -11 -7 -0.39 0.44
 0 11 -8 -0.04 0.59
 0 -11 -8 -0.87 0.89
 0 11 8 -0.45 1.16
 0 11 -8 -0.09 0.59
 0 -11 -9 -0.41 0.54
 0 11 -9 -1.88 2
 0 11 9 -0.57 1.09
 0 11 -9 -0.56 0.9
 0 11 -10 0.22 0.21
 0 11 10 -2.02 2.03
 0 11 -10 -0.47 1.39
 0 -11 -10 0.04 0.3
 0 11 11 0.96 0.84
 0 11 -11 -0.25 0.84
 0 11 -11 1.02 0.68
 0 -11 -11 0.99 0.9
 0 -11 -12 -0.35 0.29
 0 11 -12 0.67 0.65
 0 11 -12 -0.01 0.48
 0 11 12 0.7 0.25
 0 11 -13 0.2 0.4
 0 -11 -13 -0.15 0.32
 0 11 13 1.21 1.34
 0 11 -13 -0.95 1.85
 0 -11 -14 0.24 0.92
 0 11 -14 2.01 1.51
 0 11 14 -1.66 1.97
 0 11 -14 0.3 0.21
 0 11 15 -0.11 0.61
 0 11 -15 -0.15 0.82
 0 -11 -15 0.72 1.29
 0 11 -15 0.97 1.15
 0 11 16 0.32 0.9
 0 11 -16 -1.03 1.4
 0 -11 -16 0.3 0.95
 0 11 -16 0.35 0.54
 0 11 -17 -0.7 1.25
 0 11 17 0.77 0.97
 0 11 -17 0.63 0.68
 0 -11 -17 -1.07 1.65
 0 11 -18 0.2 0.29
 0 -11 -18 -1.95 1.93
 0 11 18 -1.38 1.68
 0 11 -18 -0.52 0.53
 0 11 -19 0.53 1
 0 11 -19 -0.05 0.62
 0 11 19 0.38 1.15
 0 -11 -19 3.37 2.36
 0 -11 -20 -0.96 0.92
 0 11 20 1.28 1.64
 0 11 -20 -0.87 1.14
 0 -11 21 -1.88 1.83
 0 11 -21 -0.38 0.81
 0 -11 -22 1.91 2.3
 0 11 -22 0.15 0.88
 0 -11 22 -0.58 1.31
 0 -11 23 0.37 0.51
 0 -11 -23 0.79 1.6
 0 11 -23 -1.42 1.75
 0 -11 -24 -0.2 1.65
 0 -11 24 0.49 0.7
 0 11 -24 -0.07 0.78
 0 -11 -25 1.28 1.82
 0 11 -25 0.29 0.61
 0 -11 25 -1.8 1.96
 0 -11 26 -0.33 1.26
 0 11 -26 1.96 1.67
 0 11 -27 -3.76 2.64
 0 -11 27 -0.35 0.93
 0 11 -28 0.79 1.4
 0 -11 -28 -2.35 2.52
 0 -11 28 -0.61 2.23
 0 11 -29 -0.46 0.43
 0 -11 -29 -1.79 2.45
 0 11 -30 0.9 0.79
 0 -11 -30 -1.1 1.98
 0 -11 -31 -6.32 3.85
 0 11 -31 -0.2 1.34
 0 12 0 587.82 24.99
 0 12 1 147.04 13.32
 0 12 -1 156.47 13.69
 0 12 2 116.15 11.09
 0 12 -2 109.19 10.85
 0 12 -3 118.23 11.27
 0 12 3 120.21 11.32
 0 12 -4 197.31 14.46
 0 12 4 204.9 14.6
 0 12 -5 17.44 4.98
 0 12 5 19.15 5.17
 0 12 -6 210.14 14.67
 0 12 6 214.55 14.95
 0 -12 -7 71.49 4.27
 0 12 -7 73.54 4.01
 0 12 7 61.48 7.97
 0 12 -7 62.36 8.03
 0 12 -8 114.77 5.68
 0 12 8 115 10.96
 0 12 -8 102.25 10.73
 0 -12 -8 131.64 6.54
 0 12 9 -1.95 2.36
 0 -12 -9 0.05 0.11
 0 12 -9 0.72 0.64
 0 12 -9 -0.84 1.76
 0 12 -10 209.01 14.71
 0 12 -10 233.17 10.11
 0 -12 -10 253.23 11.33
 0 12 10 223.66 15.21
 0 -12 -11 19.57 3.39
 0 12 11 13.07 3.49
 0 12 -11 12.92 3.56
 0 12 -11 14.56 2.71
 0 12 -12 81.73 6.67
 0 12 12 79.52 9.09
 0 -12 -12 90.53 7.78
 0 12 -12 68.55 8.79
 0 12 -13 29.57 5.47
 0 12 -13 31.19 4.36
 0 -12 -13 36.69 5.09
 0 12 13 32.97 5.9
 0 12 -14 217.96 15.7
 0 12 -14 234.79 12.43
 0 12 14 265.54 17.33
 0 -12 -14 243.39 14.46
 0 -12 -15 1.56 1.32
 0 12 -15 0.84 0.2
 0 12 -15 -0.51 1.58
 0 12 15 -0.08 1.39
 0 12 16 19.99 4.41
 0 12 -16 16.46 3.51
 0 -12 -16 18.47 4.27
 0 12 -16 15.4 4.1
 0 -12 -17 2.35 1.32
 0 12 -17 3.4 1.65
 0 12 -17 1.98 1.28
 0 12 17 2.29 1.53
 0 12 -18 23.53 4.54
 0 12 18 24.03 5.01
 0 -12 -18 18.88 4.43
 0 12 -18 20.68 4.82
 0 12 -19 1.85 1.6
 0 12 -19 1.4 1.21
 0 -12 -19 0.36 1.04
 0 12 19 2 1.16
 0 12 20 17.19 4.36
 0 12 -20 18.36 4.32
 0 -12 -20 20.34 5
 0 12 -21 17.5 4.13
 0 -12 21 19.7 6.14
 0 -12 -21 20 5.43
 0 -12 22 2.59 2.22
 0 -12 -22 -0.96 1.69
 0 12 -22 -0.01 0.61
 0 -12 -23 1.97 2.13
 0 -12 23 2.76 1.98
 0 12 -23 2.41 1.88
 0 12 -24 52.11 8.19
 0 -12 -24 50.82 9.44
 0 -12 24 75.1 12.61
 0 12 -25 68.92 9.7
 0 -12 25 92.17 14.34
 0 -12 -25 72.58 11.61
 0 12 -26 23.73 5.92
 0 -12 -26 19.26 5.93
 0 -12 26 32.28 8.76
 0 12 -27 12.12 4.28
 0 -12 27 16.65 6.07
 0 12 -28 11.51 4.59
 0 -12 28 12.75 6.19
 0 13 0 -2.07 1.84
 0 13 1 -1.55 1.88
 0 13 -1 -0.27 1.77
 0 13 -2 -0.45 1.59
 0 13 2 -0.29 1.28
 0 13 3 0.02 0.64
 0 13 -3 0.84 0.91
 0 13 4 0.12 0.81
 0 13 -4 2.71 2.14
 0 13 -5 0.03 0.98
 0 13 5 2.03 1.17
 0 13 -6 -0.97 1.61
 0 13 6 1.14 1.34
 0 13 7 -1.1 1.62
 0 13 -7 -1.05 1.66
 0 13 8 -1.14 1.67
 0 13 -8 0.35 0.83
 0 13 9 0.84 0.33
 0 13 -9 0.68 0.97
 0 13 -10 -1.32 1.74
 0 13 10 -0.4 1.33
 0 13 11 -1.97 2.14
 0 13 -11 0.56 0.48
 0 13 12 0.68 1.45
 0 13 -12 0.2 0.9
 0 13 13 -1.35 1.65
 0 13 -13 -0.05 1.73
 0 13 14 -1.53 2.07
 0 13 -14 0.18 1.36
 0 13 15 1.52 0.99
 0 13 -15 3.55 2.83
 0 13 16 0.84 0.44
 0 13 -16 -0.73 1.17
 0 13 17 -0.35 1.45
 0 13 -17 -0.72 0.47
 0 13 -18 -0.85 0.3
 0 13 18 0.28 0.27
 0 13 19 -1.01 1.59
 0 13 -19 -1.02 1.79
 0 -13 22 1.67 2.17
 0 -13 23 -0.78 1.27
 0 -13 24 2.61 2.81
 0 -13 25 1.18 2.02
 0 -13 26 5.02 3.71
 0 -13 27 -2.87 3.23
 0 -13 28 -1.15 2.2
 0 14 0 295.49 19.08
 0 14 -1 454.41 23.48
 0 14 1 464.53 23.65
 0 14 -2 342.29 20.15
 0 14 2 333.46 19.97
 0 14 3 28.82 7.07
 0 14 -3 41.74 7.7
 0 14 4 171.6 14.42
 0 14 -4 168.22 14.35
 0 14 5 153.06 13.59
 0 14 -5 152.38 13.44
 0 14 6 25.19 5.62
 0 14 -6 19.63 5.28
 0 14 7 91.18 10.48
 0 14 -7 84.47 10.06
 0 14 -8 5.03 2.37
 0 14 8 2.44 0.74
 0 14 9 50.16 7.87
 0 14 -9 42.1 6.91
 0 14 10 39.11 6.74
 0 14 -10 38.06 6.63
 0 14 -11 29.54 5.98
 0 14 11 33.14 6.32
 0 14 12 73.46 9.68
 0 14 -12 68.78 9.53
 0 14 13 33.67 6.53
 0 14 -13 28.06 5.77
 0 14 -14 31.93 6.2
 0 14 14 39.14 7
 0 14 -15 51.52 7.74
 0 14 15 59.72 8.52
 0 14 16 18.24 4.7
 0 14 -16 18.49 4.77
 0 14 17 13.18 4.08
 0 14 -17 12.34 4.04
 0 14 -18 5.1 2.78
 0 14 18 9.89 3.43
 0 14 19 102.03 11.13
 0 14 -19 85.78 10.71
 0 -14 22 18.65 6.75
 0 -14 23 10.2 4.86
 0 -14 24 10.39 4.9
 0 -14 25 17.43 6.88
 0 -14 26 -1.31 3.14
 0 -14 27 -0.96 1.8
 0 15 0 -1.97 1.9
 0 15 -1 -0.68 1.36
 0 15 1 1.17 1.16
 0 15 -2 2.04 1.43
 0 15 2 -1.8 1.62
 0 15 -3 -2.44 1.58
 0 15 3 -3.01 2.41
 0 15 -4 2.62 1.88
 0 15 4 -1.88 1.64
 0 15 -5 2.16 2.06
 0 15 5 4.74 2.48
 0 15 6 -1.19 1.28
 0 15 -6 -0.1 0.95
 0 15 7 0.32 1.38
 0 15 -7 0.46 1.29
 0 15 -8 1.58 1.18
 0 15 8 0.01 0.53
 0 15 9 -1.25 1.4
 0 15 -9 -0.56 1.12
 0 15 -10 -0.65 1.44
 0 15 10 -1.48 1.91
 0 15 11 -2.51 2.83
 0 15 -11 -1.89 1.59
 0 15 -12 -0.85 1
 0 15 12 1 0.29
 0 15 -13 -0.27 1.35
 0 15 13 0.24 0.85
 0 15 14 -0.73 1.41
 0 15 -14 -2.3 2.37
 0 15 15 0.92 1.44
 0 15 -15 0.86 1.5
 0 15 -16 -0.92 1.26
 0 15 16 -1.06 1.71
 0 15 17 -0.84 1.67
 0 15 -17 -1.84 2.14
 0 15 -18 1.48 1.57
 0 15 18 0.49 0.9
 0 15 19 0.26 1.1
 0 15 -19 -1.56 1.93
 0 -15 23 0.48 1.45
 0 -15 24 0.87 1.55
 0 -15 25 0.11 1.24
 0 -15 26 -2.11 2.47
 0 -15 27 -0.89 2.65
 0 16 0 22.33 5.27
 0 16 1 5.19 2.72
 0 16 -1 6.2 3.08
 0 16 -2 42.68 7.62
 0 16 2 47.96 8.16
 0 16 -3 -1.78 1.83
 0 16 3 1.52 1.41
 0 16 4 33.79 6.7
 0 16 -4 31.09 6.52
 0 16 -5 18.49 5.11
 0 16 5 17.11 4.75
 0 16 6 29.18 6.17
 0 16 -6 32.04 6.72
 0 16 -7 -0.85 1.57
 0 16 7 -2.41 2.33
 0 16 -8 10.67 3.35
 0 16 8 11.35 4.01
 0 16 9 107.69 12.68
 0 16 -9 102.32 12.13
 0 16 10 95.22 12.13
 0 16 -10 78.76 10.25
 0 16 -11 4.68 2.17
 0 16 11 16.23 4.97
 0 16 12 16.29 4.77
 0 16 -12 18.03 4.82
 0 16 13 11 3.85
 0 16 -13 3.02 1.6
 0 16 14 37.28 7.13
 0 16 -14 14.45 4.53
 0 16 -15 1.21 0.89
 0 16 15 2.52 1.77
 0 16 16 -1.54 1.82
 0 16 -16 0.29 0.97
 0 16 -17 5.85 3.01
 0 16 17 9.87 3.78
 0 16 -18 20.55 5.66
 0 16 18 21.01 5.48
 0 16 19 3.43 2.37
 0 -16 23 51.31 12.52
 0 -16 24 13.45 7.11
 0 -16 25 15.49 7.77
 0 17 0 -0.78 1.56
 0 17 1 -0.31 0.47
 0 17 -1 0.65 0.47
 0 17 2 -0.29 1.05
 0 17 -2 2.72 2.02
 0 17 -3 0.25 1.19
 0 17 3 -0.24 0.77
 0 17 -4 -0.56 0.08
 0 17 4 -1.05 1.27
 0 17 -5 1.12 1.54
 0 17 5 2.89 2.56
 0 17 6 2.02 2.12
 0 17 -6 0.35 0.27
 0 17 7 -1.84 2.23
 0 17 -7 0.78 0.47
 0 17 8 -0.6 0.76
 0 17 -8 -0.35 1.96
 0 17 -9 2.26 1.99
 0 17 9 -1.7 1.88
 0 17 10 -0.03 0.9
 0 17 -10 1.63 1.84
 0 17 11 -0.22 0.5
 0 17 -11 -0.97 1.9
 0 17 12 -1.4 1.47
 0 17 -12 -1.13 1.46
 0 17 13 0.68 1.16
 0 17 -13 -0.76 1.33
 0 17 -14 3.49 2.61
 0 17 14 0.85 1.38
 0 17 -15 -1.63 1.65
 0 17 15 0.34 0.34
 0 17 16 -0.52 1.41
 0 17 -16 0.67 1.75
 0 17 -17 -4.31 3.2
 0 17 17 1.41 1.49
 0 17 18 0.44 0.45
 0 17 -18 0.46 1.43
 0 17 19 0.07 1.52
 0 18 0 81.74 11.72
 0 18 1 78.98 11.44
 0 18 -1 84.43 11.96
 0 18 2 6.15 3.73
 0 18 -2 5.24 2.98
 0 18 3 -1.74 2.03
 0 18 -3 -0.3 0.91
 0 18 -4 60.14 9.76
 0 18 4 50.32 8.93
 0 18 -5 3.91 1.93
 0 18 5 1.94 0.72
 0 18 6 2.74 2.23
 0 18 -6 -1.11 1.89
 0 18 -7 2.5 2.38
 0 18 7 -0.32 0.05
 0 18 -8 18.92 5.33
 0 18 8 20.26 5.55
 0 18 9 29.51 6.83
 0 18 -9 13.72 4.41
 0 18 -10 5.52 2.53
 0 18 10 17.14 5.2
 0 18 11 5.5 2.96
 0 18 -11 1.39 0.56
 0 18 12 27.48 6.4
 0 18 -12 10.14 3.91
 0 18 13 2.86 2.05
 0 18 -13 0.76 0.85
 0 18 -14 6.14 2.88
 0 18 14 15.12 4.94
 0 18 15 7.76 3.6
 0 18 -15 1.15 1.2
 0 18 -16 0.12 0.45
 0 18 16 0.71 1.07
 0 18 -17 2.98 2.15
 0 18 17 3.21 2.25
 0 18 18 8.6 3.98
 0 18 -18 4.22 2.9
 0 19 0 -1.7 2.31
 0 19 -1 2.55 1.89
 0 19 1 1.17 1.81
 0 19 -2 -0.19 1.18
 0 19 2 -0.11 0.74
 0 19 -3 -3.25 2.38
 0 19 3 -3.5 2.63
 0 19 4 -0.95 2.1
 0 19 -4 1.56 2.06
 0 19 5 -1.76 1.58
 0 19 -5 -0.31 1.56
 0 19 -6 -1.05 0.97
 0 19 6 -0.8 1.76
 0 19 -7 -0.64 0.13
 0 19 7 -1.47 1.88
 0 19 -8 0.69 1.2
 0 19 8 1.02 0.97
 0 19 9 0.56 0.93
 0 19 -9 0.27 0.62
 0 19 10 -0.8 0.6
 0 19 -10 -2.2 2.09
 0 19 11 1.46 1.81
 0 19 -11 1.03 1.92
 0 19 -12 -1.71 1.98
 0 19 12 -1.58 1.83
 0 19 13 -0.06 1.41
 0 19 -13 -0.64 1.34
 0 19 -14 0.61 1.24
 0 19 14 0.54 0.85
 0 19 -15 0.16 1.2
 0 19 15 0.49 1.07
 0 19 16 -0.95 1.79
 0 19 -16 -5.07 3.01
 0 19 17 -0.77 1.76
 0 19 -17 0.9 1.92
 0 19 18 0.36 1.11
 0 20 0 2.14 1.42
 0 20 1 2.87 2.29
 0 20 -1 1.39 2.05
 0 20 2 -0.38 1.62
 0 20 -2 0.37 1.11
 0 20 3 1.18 0.94
 0 20 -3 1.27 1.34
 0 20 -4 3.9 2.91
 0 20 4 3.1 2.1
 0 20 5 24.41 6.03
 0 20 -5 21 5.76
 0 20 -6 1.34 1.87
 0 20 6 1.56 1.72
 0 20 -7 2.23 1.88
 0 20 7 3.42 2.02
 0 20 8 1.11 1.28
 0 20 -8 -0.88 1.87
 0 20 -9 1.66 1.59
 0 20 9 7.86 3.48
 0 20 10 54.53 9.54
 0 20 -10 12.24 4.85
 0 20 11 -1.34 1.93
 0 20 -11 -0.35 0.79
 0 20 -12 19.79 6.21
 0 20 12 34.05 7.74
 0 20 13 23.7 6.47
 0 20 -13 10.4 4.35
 0 20 -14 29.85 7.61
 0 20 14 43.21 8.87
 0 20 15 10.37 4.71
 0 20 -15 7.27 4.05
 0 20 -16 3 2.8
 0 20 16 4.21 3
 0 20 17 1.63 2.16
 0 20 -17 0.59 1.17
 0 20 18 0.03 0.39
 0 21 0 1.65 1.74
 0 21 -1 -0.91 1.33
 0 21 1 2.88 2.18
 0 21 -2 -3.59 2.21
 0 21 2 4.71 2.92
 0 21 -3 -2.84 2.17
 0 21 3 0.94 1.5
 0 21 4 1.3 1.43
 0 21 -4 1.11 1.29
 0 21 5 -1.01 0.76
 0 21 -5 -1.23 1.37
 0 21 6 1.88 1.82
 0 21 -6 3.28 2.53
 0 21 -7 -4.45 2.84
 0 21 7 3.83 2.91
 0 21 -8 -1.85 2.34
 0 21 8 3.26 2.67
 0 21 9 1.17 1.47
 0 21 -9 -0.65 1.44
 0 21 -10 3.09 2.98
 0 21 10 -1.17 1.76
 0 21 -11 -2.81 2.28
 1 0 -3 -0.94 0.44
 1 0 -3 0.72 0.5
 1 0 -3 1.5 1.87
 -1 0 3 0.31 0.28
 1 0 -4 3.66 1.19
 -1 0 4 4.42 1.11
 -1 0 4 3.45 0.98
 1 0 -4 3.45 1.14
 1 0 -5 0.32 0.64
 1 0 -5 0.56 1.01
 -1 0 5 0.19 0.26
 -1 0 5 0.59 1.25
 -1 0 6 1446.85 23.14
 -1 0 6 1341.31 22.22
 1 0 -6 1356.05 22.53
 1 0 -6 1402.26 23.6
 1 0 6 1382.8 12.01
 1 0 -7 1.93 2.6
 -1 0 -7 0.19 0.34
 1 0 -7 0.7 0.63
 -1 0 7 -0.45 0.68
 -1 0 -8 573.07 10.53
 -1 0 -8 564.67 10.89
 -1 0 8 590.25 16.63
 1 0 8 605.02 10.96
 1 0 -8 548.82 15.73
 -1 0 9 0.91 0.52
 -1 0 9 0.83 0.62
 -1 0 -9 0.81 0.61
 1 0 -9 1.28 1.26
 -1 0 -9 -0.06 0.26
 -1 0 10 18.58 3.05
 -1 0 -10 16.65 1.79
 -1 0 10 9.5 1.33
 1 0 10 20.64 2.35
 1 0 -10 16.08 3.04
 -1 0 -10 16.01 2
 1 0 -11 0.01 0.95
 -1 0 11 0.18 0.3
 -1 0 -11 -0.67 0.44
 -1 0 11 -0.17 0.75
 1 0 11 -0.43 0.42
 -1 0 -11 -1.2 0.75
 -1 0 12 52.65 3.28
 1 0 12 106.61 6.02
 1 0 -12 104.17 8.95
 -1 0 12 101.34 7.88
 -1 0 -12 97.86 5.89
 -1 0 -12 96.75 4.21
 1 0 -13 -3.37 1.41
 -1 0 -13 -1.23 0.87
 -1 0 -13 0.74 0.48
 -1 0 13 -1.32 0.93
 -1 0 13 0.27 0.21
 1 0 -14 82.89 7.94
 -1 0 -14 71.45 3.11
 -1 0 14 79.33 7.26
 1 0 -15 123.92 15.53
 -1 0 15 0.16 1.33
 -1 0 16 970.69 29.72
 1 0 -16 928.75 29.41
 1 0 -17 132.12 15.34
 -1 0 17 7.96 3.05
 1 0 -18 22.1 4.57
 -1 0 18 20.27 3.97
 1 0 -19 10.83 5.8
 -1 0 19 -0.8 0.4
 1 0 -20 193.93 15.16
 1 0 -21 28.44 8.81
 1 0 -22 392.45 22.93
 1 0 -23 9.41 4.82
 1 0 -24 30.98 6.68
 1 0 -25 0.73 2.49
 1 0 -26 3.25 2.2
 -1 0 -27 -0.85 1.9
 1 0 -27 -2.91 2.53
 -1 0 -28 16.53 5.7
 1 0 -28 14.84 5.2
 1 0 -29 2.5 2.04
 -1 0 -29 -4.5 3.13
 1 0 -30 25.72 6.77
 -1 0 -30 27.09 7.84
 -1 0 -31 0.87 1.77
 1 0 -31 3.54 3.15
 1 0 -32 3.92 3.31
 -1 0 -32 4.84 4.06
 -1 0 -33 -2.71 3.24
 1 0 -33 2.43 3.01
 -1 -1 -2 4607.25 33.12
 -1 1 -2 4719.83 31.19
 -1 1 2 5446.81 36.59
 -1 -1 2 5496.84 37.04
 -1 -1 2 4482.71 32.89
 -1 -1 2 4920.09 33.49
 1 -1 2 5266.46 35.17
 1 1 2 4573.05 32.34
 1 1 -2 4574.4 32.2
 1 -1 -2 4717.77 34.59
 -1 1 -3 751.4 12.8
 1 -1 -3 780.06 14.15
 1 -1 -3 820.15 15.74
 -1 1 3 792.21 14.56
 1 1 3 776.06 13.42
 1 1 -3 776.74 14.32
 1 1 -3 751.89 14.49
 -1 -1 -3 763.66 13.49
 -1 -1 3 761.28 11.54
 -1 -1 3 755.29 13.5
 -1 -1 3 757.25 14.25
 1 1 -3 762.91 13.12
 -1 -1 3 754.26 14.25
 1 1 -3 752.43 11.46
 1 -1 -4 240.46 8.81
 1 1 -4 226.88 6.3
 -1 -1 4 222.49 8.28
 1 -1 -4 216.76 7.84
 -1 -1 -4 239.77 7.68
 1 1 4 233.53 7.34
 1 1 -4 218.65 7.79
 -1 -1 4 231.05 7.5
 -1 -1 4 235.87 8.54
 1 1 -4 229.03 8.4
 -1 1 4 255.8 8.87
 -1 1 5 823.43 16.19
 -1 -1 5 784.38 13.95
 1 1 -5 751.52 15.86
 -1 -1 -5 773.39 13.85
 1 -1 -5 778.6 17.1
 1 -1 -5 754.55 15.96
 1 1 -5 799.88 16.6
 -1 -1 5 758.25 16.36
 1 1 -5 826.61 12.54
 -1 -1 5 802.68 16.12
 -1 1 6 271.81 9.97
 -1 -1 6 278.48 10.21
 1 1 -6 288.02 10.56
 1 -1 -6 249.91 9.77
 1 -1 6 250.8 5.65
 1 1 -6 255.21 9.84
 -1 -1 6 280.57 8.28
 1 -1 -6 291.71 10.62
 -1 -1 -6 253.38 5.61
 -1 -1 6 266.74 10.45
 1 1 -6 298.08 7.87
 -1 -1 -6 280.14 8.42
 -1 1 6 243.86 9.85
 1 -1 -7 901.33 19.72
 1 -1 7 878.51 12.1
 -1 -1 -7 893.36 12.32
 -1 1 7 920.11 19.95
 -1 -1 7 975.05 15.67
 1 1 -7 917.8 20.07
 -1 -1 7 923.48 19.9
 -1 -1 -7 936.6 15.03
 1 -1 8 43.36 3.03
 1 -1 -8 39.58 4.33
 1 1 -8 42.48 4.62
 -1 -1 -8 42.62 2.89
 -1 -1 8 47.29 4.81
 -1 -1 -8 44.83 3.3
 -1 -1 8 44.37 3.31
 -1 1 9 269.01 11.93
 -1 -1 -9 252.11 7.71
 -1 -1 9 236.31 7.37
 1 -1 -9 249.71 11.29
 1 1 -9 246.33 11.16
 1 -1 9 241.38 7.57
 -1 -1 -9 271.19 8
 -1 -1 9 250.09 11.42
 1 -1 -10 4.51 0.35
 -1 -1 -10 9.05 1.4
 -1 -1 -10 8.41 1.55
 1 -1 10 8.29 1.51
 -1 -1 10 2.6 0.75
 -1 -1 10 6.51 1.79
 1 1 -10 6.62 1.88
 -1 -1 11 32.83 4.19
 -1 -1 -11 29.41 2.48
 1 1 -11 32.28 4.63
 -1 -1 11 13.43 1.73
 -1 -1 -11 28.23 2.93
 1 -1 -11 32.42 4.6
 1 -1 11 31.86 3.02
 -1 -1 12 729.83 20.88
 1 1 -12 737.1 22.22
 -1 1 12 766.22 22.16
 -1 -1 -12 436.69 9.49
 1 -1 -12 749.78 22.49
 -1 -1 -12 802.62 17.06
 1 -1 12 722.38 15.73
 -1 -1 13 15.9 1.58
 -1 -1 -13 44.95 3
 -1 -1 -13 26.83 3.22
 1 -1 -13 45.08 8.07
 1 1 -13 53.78 8.57
 -1 1 -13 42.38 2.77
 1 -1 13 53.49 4.57
 -1 -1 13 49.69 5.7
 -1 1 -14 -1.07 0.58
 -1 -1 14 -0.22 0.87
 -1 1 14 -0.12 0.17
 -1 -1 -14 -0.2 0.14
 -1 -1 14 0.2 0.21
 1 -1 14 -0.09 0.3
 -1 -1 -15 53.17 2.9
 1 -1 15 79.81 5.95
 -1 -1 15 28.29 1.88
 1 -1 -15 89.44 8.8
 -1 -1 15 79.83 7.71
 -1 1 15 31.19 2.11
 -1 1 -15 42.12 2.34
 1 1 -15 82.99 8.26
 1 1 -16 17.07 6.16
 1 -1 -16 21.81 6.57
 1 -1 16 0.79 0.94
 -1 -1 16 -0.9 1.47
 1 -1 -17 32.37 5.76
 1 1 -17 32.17 5.84
 -1 -1 17 27.9 4.81
 1 -1 17 30.16 4.27
 1 -1 18 17.25 3.26
 1 1 -18 18.61 4.52
 1 -1 -18 17.23 4.7
 -1 -1 18 16.45 3.83
 1 -1 19 -0.58 0.62
 1 -1 -19 2.2 2.26
 1 1 -19 -0.88 1.26
 -1 -1 19 1.79 1.63
 1 1 -20 5.45 2.34
 -1 -1 20 8.43 2.97
 1 -1 -20 7.35 3.33
 1 1 -21 39.21 7.26
 -1 -1 21 39.75 6.84
 1 -1 -21 40.46 7.63
 1 1 -22 108.34 11.96
 -1 -1 22 111.49 11.08
 1 -1 -22 110.45 12.17
 1 -1 -23 22.33 7.13
 1 1 -23 27.78 7.56
 -1 -1 23 14.75 4.24
 1 -1 -24 279.94 20.49
 1 1 -24 279.89 20.28
 1 1 -25 21.7 6.31
 1 -1 -25 21.73 6.5
 1 -1 -26 39.62 7.96
 1 1 -26 36.58 7.46
 1 -1 -27 4.84 3.16
 -1 -1 -27 0.56 1.23
 -1 1 -27 -0.6 1.81
 1 1 -27 3.95 2.54
 1 -1 -28 8.41 3.94
 -1 -1 -28 -0.59 1.67
 1 1 -28 3.23 2.68
 -1 1 -28 3.18 2.71
 1 1 -29 36.94 7.9
 1 -1 -29 42.1 8.55
 -1 1 -29 41.73 9.23
 -1 -1 -29 41.76 9.16
 -1 -1 -30 6.05 3.85
 -1 1 -30 3.25 3.15
 1 -1 -30 -5.28 3.61
 1 1 -30 2.8 2.08
 -1 -1 -31 27.49 8.04
 -1 1 -31 27.47 7.93
 1 1 -31 20.21 6.64
 1 -1 -31 22.59 6.93
 -1 1 -32 6.21 3.49
 -1 -1 -32 4.14 2.27
 1 -1 -32 7.26 3.7
 1 1 -32 10.93 4.89
 1 -1 -33 6.08 3.72
 1 1 -33 3.8 2.53
 -1 -1 -33 1.39 1.65
 -1 1 -33 4.3 2.98
 -1 -2 0 0.84 0.61
 1 2 0 3.28 1.33
 -1 -2 1 28.05 2.93
 1 -2 1 32.05 3.29
 -1 -2 -1 27.14 2.9
 1 2 1 27.46 2.87
 1 2 -1 25.71 2.69
 1 2 -2 50.87 3.73
 -1 -2 2 52.91 3.8
 -1 2 -2 37.32 2.73
 -1 -2 2 52.4 4.02
 -1 -2 -2 53.81 4.01
 -1 2 2 48 3.52
 1 2 2 54.68 3.82
 1 -2 2 56.79 3.99
 -1 2 3 2918.32 27.46
 1 2 3 2773.98 27.58
 -1 -2 -3 2938.74 29.95
 1 2 -3 2848.65 26.85
 1 -2 3 3206.61 28.87
 -1 -2 3 3010.5 29.71
 -1 2 -3 2637.59 24.03
 -1 -2 3 2911.83 28.09
 1 2 -3 2719.63 27.16
 1 -2 -3 2700.41 26.7
 -1 -2 4 64.26 4.51
 -1 -2 -4 63.97 4.4
 -1 -2 4 65.82 4.58
 1 2 4 60.15 3.98
 -1 2 4 61.5 4.5
 -1 -2 4 61.18 3.08
 -1 2 -4 89.18 4.92
 1 2 -4 53.72 3.85
 1 -2 -4 60.78 4.27
 1 2 -4 54.7 3.74
 1 2 -5 105.18 5.81
 -1 2 -5 123.18 5.5
 -1 -2 5 124.68 6.01
 1 2 -5 107.86 5.35
 -1 -2 5 112.69 6.15
 1 2 5 114.8 5.47
 -1 2 5 117.56 6.12
 1 -2 -5 104.72 5.8
 -1 -2 -5 126.91 6.06
 -1 -2 5 132.69 4.74
 -1 -2 5 100.89 6.01
 1 2 6 816.87 14.86
 -1 2 6 847.89 17.48
 -1 -2 6 817.05 17.34
 -1 -2 6 873.85 15.51
 -1 -2 6 769.93 17.85
 1 -2 -6 933.65 19.98
 1 2 -6 798.23 10.73
 1 -2 -6 783.25 17.47
 1 2 -6 801.28 17.63
 1 2 -6 801.89 14.71
 -1 -2 -6 877.39 15.78
 -1 2 -6 817.04 14.34
 1 2 -7 351.7 9.74
 -1 -2 7 387 10.39
 1 2 -7 343.84 11.92
 -1 -2 7 346.72 12.48
 1 2 -7 345.63 7.04
 -1 -2 -7 393.55 10.68
 1 -2 -7 347.36 12.14
 1 2 7 356.63 9.78
 1 2 8 1.36 0.57
 -1 -2 8 0.87 0.65
 1 -2 -8 4.58 1.82
 1 2 -8 -0.37 1
 -1 -2 8 0.82 0.36
 1 2 -8 0.28 0.13
 -1 -2 -8 0.37 0.35
 1 2 -8 0.88 0.36
 1 -2 9 163.07 6.54
 1 2 -9 163.96 8.95
 1 -2 -9 174.43 9.41
 -1 -2 9 117.11 5.58
 1 2 9 181.11 6.89
 -1 -2 -9 171.03 6.61
 -1 -2 -9 179.95 6.93
 -1 -2 9 175.17 9.44
 1 2 -9 167.77 6.63
 1 2 -9 180.86 5.65
 -1 -2 -10 0.15 0.19
 1 2 -10 -0.36 0.41
 1 2 -10 -2.68 2.08
 -1 -2 -10 0.4 0.47
 -1 -2 10 -2.96 1.72
 1 -2 10 -0.35 0.55
 -1 -2 10 -1.25 0.71
 1 2 10 0.4 0.08
 1 -2 -10 -1.75 1.42
 -1 -2 11 1227.67 27.13
 1 -2 11 1156.19 19.77
 -1 -2 -11 1104.29 19.55
 1 -2 -11 1170.04 26.93
 1 2 -11 1152.2 26.41
 -1 -2 -12 30.32 2.76
 1 -2 -12 31.67 4.89
 1 2 -12 30.19 4.84
 -1 -2 -12 23.67 2.87
 1 -2 12 35.22 3.71
 -1 -2 12 13.75 1.76
 -1 -2 12 31.67 4.54
 1 2 -13 303.32 14.89
 1 -2 -13 302.81 14.98
 -1 -2 13 316.51 14.79
 1 -2 13 311.52 11.28
 -1 -2 -13 266.91 10.23
 -1 -2 14 1.09 0.43
 1 -2 14 3.34 1.28
 1 -2 -14 12.02 5.77
 -1 -2 14 1.97 0.35
 1 2 -14 8.66 5.76
 -1 -2 -14 1.09 0.34
 1 2 -15 1.3 1.32
 1 -2 -15 1.99 1.43
 -1 -2 15 0.66 0.5
 -1 -2 15 1.42 0.69
 1 -2 15 -0.62 0.56
 -1 2 -16 4.19 0.77
 1 -2 16 4.43 1.44
 -1 2 -16 1.57 0.5
 -1 -2 16 2.32 1.08
 1 -2 -16 27.81 7.33
 -1 2 16 5.16 0.94
 1 2 -16 24.49 7.69
 -1 2 17 309.27 6.46
 -1 2 17 207.05 5.57
 1 2 -17 296.51 17.02
 1 -2 17 270.41 12.37
 1 -2 -17 280.6 16.77
 -1 -2 17 272.44 15.15
 1 2 -18 82.97 10.94
 1 -2 -18 92.23 11.17
 -1 -2 18 48.35 6.56
 1 -2 18 55.33 5.89
 -1 -2 19 49.62 7.04
 1 -2 -19 55.39 8.25
 1 -2 19 51.1 5.72
 1 2 -19 57.38 8.24
 1 2 -20 26.69 7.48
 1 -2 -20 28.82 7.79
 -1 -2 20 10.76 3.06
 1 -2 20 11.62 2.98
 1 2 -21 222.95 16.67
 -1 -2 21 211.01 14.85
 1 -2 -21 217.22 16.62
 1 -2 21 256.12 14.42
 1 -2 -22 7.04 4.47
 -1 -2 22 1.47 1.47
 1 -2 22 2.49 2.53
 1 2 -22 7.11 4.56
 1 -2 -23 29.58 6.96
 -1 -2 23 27.76 5.76
 1 -2 23 29.06 4.9
 1 2 -23 31.36 6.71
 -1 -2 24 150.22 14.31
 1 -2 -24 137.88 14.6
 1 2 -24 131.04 14.1
 1 -2 -25 114.23 13.54
 -1 -2 25 115.66 12.25
 1 2 -25 110 12.96
 1 2 -26 7.52 3.84
 1 -2 -26 5.14 2.84
 -1 -2 26 7.44 3.38
 1 2 -27 5.85 3.41
 -1 -2 -27 5.88 3.36
 -1 2 -27 5.39 3.21
 1 -2 -27 4.65 2.79
 1 -2 -28 7.8 4.04
 -1 -2 -28 6.75 3.89
 -1 2 -28 0.95 0.87
 1 2 -28 4.51 2.81
 1 2 -29 1.27 1.03
 -1 -2 -29 3 2.69
 1 -2 -29 4.85 3.18
 -1 2 -29 -0.48 2.31
 -1 2 -30 2.27 2.46
 -1 -2 -30 -1.3 1.2
 1 -2 -30 1.61 2.45
 1 2 -30 0.01 1.11
 1 -2 -31 5.34 3.27
 -1 2 -31 0 0.77
 1 2 -31 5.19 3.24
 -1 -2 -32 9.66 5.06
 -1 2 -32 6.2 3.69
 1 -2 -32 4.92 3.24
 1 2 -32 7.69 4.75
 -1 -2 -33 8.22 4.41
 -1 2 -33 17.77 6.77
 1 2 -33 12.1 5.46
 1 -2 -33 13.43 6.02
 1 3 0 321.16 11.9
 -1 -3 0 10.22 2.44
 -1 -3 -1 2852.35 31.4
 1 3 1 2630.71 29.75
 -1 -3 1 2841.01 31.58
 1 3 -1 2666.08 29.85
 -1 -3 -2 821.67 16.76
 1 3 -2 771.77 16.33
 1 3 2 834.9 17.1
 -1 -3 2 812.81 16.76
 -1 -3 2 815.17 14.63
 -1 3 2 856.79 14.65
 -1 -3 -3 451.23 12.2
 -1 -3 3 459.95 12.33
 -1 3 3 487.67 11.37
 1 3 -3 438.75 10.52
 1 3 3 444.53 12.14
 1 3 -3 428.14 11.86
 1 -3 -3 460.77 11.12
 -1 -3 3 464.58 11.21
 -1 -3 -4 1039.62 18.56
 1 3 -4 1027.53 17.46
 1 -3 -4 996.27 17.21
 1 -3 4 1105.38 18.17
 -1 3 -4 1010.1 15.86
 1 3 4 978.03 17.88
 -1 -3 4 1021.4 18.14
 -1 3 4 1066.03 17.89
 -1 -3 4 1044.17 17.88
 1 3 -4 962.76 17.97
 1 -3 5 -0.04 0.2
 1 -3 -5 -2.1 1.06
 -1 3 5 -0.7 0.58
 1 3 -5 0.54 0.65
 1 3 5 0.05 0.3
 -1 -3 5 0.27 0.17
 1 3 -5 0.56 0.48
 -1 3 -5 -1.25 0.75
 -1 -3 5 0.15 0.47
 -1 -3 -5 1.51 0.89
 -1 -3 5 0.49 0.32
 -1 -3 6 3.72 0.73
 -1 -3 -6 3.09 1.03
 1 -3 -6 2.07 0.77
 1 3 6 3.29 1.07
 -1 -3 6 2.92 0.95
 -1 3 6 3.94 1.13
 -1 3 -6 3.49 0.86
 1 3 -6 1.15 0.48
 -1 -3 6 2.48 0.93
 1 3 -6 1.36 0.2
 1 3 7 334.26 10.31
 -1 -3 7 345.85 10.33
 -1 -3 -7 366.73 11.15
 1 -3 -7 339.21 12.09
 -1 3 -7 332.65 8.97
 1 3 -7 347.38 12.2
 1 3 -7 334.15 10.52
 1 -3 -8 246.54 10.91
 1 3 -8 245.58 10.89
 -1 -3 8 235.29 10.69
 1 3 8 242.9 8.88
 1 3 -8 235.57 8.8
 -1 -3 8 233.45 8.78
 -1 3 -8 242.34 7.87
 -1 -3 -8 282.43 10.18
 1 3 9 132.68 6.56
 1 3 -9 122.74 7.83
 1 -3 -9 122.13 7.87
 -1 3 -9 132.37 6.01
 1 3 -9 129.46 6.7
 -1 -3 -9 128.75 6.67
 -1 -3 9 84.05 5.32
 -1 -3 9 128.96 8.4
 -1 -3 -10 40.62 3.71
 1 -3 -10 37.26 4.45
 -1 3 -10 44.4 3.7
 1 3 -10 41.56 2.19
 -1 -3 10 40.06 4.84
 1 3 10 42.33 3.68
 1 3 -10 40.32 4.88
 -1 -3 10 35.03 3.37
 1 3 -10 42.16 3.78
 1 3 11 811.36 16.19
 1 3 -11 804.82 16.18
 1 3 -11 762.61 21.63
 1 -3 -11 764.19 21.85
 1 -3 11 796.95 17.55
 -1 -3 11 804.93 22.42
 -1 -3 -11 723.71 16.36
 1 3 -11 752.95 9.54
 1 -3 -12 450.77 17.49
 1 3 12 504.12 12.53
 1 3 -12 511.43 12.57
 1 -3 12 474.29 14.1
 1 3 -12 451.15 17.38
 1 3 -12 454.15 7.97
 -1 -3 12 490.02 18.32
 1 3 -13 5.86 1.32
 1 3 13 5.07 1.28
 1 3 -13 2.36 2.29
 1 -3 -13 4.76 2.71
 -1 -3 13 5.08 1.58
 -1 -3 13 2.73 0.91
 -1 -3 -13 1.53 0.72
 1 -3 13 5.96 1.73
 1 3 -13 3.9 0.77
 -1 -3 14 11.87 2.98
 -1 -3 14 5.23 1.24
 -1 -3 -14 4.98 1.28
 1 3 14 13.61 2.04
 1 3 -14 12.11 1.46
 1 3 -14 10.46 2.56
 1 -3 -14 11.21 3.04
 1 -3 14 12.92 2.45
 1 -3 -15 3.63 1.79
 1 3 -15 1.19 0.59
 -1 -3 15 3.3 1.46
 1 -3 15 3.37 1.14
 -1 3 -16 4.18 1.08
 -1 3 16 4.34 1.05
 -1 -3 16 3 1.59
 1 3 -16 13.11 5
 1 -3 16 3.98 1.43
 1 3 -17 160.37 12.26
 -1 3 -17 160.47 5.98
 1 -3 17 170.14 10.27
 1 -3 -17 161.32 12.53
 -1 3 17 173.35 6.53
 -1 -3 17 155.4 11.75
 1 -3 18 1.05 0.65
 1 3 -18 15.55 6.23
 1 -3 -18 21.09 6.11
 -1 -3 18 0.71 0.53
 -1 3 -18 0.67 0.24
 1 3 -19 48.93 7.24
 1 -3 19 48.79 5.79
 -1 -3 19 46.2 6.52
 1 -3 -19 50.51 7.59
 -1 3 19 50.16 2.6
 1 3 -20 4.82 2.75
 1 -3 -20 5.94 3.18
 1 -3 20 2.29 1.47
 -1 -3 20 2.65 1.58
 1 -3 -21 2.17 2.29
 1 3 -21 1 2.45
 1 -3 21 0.25 0.67
 -1 -3 21 2.81 1.94
 -1 -3 22 55.81 7.93
 1 -3 22 54.39 6.78
 1 -3 -22 50.3 8.33
 1 3 -22 49.44 8.06
 1 3 -23 31 6.68
 1 -3 23 31.78 5.19
 -1 -3 23 28.44 5.87
 1 -3 -23 30.67 6.54
 -1 -3 24 2.26 1.47
 1 3 -24 1.54 2.09
 1 -3 24 1.69 1.22
 1 -3 -24 4.13 3.23
 1 3 -25 44.28 8.43
 1 -3 25 57.44 7.54
 1 -3 -25 46.76 8.71
 -1 -3 25 47.6 7.63
 1 3 -26 5.31 3
 1 -3 -26 9.93 3.92
 -1 -3 26 7.08 3.28
 1 -3 -27 13.11 4.55
 -1 -3 27 13.48 4.69
 -1 3 -27 12.6 4.86
 -1 -3 -27 14.98 5.54
 1 3 -27 12.39 4.38
 -1 -3 28 4.16 2.35
 -1 -3 -28 7.91 4.11
 -1 3 -28 4.65 3.08
 1 3 -28 6.08 3.11
 1 -3 -28 8.61 4.3
 -1 3 -29 6.46 3.65
 -1 -3 -29 2.99 1.47
 1 3 -29 9.05 3.81
 1 -3 -29 11.53 4.88
 -1 -3 29 4.5 2.68
 1 -3 -30 2.87 1.44
 -1 3 -30 13.07 5.47
 -1 -3 -30 2.73 2.66
 1 3 -30 8.43 4.08
 -1 3 -31 44.91 9.85
 1 -3 -31 46.53 10.29
 -1 -3 -31 50.2 10.88
 1 3 -31 42.69 9.18
 1 3 -32 -4.45 3.63
 -1 3 -32 -1.84 1.63
 -1 -3 -32 2.53 3.55
 -1 -3 -33 10.12 5.35
 1 -3 -33 3.26 2.85
 -1 -4 0 5.64 2.39
 1 4 0 827.09 17.79
 1 4 -1 3390.76 36.78
 -1 -4 1 4031.76 31.58
 1 4 1 3379.43 36.54
 -1 -4 1 3910.56 40.51
 -1 -4 -1 3946.29 41.29
 -1 -4 2 22.85 2.46
 -1 4 2 22.68 2.36
 -1 -4 -2 26.61 3.51
 -1 -4 2 25.85 3.27
 1 4 -3 12.56 1.94
 1 4 -3 12.66 2.54
 -1 -4 3 10.55 2.07
 1 -4 3 11.46 2.01
 1 -4 -3 8.77 1.48
 -1 4 3 9.41 1.59
 -1 -4 3 9.01 1.61
 1 4 3 8.91 2.2
 -1 -4 -3 10.7 2.19
 -1 -4 4 2398.74 26.28
 1 4 4 2249.49 30.13
 1 4 -4 2250.11 30.26
 1 -4 -4 2316.68 26.05
 -1 4 4 2397.25 25.95
 1 4 -4 2355.92 26.07
 -1 -4 -4 2561.5 33.2
 -1 -4 4 2694.11 33.78
 1 4 5 402.44 12.54
 -1 -4 5 466.16 13.74
 1 4 -5 407.17 12.87
 -1 -4 5 439.37 12.09
 1 -4 -5 377.77 10.84
 -1 4 5 439.26 11.75
 1 -4 5 527.49 13.97
 1 4 -5 397.46 11.17
 -1 -4 -5 484.88 14.26
 1 4 6 2.41 0.88
 1 -4 -6 4.32 1.34
 1 4 -6 5.31 1.75
 1 4 -6 7.24 2.04
 1 -4 6 2.09 0.8
 -1 -4 -6 3.86 1.08
 -1 -4 6 3.66 1.19
 -1 -4 6 2.64 0.95
 -1 4 6 4.2 1.27
 1 -4 -7 492.27 14.59
 1 4 -7 507.3 14.49
 -1 -4 7 524.98 8.11
 1 4 7 503.13 14.31
 -1 -4 7 565.57 14.9
 1 4 -7 509.41 14.67
 -1 -4 -7 574.68 15.61
 1 4 -8 863.25 20.08
 1 -4 -8 852.11 20.18
 1 4 8 862.98 18.77
 1 4 -8 854.46 18.84
 -1 -4 8 840.73 18.42
 -1 -4 -8 943.34 20.18
 -1 4 -8 839.82 14.68
 1 4 9 84.76 5.78
 1 -4 -9 80.4 6.48
 -1 4 -9 91.25 4.91
 -1 -4 9 85.33 5.96
 -1 -4 -9 98.03 6.64
 1 4 -9 84.92 5.93
 1 4 -9 86.66 6.65
 -1 -4 10 58.42 6.13
 -1 -4 -10 59.32 5.19
 1 4 -10 54.15 4.68
 -1 -4 10 49.29 4.46
 1 4 10 53.81 4.5
 1 4 -10 50.26 5.1
 1 -4 -10 52.39 5.38
 -1 4 -10 54.76 3.79
 -1 -4 11 3.89 1.24
 -1 -4 11 3.41 1.66
 1 -4 -11 5.94 2.1
 -1 -4 -11 4.1 1.3
 1 4 -11 3.14 1.22
 -1 4 -11 4.59 1.08
 1 4 11 4.29 1.23
 1 4 -11 3.55 1.06
 -1 -4 -12 440.03 14.42
 1 -4 -12 521.11 18.95
 1 4 -12 523.69 18.71
 -1 4 -12 532.95 12.13
 1 4 -12 627.98 15.96
 1 4 12 564.94 14.54
 -1 -4 12 557.12 19.94
 -1 -4 12 498.42 14.17
 -1 -4 13 55.38 4.68
 1 -4 13 69.4 5.9
 1 4 -13 63.81 6.75
 1 -4 -13 63.86 6.99
 -1 -4 13 70.04 7.27
 1 4 13 74.22 5.33
 -1 4 -13 70.95 4.79
 -1 -4 -13 37.29 4.08
 1 4 -13 76.64 5.44
 1 4 14 23.19 2.85
 1 4 -14 23.2 2.91
 1 4 -14 22.15 4.57
 1 -4 -14 21.48 4.38
 -1 4 -14 21.96 2.68
 -1 -4 14 21.4 4.2
 1 -4 14 22.08 3.39
 1 4 15 46.07 4.17
 1 -4 -15 51.32 7.43
 1 -4 15 46.42 5.13
 1 4 -15 41.14 3.82
 -1 -4 15 44.81 6.06
 1 4 -15 45.57 6.82
 -1 4 -15 46.28 4.03
 1 4 16 165.91 7.65
 1 -4 -16 184.35 13.71
 -1 4 -16 167.53 8.2
 1 4 -16 150.03 7.49
 -1 4 -16 156.54 7.62
 1 -4 16 152.66 9.84
 -1 4 16 165.02 7.86
 1 4 -16 168.28 13.05
 -1 -4 16 151.75 11.79
 1 4 17 327.22 10.82
 1 4 -17 294.95 17.05
 1 -4 -17 313.41 17.79
 -1 4 -17 308.89 10.54
 -1 4 -17 344.84 12.16
 1 -4 17 318.87 14.81
 -1 4 17 318 10.49
 -1 -4 17 291.83 16.51
 -1 4 -18 0.5 0.31
 -1 -4 18 -0.01 1.07
 -1 4 -18 0.5 0.49
 -1 4 18 0.41 0.06
 1 -4 18 0.16 0.53
 1 -4 19 3.13 1.53
 -1 4 -19 2.62 0.75
 1 4 -19 1.52 1.2
 1 -4 -19 2.17 0.7
 -1 4 -19 4.25 1.44
 -1 -4 19 4.16 2.13
 -1 4 19 4.18 0.96
 1 -4 -20 0.39 1.39
 -1 4 -20 -0.19 0.35
 1 4 -20 2.14 1.58
 -1 -4 20 0.88 0.41
 1 -4 20 -0.06 0.71
 1 -4 21 18.66 3.88
 -1 -4 21 15.59 4.27
 1 -4 -21 15.25 4.33
 -1 4 -21 22.65 3.4
 1 4 -21 19.39 4.92
 -1 -4 22 21.56 4.87
 1 -4 22 22.45 4.51
 1 -4 -22 21.09 5.2
 1 4 -22 23.73 5.62
 1 4 -23 2.67 2.33
 -1 -4 23 2 1.72
 1 -4 -23 2.04 1.89
 1 -4 23 3.01 1.76
 -1 -4 24 24.2 5.52
 1 -4 24 27.86 5.29
 1 -4 -24 27.68 6.61
 1 4 -24 28.39 6.37
 1 -4 25 9.51 3.17
 1 -4 -25 9.28 4.1
 -1 -4 25 7.47 3.26
 1 4 -25 5.85 3.84
 -1 -4 -26 23.96 6.77
 -1 -4 26 22.21 5.39
 -1 4 -26 23.73 6.21
 1 -4 -26 24.22 6.27
 1 4 -26 24.78 6.18
 1 -4 -27 -0.86 0.86
 -1 4 -27 -1.11 1.76
 -1 -4 -27 2.89 2.4
 -1 -4 27 -0.46 0.36
 1 4 -27 -0.34 1.19
 -1 -4 28 -0.02 1.2
 -1 -4 -28 -0.12 1.37
 -1 4 -28 2.88 2.43
 1 -4 -28 4.94 3.28
 1 4 -28 1.56 2.2
 1 4 -29 9.88 4.57
 -1 4 -29 7 3.79
 -1 -4 -29 4.03 2.77
 1 -4 -29 11.32 4.77
 -1 -4 29 7.07 3.66
 -1 4 -30 5.35 3.06
 -1 -4 -30 3.76 1.89
 -1 -4 30 2.95 2.07
 1 -4 -30 3.1 2.43
 1 4 -30 12.4 5.38
 -1 4 -31 -4.44 3.33
 -1 -4 -31 3.66 3.21
 1 -4 -31 -2.3 2.49
 -1 -4 31 -1.7 1.86
 1 4 -31 2.08 2.03
 -1 -4 -32 8.38 4.96
 1 -4 -32 1.46 2.53
 -1 4 -32 6.97 3.98
 1 4 -32 10.46 4.92
 1 5 0 47.36 5.78
 -1 5 1 257.7 7.59
 -1 -5 1 258.15 7.83
 -1 -5 2 2523.92 24.4
 -1 5 2 2495.33 23.57
 1 5 -2 2489.14 33.78
 1 5 2 2422.37 32.68
 1 5 -3 18.76 5.69
 -1 5 3 13.41 1.9
 -1 -5 3 13.64 1.91
 1 5 -4 875.44 20.45
 -1 5 4 867.69 15.5
 -1 -5 4 925.1 16.3
 1 5 -4 894.81 16.14
 1 5 4 865.3 20.45
 1 -5 -4 850.56 15.79
 1 5 -5 1664.64 23.36
 1 5 -5 1638.99 27.88
 -1 5 5 1544.82 21.35
 1 -5 -5 1613.65 23.26
 1 -5 5 1494.67 28.41
 -1 -5 5 1692.6 23.06
 1 5 5 1633.35 27.62
 1 5 6 31.14 3.64
 1 -5 -6 28.15 3.14
 1 5 -6 29.67 3.61
 1 5 -6 30.2 3.23
 -1 5 6 33.09 3.44
 -1 -5 6 36.21 3.72
 1 -5 6 26.74 3.46
 1 5 -7 190.33 9.6
 1 -5 -7 178.68 8.65
 1 -5 7 124.85 7.3
 1 5 7 190.54 9.54
 1 5 -7 190.15 8.9
 1 -5 -8 0.4 0.85
 1 5 -8 1.4 0.51
 1 5 8 4.42 1.69
 1 -5 8 1.14 0.55
 1 5 -8 1.18 0.46
 1 -5 -9 15.88 3.04
 1 5 -9 13.15 2.41
 1 5 9 13.78 2.5
 1 5 -9 15.65 2.76
 1 5 -10 439.16 14.9
 1 5 10 442.16 14.61
 1 -5 -10 434.85 16.05
 1 5 -10 425.38 15.62
 1 -5 -11 15.37 2.82
 1 5 11 22.82 3.3
 1 5 -11 17.73 3.19
 1 5 -11 18.61 3
 -1 -5 12 2.52 1.41
 1 -5 -12 -1.5 1.33
 1 5 12 1.79 1.08
 1 5 -12 0.77 0.4
 -1 5 -12 1.15 0.53
 1 5 -12 -1.22 1.53
 1 5 -13 54.45 6.18
 1 -5 -13 54.35 6.2
 -1 -5 13 55.1 6.55
 1 5 13 59.97 5.06
 -1 5 -13 57.56 4.12
 1 5 -13 61.74 5.29
 1 5 -14 1.59 1.42
 1 5 -14 -0.22 0.77
 1 5 14 2.14 0.89
 -1 -5 14 0.65 0.6
 -1 5 -14 1.01 0.61
 1 -5 -14 -0.36 0.25
 -1 5 -15 15.5 2.74
 1 5 15 14.56 2.49
 -1 5 15 16.31 2.75
 1 5 -15 15.98 2.69
 1 -5 15 14.55 3.05
 -1 5 -15 15.78 2.25
 -1 -5 15 13.79 3.56
 1 -5 -15 14.83 3.62
 1 5 -15 13.05 3.25
 -1 5 -16 1.57 0.53
 1 5 -16 2.27 0.99
 1 5 -16 -0.88 1.1
 1 -5 16 0.18 0.72
 -1 5 16 1.78 0.81
 1 -5 -16 3.09 2.11
 -1 -5 16 2.81 1.31
 1 5 16 1.2 0.64
 -1 5 -16 2.09 0.63
 -1 -5 17 21.46 4.72
 1 5 -17 17.64 4.15
 -1 5 -17 23.73 2.72
 1 5 -17 24.5 3.41
 -1 5 -17 21.96 3.27
 1 -5 17 22.59 4.12
 -1 5 17 22.77 3.16
 1 5 17 22.18 3.09
 1 -5 -17 19.98 4.7
 -1 -5 18 25.83 5.15
 1 5 -18 44.15 8.3
 -1 5 -18 26.71 3.41
 -1 5 -18 29.21 3.02
 1 5 18 28.78 3.42
 -1 5 18 28.3 3.42
 1 -5 18 28.63 4.63
 1 -5 -18 62.2 9.73
 1 5 -18 28.94 3.6
 1 -5 -19 361.58 20.39
 1 5 19 379.79 12.04
 1 -5 19 389.96 18.19
 -1 -5 19 345.33 19.31
 -1 5 19 364.61 11.76
 -1 5 -19 376.03 12.08
 -1 5 -19 390.43 11.75
 1 5 -19 350.78 19.49
 1 5 -20 83.38 11.53
 1 -5 20 59.41 7.26
 -1 -5 20 51.25 7.53
 -1 -5 21 304.16 19.16
 1 -5 -21 321.11 20.6
 1 -5 21 344.69 17.95
 1 5 -21 309.24 19.46
 1 5 -22 10.49 5.28
 -1 -5 22 3.49 1.9
 1 -5 22 1.01 0.91
 1 -5 -22 12.26 5.66
 -1 -5 23 1.38 0.83
 1 -5 23 1.87 1.34
 1 -5 -23 1.61 0.9
 1 5 -23 4.06 2.59
 1 -5 24 6 2.56
 1 5 -24 5.75 2.61
 1 -5 -24 3.43 1.94
 -1 -5 24 5.17 2.55
 1 5 -25 12.93 4.55
 -1 -5 25 11.04 3.74
 1 -5 25 14.72 4.1
 1 -5 -25 7.83 3.36
 1 5 -26 30.45 6.91
 -1 5 -26 36.53 8.04
 -1 -5 26 30.76 6.77
 -1 -5 -26 34.46 7.81
 1 -5 -26 25.1 6.46
 1 5 -27 0.09 0.81
 1 -5 -27 -3.02 3.43
 -1 5 -27 2.93 1.68
 -1 -5 -27 1.87 1.93
 -1 -5 27 2.99 2.6
 -1 5 -28 5.34 3.23
 -1 -5 -28 7.01 3.17
 1 5 -28 5.54 2.96
 -1 -5 28 7.22 3.36
 1 -5 -28 7.84 3.97
 -1 -5 29 -0.77 1.78
 -1 5 -29 2.37 2.61
 1 -5 -29 6.37 4.03
 1 5 -29 3.04 1.93
 -1 -5 -29 6.1 4.46
 -1 -5 30 0.83 1.37
 -1 5 -30 1.73 2.14
 -1 -5 -30 2.57 2.6
 1 5 -30 4.72 3.05
 1 -5 -30 1.18 1.97
 1 5 -31 0.79 1.26
 -1 5 -31 0.39 1.34
 -1 -5 31 2.22 1.82
 -1 -5 -31 0.18 0.65
 1 -5 -31 3.13 2.33
 -1 5 -32 -0.71 2.03
 -1 -5 -32 -1.43 1.87
 1 -5 -32 2.77 2.94
 -1 -5 32 0.37 1.24
 1 5 -32 2.35 3.07
 1 6 0 14.13 3.67
 1 6 1 104.29 7.18
 -1 -6 1 113.3 5
 -1 6 1 84.52 4.24
 1 6 -1 105.33 7.18
 -1 6 2 -0.58 0.4
 -1 -6 2 0.02 0.05
 -1 -6 3 421.06 10.25
 1 6 -3 436.44 15.12
 1 6 3 441.78 15.07
 1 6 4 115.99 7.78
 -1 -6 4 106.15 5.51
 -1 6 4 69.09 4.31
 1 -6 -4 123.76 6.03
 1 6 -4 132.21 6.14
 1 6 -4 115.33 7.81
 1 -6 -5 715.84 15.43
 1 6 5 701.17 18.96
 1 6 -5 735.56 15.38
 -1 -6 5 705.76 15.64
 1 6 -5 695.08 19.06
 1 -6 -6 563.87 14.36
 1 6 -6 599.98 18.26
 -1 -6 6 651.43 16.45
 1 6 -6 577.31 14.22
 1 -6 6 524.14 18.34
 -1 6 6 567.82 14.62
 1 6 6 583.31 17.48
 1 6 -7 318.6 13.35
 1 -6 7 236.98 11.52
 1 -6 -7 301.55 11.15
 1 6 7 318.76 13.28
 1 6 -7 301.63 11
 1 -6 8 73.65 6.06
 1 -6 -8 97.44 6.8
 1 6 -8 96.08 6.58
 1 6 -8 92.31 7.15
 1 6 8 92.95 7.11
 1 6 9 488.52 16.26
 1 6 -9 498.26 16.78
 1 6 -9 497.73 15.99
 1 -6 -9 482.31 15.98
 1 -6 -10 7.46 1.84
 1 6 10 9.87 2.23
 1 6 -10 8.36 2.06
 1 6 -10 8.06 2.11
 1 6 -11 26.27 3.92
 1 6 11 30.33 3.92
 1 6 -11 28.22 3.92
 1 -6 -11 28.68 4.21
 1 6 -12 420.44 16.68
 1 6 12 436.31 15.38
 1 6 -12 477.8 16.65
 1 -6 -12 435.06 17.52
 1 6 -13 88.44 7.72
 1 -6 -13 94.72 8.27
 -1 -6 13 89.52 8.81
 1 6 -13 98.39 7.42
 1 6 13 97.79 7.32
 1 6 -14 174.32 11.35
 1 -6 -14 176.19 11.98
 1 6 14 191.99 10.2
 -1 -6 14 182.57 12.6
 -1 6 -14 197.02 10.54
 -1 6 14 191.65 10.35
 1 6 -14 199 10.68
 1 6 15 8.55 2.01
 -1 6 15 8.27 2.23
 -1 6 -15 7.89 2.09
 1 6 -15 9.79 3.51
 1 -6 -15 9.46 3.58
 -1 -6 15 6.91 2.71
 1 6 -15 7.6 1.86
 1 -6 -16 117.66 11.11
 1 -6 16 127.55 9.98
 -1 -6 16 112.11 10.68
 -1 6 16 123.36 8.54
 1 6 -16 118.27 8.17
 -1 6 -16 117.41 8.1
 1 6 16 114.53 7.73
 1 6 -16 116.04 10.62
 1 6 17 327.32 13.09
 1 6 -17 302.29 16.86
 -1 6 17 347.79 14.06
 1 -6 17 360.39 17.07
 1 6 -17 368.58 14.78
 1 -6 -17 322.79 18.11
 -1 6 -17 355.67 14.28
 -1 -6 17 331.27 18.64
 -1 6 18 1.23 0.6
 -1 6 -18 1.9 1.08
 1 -6 -18 11.76 6.36
 1 6 18 1.62 0.91
 -1 -6 18 -0.61 0.91
 1 6 -18 8.5 4.76
 1 6 -18 0.24 0.23
 1 -6 18 1.16 0.54
 1 -6 -19 7.93 4.41
 1 6 -19 3.17 1.38
 -1 6 19 3.06 1.29
 -1 6 -19 2.41 1.05
 1 6 19 2.68 1.11
 1 -6 19 1.38 0.51
 1 6 -19 6.71 4.12
 -1 -6 19 1.99 1.25
 1 6 -20 174.92 13.88
 1 -6 -20 173.59 14.23
 1 -6 20 203.51 14.08
 -1 -6 20 185.33 15.16
 1 6 -21 67.5 8.97
 1 -6 -21 57.99 8.21
 -1 -6 21 64.53 8.95
 1 -6 21 73.73 8.69
 1 -6 -22 25.25 5.29
 -1 -6 22 28.64 6.12
 1 -6 22 32.15 5.81
 1 6 -22 29.23 5.97
 -1 -6 23 0.89 1.28
 1 -6 23 -1.24 1.64
 1 6 -23 -1.7 1.03
 1 -6 -23 1.27 1.49
 1 -6 24 19.35 4.79
 1 -6 -24 13.76 4.24
 -1 -6 24 16.32 4.78
 1 6 -24 13.67 4.14
 1 -6 25 3.32 2.39
 1 6 -25 4.31 2.87
 -1 -6 -25 1.21 1.76
 1 -6 -25 0.11 0.72
 -1 6 -25 3.87 2.35
 -1 -6 25 2.62 2.15
 -1 -6 -26 3.36 3.13
 -1 -6 26 0.71 1.19
 -1 6 -26 3.37 2.38
 1 6 -26 0.38 1.44
 1 -6 -26 1.11 1.73
 -1 -6 -27 -5.57 4.49
 -1 6 -27 0.02 0.87
 1 -6 -27 -1.37 2.71
 1 6 -27 0.44 1.89
 -1 -6 27 0.34 1.4
 -1 -6 28 2.3 2.66
 1 6 -28 0.47 0.76
 -1 -6 -28 -0.35 1.77
 1 -6 -28 2.29 2.37
 -1 6 -28 1.7 1.6
 -1 -6 29 -1.55 1.99
 -1 6 -29 -0.24 1.39
 -1 -6 -29 1.86 2.75
 1 -6 -29 -1.18 1.62
 1 6 -29 -2.04 2.1
 -1 -6 30 -0.46 1.41
 -1 6 -30 1.63 1.01
 -1 -6 -30 0.13 0.4
 1 -6 -30 0.04 1.08
 1 6 -31 1.59 1.05
 -1 -6 31 -0.4 1.24
 -1 -6 -31 0.42 0.91
 -1 6 -31 -1.45 0.75
 1 -6 -31 1.14 2.21
 -1 -6 -32 -2.03 2.21
 1 -6 -32 -2.7 2.56
 1 6 -32 -1.31 1.43
 -1 6 -32 -1 1.94
 -1 -6 32 -4.67 3.1
 -1 7 0 0.13 0.27
 -1 -7 0 -0.43 0.31
 1 7 -1 539.17 17.67
 1 7 1 579.54 18.39
 -1 -7 2 470.24 10.31
 1 7 -2 542.83 17.7
 1 7 2 561.47 18.12
 -1 -7 3 15.24 2.03
 -1 7 3 7.35 1.19
 1 7 3 32.41 6.02
 1 7 -3 29.7 5.44
 -1 7 4 9.88 1.56
 -1 -7 4 19.69 2.33
 1 7 4 21.93 4.84
 1 7 -4 22.26 4.45
 -1 -7 5 1624.12 24.36
 1 7 5 1710.19 31.88
 1 -7 -5 1805.5 23.97
 1 7 -5 1789.61 23.49
 1 7 -5 1730.3 32.48
 1 7 -6 420.74 15.99
 1 7 6 422.41 16.06
 1 7 -6 459.42 13.02
 1 -7 -6 450.55 12.96
 1 -7 -7 1715.05 25.97
 1 7 -7 1684.19 32.06
 1 7 -7 1707.96 25.51
 1 7 7 1682.79 31.5
 1 7 -8 8.49 1.93
 1 7 -8 11.4 2.14
 1 -7 8 15.74 3.2
 1 -7 -8 11.31 2.18
 1 7 8 6.91 1.49
 1 7 -9 360.4 15.32
 1 -7 -9 356.02 13.7
 1 7 9 348.96 14.78
 1 7 -9 349.22 13.24
 1 -7 9 347.45 14.36
 1 7 10 233.08 12.01
 1 7 -10 244.34 11.62
 1 -7 10 199.09 10.37
 1 -7 -10 252.01 12.26
 1 7 -10 238.32 12.34
 1 7 11 381.27 15.48
 1 7 -11 397.07 15.62
 1 -7 -11 416.77 16.47
 1 7 -11 419.36 16.74
 1 7 -12 43.87 5.23
 1 -7 -12 49.61 5.85
 1 7 12 46.58 5.37
 1 7 -12 46.47 5.5
 -1 7 13 2.83 1.33
 1 7 -13 2.84 1.59
 1 7 13 2.36 1.24
 1 7 -13 1.22 0.38
 1 -7 -13 2.02 1.06
 -1 7 -13 1.73 0.95
 1 7 -14 284.39 14.75
 1 7 -14 313.99 14.98
 -1 7 -14 298.11 14.02
 1 7 14 295.01 13.7
 1 -7 -14 299.08 15.88
 -1 7 14 308.95 14.25
 1 7 -15 1.21 1.12
 -1 7 15 3.55 1.56
 -1 7 -15 2.6 1.41
 1 7 -15 2.98 1.44
 1 7 15 2.92 1.52
 -1 -7 15 3.11 1.7
 1 -7 -15 1.46 1.01
 1 7 16 0.5 0.81
 1 -7 -16 -1.82 2.17
 -1 7 16 0.82 0.76
 -1 7 -16 0.06 0.2
 1 7 -16 0.43 0.56
 1 7 -16 0.46 0.51
 -1 -7 16 0.86 1.14
 1 -7 -17 12.02 3.03
 1 7 -17 14.84 3.23
 -1 -7 17 16.57 4.28
 1 7 17 16.83 3.27
 1 7 -17 18.28 4.27
 -1 7 -17 17.1 3.29
 -1 7 17 19.24 3.62
 1 7 -18 48.59 7.13
 1 -7 18 49.5 6.71
 1 -7 -18 47.24 7.25
 1 7 -18 45.96 5.41
 -1 7 18 50.99 5.78
 -1 7 -18 37.4 4.93
 1 7 18 50.22 5.48
 -1 -7 18 47.31 7.4
 1 -7 19 162.71 12.97
 1 7 -19 138.47 11.95
 1 -7 -19 141.76 12.6
 -1 -7 19 144.7 13.26
 1 7 -19 158.1 10.11
 -1 7 -19 145.65 9.33
 1 7 19 164.94 9.86
 -1 7 19 147.82 9.36
 1 -7 -20 6.79 3.62
 1 -7 20 2.44 1.7
 -1 7 20 1.41 1.03
 1 7 -20 0.68 1.5
 -1 -7 20 0.12 0.7
 1 -7 21 52.64 7.57
 1 7 -21 38.08 6.68
 -1 -7 21 48.29 7.93
 1 -7 -21 36.29 6.65
 1 7 -22 0.5 1.74
 1 -7 -22 -0.99 1.9
 -1 -7 22 -1.66 1.68
 1 -7 22 0.73 0.86
 1 7 -23 79.66 10.35
 1 -7 -23 69.05 9.92
 -1 -7 23 85.36 10.96
 1 -7 23 105.12 11.43
 1 -7 -24 22.04 5.9
 -1 -7 24 26.42 6.28
 -1 7 -24 27.74 6.64
 1 -7 24 31.37 6.5
 1 7 -24 28.19 6.38
 -1 -7 -24 22.3 6.24
 -1 -7 -25 2.01 1.96
 -1 7 -25 5.55 2.96
 -1 -7 25 3.98 2.5
 1 7 -25 3.89 2.43
 1 -7 -25 5.19 2.9
 1 -7 25 4.25 2.17
 1 -7 -26 0.79 1.46
 -1 -7 -26 0.99 2.32
 -1 7 -26 -0.63 1.61
 1 7 -26 -3.48 2.94
 -1 -7 26 3.07 2.43
 1 7 -27 -0.16 1.51
 -1 -7 -27 -0.37 2.11
 -1 7 -27 4.61 2.98
 -1 -7 27 3.31 2.39
 1 -7 -27 -3.38 3
 1 7 -28 8.91 3.72
 -1 7 -28 7.94 3.89
 -1 -7 28 5.14 2.79
 1 -7 -28 1.9 1.63
 -1 -7 -28 2.94 2.4
 1 -7 -29 -1.47 2.07
 -1 7 -29 -1.3 2.25
 -1 -7 -29 -3.93 2.98
 -1 -7 29 1.84 1.79
 1 7 -29 -0.55 1.28
 1 -7 -30 7.75 4.13
 -1 7 -30 7.54 3.77
 -1 -7 -30 6.06 4.14
 1 7 -30 14.75 5.23
 -1 -7 30 13.39 5.08
 1 7 -31 6.91 3.9
 -1 -7 -31 4.53 3.28
 -1 7 -31 3.86 2.67
 1 -7 -31 2.31 2.12
 -1 -7 31 1.85 1.43
 -1 7 -32 -3.61 3.15
 1 7 -32 -0.37 1.38
 -1 -7 32 -0.78 0.85
 -1 -8 0 -0.7 0.41
 -1 8 0 0.98 0.53
 1 8 1 266.42 13.72
 1 8 -1 253.02 13.67
 1 8 -2 724.18 21.99
 1 8 2 744.77 22.02
 -1 -8 3 278.95 8.38
 1 8 -3 327.55 15.34
 1 8 3 359.07 15.54
 1 8 -4 337.61 15.18
 1 8 4 344.79 15.46
 1 8 -5 754.47 15.09
 1 8 5 702.44 21.61
 1 8 -5 703.46 21.84
 1 -8 -6 67.53 4.78
 1 8 6 50.78 5.72
 1 8 -6 60.74 4.53
 1 8 -6 49.24 5.72
 1 8 -7 333.03 15.18
 1 8 -7 363.13 12.02
 1 -8 -7 390.35 12.71
 1 8 7 325.93 14.86
 1 -8 -8 127.74 7.36
 1 8 -8 115.98 6.86
 1 8 -8 114.24 8.79
 1 8 8 111.06 8.53
 1 8 9 0.38 0.82
 1 8 -9 2.62 1.24
 1 -8 -9 0.15 0.71
 1 -8 9 1.72 1.11
 1 8 -9 0.15 0.75
 1 -8 -10 7.17 1.73
 1 -8 10 8.84 2.47
 1 8 -10 5.9 1.98
 1 8 -10 7.38 1.83
 1 8 10 5.49 1.77
 1 8 11 279.3 14.1
 1 8 -11 294.2 14.64
 1 -8 -11 281.19 13.35
 1 8 -11 287.34 13.13
 1 -8 -12 11.55 2.54
 -1 8 -12 11.51 2.45
 1 8 -12 13.14 2.81
 1 8 -12 10.31 2.34
 1 8 12 11.22 2.52
 -1 8 12 11.82 2.86
 1 8 13 0.28 1.04
 1 -8 -13 1.02 0.88
 -1 8 13 0.43 0.76
 -1 8 -13 0.01 0.34
 1 8 -13 0.09 0.43
 1 8 -13 0.07 0.61
 1 8 -14 133.99 10.01
 -1 8 -14 129.16 9.93
 1 8 14 130.45 9.6
 1 -8 -14 136.33 10.84
 1 8 -14 125.39 9.9
 -1 8 14 137.69 9.98
 1 8 -15 58.77 6.87
 1 -8 -15 59.42 7.43
 1 8 -15 61.58 6.82
 1 8 15 60.71 6.58
 -1 8 -15 52.43 6.2
 -1 8 15 60.97 6.9
 1 8 16 1.34 0.47
 -1 8 16 1.39 0.93
 -1 8 -16 0.78 0.41
 -1 -8 16 0.89 1.55
 1 8 -16 0.44 0.85
 1 8 -16 1.54 0.44
 1 -8 -16 0.87 0.72
 1 8 17 30.75 4.75
 1 8 -17 29.37 4.83
 1 8 -17 27.14 5.02
 -1 -8 17 29.34 5.79
 1 -8 -17 29.52 5.84
 -1 8 17 31.61 4.82
 -1 8 -17 31.78 4.89
 -1 8 -18 14.68 3.26
 -1 8 18 16.77 3.53
 1 8 -18 14.35 3.88
 1 8 18 16.34 3.29
 1 -8 -18 14.72 4.26
 -1 -8 18 13.14 4.2
 1 8 -18 14.37 3.13
 1 8 19 84.79 7.41
 1 8 -19 78.11 9.22
 1 -8 -19 75.95 9.54
 -1 -8 19 83.01 10.38
 1 8 -19 80.64 7.76
 -1 8 19 87.12 7.74
 -1 8 -19 71.55 7.06
 1 -8 19 90.48 10.13
 1 -8 20 3.41 2.32
 -1 8 20 2.75 1.49
 1 8 -20 1.85 1.67
 1 -8 -20 3.19 2.58
 1 8 20 1.68 0.77
 -1 -8 20 0.56 0.57
 1 -8 -21 23.01 5.41
 1 -8 21 34.16 6.44
 -1 -8 21 31.67 6.62
 1 8 -21 29.45 6.11
 -1 8 -22 30.93 6.49
 1 8 -22 35.19 6.85
 -1 -8 22 33.41 6.95
 1 -8 22 45.83 7.79
 -1 -8 -22 32.75 7.39
 1 -8 -22 29.75 6.58
 1 -8 -23 1.73 2.27
 -1 -8 -23 2.96 3.31
 -1 8 -23 -1.05 1.8
 1 -8 23 1.16 0.95
 -1 -8 23 -2.02 1.69
 1 8 -23 -1.26 1.34
 1 8 -24 22.1 5.58
 -1 -8 24 23.63 6.25
 1 -8 -24 18.45 5.54
 -1 -8 -24 22.47 6.31
 1 -8 24 27.87 6.33
 -1 8 -24 24.36 6.17
 -1 -8 -25 25.91 7.57
 -1 8 -25 29.14 6.71
 1 -8 25 42.18 7.89
 -1 -8 25 37.04 7.94
 1 8 -25 33.26 6.93
 1 -8 -25 21.04 6.41
 -1 8 -26 0.28 0.74
 -1 -8 -26 1.67 2.53
 1 8 -26 0.89 1.09
 -1 -8 26 -1.45 2.21
 1 -8 -26 4.29 3.71
 -1 8 -27 1.02 0.76
 1 -8 -27 1.51 2.14
 -1 -8 -27 2.77 3.08
 1 8 -27 5.04 3.18
 -1 -8 27 4.98 2.81
 -1 -8 -28 1.12 1.59
 -1 8 -28 0.39 1.09
 -1 -8 28 0.45 1.05
 1 -8 -28 -1.08 1.33
 1 8 -28 -0.28 1.15
 1 8 -29 9.76 4.21
 -1 8 -29 12.48 4.66
 -1 -8 -29 6.54 3.72
 -1 -8 29 13.88 5.08
 1 -8 -29 6.76 3.86
 -1 8 -30 6.93 3.7
 -1 -8 -30 1.87 1.27
 -1 -8 30 3.89 2.54
 1 -8 -30 -1.81 2.51
 1 8 -30 3.27 2.07
 1 -8 -31 1.34 1.62
 -1 8 -31 3.83 2.96
 -1 -8 -31 3.03 3.11
 -1 -8 31 -1.62 1.99
 1 8 -31 3.49 2.9
 -1 8 -32 3.59 2.62
 -1 -8 -32 1.55 2.44
 1 8 -32 4.59 3.39
 -1 -8 32 0 0.78
 1 -8 -32 1.18 1.17
 -1 -9 0 -0.22 0.18
 -1 9 0 -0.16 0.23
 1 9 1 92.02 9.11
 1 9 -1 68.56 8.09
 1 9 2 446.09 18.08
 1 9 -2 433.31 18.05
 1 9 3 116.23 9.52
 1 9 -3 98.08 8.98
 1 9 4 12.51 2.65
 1 9 -4 18.15 3.57
 1 9 -5 5.2 1.89
 1 9 5 4.45 1.33
 1 9 -6 -0.36 1.29
 1 9 6 -0.53 1.26
 1 9 -6 0.96 0.48
 1 -9 -6 0.77 0.53
 1 9 -7 0.72 0.4
 1 9 -7 -0.84 1.21
 1 9 7 -0.83 1.36
 1 -9 -7 -0.4 0.72
 1 9 -8 45.4 4.45
 1 -9 -8 48.8 4.75
 1 9 8 44.21 5.7
 1 9 -8 43.66 5.78
 1 -9 -9 71 5.99
 1 9 -9 69.3 5.53
 1 9 -9 65.06 7.11
 1 9 9 65.55 7
 1 9 10 44.93 5.81
 1 9 -10 52.35 6.52
 1 -9 10 75.02 7.82
 1 9 -10 49.65 5
 1 -9 -10 51.39 5.34
 -1 9 -10 46.62 6.14
 -1 9 10 50.7 6.25
 1 9 11 66.07 7.19
 1 9 -11 64.77 7.24
 1 9 -11 64.33 6.16
 -1 9 11 67.03 7.28
 1 -9 -11 65.38 6.68
 1 -9 11 77.48 7.41
 -1 9 -11 60.18 6.9
 1 9 12 0.68 0.81
 1 9 -12 1.93 0.93
 1 9 -12 1.57 0.5
 -1 9 12 3.16 1.65
 -1 9 -12 3.8 1.5
 1 -9 -12 0.96 1.08
 1 9 13 70.16 7.54
 1 -9 -13 72.6 7.64
 -1 9 -13 73.56 7.87
 1 9 -13 75.33 8.16
 1 9 -13 74.23 7.11
 -1 9 13 73.38 7.65
 1 9 -14 13.5 3.24
 -1 9 14 17.83 3.58
 -1 9 -14 18.57 3.77
 1 9 14 15.97 3.54
 1 9 -14 20.22 3.93
 1 -9 -14 18.28 3.94
 1 9 -15 47.49 6.08
 1 -9 -15 52.58 6.75
 1 9 15 53.45 6.47
 1 9 -15 48.43 6.46
 -1 9 15 51.66 6.48
 -1 9 -15 48.56 6.32
 1 9 -16 298.52 16.44
 1 9 16 313.73 15.96
 -1 9 16 334.37 16.94
 -1 9 -16 311.78 16.56
 1 -9 -16 310.57 17.34
 1 9 -16 316.03 16.67
 1 9 -17 417.64 19.86
 1 -9 -17 396.36 20.54
 1 9 17 440.09 19.17
 1 9 -17 454.98 20.35
 -1 9 17 447.1 19.29
 -1 -9 17 431.56 23.65
 -1 9 -17 435.22 19.3
 1 9 18 47.17 6.08
 1 9 -18 49.03 7.02
 -1 -9 18 46.13 7.63
 1 9 -18 44.52 6.25
 1 -9 -18 43.3 7.34
 -1 9 -18 41.58 5.79
 -1 9 18 46.55 6.19
 1 -9 -19 0.92 1.58
 1 9 19 0.89 0.25
 -1 -9 19 1.07 0.21
 -1 9 -19 0.9 0.75
 1 9 -19 0.22 0.55
 -1 9 19 2.08 1.35
 1 9 -19 1.13 1.4
 -1 -9 20 94.42 11.67
 1 9 -20 88.78 9.98
 1 -9 -20 90.27 10.94
 1 9 20 98.76 8.55
 1 -9 20 120.77 12.38
 -1 9 20 96.66 8.63
 -1 -9 -21 0.28 2.19
 -1 -9 21 5.27 2.84
 1 -9 21 3.03 1.55
 1 -9 -21 1.6 0.66
 1 9 -21 1.74 1.03
 -1 9 -21 2.58 1.37
 -1 -9 22 11.31 4.34
 -1 -9 -22 7.23 4.12
 -1 9 -22 5.55 2.6
 1 -9 -22 8.7 3.52
 1 -9 22 11.21 4.08
 1 9 -22 4.82 2.48
 1 -9 23 2.2 1.49
 -1 9 -23 2.4 1.84
 1 -9 -23 1.89 1.78
 -1 -9 23 0.17 1.17
 1 9 -23 0.42 0.93
 -1 -9 -23 -2.83 3.43
 -1 -9 24 0.84 1.09
 -1 9 -24 0.87 1.57
 -1 -9 -24 -0.22 1.4
 1 -9 24 -0.66 0.79
 1 9 -24 -0.55 1.38
 1 -9 -24 1.52 2.16
 -1 9 -25 2 1.93
 1 -9 25 1.25 0.9
 -1 -9 -25 5.35 4.09
 1 -9 -25 2.91 2.74
 1 9 -25 0.61 0.45
 -1 -9 25 0.12 0.7
 1 9 -26 3.23 2.06
 -1 9 -26 4.5 3
 -1 -9 -26 2.22 1.96
 -1 -9 26 3.98 2.43
 1 -9 -26 3.69 2.75
 1 -9 -27 -2.46 3.05
 -1 9 -27 5.58 2.97
 -1 -9 -27 -1.51 2.73
 1 9 -27 2.42 1.68
 -1 -9 27 4.44 3.05
 -1 9 -28 9.67 4.08
 -1 -9 -28 4.53 2.83
 1 9 -28 7.1 3.51
 1 -9 -28 3.09 2.35
 -1 -9 28 9.38 4.13
 -1 9 -29 0.06 1.06
 -1 -9 -29 0.21 1.03
 -1 -9 29 1.63 1.47
 1 -9 -29 2.56 2.72
 1 9 -29 -0.59 1.31
 1 9 -30 3.52 2.25
 -1 9 -30 4.15 2.62
 -1 -9 -30 2.78 2.72
 -1 -9 30 6 3.18
 1 -9 -30 1.26 2.01
 1 -9 -31 2.32 2.41
 -1 9 -31 4.43 3.27
 -1 -9 -31 6.42 3.85
 1 9 -31 6.3 3.58
 -1 -9 31 5.09 3.75
 -1 -9 32 6.99 4.54
 -1 -9 -32 9.38 4.8
 1 -9 -32 6.93 4.19
 1 10 0 15.94 4.13
 1 10 -1 148.93 12.22
 1 10 1 191.29 12.8
 -1 -10 -2 475.38 8.04
 1 10 -2 531.96 21.04
 1 10 2 548.7 21.43
 1 10 -3 136.45 10.9
 1 10 3 146.46 11.35
 1 10 -4 -0.37 0.47
 1 10 4 -3.25 1.25
 1 10 5 21.5 4.35
 1 10 -5 17.03 3.83
 1 10 6 28.26 4.66
 1 10 -6 27.04 4.67
 1 10 -7 167.18 11.92
 1 -10 -7 174.07 8.27
 1 10 -7 177.38 7.95
 1 10 7 163.2 11.57
 -1 10 8 -2.09 1.87
 -1 10 -8 0.4 0.07
 1 10 8 -0.44 1.04
 1 10 -8 0.28 0.11
 1 10 -8 0.48 0.65
 1 -10 -8 1.01 0.78
 -1 10 9 5.62 2.24
 1 10 -9 4.15 1.29
 -1 10 -9 4.49 2.16
 1 -10 -9 5.11 1.63
 1 10 9 5.13 1.76
 1 10 -9 3.73 1.51
 -1 10 -10 5.45 1.95
 1 10 -10 4.88 1.54
 1 10 10 2.98 1.42
 1 -10 -10 6.09 2.03
 -1 10 10 5.18 1.75
 1 10 -10 4.51 1.87
 1 10 11 177.67 12.31
 1 -10 -11 169.79 10.13
 -1 10 11 179.04 12.82
 1 10 -11 171.08 9.58
 1 10 -11 176.02 12.44
 -1 10 -11 170.31 12.23
 1 10 -12 70.25 8.22
 1 -10 -12 71.81 7
 -1 10 -12 72.51 8.08
 1 10 -12 67.84 6.45
 -1 10 12 78.96 8.27
 1 10 12 73.83 8.07
 1 10 13 19.69 4.05
 1 10 -13 18.91 4.46
 -1 10 13 20.65 4.3
 -1 10 -13 19.11 4.05
 1 -10 -13 21.27 4.11
 1 10 -13 21.38 3.97
 1 10 -14 34.02 4.94
 -1 10 14 33.97 5.47
 1 10 -14 32.23 5.54
 1 -10 -14 33.36 5.22
 -1 10 -14 30.96 4.91
 1 10 14 34.52 5.48
 1 10 15 372.82 18.33
 1 10 -15 344.88 18.12
 1 -10 -15 345.93 18.09
 1 10 -15 363.96 16.98
 -1 10 -15 351.17 18.33
 -1 10 15 375.05 19.01
 1 10 -16 21.05 4.2
 -1 10 16 25.35 4.76
 1 10 -16 21.35 4.51
 1 10 16 22.11 4.28
 -1 10 -16 23.52 4.93
 1 -10 -16 25.86 5.36
 1 -10 -17 10.9 3.71
 -1 10 -17 11.75 3.34
 1 10 17 13.18 3.47
 1 10 -17 9.46 2.96
 1 10 -17 11.9 3.24
 -1 10 17 13.45 3.72
 -1 -10 18 8.31 3.17
 -1 -10 -18 7.43 3.21
 -1 10 -18 6.25 2.42
 -1 10 18 8.84 2.96
 -1 10 -18 8.63 3.1
 1 10 18 7.97 2.65
 1 10 -18 4.79 1.82
 1 10 -18 9.41 3.17
 1 -10 -18 5.7 2.23
 -1 -10 -19 27.38 6.13
 1 10 19 31.83 5.28
 -1 10 -19 30.04 5.66
 1 10 -19 25.71 5.04
 -1 10 19 28.54 4.9
 1 -10 -19 24 5.62
 -1 10 -19 28.9 5.16
 1 10 -19 26.75 5.06
 -1 -10 19 29.17 6.6
 1 10 20 23.23 4.39
 -1 10 -20 20.14 4.55
 -1 -10 -20 27.34 6.7
 -1 -10 20 26.23 6.18
 -1 10 20 25.44 4.78
 1 10 -20 23.51 5.05
 1 -10 -20 23.58 5.96
 1 -10 -21 14 4.24
 -1 -10 -21 17.23 5.13
 -1 10 -21 17.23 4.67
 1 10 -21 15.98 4.16
 -1 -10 21 19.02 5.71
 1 -10 21 25.53 6.2
 1 -10 22 9.96 3.96
 -1 -10 -22 11.99 4.62
 -1 10 -22 8.1 2.86
 1 10 -22 6.89 2.53
 -1 -10 22 10.8 4.26
 1 -10 -22 5.02 2.46
 -1 -10 23 -2.48 2.33
 -1 10 -23 0.06 0.44
 1 10 -23 0.14 0.5
 -1 -10 -23 0.77 1.05
 1 -10 23 -0.69 1.34
 1 -10 -23 -3.3 2.96
 -1 -10 -24 1.65 1.46
 -1 10 -24 1 1.53
 1 -10 24 0.44 1.8
 -1 -10 24 -0.51 1.25
 1 -10 -24 -2.07 2.6
 1 10 -24 1 0.67
 1 10 -25 11.26 4.23
 1 -10 -25 4.45 2.63
 -1 10 -25 13.18 4.59
 -1 -10 -25 6.78 3.55
 -1 -10 25 15.12 5.29
 1 -10 25 17.76 5.69
 -1 10 -26 0.28 0.61
 -1 -10 -26 1.3 1.26
 1 10 -26 3.32 2.61
 -1 -10 26 1.29 1.2
 1 -10 -26 1.88 1.73
 1 10 -27 -1.45 2.06
 -1 -10 27 -1.68 2.16
 -1 -10 -27 6.71 4.3
 -1 10 -27 -0.75 1.28
 1 -10 -27 7.09 4.47
 -1 10 -28 2.62 1.86
 1 10 -28 2.2 1.86
 -1 -10 28 5.05 3.76
 -1 -10 -28 0.38 1.14
 1 -10 -28 -0.78 0.78
 -1 -10 29 1.2 1.5
 -1 10 -29 0.51 0.39
 -1 -10 -29 0.3 1.24
 1 10 -29 -1.55 2.05
 1 -10 -29 -0.45 1.99
 1 10 -30 1.71 1.93
 -1 -10 -30 7.73 4.63
 -1 10 -30 4.44 2.76
 1 -10 -30 5.01 3.38
 -1 -10 30 3.78 3.15
 1 10 -31 0.53 1.54
 -1 10 -31 2.26 2.36
 -1 -10 -31 1.77 2.45
 1 -10 -31 1.97 2.49
 -1 -10 31 1.81 2.15
 1 11 0 17.06 3.6
 1 11 1 118.74 10.17
 1 11 -1 106.04 9.96
 1 11 2 229.58 15.38
 1 11 -2 169.77 13.82
 -1 11 -3 807.52 8.92
 -1 11 -3 782.23 27.22
 -1 11 3 810.01 27.51
 1 11 3 782.34 26.74
 1 11 -3 764.73 26.32
 1 11 -4 111.81 11.33
 -1 11 4 108.21 11.08
 -1 11 -4 111.66 10.81
 1 11 4 92.2 10.72
 -1 11 5 105.34 9.9
 -1 11 -5 110.09 10.34
 1 11 5 104.73 9.71
 1 11 -5 100.57 9.59
 -1 11 -6 31.53 5.36
 1 11 6 27.44 4.87
 -1 11 6 30.72 5.18
 1 11 -6 29.38 5.18
 -1 11 -7 6.36 2.5
 -1 11 7 7.15 2.48
 1 11 7 5.58 1.67
 1 11 -7 4.8 2.01
 -1 11 -8 -0.39 0.61
 -1 11 8 2.06 1.4
 1 11 8 -0.77 1.25
 1 11 -8 -0.14 0.25
 1 11 -8 -1.44 1.49
 1 -11 -8 0.04 0.32
 -1 11 9 0.23 0.55
 -1 11 -9 0.77 1.49
 1 -11 -9 0.81 0.85
 1 11 -9 -0.43 0.64
 1 11 9 -1.9 1.94
 1 11 -9 -1.18 1.97
 -1 11 10 17.52 4.15
 -1 11 -10 16.98 3.93
 1 11 -10 20.29 3.12
 1 -11 -10 21.35 3.61
 1 11 10 18.13 4.16
 1 11 -10 17.55 4.27
 -1 11 11 14 3.6
 -1 11 -11 17.18 4.23
 1 -11 -11 16.41 3.38
 1 11 -11 15.23 2.82
 1 11 11 14.26 3.57
 1 11 -11 14.08 3.61
 1 11 12 35.26 5.91
 1 11 -12 29.95 5.73
 -1 11 12 37.45 5.85
 -1 11 -12 32.38 5.68
 1 11 -12 35.7 4.5
 1 -11 -12 35.01 4.95
 1 11 13 7.48 2.58
 1 11 -13 7.56 2.16
 1 11 -13 4.49 1.71
 -1 11 13 6.49 2.66
 1 -11 -13 7.36 2.3
 -1 11 -13 7 2.45
 1 11 -14 4.63 1.58
 1 11 14 5.52 2.15
 1 11 -14 3.84 1.96
 -1 11 -14 3.79 0.91
 1 -11 -14 3.42 1.33
 -1 11 14 3.69 1.69
 -1 -11 -15 114.25 10.74
 -1 11 -15 98.53 8.86
 1 11 15 98.36 9.73
 1 11 -15 92.92 10.15
 1 11 -15 97.79 8.72
 1 -11 -15 105.92 9.72
 -1 11 -15 83.96 9.23
 -1 11 15 101.3 10.28
 -1 -11 -16 71.2 8.89
 -1 11 -16 71.16 7.88
 1 11 16 70.26 8.42
 1 -11 -16 63.49 7.94
 1 11 -16 68.33 7.64
 1 11 -16 63.69 8.22
 -1 11 16 70.86 8.43
 -1 11 -16 60.34 7.86
 1 11 -17 23.22 4.73
 -1 -11 -17 31.79 6.12
 -1 11 -17 26.71 4.89
 -1 11 17 23.77 4.76
 -1 11 -17 24.57 5.01
 1 11 17 21.59 4.56
 1 -11 -17 25.38 5.35
 1 11 -17 24.34 5.3
 -1 11 18 6.96 2.52
 -1 11 -18 4.59 2.02
 1 11 -18 6.76 2.87
 -1 11 -18 3.43 1.33
 -1 -11 -18 6.47 2.26
 1 -11 -18 6.79 2.46
 1 11 -18 8.11 2.9
 1 11 18 4.6 1.95
 -1 11 -19 0.14 0.95
 1 -11 -19 1.35 1.32
 -1 -11 -19 2.19 1.76
 -1 11 -19 -1.11 1.83
 -1 -11 19 -1.17 2.04
 -1 11 19 0.48 1.02
 1 11 -19 0.65 0.87
 1 11 -19 -0.31 0.58
 1 11 19 -0.85 1.26
 1 -11 -20 9.15 3.09
 1 11 20 11.09 3.19
 -1 -11 -20 8.68 3.33
 -1 11 -20 10.38 3.34
 1 11 -20 8.85 2.97
 -1 -11 20 9.77 4.05
 -1 11 20 11.38 3.34
 -1 11 -21 2.88 1.64
 -1 -11 -21 6.95 4.27
 1 11 -21 2.83 1.81
 1 -11 -21 5.77 3.51
 -1 -11 21 2.83 2.04
 -1 -11 -22 -1.2 1.71
 -1 11 -22 1.9 1.75
 -1 -11 22 1.04 1.73
 1 -11 -22 0.07 0.67
 1 -11 22 0.82 1.8
 1 11 -22 1.79 2.09
 -1 -11 23 -0.86 1.48
 -1 11 -23 -0.59 1.4
 -1 -11 -23 -2.84 2.37
 1 -11 23 -0.75 1.3
 1 -11 -23 -3.34 2.86
 1 11 -23 0.94 1.28
 1 -11 24 24.23 6.82
 -1 11 -24 16.93 4.74
 -1 -11 -24 12.58 4.88
 -1 -11 24 23.25 6.82
 1 11 -24 20.33 5.34
 1 -11 -24 12.62 4.54
 -1 11 -25 46.14 7.91
 1 -11 -25 26.53 7.28
 1 11 -25 55.61 8.99
 -1 -11 -25 24 6.96
 -1 -11 25 63.84 11.3
 1 -11 25 79.38 12.26
 -1 11 -26 5.52 2.62
 -1 -11 -26 -0.4 1.73
 1 11 -26 6.28 3.01
 -1 -11 26 10.18 4.52
 1 -11 -26 1.73 1.85
 1 11 -27 15.42 4.89
 -1 11 -27 21.39 5.76
 -1 -11 -27 17.83 6.74
 -1 -11 27 21.35 7.01
 1 -11 -27 13.16 5.63
 -1 -11 -28 3.42 2.78
 1 11 -28 7.45 3.45
 1 -11 -28 1.91 2.18
 -1 11 -28 9.04 3.88
 -1 -11 28 10.77 4.99
 1 11 -29 0.53 0.63
 1 -11 -29 4.38 3.45
 -1 11 -29 -1.28 1.84
 -1 -11 -29 0.15 2.06
 -1 -11 29 2.46 2.63
 1 11 -30 -1.8 2.28
 -1 11 -30 0.13 0.67
 -1 -11 -30 -0.29 1.56
 -1 -11 30 2.53 2.32
 1 -11 -30 -1.97 2.1
 -1 11 -31 3.66 3.12
 -1 -11 -31 7.44 4.24
 -1 -11 31 7.46 4.85
 1 11 -31 3 2.99
 1 -11 -31 8.99 4.7
 1 12 0 12.49 2.93
 -1 12 0 21.36 5.14
 -1 12 1 84.37 9.43
 -1 12 -1 87.89 9.53
 1 12 1 71.38 8.27
 1 12 -1 69.96 8.44
 -1 12 2 116.6 11.18
 -1 12 -2 116.32 11.13
 1 12 2 104.79 10.08
 1 12 -2 102.38 10.02
 1 12 3 31.4 5.11
 1 12 -3 40.13 6.39
 -1 12 3 40.52 6.77
 -1 12 -3 41.93 6.76
 -1 12 4 6.06 3.15
 -1 12 -4 1.9 2.06
 1 12 4 -9.95 4.2
 1 12 -4 -7.02 3.36
 -1 12 -5 23.54 1.83
 -1 -12 -5 19.22 1.82
 -1 12 -5 19.17 4.6
 -1 12 5 24.89 5.45
 1 12 5 17.27 3.88
 1 12 -5 14.28 3.81
 -1 12 -6 106.97 10.87
 -1 -12 -6 130.7 5.96
 -1 12 -6 126.37 5.29
 1 12 -6 110.48 10.6
 -1 12 6 113.87 10.96
 1 12 6 113.25 10.47
 -1 -12 -7 68.5 4.95
 -1 12 -7 64.29 4.33
 -1 12 7 54.12 7.52
 -1 12 -7 47.81 7.1
 1 12 7 49.88 7
 1 12 -7 47.36 6.95
 -1 12 8 225.2 15.48
 -1 12 -8 241.26 9.45
 -1 -12 -8 251.51 10.71
 -1 12 -8 209.13 15.58
 1 12 -8 204.35 14.92
 1 12 8 228.55 15.28
 -1 -12 -9 22.97 3.45
 -1 12 9 15.29 3.68
 -1 12 -9 15.34 3.93
 1 12 -9 20.57 2.85
 -1 12 -9 22.01 3.04
 1 12 9 14.52 3.39
 1 12 -9 15.7 3.81
 -1 -12 -10 329.78 14.28
 -1 12 -10 278.02 11.75
 1 12 -10 252.77 10.57
 1 -12 -10 308.47 13.17
 1 12 -10 238.2 15.47
 -1 12 10 267.69 17.14
 -1 12 -10 243.17 16.14
 1 12 10 265.78 16.48
 1 -12 -11 20.1 3.63
 -1 12 -11 14.93 4.02
 1 12 -11 17.58 3
 -1 -12 -11 20.14 3.83
 -1 12 -11 16.78 2.96
 -1 12 11 15.73 3.93
 1 12 11 12.87 3.44
 1 12 -11 16.71 4.23
 1 12 -12 32.67 6.4
 -1 -12 -12 48.91 6.1
 -1 12 -12 35.86 4.64
 1 -12 -12 41.57 5.27
 1 12 -12 36.83 4.66
 -1 12 -12 32.66 6.2
 -1 12 12 40.05 6.46
 1 12 12 32.98 5.89
 1 12 13 3.65 1.89
 1 12 -13 6.56 3.01
 -1 12 13 6.02 2.37
 -1 -12 -13 3.04 1.59
 -1 12 -13 4.82 1.71
 1 -12 -13 3.68 1.44
 1 12 -13 4.18 1.74
 -1 12 -13 5.29 2.12
 1 12 14 1.93 1.3
 1 12 -14 2.42 1.78
 -1 12 -14 2.26 1.22
 -1 12 -14 1.56 0.94
 -1 -12 -14 0.27 0.98
 1 -12 -14 1.91 1.16
 1 12 -14 2.17 0.89
 -1 12 14 1.89 1.69
 1 12 15 35.95 6.12
 -1 -12 -15 35.56 6.2
 -1 12 -15 37.33 5.39
 1 12 -15 30.21 5.99
 1 -12 -15 33.46 5.36
 -1 12 -15 27.8 5.49
 1 12 -15 29.51 4.59
 -1 12 15 39.29 6.56
 -1 -12 -16 37.51 6.61
 1 12 16 32.5 5.78
 1 -12 -16 30.01 5.39
 1 12 -16 29.02 5.88
 -1 12 -16 26.73 5.42
 -1 12 -16 33.82 5.46
 1 12 -16 27.97 4.7
 -1 12 16 33.51 6.1
 -1 12 -17 1.23 0.72
 1 12 17 -0.17 1.16
 -1 -12 -17 -0.67 1.96
 1 12 -17 3.06 2.18
 -1 12 17 1.04 1.3
 -1 12 -17 0.08 0.74
 1 -12 -17 2.36 1.77
 1 12 -17 1.68 1.41
 1 12 -18 8.19 3.29
 -1 12 -18 7.3 2.72
 1 12 18 10.63 3.57
 -1 -12 -18 8.94 3.24
 -1 12 18 9.68 3.19
 -1 12 -18 7.62 2.86
 1 -12 -18 6.88 2.85
 1 12 -18 8.28 2.84
 -1 12 -19 14.44 3.99
 -1 -12 -19 16.27 4.74
 1 12 -19 15.72 3.9
 -1 12 -19 14.04 3.98
 1 -12 -19 13.48 4.03
 -1 12 19 18.45 4.55
 1 12 -19 17.45 4.66
 1 12 19 15.92 4.14
 -1 12 -20 -2.15 1.74
 -1 -12 -20 -0.89 2.24
 -1 -12 20 -1.77 2.18
 1 -12 -20 -1.24 1.99
 1 12 -20 0.11 0.62
 -1 12 20 -1.89 1.86
 -1 -12 21 49.37 9.5
 -1 12 -21 45.13 7.1
 -1 -12 -21 48.6 8.58
 1 12 -21 48.62 7.4
 1 -12 -21 46.85 8.13
 -1 -12 22 0.79 0.63
 -1 -12 -22 0.06 0.74
 -1 12 -22 -0.64 1.34
 1 12 -22 -0.28 0.78
 1 -12 22 2.28 1.8
 1 -12 -22 -0.62 1.69
 1 -12 -23 0.01 0.53
 -1 12 -23 0.89 1.51
 -1 -12 -23 1.06 1.34
 -1 -12 23 -0.39 1.23
 1 12 -23 -0.36 1.59
 1 -12 23 -0.56 2.11
 -1 -12 -24 9.75 4.32
 1 -12 24 9.53 4.33
 1 -12 -24 6.49 3.4
 -1 12 -24 6.8 2.84
 -1 -12 24 5.78 3.38
 1 12 -24 5.85 3.04
 1 12 -25 -1.49 1.53
 -1 -12 25 -0.05 1
 -1 12 -25 -3.37 2.51
 -1 -12 -25 3.75 2.91
 1 -12 -25 -0.95 1.66
 1 -12 25 3.41 2.55
 -1 12 -26 53.63 8.72
 -1 -12 -26 52.12 9.98
 -1 -12 26 70.85 12.52
 1 -12 -26 51.29 9.76
 1 12 -26 52.63 8.87
 -1 12 -27 7.01 3.32
 -1 -12 27 10.33 5.08
 1 12 -27 5.6 2.96
 1 12 -28 1.87 2.04
 -1 -12 28 1.04 1.97
 -1 12 -28 -3.91 2.47
 -1 -12 29 3.17 3.27
 -1 -12 30 -1.37 1.91
 -1 13 0 -0.42 0.91
 1 13 0 -5.93 2.99
 -1 13 1 15.46 4.59
 -1 13 -1 11.39 3.92
 1 13 1 4.57 3.16
 1 13 -1 5.14 2.86
 1 13 2 125.88 11.39
 -1 13 -2 130.25 12.2
 -1 13 2 138.98 12.59
 1 13 -2 119.44 11.45
 -1 13 3 149.24 12.8
 -1 13 -3 141.53 12.77
 1 13 3 135.64 11.92
 1 13 -3 134.31 12.16
 -1 13 4 15.73 5.14
 -1 13 -4 25.42 6.57
 1 13 -4 21.51 6.12
 1 13 4 15.47 4.72
 -1 13 5 216.93 15.67
 -1 13 -5 206.73 15.5
 1 13 5 199.19 14.56
 1 13 -5 195.53 14.58
 -1 13 6 0.96 1.81
 -1 13 -6 0.56 1.82
 1 13 -6 -1.03 0.74
 1 13 6 -4.02 2.68
 -1 13 7 3.47 2.06
 -1 13 -7 2.16 1.38
 1 13 -7 -2.75 2.57
 1 13 7 -2.22 2.47
 -1 13 8 26.63 5.6
 1 13 -8 26.05 5.55
 1 13 8 29.61 5.58
 -1 13 -8 29.17 5.85
 -1 13 9 91.43 10.27
 -1 13 -9 83.31 9.76
 1 13 9 93.85 10.27
 1 13 -9 88.24 10.03
 -1 13 -10 8.7 3.1
 -1 13 10 6.82 2.41
 1 13 10 10.1 3.3
 1 13 -10 6.16 2.29
 -1 13 11 1.14 1.35
 -1 13 -11 -0.74 1.66
 1 13 11 0.11 0.86
 1 13 -11 -0.51 1.87
 1 13 -12 1.11 0.88
 -1 13 -12 0.88 0.9
 -1 13 12 1.74 1.34
 1 13 12 -0.54 1.08
 1 13 13 8.57 2.99
 1 13 -13 4.77 2.06
 -1 13 13 8.87 3.17
 -1 13 -13 8.24 2.96
 1 13 14 0.15 0.4
 1 13 -14 0.58 1.17
 -1 13 14 -1.04 1.58
 -1 13 -14 0.37 0.41
 1 13 15 19.7 4.99
 1 13 -15 15.46 4.3
 -1 13 15 22.29 5.18
 -1 13 -15 15.8 4.42
 1 13 16 35.16 6.45
 1 13 -16 33.1 6.37
 -1 13 -16 27.89 5.57
 -1 13 16 34.65 6.37
 1 13 17 2.62 1.69
 1 13 -17 0.95 0.77
 -1 13 17 0.08 0.92
 -1 13 -17 0.84 1.32
 1 13 18 2.82 1.9
 1 13 -18 2.4 1.82
 -1 13 -18 3.16 2.26
 -1 13 18 1.79 1.57
 -1 13 19 3.24 2.01
 1 13 -19 -0.4 1.19
 -1 13 -19 0.46 0.66
 1 13 19 1.2 0.45
 -1 -13 21 2.36 2.42
 -1 -13 22 11.77 4.84
 1 -13 23 18.34 6.38
 -1 -13 23 10.45 4.36
 1 -13 24 43.33 9.87
 -1 -13 24 32.21 8.47
 -1 -13 25 5.35 3.51
 -1 -13 26 36.62 9.65
 -1 -13 27 2.82 3.34
 -1 -13 28 2.46 3.19
 -1 -13 29 -0.62 1.5
 -1 14 0 50.8 8.76
 1 14 0 54.01 8.44
 -1 14 -1 261.06 17.76
 -1 14 1 256.39 17.65
 1 14 1 238.53 16.56
 1 14 -1 242.41 16.55
 1 14 2 58.03 9.5
 -1 14 -2 74.31 10.85
 -1 14 2 71.45 10.58
 1 14 -2 63.69 9.93
 -1 14 3 438.79 23.1
 -1 14 -3 413.69 22.41
 1 14 3 402.49 21.46
 1 14 -3 397.2 21.46
 -1 14 4 84.52 10.21
 -1 14 -4 90.31 10.53
 1 14 4 73.01 9.65
 1 14 -4 83.53 10.22
 1 14 5 27.99 5.55
 -1 14 -5 34.03 6.52
 -1 14 5 36.47 6.73
 1 14 -5 29.37 5.91
 -1 14 6 0.93 1.6
 -1 14 -6 1.02 0.91
 1 14 6 -2.12 1.61
 -1 14 7 52.83 7.94
 -1 14 -7 49.57 7.96
 1 14 7 50.54 7.82
 1 14 -7 47.18 7.55
 -1 14 8 24.61 5.49
 -1 14 -8 22.61 5.3
 1 14 8 21.63 4.99
 1 14 -8 21.7 5.21
 -1 14 9 12.66 4.14
 -1 14 -9 8.97 3.24
 1 14 9 10.97 3.66
 1 14 -9 7.5 2.63
 -1 14 -10 4.93 2.9
 -1 14 10 4.26 1.89
 1 14 10 7.36 3.11
 1 14 -10 5.92 2.35
 -1 14 11 -2.15 2.19
 -1 14 -11 0.43 0.92
 1 14 11 -0.7 0.98
 1 14 -11 -0.65 1.06
 1 14 -12 36.23 6.53
 -1 14 -12 33.89 6.33
 -1 14 12 46.34 7.52
 1 14 12 43.92 7.49
 1 14 13 33.81 6.63
 1 14 -13 29.86 5.87
 -1 14 13 37.11 6.77
 -1 14 -13 27.73 5.52
 1 14 14 18.8 4.98
 1 14 -14 18.03 4.79
 -1 14 14 19.44 5.08
 -1 14 -14 18.83 5.03
 1 14 15 19.6 4.99
 1 14 -15 16.82 4.75
 -1 14 15 21.18 4.96
 -1 14 -15 16.04 4.24
 1 14 16 0.35 0.7
 1 14 -16 -0.88 1.44
 -1 14 16 -0.57 1.24
 -1 14 -16 0.35 0.93
 1 14 -17 9.93 3.95
 -1 14 -17 10.24 3.71
 1 14 17 13.81 4.26
 -1 14 17 10.9 3.49
 1 14 18 1.54 0.07
 -1 14 -18 -0.18 0.64
 1 14 -18 0.23 1.35
 -1 14 18 2.2 0.42
 -1 14 -19 1.67 1.56
 1 14 19 3.15 2.31
 1 14 -19 1.46 0.98
 -1 14 19 0.23 0.69
 -1 -14 21 14.98 5.33
 -1 -14 22 14.78 5.57
 1 -14 23 -2.83 3.39
 -1 -14 23 -0.86 1.93
 -1 -14 24 6.85 4.21
 1 -14 24 9.71 4.94
 -1 -14 25 1.27 1.67
 -1 -14 26 2.32 2.51
 -1 -14 27 0.97 2.43
 -1 15 0 0.78 0.82
 1 15 0 -2.09 1.8
 1 15 1 21.59 5.15
 -1 15 1 23.38 5.36
 1 15 -1 21.77 4.98
 -1 15 -1 21.83 5.45
 -1 15 -2 43.84 7.39
 1 15 2 45.4 7.26
 1 15 -2 37.56 6.68
 -1 15 2 45.12 7.41
 -1 15 -3 4.31 2.55
 1 15 3 -1.05 1.69
 -1 15 3 4.36 2.19
 1 15 -3 0.59 1.01
 1 15 -4 2.53 1.33
 1 15 4 1.34 1.39
 -1 15 4 8.52 3.39
 -1 15 -4 8.88 3.85
 -1 15 -5 79.73 10.47
 -1 15 5 83.23 10.31
 1 15 5 76.12 9.71
 1 15 -5 68.73 9.36
 -1 15 6 20.82 5
 1 15 6 17.8 4.64
 1 15 -6 14.74 4.36
 -1 15 -6 22.27 5.48
 -1 15 -7 -1.06 1.57
 -1 15 7 -1.29 1.69
 1 15 7 0.04 0.99
 1 15 -7 -2.45 2.63
 -1 15 8 2.07 1.88
 -1 15 -8 0.05 1.71
 1 15 8 -0.02 1.33
 1 15 -8 -0.17 1.46
 -1 15 -9 26.21 5.75
 -1 15 9 25.65 5.85
 1 15 9 24.91 5.56
 1 15 -9 23.87 5.32
 -1 15 10 15.3 4.59
 -1 15 -10 14.71 3.96
 1 15 10 13.66 4.17
 1 15 -10 13.27 3.74
 -1 15 11 61.39 9.09
 -1 15 -11 42.96 7.35
 1 15 -11 47.99 8.03
 1 15 11 62.04 9.07
 1 15 12 15.33 4.55
 1 15 -12 14.34 4.34
 -1 15 12 14.16 4.28
 -1 15 -12 20.03 5.36
 1 15 13 1.76 1.95
 1 15 -13 -1.58 2.15
 -1 15 13 0.08 1.12
 -1 15 -13 2.81 2.56
 1 15 14 3.11 2.13
 1 15 -14 1.94 1.14
 -1 15 14 5.23 2.54
 -1 15 -14 2.69 2.21
 1 15 15 2.69 1.87
 1 15 -15 2.88 1.95
 -1 15 -15 1.04 0.45
 -1 15 15 2.39 2.03
 1 15 16 7.57 3.43
 1 15 -16 3.28 2.45
 -1 15 16 10.9 3.92
 -1 15 -16 4.92 2.72
 -1 15 -17 -3.08 2.68
 1 15 -17 -3.38 2.9
 1 15 17 0.26 1.07
 -1 15 17 -0.87 1.31
 -1 15 18 -1.18 1.17
 -1 15 -18 1 1.27
 1 15 18 -0.24 1.08
 1 15 -18 0.37 1.45
 1 15 -19 0.66 1.51
 -1 15 -19 0.02 0.11
 -1 15 19 -0.72 1.28
 1 15 19 -0.35 1.17
 -1 -15 22 3.46 2.17
 -1 -15 23 1.8 2.44
 -1 -15 24 0.91 1.84
 1 -15 24 0.18 0.88
 -1 -15 25 7.83 5.28
 -1 16 0 1.44 1.73
 1 16 0 0.55 1.29
 -1 16 1 17.32 5.11
 -1 16 -1 11.63 4.25
 1 16 -1 14.29 4.84
 1 16 1 9.26 4.02
 1 16 -2 64.44 9.6
 -1 16 2 67.99 9.67
 -1 16 -2 65.23 9.57
 1 16 2 56.06 8.82
 1 16 3 1.02 1.05
 -1 16 3 5.86 3.21
 -1 16 -3 5.85 3.06
 1 16 -3 -0.27 0.52
 1 16 4 10.49 3.88
 -1 16 -4 11.16 4.09
 -1 16 4 8.25 3.35
 1 16 -4 5.73 2.72
 -1 16 5 13.98 4.28
 -1 16 -5 12.28 4.16
 1 16 5 13.13 4.44
 1 16 -5 12.87 4.41
 -1 16 -6 62.71 9.23
 -1 16 6 58.41 9.01
 1 16 6 59.32 9.06
 1 16 -6 60 9.04
 -1 16 7 28.35 6.36
 -1 16 -7 26.39 6.01
 1 16 7 27.37 6.24
 1 16 -7 25.8 5.74
 -1 16 8 22.5 5.57
 -1 16 -8 24.82 5.93
 1 16 8 24.12 5.9
 1 16 -8 23.58 5.46
 -1 16 9 8.1 3.28
 -1 16 -9 10.3 3.46
 1 16 9 9.19 3.46
 1 16 -9 9.55 3.42
 -1 16 10 26.31 6.04
 -1 16 -10 23.24 5.14
 1 16 10 24.99 6.01
 1 16 -10 19.08 4.87
 1 16 11 27.7 6.28
 1 16 -11 16.17 4.61
 -1 16 11 29.8 6.35
 -1 16 -11 16.54 4.78
 1 16 12 13.9 4.52
 -1 16 12 14.13 4.45
 -1 16 -12 9.21 3.26
 1 16 -12 9.38 3.57
 1 16 13 0.17 1.14
 1 16 -13 -1.42 1.49
 -1 16 13 -0.18 0.75
 -1 16 -13 -2.44 2.13
 1 16 14 2.55 1.94
 1 16 -14 1.36 1.38
 -1 16 14 3.04 2.12
 -1 16 -14 0.37 0.99
 1 16 15 2.21 2.04
 1 16 -15 -0.13 1.88
 -1 16 15 2.99 2.42
 -1 16 -15 0.98 0.33
 1 16 16 5.62 3.2
 1 16 -16 1.95 1.61
 -1 16 -16 2.12 1.74
 -1 16 16 3.52 2.12
 -1 16 -17 7.32 3.8
 -1 16 17 19.92 5.44
 1 16 17 18.4 5.29
 1 16 -17 6.81 3.65
 1 16 -18 2.54 1.89
 1 16 18 7.35 3.19
 -1 16 18 7.37 3.39
 -1 16 -18 4.97 2.6
 1 16 19 2.8 2.37
 -1 16 19 4.34 2.91
 -1 -16 22 13.48 6.14
 -1 -16 23 17.07 6.68
 -1 -16 24 2.83 2.86
 1 -16 24 2.57 2.65
 -1 17 0 -1.42 1.08
 1 17 0 -1.43 2.01
 -1 17 1 11.44 4.43
 -1 17 -1 11.3 4.08
 1 17 1 13.98 4.7
 1 17 -1 11.68 4.29
 -1 17 2 16.4 5.02
 -1 17 -2 12.44 4.72
 1 17 -2 11.94 4.19
 1 17 2 10.75 4.23
 -1 17 3 6.12 3.14
 -1 17 -3 6.24 3.35
 1 17 3 5.26 3
 1 17 -3 4.35 2.31
 -1 17 -4 3.87 2.67
 -1 17 4 4.78 2.97
 1 17 4 4.15 2.77
 1 17 -4 6.72 3.07
 -1 17 5 -0.97 1.54
 -1 17 -5 -0.41 1.24
 1 17 5 -0.33 0.53
 1 17 -5 0.41 0.85
 -1 17 6 -0.57 1.63
 -1 17 -6 -0.94 1.9
 1 17 -6 2.23 2.35
 1 17 6 -1.59 1.79
 -1 17 7 0.12 1.27
 -1 17 -7 1.55 0.28
 1 17 7 2.05 1.61
 1 17 -7 1.72 1.26
 -1 17 8 0.21 1.38
 -1 17 -8 -2.43 2.72
 1 17 8 -0.69 1.3
 1 17 -8 1.42 1.88
 -1 17 9 -0.82 1.27
 -1 17 -9 -0.02 1.19
 1 17 9 1.53 1.31
 1 17 -9 0.35 0.32
 1 17 10 9.92 3.97
 1 17 -10 4.27 2.75
 -1 17 10 8.7 3.57
 -1 17 -10 3.16 1.87
 1 17 11 2.93 1.98
 1 17 -11 0.7 0.35
 -1 17 -11 1.5 0.92
 -1 17 11 3.41 2.13
 1 17 12 2.72 2.21
 1 17 -12 1.48 1.58
 -1 17 12 -0.02 1.17
 -1 17 -12 -0.58 1
 1 17 13 12.02 4.5
 -1 17 13 11.68 4.07
 1 17 -13 9.21 4.29
 -1 17 -13 6.09 3.28
 -1 17 14 -1.27 1.77
 1 17 14 0.22 1.57
 1 17 -14 0.02 0.1
 -1 17 -14 0.54 1.37
 -1 17 15 5.41 2.8
 1 17 15 4.53 2.41
 1 17 -15 3.25 2.68
 -1 17 -15 3.39 2.45
 -1 17 -16 0.65 1.25
 1 17 -16 2.54 2.01
 -1 17 16 9.42 3.7
 1 17 16 7.88 3.64
 1 17 17 0.26 0.9
 1 17 -17 -3.3 2.31
 -1 17 17 -0.36 0.44
 -1 17 -17 -4.93 3.21
 1 17 18 0.13 0.83
 -1 17 -18 -0.68 1.24
 -1 17 18 -2.73 2.5
 1 17 -18 0.41 1.01
 -1 17 19 0.43 1.45
 1 17 19 2.15 2.3
 -1 18 0 -1.08 1.15
 1 18 0 3.04 2.84
 -1 18 1 33 7.41
 -1 18 -1 31.95 7.22
 1 18 1 34.06 7.5
 1 18 -1 32.25 7.13
 -1 18 2 103.69 12.77
 1 18 2 103.57 12.65
 -1 18 -2 95.91 12.36
 1 18 -2 105.41 12.66
 -1 18 3 25.09 6.46
 -1 18 -3 25.39 6.46
 1 18 -3 22.42 5.84
 1 18 3 26.9 6.49
 -1 18 4 2.58 2.18
 -1 18 -4 2.48 1.65
 1 18 4 4.5 2.96
 1 18 -4 1.17 0.2
 -1 18 5 5.81 3.02
 -1 18 -5 2.26 1.76
 1 18 5 6.13 3.22
 1 18 -5 4.54 2.82
 -1 18 6 23.78 6.12
 -1 18 -6 20.91 5.53
 1 18 6 23.77 6.02
 1 18 -6 20.71 5.47
 -1 18 7 10.96 4.18
 -1 18 -7 7.32 2.68
 1 18 7 11.98 4.59
 1 18 -7 10.85 4.12
 1 18 -8 -0.94 1.61
 -1 18 8 0.69 0.78
 -1 18 -8 0.08 0.98
 1 18 8 0.32 1.1
 1 18 9 11.25 3.97
 1 18 -9 3.69 2.3
 -1 18 9 10.38 3.95
 -1 18 -9 3.87 2.45
 1 18 10 -2.4 2.48
 1 18 -10 1.83 1
 -1 18 10 -0.22 0.52
 -1 18 -10 -0.04 1.37
 1 18 11 8.14 3.6
 1 18 -11 2.66 1.47
 -1 18 -11 5.37 2.36
 -1 18 11 10.23 3.99
 1 18 12 29.2 6.96
 1 18 -12 13.36 4.86
 -1 18 12 27.95 6.59
 -1 18 -12 13.76 4.68
 1 18 13 -0.88 1.69
 -1 18 -13 -1.9 2.36
 1 18 -13 -0.69 1.16
 -1 18 13 -1.39 1.88
 1 18 14 8.56 3.72
 1 18 -14 4.02 2.87
 -1 18 -14 2.86 2.11
 -1 18 14 4.81 2.51
 -1 18 15 -0.41 1.17
 -1 18 -15 -0.8 1.13
 1 18 -15 1.71 1.72
 1 18 15 1.68 2.01
 -1 18 16 6.19 3.27
 1 18 16 3.63 2.56
 1 18 -16 1.13 1.44
 -1 18 -16 2.28 1.97
 1 18 17 2.73 2.34
 1 18 -17 -1.05 2.03
 -1 18 -17 0.19 0.8
 -1 18 17 0.9 0.84
 1 18 18 1.53 2.16
 -1 18 18 4.93 2.61
 1 18 -18 1.36 2.14
 -1 18 -18 2.26 1.89
 -1 19 0 0.07 0.23
 1 19 0 -0.22 0.59
 -1 19 1 16.28 4.92
 -1 19 -1 16.53 5.01
 1 19 1 21.74 5.89
 1 19 -1 17.61 5.16
 -1 19 -2 0.41 1.42
 -1 19 2 -0.06 0.81
 1 19 2 2.18 2.38
 1 19 -2 1.96 1.95
 -1 19 3 7.54 3.17
 -1 19 -3 12.08 4.24
 1 19 3 10.68 4.08
 1 19 -3 9.23 3.9
 -1 19 4 0.09 1.49
 -1 19 -4 3.51 2.76
 1 19 4 -0.2 1.21
 1 19 -4 1.74 1.61
 -1 19 -5 6.76 3.36
 -1 19 5 6.34 3.51
 1 19 5 6.02 2.99
 1 19 -5 5.73 2.67
 1 19 -6 4.03 2.44
 -1 19 -6 3.09 2
 -1 19 6 3.93 1.92
 1 19 6 4.65 2.47
 1 19 7 1.17 1.37
 1 19 -7 2.25 1.98
 -1 19 -7 2.08 1.55
 -1 19 7 5 3.05
 1 19 8 2.84 2.39
 1 19 -8 -4.12 2.72
 -1 19 -8 0.38 1.34
 -1 19 8 3.68 2.56
 -1 19 9 8.95 3.49
 1 19 9 8.31 3.81
 1 19 -9 2.83 2.16
 -1 19 -9 3 1.99
 -1 19 -10 3.84 2.48
 1 19 10 5.56 3.03
 1 19 -10 1.44 1.86
 -1 19 10 2.75 1.58
 1 19 11 0.43 0.4
 1 19 -11 1.7 2.12
 -1 19 11 1.21 0.76
 -1 19 -11 1.09 1.23
 1 19 12 10.95 4.48
 1 19 -12 3.61 2.88
 -1 19 -12 1.97 1.89
 -1 19 12 9.57 3.94
 -1 19 13 3.71 2.94
 1 19 13 0.88 0.97
 1 19 -13 -0.63 1.19
 -1 19 -13 -0.62 1.51
 1 19 14 27.44 7.23
 1 19 -14 12.02 4.82
 -1 19 -14 10.26 4.52
 -1 19 14 24.44 6.66
 1 19 15 0 0.32
 -1 19 -15 2.39 2.35
 1 19 -15 -0.38 0.56
 -1 19 15 0.6 0.95
 1 19 16 -0.31 1.44
 -1 19 16 1.19 1.61
 -1 19 -16 -3.16 2.32
 1 19 17 1.01 1.61
 1 19 -17 -0.1 0.19
 -1 19 -17 -0.41 0.91
 -1 19 17 1.58 1.83
 -1 19 18 1.6 1.66
 1 19 18 4.03 3
 -1 20 0 -2.06 2.44
 1 20 0 -2.67 2.52
 -1 20 -1 0.4 0.95
 -1 20 1 0.38 1.04
 1 20 1 0.03 1.53
 1 20 -1 3.78 2.67
 1 20 -2 4.26 3.19
 -1 20 2 -0.01 0.53
 -1 20 -2 -2.5 2.19
 1 20 2 -3.22 2.85
 1 20 3 10.21 4.49
 1 20 -3 10.46 4.17
 -1 20 3 8.07 3.71
 -1 20 -3 9.47 3.9
 1 20 4 1.27 1.19
 -1 20 -4 0.89 1.42
 -1 20 4 7.21 3.66
 1 20 -4 4.47 2.92
 1 20 5 10.6 4.32
 1 20 -5 6.3 2.84
 -1 20 5 5.83 2.74
 -1 20 -5 5.01 2.74
 1 20 6 0.97 1.74
 1 20 -6 -0.59 1.06
 -1 20 6 3.82 2.4
 -1 20 -6 2.77 2.47
 1 20 7 26.91 6.94
 1 20 -7 9.64 4.25
 -1 20 7 26.34 6.4
 -1 20 -7 11.61 4.33
 1 20 8 8.37 3.85
 1 20 -8 4.22 3.07
 -1 20 8 7.85 3.55
 -1 20 -8 -0.74 1.63
 1 20 9 0.9 0.65
 1 20 -9 0.19 0.6
 -1 20 -9 3.04 2.23
 -1 20 9 5.03 3.33
 1 20 10 -4.24 2.8
 1 20 -10 0 0.84
 -1 20 10 0.6 1.2
 -1 20 -10 -1.67 1.82
 1 20 11 3.95 2.67
 1 20 -11 3.93 3
 -1 20 11 5.71 3.2
 -1 20 -11 4.75 3.04
 -1 20 12 28.69 7.29
 1 20 12 25.28 7.04
 1 20 -12 14.76 5.79
 -1 20 -12 10.62 4.83
 1 20 13 -2.79 2.31
 -1 20 13 -0.61 1.65
 1 20 -13 -2.75 2.33
 -1 20 -13 0 0.24
 1 20 -14 0.21 0.81
 -1 20 14 -1.1 1.32
 1 20 14 0.37 0.56
 -1 20 -14 -0.11 0.45
 -1 20 15 -1.16 2.25
 1 20 15 -0.2 1.31
 1 20 -15 1.39 2.06
 -1 20 -15 0.14 0.76
 -1 20 -16 -0.16 0.84
 1 20 16 -1.78 1.83
 1 20 -16 -2.15 2.07
 -1 20 16 -2.35 2.01
 -1 20 17 3.8 3.2
 -1 20 -17 1.28 2.35
 1 20 -17 2.61 2.87
 1 20 17 2.14 2.67
 -1 20 18 -0.48 0.92
 1 20 18 0.38 1.34
 1 21 0 1.38 1.1
 -1 21 0 -1.91 2.04
 1 21 -1 8.1 3.67
 -1 21 1 4.85 2.88
 -1 21 -1 7.67 3.55
 1 21 1 7.73 3.32
 1 21 2 0.39 0.48
 1 21 -2 -2.01 1.72
 -1 21 -2 2.16 2.61
 -1 21 2 0.02 1.1
 1 21 3 9.51 4.56
 1 21 -3 7.35 3.71
 -1 21 -3 6.5 3.38
 -1 21 3 6.77 3.3
 1 21 4 -3.05 2.52
 1 21 -4 0.36 1.26
 -1 21 -4 -3.47 2.91
 -1 21 4 1.6 1.58
 1 21 5 -1.26 1.74
 1 21 -5 0.38 1.54
 -1 21 5 3.2 2.91
 -1 21 -5 1.66 1.29
 -1 21 6 5.62 3.03
 1 21 6 6.4 3.4
 -1 21 -6 4.37 2.85
 1 21 -6 5.43 3.76
 1 21 7 -0.19 0.21
 -1 21 -7 -3.21 2.85
 1 21 -7 -4.78 3.08
 -1 21 7 0.66 1.27
 1 21 8 21.93 6.76
 1 21 -8 8.34 4.02
 -1 21 8 18.81 5.88
 -1 21 -8 14.49 5.48
 1 21 -9 1.95 2.91
 -1 21 -9 3.7 2.86
 -2 0 0 1677.71 21.51
 -2 0 0 1683.97 25.32
 2 0 0 1843.95 22.51
 -2 0 -1 -0.6 0.54
 2 0 -1 1.28 0.64
 2 0 -1 0.62 0.82
 -2 0 1 -2.19 1.24
 -2 0 -1 0.82 0.34
 2 0 1 0.04 0.3
 -2 0 1 -0.16 0.62
 2 0 -2 1855.7 27.13
 -2 0 -2 1665.51 17.81
 -2 0 2 1567.92 24.79
 -2 0 -2 1643.12 26.42
 2 0 2 1614.28 17.03
 -2 0 2 1617.52 24.48
 2 0 -2 1829.21 25.93
 2 0 -3 1.72 1.26
 2 0 3 -0.09 0.14
 -2 0 3 1 0.86
 2 0 -3 -0.28 0.47
 2 0 -4 699.34 16.91
 -2 0 4 595.75 16.7
 -2 0 4 641.89 16.62
 -2 0 5 40.19 6.89
 2 0 -5 0.24 0.18
 2 0 -6 86.13 7.37
 -2 0 6 91.16 7.01
 2 0 -6 100.48 6.57
 2 0 -7 -2.4 1.99
 -2 0 7 1.03 2.31
 2 0 -7 -0.62 0.81
 2 0 -8 121.94 8.5
 2 0 -8 139.98 8.01
 -2 0 8 123.84 8.74
 2 0 -9 2.85 2.17
 -2 0 9 5.94 3.52
 -2 0 -10 524.87 14.89
 2 0 -10 501.45 17.93
 -2 0 10 566.54 20.03
 -2 0 10 509.31 14.61
 -2 0 -11 -0.59 0.59
 2 0 -11 -2.64 1.98
 -2 0 11 -0.14 0.21
 -2 0 11 -1.25 1.21
 -2 0 -12 77.86 5.7
 -2 0 12 86.17 5.99
 -2 0 12 100.29 8.93
 2 0 -12 111.82 10.55
 -2 0 13 -0.06 0.04
 -2 0 13 -0.63 1.45
 2 0 -13 -4.09 2.04
 -2 0 -13 -0.45 0.49
 -2 0 14 367.42 12.23
 2 0 -14 465.3 20.22
 -2 0 14 454.79 19.65
 -2 0 -15 -0.43 0.53
 2 0 -15 -0.59 1.54
 -2 0 15 -0.41 0.56
 -2 0 15 1.6 2.16
 -2 0 16 22.99 4.87
 2 0 -16 17.3 3.99
 -2 0 16 12.16 2.22
 -2 0 -16 12.67 2.36
 -2 0 17 -0.31 0.96
 -2 0 -17 0.01 0.25
 -2 0 17 -0.16 0.28
 2 0 -18 303.03 18.93
 -2 0 18 313.74 18.28
 2 0 -19 -0.93 4.02
 -2 0 19 2.1 1.31
 2 0 -20 16.21 4.04
 -2 0 20 17.14 4.34
 2 0 -21 -1.83 1.33
 2 0 -22 3.03 2.46
 2 0 -23 2.47 4.21
 2 0 -24 90.68 11.95
 2 0 -25 4.28 3.88
 2 0 -26 35.33 7.85
 2 0 -27 1.6 0.33
 2 0 -28 0.86 1.77
 2 0 -29 -0.34 0.79
 2 0 -30 3.28 2.61
 2 0 -31 -0.49 0.79
 2 0 -32 18.71 6.51
 -2 -1 0 8826.63 60.23
 -2 -1 0 8420.25 50.69
 -2 1 0 8575.78 57.91
 -2 -1 0 9014.87 58.98
 2 1 -1 2089.95 25.27
 -2 -1 -1 1977.38 22.41
 2 -1 -1 2244.15 28.01
 2 -1 1 2096.52 22.63
 -2 -1 -1 2145.03 29.78
 -2 1 1 2122.27 30.79
 -2 1 -1 1908.42 27.49
 2 -1 -1 2174.81 30.24
 -2 -1 1 1991.45 27.65
 -2 -1 1 1978.4 25.94
 -2 -1 1 2039.35 28.9
 -2 -1 -2 7872.18 56.48
 2 -1 -2 8222.56 54.87
 2 -1 2 8195.48 41.04
 -2 -1 2 7495.57 52.95
 -2 -1 2 7899.94 53.9
 -2 -1 2 7740.47 56.79
 2 -1 -2 8041.54 59.42
 -2 1 -2 7460.61 53.6
 2 1 -2 8288.75 52.95
 -2 1 2 7775.51 56.37
 -2 -1 -2 7216.72 38.41
 -2 -1 -3 663.15 10.53
 -2 -1 3 658.77 16.46
 2 -1 -3 700.88 16.86
 2 -1 3 708.2 11.18
 -2 -1 3 672.55 16.78
 -2 -1 -3 675.93 16.17
 -2 1 -3 628.68 15.73
 2 -1 -3 723.62 18.29
 -2 -1 3 625.25 15.29
 2 1 -3 688.06 16.21
 2 -1 4 1416.31 14.02
 -2 -1 4 1381.72 25.17
 -2 -1 -4 1340.88 12.82
 -2 1 4 1330.9 24.29
 -2 -1 4 1380.58 23.15
 2 1 -4 1572.65 24.19
 -2 1 -4 1405.46 24.89
 -2 -1 4 1415.28 23.78
 -2 -1 -4 1411.76 23.45
 -2 -1 5 578.9 15.15
 -2 -1 5 585.99 17.29
 -2 -1 -5 614.12 15.85
 -2 1 5 569.81 16.67
 2 1 -5 606.45 14.53
 -2 1 -5 580.61 16.26
 -2 -1 5 597.22 15.46
 2 1 -6 874.53 21.43
 2 -1 -6 843.25 21.31
 -2 -1 -6 901.99 19.35
 -2 -1 6 871.82 21.74
 -2 -1 6 909.7 19.6
 2 1 -6 903.3 17.85
 -2 1 6 809.51 21.28
 -2 1 7 101.64 10.91
 2 -1 -7 74.74 6.47
 -2 -1 -7 90.14 6.02
 -2 -1 7 89.99 6.08
 2 1 -7 74.29 6.46
 -2 -1 7 78.61 7.11
 2 1 -7 88.15 5.66
 -2 -1 8 139.54 9.28
 2 1 -8 124.25 8.94
 2 -1 -8 136.75 9.01
 -2 -1 8 144.51 7.8
 2 1 -8 151.79 7.71
 -2 -1 -8 144.32 7.89
 -2 1 8 152.45 10.09
 2 -1 -9 93.43 7.76
 -2 -1 -9 108.05 6.8
 -2 -1 9 109.59 6.93
 -2 -1 9 98.53 7.89
 -2 1 9 109.72 9.28
 2 1 -9 107.82 6.49
 2 1 -9 91.14 7.68
 -2 -1 10 11.46 2.86
 2 -1 -10 10.62 3
 2 -1 10 10.36 1.05
 2 1 -10 7.23 2.26
 -2 -1 -10 10.55 2.1
 -2 1 10 23.8 5.04
 -2 -1 10 10.13 2.1
 2 1 -10 10.63 2.15
 -2 -1 11 27.9 4.26
 2 1 -11 31.51 3.67
 2 -1 11 31.66 2.29
 -2 -1 -11 24.45 3.32
 2 1 -11 26.48 4.11
 2 -1 -11 28.42 4.54
 -2 -1 11 29.57 3.6
 -2 -1 12 1120.08 22.41
 2 1 -12 1118.49 28.76
 2 -1 -12 1139.41 29.01
 2 -1 12 1162.6 14.97
 -2 1 12 1159.38 30.21
 -2 -1 12 1118.5 29.43
 -2 -1 -12 941.85 21.05
 -2 -1 13 197.16 9.35
 2 -1 -13 243.34 14.19
 -2 -1 13 219.87 13.3
 -2 1 13 299.76 17.22
 2 1 -13 238.38 13.86
 -2 -1 -13 152.74 8.37
 -2 1 14 396.33 18.74
 2 1 -14 397.03 18.48
 2 -1 -14 399.48 18.69
 -2 -1 14 389.65 18.39
 -2 1 -14 312.9 11.61
 -2 -1 14 317.82 11.72
 -2 -1 -14 332.82 12.16
 2 1 -15 61 7.33
 2 -1 -15 64.28 7.63
 -2 -1 -15 42.27 4.43
 -2 1 -15 39.37 4.1
 -2 -1 15 59.62 7.59
 -2 1 15 41.77 4.1
 -2 -1 15 43.22 4.2
 -2 -1 16 103.57 6.56
 -2 1 16 98.83 6.22
 2 -1 -16 141.42 11.8
 -2 -1 16 140.94 11.72
 -2 -1 -16 79.84 5.89
 -2 1 -16 88.26 6.11
 2 1 -16 147.29 12.02
 -2 -1 -17 3.37 1.18
 -2 -1 17 4.34 1.26
 -2 -1 17 6.97 2.71
 2 -1 -17 6.83 4.16
 -2 1 -17 3.73 1.22
 -2 1 17 4.46 1.32
 2 1 -17 5.1 3.56
 2 -1 -18 273.73 17.89
 2 1 -18 279.74 18.03
 -2 -1 18 263.31 16.32
 2 -1 -19 57.97 9.38
 -2 -1 19 56.6 7.86
 2 1 -19 60.44 9.53
 2 -1 -20 10.75 4.71
 -2 -1 20 5.8 2.72
 2 1 -20 7.55 4
 2 -1 -21 45.31 7.79
 -2 -1 21 47.11 8.01
 2 1 -21 45.16 7.92
 2 -1 -22 3.2 3.12
 -2 -1 22 1.2 1.63
 2 1 -22 1.51 1.96
 2 -1 -23 2.36 2.01
 -2 -1 23 -1.57 1.87
 2 1 -23 -2.36 2.41
 2 1 -24 1.26 1.51
 -2 -1 24 2.86 1.71
 2 -1 -24 -0.63 1.58
 2 -1 -25 1.88 1.6
 2 1 -25 1.11 0.98
 2 -1 -26 -1 1.51
 2 1 -26 -0.46 0.67
 2 1 -27 4.78 3.24
 2 -1 -27 4.65 2.87
 2 1 -28 27.8 7.15
 2 -1 -28 31.28 7.64
 2 1 -29 10.19 4.73
 2 -1 -29 12.44 4.86
 2 1 -30 0.44 1.35
 2 -1 -30 -1.62 2.56
 2 1 -31 1.39 1.27
 2 -1 -31 4.88 2.71
 2 -1 -32 3.76 3.54
 2 1 -32 5.24 3.97
 -2 1 -32 3.04 3.45
 -2 -1 -32 2.21 3.45
 -2 -2 0 257.66 9.06
 -2 2 0 224.43 9.98
 -2 -2 1 1403.73 22.13
 -2 2 -1 1470.78 26
 -2 2 -2 536.66 14.79
 -2 -2 2 588.78 15.33
 2 -2 -2 652.78 16.37
 -2 -2 2 548.41 14.4
 -2 2 -3 558.65 15.16
 -2 -2 3 570.29 14.5
 -2 -2 3 589.69 15.91
 -2 2 -4 501.62 14.29
 -2 -2 4 510.23 13.3
 -2 -2 4 552.33 16.21
 -2 -2 5 437.45 15.03
 -2 -2 5 451.68 12.99
 -2 2 -5 432.92 13.59
 2 2 -6 525.89 16.55
 -2 -2 6 581.64 15.35
 -2 2 -6 488.59 14.5
 2 -2 -6 515.34 16.47
 -2 -2 6 512.47 16.86
 -2 2 -7 1.92 0.75
 2 2 -7 3.19 0.94
 2 2 -7 2.36 1.08
 2 -2 -7 1.99 1.05
 -2 -2 7 1.04 1.4
 2 2 -8 127.42 8.68
 2 2 -8 133.69 6.59
 2 -2 -8 124.28 8.51
 -2 2 -8 131.77 8.06
 -2 -2 8 125.01 8.91
 -2 -2 9 118.75 8.9
 2 2 -9 108.15 8.15
 2 2 -9 118.75 6.33
 2 -2 -9 109.14 8.35
 2 2 -10 38.56 4.93
 2 -2 -10 37.47 5
 2 -2 10 38.36 2.65
 -2 -2 -10 20.74 1.82
 -2 -2 10 39.28 5.1
 2 2 -10 38.97 3.52
 2 -2 -11 29.22 4.45
 2 2 -11 27.23 4.42
 -2 -2 11 30.18 4.89
 -2 -2 -11 21.91 1.95
 2 2 -11 30.54 3.31
 2 -2 11 29.92 2.49
 2 2 -12 -2.58 1.44
 -2 -2 12 0.3 0.73
 2 -2 -12 -2.86 1.24
 -2 -2 -12 -0.25 0.31
 2 -2 12 -0.49 0.45
 2 2 -12 0.1 0.1
 2 -2 -13 109 9.39
 -2 -2 13 115.63 9.78
 2 2 -13 115.84 9.66
 -2 -2 -13 116.11 7.7
 -2 -2 13 111.3 7.38
 2 2 -13 116.2 6.69
 2 -2 13 108.7 5.47
 2 2 -14 58 7.01
 2 -2 14 60.3 4.2
 -2 -2 -14 60.29 5.48
 2 -2 -14 57.45 7.13
 -2 -2 -14 20.15 2.4
 -2 -2 14 59.26 6.99
 2 2 -14 44.67 4.4
 -2 -2 14 56.44 5.01
 -2 -2 -15 0.33 0.3
 -2 -2 -15 0.09 0.24
 -2 -2 15 -0.42 0.43
 2 2 -15 -3.31 2.68
 2 -2 -15 -4.53 3.19
 -2 -2 15 -0.66 0.79
 2 2 -15 0.23 0.33
 2 -2 15 -0.48 0.55
 -2 -2 16 6.42 1.6
 -2 -2 -16 3.03 0.94
 2 -2 -16 6.3 1.74
 -2 -2 16 5.1 1.78
 2 2 -16 8.18 2.66
 -2 -2 -16 5.81 1.59
 2 2 -16 3.51 1.33
 2 -2 16 9.45 1.91
 -2 2 -17 -0.19 0.4
 -2 -2 -17 0.23 0.42
 2 2 -17 -2.41 2.18
 2 -2 -17 -1.33 1.82
 2 -2 17 0.04 0.32
 -2 -2 17 -1.28 1.24
 -2 -2 -17 0.64 0.55
 -2 -2 17 -0.19 0.19
 2 -2 -18 51.37 8.07
 -2 -2 18 52.41 7.43
 2 -2 18 63.21 5.66
 2 2 -18 53.91 8.03
 2 -2 -19 132.14 12.94
 2 2 -19 134.61 12.89
 2 -2 19 150.23 8.57
 -2 -2 19 140.17 12.62
 2 2 -20 73.2 9.83
 2 -2 -20 68.63 9.66
 -2 -2 20 70.31 8.89
 -2 -2 21 1.28 1.41
 2 -2 -21 3.62 3.22
 2 2 -21 1.81 2.81
 -2 -2 22 10.43 3.55
 2 -2 -22 9.46 4.06
 2 2 -22 12.33 4.74
 2 -2 -23 21.06 5.84
 -2 -2 23 21.72 5.32
 2 2 -23 25.73 6.47
 2 2 -24 14.81 4.96
 2 -2 -24 11.76 4.49
 -2 -2 24 15.03 4.9
 2 -2 -25 9.38 4.12
 2 2 -25 9.95 4.34
 -2 -2 25 9.24 3.64
 -2 -2 26 6.43 3.17
 2 -2 -26 7.97 4.14
 2 2 -26 7.62 4.23
 -2 -2 27 13.2 4.43
 2 2 -27 22.87 6.36
 2 -2 -27 21.8 6.58
 2 -2 -28 12.29 4.57
 2 2 -28 7.19 3.62
 2 -2 -29 -0.2 1.02
 2 2 -29 2.45 1.83
 2 -2 -30 12.45 5.14
 2 2 -30 10.71 4.45
 2 -2 -31 4.91 3.11
 2 2 -31 5.99 3.62
 -2 -2 -32 -1.17 0.5
 -2 2 -32 0 1.83
 2 -2 -32 -4.12 3.4
 2 2 -32 -5.22 3.81
 2 3 0 4567.23 46.8
 2 3 -1 1159.67 24.65
 2 3 1 1113.65 23.77
 2 3 2 483.63 15.21
 2 3 -2 481.97 15.16
 -2 3 -2 418.77 13.41
 2 3 3 21.35 4.98
 -2 3 -3 18.08 2.95
 2 3 -3 14.51 2.9
 -2 3 -4 1222.35 23.06
 2 3 4 1197.62 24.1
 2 3 -4 1201.04 24.16
 -2 -3 4 1229.78 24.71
 -2 -3 4 1201.74 21.05
 2 3 5 587.38 16.85
 -2 -3 5 559.56 17.24
 2 3 -5 583.52 17.09
 -2 3 -5 550.77 15.37
 -2 -3 5 585.22 14.37
 2 3 -6 631.61 18.24
 2 -3 -6 620.71 17.95
 2 3 6 652.29 18.19
 2 3 -6 616.37 17.29
 -2 -3 6 702.68 15.88
 -2 -3 6 636.14 19.26
 -2 3 -6 602.24 16.3
 2 3 -7 90.97 6.64
 2 3 -7 96.7 7.4
 2 -3 -7 89.71 6.89
 -2 -3 7 94.61 7.58
 2 3 7 93.99 6.64
 -2 3 -7 86.17 6.17
 -2 -3 7 116.98 6.8
 -2 3 -8 5.5 1.53
 -2 -3 8 4.61 1.81
 2 3 -8 7.43 2.07
 2 -3 -8 3.26 1.35
 2 3 -8 1.83 0.93
 2 3 8 2.24 0.84
 2 -3 -9 112.61 8.53
 -2 -3 9 111.15 8.79
 2 3 9 119.9 7.82
 2 3 -9 109.68 7.6
 2 3 -9 109.81 8.35
 -2 3 -9 112.76 7.48
 2 -3 -10 404.96 16.48
 -2 -3 10 423.39 17.69
 -2 3 -10 424.41 14.39
 2 3 -10 415.44 16.53
 -2 -3 11 106.45 9.29
 2 -3 -11 93.13 7.94
 2 3 -11 96.97 8.12
 -2 3 -11 115.84 7.9
 2 3 -11 104.01 5.73
 -2 -3 -12 7.81 1.46
 2 -3 12 24.43 2.67
 2 3 -12 24.4 2.79
 2 -3 -12 22.45 4.11
 -2 -3 12 26.05 4.63
 -2 3 -12 26.51 3.8
 2 3 -12 24.75 4.09
 -2 -3 13 85.95 8.46
 2 -3 -13 80.09 8.11
 -2 -3 -13 30.49 2.95
 2 -3 13 86.86 5.42
 2 3 -13 85.96 8.16
 -2 3 -13 98.04 7.72
 2 3 -13 80.1 4.94
 2 -3 -14 257.78 15.25
 2 3 -14 269.17 15.56
 2 -3 14 264 9.78
 -2 -3 14 265.57 15.56
 2 3 -14 219.83 8.43
 -2 3 -14 295.36 13.53
 2 -3 -15 277.75 16.11
 -2 -3 15 290.17 16.7
 -2 -3 -15 165.01 7.52
 2 3 -15 289.16 16.36
 2 3 -15 157.65 7.37
 -2 3 -15 335.92 14.85
 2 -3 15 303.56 11.02
 2 3 -16 -0.46 0.4
 -2 -3 16 -0.23 0.64
 2 -3 16 0.06 0.15
 -2 -3 -16 0.98 0.66
 2 3 -16 0.48 1.06
 -2 -3 17 49.08 6.99
 2 3 -17 48.5 7.1
 2 -3 -17 48.65 7.34
 2 3 -17 28.23 3.15
 2 -3 17 47.73 4.59
 -2 -3 -17 41.14 4.57
 -2 -3 17 28.6 3.74
 2 -3 18 11.63 2.28
 2 3 -18 13 4.98
 -2 -3 18 10.01 3.13
 2 -3 -18 15.23 5.27
 2 3 -19 185.4 15.36
 2 -3 -19 184.25 15.61
 -2 -3 19 164.41 13.48
 2 -3 19 202.8 10.65
 2 3 -20 231.81 17.77
 2 -3 -20 226.74 17.83
 -2 -3 20 213.1 15.71
 2 -3 20 235.48 11.49
 -2 -3 21 89.45 10.56
 2 -3 -21 95.11 11.94
 2 3 -21 97.6 11.92
 2 -3 21 98.67 7.83
 2 -3 -22 37.59 7.74
 -2 -3 22 36.09 6.81
 2 3 -22 42.96 8.19
 2 -3 -23 18.1 5.67
 2 3 -23 21.2 6.24
 -2 -3 23 16.71 4.73
 -2 -3 24 22.73 5.47
 2 3 -24 22.19 6.42
 2 -3 -24 23.87 6.7
 2 3 -25 26.95 6.85
 -2 -3 25 19.45 5.2
 2 -3 -25 25.47 6.76
 -2 -3 26 0.38 1.32
 2 3 -26 0.5 1.07
 2 -3 -26 -0.94 2.17
 -2 -3 27 3.46 2.37
 2 3 -27 4.48 2.97
 2 -3 -27 0.1 1.86
 2 3 -28 10.67 4.63
 -2 -3 28 6.3 3.38
 2 -3 -28 4.08 2.45
 -2 -3 29 -0.03 0.55
 2 3 -29 -0.28 1.3
 2 -3 -29 -1.33 2.1
 2 -3 -30 -0.36 0.42
 2 3 -30 7.04 4.18
 2 3 -31 34.82 8.62
 2 -3 -31 40.39 9.38
 -2 -3 -32 17.26 7.3
 -2 3 -32 7.65 4.26
 2 3 -32 11.3 5.34
 2 -3 -32 6.16 3.81
 2 4 0 456.95 15.82
 2 4 1 244.04 11.71
 2 4 -1 237.67 12.27
 2 4 2 131.37 8.56
 2 4 -2 116.81 8.48
 2 4 3 83.76 6.77
 2 4 -3 74.63 6.24
 2 4 -4 55.47 5.43
 2 4 4 52.69 5.37
 2 4 -5 -1.41 1.18
 -2 4 -5 1.38 1
 2 4 5 1.35 0.98
 2 4 6 325.03 13.28
 2 4 -6 307.02 12.89
 2 -4 -6 305.84 12.65
 2 4 -6 319.6 12.82
 -2 4 -6 297.62 11.53
 -2 -4 6 309.48 10.31
 2 4 7 42.17 4.7
 2 4 -7 41.58 4.64
 2 -4 -7 40.05 4.57
 -2 -4 7 42.38 5.26
 -2 4 -7 39.65 4.25
 -2 -4 7 44.67 3.84
 2 4 -7 37.56 4.48
 2 4 8 0.17 0.92
 2 4 -8 2.29 0.81
 -2 -4 8 0.39 0.55
 2 4 -8 0.67 0.54
 2 -4 -8 0.05 0.36
 -2 -4 8 0.32 0.82
 -2 4 -8 1.97 1.03
 2 4 -9 378.94 15.54
 2 4 9 379.11 14.29
 2 -4 -9 364.47 15.34
 2 4 -9 372.51 14.13
 -2 -4 9 382.54 16.83
 -2 4 -9 366.81 13.08
 -2 4 -10 436.25 14.53
 2 4 -10 422.42 16.9
 2 4 10 441.21 15.23
 2 4 -10 445.91 15.66
 2 -4 -10 427.06 17.05
 -2 -4 10 455.6 18.67
 2 -4 -11 9.8 2.41
 2 4 -11 11.54 2.43
 2 4 -11 10.05 2.45
 -2 -4 11 11.15 2.68
 2 4 11 14.5 2.68
 -2 4 -11 13.27 2.38
 2 -4 -12 2.62 1.33
 2 4 12 2.1 0.96
 -2 -4 12 2.37 1.16
 2 4 -12 1.51 0.32
 2 4 -12 2.7 1.1
 -2 4 -12 2.51 1.05
 2 4 -13 200.84 12.61
 2 4 13 217.57 10.91
 -2 -4 13 198.51 13.14
 2 -4 -13 185.81 12.23
 -2 4 -13 197.2 10.05
 2 -4 14 83.2 6.07
 2 -4 -14 74.45 8.06
 -2 -4 14 84.76 9
 -2 -4 -14 56.44 4.57
 -2 4 -14 85.65 6.92
 2 4 -14 79.95 8.28
 2 4 -15 195.21 13.45
 2 -4 -15 185.25 13.49
 -2 -4 15 190.09 13.8
 2 -4 15 198.35 9.65
 -2 4 -15 205.78 11.07
 2 -4 -16 10.99 3.13
 -2 4 -16 18.54 3.33
 2 -4 16 17.45 3.02
 2 4 -16 13.17 3.05
 -2 -4 16 16.96 4.14
 2 4 -17 122.77 11.26
 2 -4 -17 121.74 11.46
 2 -4 17 145.25 9.01
 -2 -4 17 127.73 11.69
 -2 4 -17 140.15 9.35
 -2 -4 18 0.59 1.14
 2 -4 18 -0.16 0.45
 -2 4 -18 -0.23 0.89
 2 -4 -18 -0.12 0.28
 2 -4 19 22.45 3.66
 -2 -4 19 21.16 4.96
 2 4 -19 18.81 4.49
 2 -4 -19 16.54 4.33
 -2 4 -19 23.21 3.99
 2 -4 -20 58.7 8.48
 -2 -4 20 62.83 8.64
 2 4 -20 65.17 9.05
 -2 4 -20 75.37 7.25
 2 -4 20 67.02 6.43
 -2 4 -21 10.18 2.67
 -2 -4 21 8.02 2.9
 2 -4 -21 9.35 4.08
 2 4 -21 10.84 4.2
 2 -4 21 7.91 2.32
 2 -4 -22 32.93 7.05
 -2 -4 22 31.07 6.19
 2 4 -22 35.45 7.11
 2 4 -23 26.3 6.56
 2 -4 -23 19.86 5.87
 -2 -4 23 18.59 5.08
 2 4 -24 23.15 6.36
 2 -4 -24 19.34 5.86
 -2 -4 24 22.23 5.75
 -2 -4 25 17.66 5.12
 2 4 -25 25.76 6.54
 2 -4 -25 22.39 6.16
 2 -4 -26 27.21 7.2
 2 4 -26 27.85 7.11
 -2 -4 26 27.16 6.39
 2 4 -27 23.97 6.41
 2 -4 -27 22.31 6.47
 -2 -4 27 14.87 4.7
 2 4 -28 -1.58 2.35
 -2 -4 28 -0.49 0.7
 -2 -4 29 3.03 2.47
 2 -4 -29 7.45 3.78
 2 4 -29 7.25 3.52
 -2 -4 30 2.64 2.34
 2 4 -30 -2.11 2.67
 2 -4 -30 -1.81 1.96
 -2 -4 31 -0.46 1.29
 2 4 -31 3.24 2.97
 2 -4 -31 5.75 4.38
 2 -4 -32 6.34 4.58
 -2 -4 -32 6.84 4.89
 -2 4 -32 4.35 3.54
 2 4 -32 5.25 3.57
 2 5 0 317.25 13.98
 2 5 1 342.76 14.15
 2 5 -1 339.73 14.01
 2 5 -2 20.58 4.13
 -2 5 2 6.91 1.75
 2 5 2 25.04 5.05
 -2 -5 2 6.25 1.83
 2 5 3 25.38 3.61
 2 5 -3 20.58 3.24
 2 5 -4 3.59 0.94
 2 5 4 3.9 1.38
 2 5 5 9.71 2.25
 2 5 -5 10.19 2.54
 2 5 6 278.84 12.97
 2 5 -6 270.6 12.96
 2 5 -7 570.38 18.7
 2 5 -7 597.66 18.17
 2 -5 -7 584.19 17.92
 2 5 7 591.43 19.05
 -2 -5 7 590 14.71
 -2 5 -8 552.6 16.24
 2 5 -8 578.98 18.35
 2 -5 -8 544.46 17.67
 2 5 8 571.03 18.49
 -2 -5 8 568.96 13.87
 2 5 -8 571.26 18.74
 2 5 -9 67.97 6.46
 2 5 -9 67.46 6.42
 2 -5 -9 64.75 6.36
 -2 -5 9 68.24 7.33
 -2 5 -9 58.73 5.12
 -2 -5 9 83.19 5.65
 2 5 9 67.23 6.28
 2 5 10 222.2 11.45
 2 5 -10 225.07 11.75
 2 5 -10 215.94 12.19
 2 -5 -10 209.23 12.01
 -2 -5 10 212.05 12.94
 -2 5 -10 212.58 10.01
 -2 -5 11 10.8 3.09
 2 5 -11 10.9 2.7
 2 -5 -11 10.65 2.79
 2 5 11 11.67 2.48
 -2 5 -11 11.66 2.48
 2 5 -11 12.03 2.71
 2 5 12 4.76 1.78
 -2 -5 12 4.79 1.95
 2 -5 -12 3.89 1.67
 2 5 -12 5.11 1.81
 2 5 -12 3.4 1.22
 -2 5 -12 4.98 1.57
 2 5 -13 205.38 12.55
 2 -5 -13 199.77 12.46
 2 5 13 220.13 11.23
 2 5 -13 215.15 11.38
 -2 5 -13 208.61 10.21
 -2 -5 13 225.62 14.59
 2 5 -14 189.29 12.49
 2 -5 -14 190.65 12.77
 2 5 14 201.85 10.99
 -2 -5 14 195.22 13.73
 2 5 -14 209.3 11.51
 -2 5 -14 207.27 10.43
 2 5 -15 8.5 2.3
 -2 -5 15 8.06 2.9
 2 5 -15 8.23 2.61
 2 5 15 9.53 2.34
 2 -5 -15 7.66 2.6
 -2 5 -15 11.4 2.41
 2 5 -16 143.98 11.8
 2 -5 -16 142.85 12.3
 2 5 16 162.21 9.88
 2 -5 16 159.18 9.7
 -2 -5 16 147.77 12.72
 -2 5 -16 154.49 9.43
 2 5 -17 560.07 24.07
 2 -5 -17 571.39 25.28
 2 -5 17 633.96 20.08
 -2 5 -17 604.49 19.02
 -2 -5 17 593.7 26.23
 -2 5 -18 44.58 5.15
 2 -5 -18 42.99 8.28
 2 -5 18 46.37 5.53
 2 5 -18 39.18 6.9
 -2 -5 18 40.45 6.83
 2 5 -19 400.93 21.77
 2 -5 -19 400.93 22.65
 2 -5 19 480.73 18.6
 -2 -5 19 408.37 22.17
 -2 5 -19 432.92 16.26
 2 5 -20 657.89 28.6
 2 -5 -20 660.22 29.54
 -2 -5 20 657.11 29.13
 2 -5 20 728.38 22.92
 -2 5 -20 685.19 20.52
 2 5 -21 48.07 9.33
 2 -5 -21 43.26 9.78
 2 -5 21 37.48 5.3
 -2 -5 21 30.23 6.15
 2 -5 -22 72.52 10.29
 -2 -5 22 74.24 9.89
 2 5 -22 73.74 10.35
 2 -5 -23 29.32 6.77
 2 5 -23 33.25 7.19
 -2 -5 23 31.19 6.46
 -2 -5 24 2.58 2.03
 2 -5 -24 4.79 3.44
 2 5 -24 4.19 3.02
 2 5 -25 2.02 1.63
 -2 -5 25 2.36 1.98
 2 -5 -25 2.86 2.91
 2 5 -26 7.7 3.51
 2 -5 -26 4.81 1.02
 -2 -5 26 5.12 3.18
 2 -5 -27 0.15 0.47
 -2 -5 27 0.32 1.59
 -2 -5 28 8.58 3.88
 2 5 -28 10.59 4.38
 2 -5 -28 7.95 3.92
 2 5 -29 11.21 4.53
 -2 -5 29 8.56 4.02
 2 -5 -29 6.47 3.63
 2 5 -30 -0.11 2.1
 2 -5 -30 -2.05 2.58
 -2 -5 30 3.69 2.68
 -2 5 -31 19.79 6.64
 -2 -5 31 16.21 6
 -2 -5 -31 17.47 7.14
 2 -5 -31 13.22 5.77
 2 5 -31 20.44 6.59
 -2 5 -32 0.34 0.66
 2 5 -32 -0.67 2.27
 -2 -5 -32 -0.17 1.06
 2 -5 -32 2.92 2.53
 -2 -5 32 1.73 1.98
 -2 -5 33 1.62 2.14
 2 6 0 114.24 8.41
 2 6 1 46.34 6.03
 2 6 -1 43.59 6.05
 2 6 -2 135.14 9.32
 -2 -6 2 151.74 8.6
 -2 6 2 134.4 7.69
 2 6 2 130.54 9.14
 2 6 -3 51.09 7
 2 6 3 49.57 7.04
 2 6 4 462.96 17.11
 2 6 -4 453.88 17.3
 2 6 5 497.93 17.96
 2 6 -5 497.09 18.02
 2 6 6 150.15 9.81
 2 6 -6 151.13 10.01
 2 6 -7 45.46 4.96
 2 -6 -7 44.01 4.92
 2 6 7 42.32 5.18
 2 6 -7 42.69 5.35
 2 -6 -8 356.16 14.35
 2 6 -8 352.63 15.4
 2 6 -8 357.03 14.19
 -2 -6 8 373.8 11.9
 2 6 8 351.67 15.13
 2 6 -9 75.39 7.14
 2 -6 -9 78.79 7.01
 2 6 -9 79.35 6.92
 2 6 9 78.83 7.01
 -2 -6 9 85.8 5.3
 2 6 10 263.03 13.26
 2 6 -10 252.21 12.89
 2 -6 -10 242.89 12.7
 2 6 -10 270.45 13.66
 2 -6 -11 55.71 6.31
 2 6 -11 55.2 6.25
 -2 -6 11 55.84 7.2
 2 6 11 57.22 6.05
 2 6 -11 59.14 6.34
 -2 -6 12 2.88 1.37
 2 6 -12 1.94 0.87
 2 6 12 3.67 1.37
 2 6 -12 2.71 0.85
 2 -6 -12 3.29 1.63
 -2 -6 13 4.02 2.11
 2 6 -13 3.48 1.95
 2 6 13 2.2 0.93
 2 6 -13 4.44 1.81
 2 -6 -13 2.15 1.33
 2 6 14 96.6 7.87
 2 6 -14 96.75 8.43
 2 6 -14 77.97 7.85
 2 -6 -14 83.09 8.35
 -2 -6 14 87.01 9.37
 -2 6 -14 91.09 6.73
 2 -6 -15 57.72 7.27
 2 6 15 65.65 6.59
 2 6 -15 58.95 6.25
 -2 -6 15 62.4 8.24
 -2 6 -15 56.39 5.29
 2 6 -15 54.06 6.84
 2 6 16 29.95 4.32
 -2 6 -16 30.68 4.09
 2 6 -16 28.02 5.09
 2 6 -16 31.84 4.65
 2 -6 -16 25.55 4.86
 -2 -6 16 36.95 6.62
 2 -6 -17 455.41 22.32
 -2 6 -17 464.83 15.92
 2 -6 17 504.9 19.17
 2 6 17 489.03 17.8
 -2 -6 17 439.81 22.83
 2 6 -17 449.37 21.48
 2 6 -17 480.66 18.28
 2 -6 18 6.09 2.28
 2 -6 -18 5.69 3.4
 -2 -6 18 6.16 2.98
 2 6 18 8.29 2.27
 -2 6 -18 6.61 1.93
 2 6 -18 3.97 2.13
 2 -6 -19 205.15 15.71
 2 -6 19 237.5 13.85
 -2 -6 19 200.82 16.17
 -2 6 -19 224.15 11.22
 2 6 -19 202.6 15.39
 2 6 -20 137.39 12.96
 2 -6 -20 126.36 12.45
 -2 -6 20 133.79 13.25
 2 -6 20 162.77 11.54
 2 -6 21 27.79 4.91
 -2 -6 21 21.93 5.56
 2 6 -21 22.54 5.62
 2 -6 -21 27.28 5.93
 2 6 -22 15.92 4.71
 -2 -6 22 14.78 4.48
 2 -6 -22 16.89 5.12
 -2 -6 23 11.51 4.07
 2 6 -23 14.4 4.65
 2 -6 -23 11.73 4.66
 2 6 -24 2.23 2.07
 2 -6 -24 1.38 2.03
 -2 -6 24 -0.99 1.49
 -2 -6 25 -1.07 1.95
 2 -6 -25 2.99 2.64
 2 6 -25 1.29 1.35
 -2 -6 26 2.32 1.87
 2 6 -26 0.33 0.98
 2 -6 -26 -0.92 1.72
 -2 -6 27 7.7 3.85
 2 6 -27 6.9 3.84
 2 -6 -27 1.3 1
 2 -6 -28 5.62 3.36
 -2 -6 28 10.95 4.47
 2 6 -28 13.82 4.88
 2 -6 -29 -0.52 1.3
 2 6 -29 -3.38 2.88
 -2 -6 29 1.74 2.27
 2 -6 -30 -0.86 1.36
 -2 -6 30 1.27 1.55
 -2 -6 -31 -2.84 2.8
 -2 6 -31 1.75 1.53
 2 6 -31 5.25 2.78
 2 -6 -31 4.39 3.72
 -2 -6 31 2.77 2.42
 -2 -6 -32 -2.89 2.87
 2 -6 -32 1.67 2.67
 -2 -6 32 -2.68 3.4
 -2 -6 33 -2.25 2.48
 2 7 0 1185.07 29.37
 2 7 1 506.17 19.52
 2 7 -1 496.43 19.39
 -2 -7 2 49.82 4.9
 -2 7 2 44.15 4.28
 2 7 2 200.46 12.9
 2 7 -2 144.53 11.43
 2 7 3 738.37 23.5
 2 7 -3 711.81 23.18
 2 7 -4 897.4 25.81
 2 7 4 931.42 26.13
 2 7 -5 597.05 20.79
 2 7 5 618.9 21.29
 2 7 -6 5.69 1.82
 2 7 6 7.83 2.5
 2 7 7 309.31 14.53
 2 7 -7 310.54 15.15
 2 7 8 623.19 21
 2 7 -8 644.03 19.13
 2 -7 -8 660.64 19.76
 2 7 -8 638.53 21.72
 2 7 -9 52.82 5.5
 2 -7 -9 56.35 5.76
 -2 -7 9 57.8 4.66
 2 7 9 47.95 5.68
 2 7 -9 56.97 6.38
 2 -7 -10 69.8 6.84
 2 7 -10 70.6 7.19
 -2 -7 10 79.01 5.23
 2 7 -10 67 6.53
 2 7 10 65.06 6.74
 2 7 -11 93.33 8.05
 -2 -7 11 141.73 7.1
 2 7 11 92.92 8.07
 2 -7 -11 96.07 8.28
 2 7 -11 102.75 8.62
 2 7 -12 39.56 5.25
 2 7 -12 38.93 5.36
 2 -7 -12 36.77 5.21
 2 7 12 38.11 5.07
 -2 -7 12 37.84 6.07
 -2 -7 13 26.8 5.07
 2 7 -13 29.36 4.69
 2 -7 -13 29.25 4.84
 2 7 13 31.65 4.84
 2 7 -13 33.63 5.26
 -2 -7 14 0.29 1.16
 2 7 14 1.69 1.34
 2 -7 -14 -0.42 0.94
 2 7 -14 0.08 0.89
 2 7 -14 0.5 0.16
 2 7 -15 817.94 25.49
 2 7 -15 798.82 26.03
 2 -7 -15 774.17 26.26
 -2 -7 15 891.05 32.18
 2 7 15 855.59 25.11
 2 7 16 114.52 9.04
 2 7 -16 112.9 9.52
 2 7 -16 102.95 9.65
 2 -7 -16 100.99 9.5
 -2 -7 16 108.11 11.29
 2 7 17 479.92 18.61
 2 7 -17 424.45 20.52
 2 -7 -17 394.4 20.31
 2 7 -17 467.81 19.07
 -2 -7 17 454.73 23.69
 2 7 18 17.75 3.44
 2 7 -18 12.87 3.41
 2 -7 -18 16.31 4.45
 -2 -7 18 15.94 4.3
 2 7 -18 17.26 3.67
 2 -7 18 20.63 4.16
 2 -7 19 42.88 6.31
 2 -7 -19 30.8 5.84
 2 7 19 40.76 5.23
 2 7 -19 36.08 5.36
 -2 -7 19 38.34 7.13
 2 7 -19 33.85 6.1
 -2 7 20 5.94 2.14
 2 -7 20 6.55 2.2
 2 7 -20 6.07 3.04
 2 -7 -20 4.64 2.28
 -2 -7 20 6.13 2.88
 2 7 20 5.98 1.91
 2 -7 -21 139.74 13.85
 2 7 -21 152.83 14.02
 2 -7 21 190.87 13.66
 -2 -7 21 166.59 15.5
 2 -7 -22 11.4 4.43
 -2 -7 22 12.54 4.33
 2 7 -22 11.01 4.2
 -2 -7 23 14.46 4.42
 2 7 -23 14.8 4.62
 2 -7 -23 12.68 4.17
 -2 -7 24 5.2 2.83
 2 7 -24 7.38 3.48
 2 -7 -24 3.4 1.64
 2 -7 -25 -0.29 2.1
 -2 -7 25 2 1.96
 2 7 -25 2.06 2.01
 2 7 -26 1.55 1.91
 2 -7 -26 0.19 1.35
 -2 -7 26 3.55 2.6
 2 7 -27 15.78 5.02
 2 -7 -27 7.03 3.64
 -2 -7 27 15.03 5.18
 2 7 -28 4.78 2.7
 2 -7 -28 2.31 1.37
 -2 -7 28 7.89 3.89
 -2 -7 29 0.2 0.52
 2 7 -29 -0.42 0.6
 2 -7 -29 -0.61 1.59
 -2 -7 -30 4.31 3.51
 -2 7 -30 -3.36 3.32
 2 7 -30 1.1 1.03
 2 -7 -30 1.68 2.13
 -2 -7 30 -1.74 2.13
 -2 -7 -31 -5.88 4.95
 -2 7 -31 0.13 1.71
 2 7 -31 1.34 2.38
 2 -7 -31 -7.15 3.97
 -2 -7 31 1.17 1.74
 -2 -7 32 4.09 3.53
 -2 -7 33 1.76 3.02
 2 8 0 626.14 22.53
 -2 -8 1 45.77 4.53
 -2 8 1 74.76 5.42
 2 8 1 227.16 14.12
 2 8 -1 224.7 14.11
 -2 8 2 81.95 5.77
 2 8 2 115.38 9.71
 2 8 -2 112.05 9.66
 -2 8 3 23.3 2.98
 2 8 3 38.68 5.96
 2 8 -3 40.98 6.28
 2 8 4 52.7 6.78
 2 8 -4 38.82 6.03
 2 8 5 400.85 18.25
 2 8 -5 394.99 18.37
 2 8 6 21.6 4.1
 2 8 -6 19.01 3.92
 2 8 7 150.35 10.85
 2 8 -7 144.53 11.13
 2 8 8 15.77 3.28
 2 8 -8 15.13 3.5
 2 8 -9 338.4 16.33
 2 8 -9 352.43 14.45
 2 -8 -9 340.93 14.52
 2 8 9 335.15 16.26
 -2 -8 10 0.98 0.65
 2 8 -10 1.45 0.88
 2 -8 -10 0.12 0.66
 2 8 10 0.68 0.87
 2 8 -10 0.53 0.24
 2 8 -11 17.82 3.69
 2 8 -11 17.38 3.3
 -2 -8 11 23.44 3.05
 2 8 11 18.31 3.74
 2 -8 -11 18.79 3.55
 2 8 12 3.55 1.74
 2 8 -12 5.15 2.02
 2 8 -12 5.56 2.02
 2 -8 -12 5.06 2
 2 8 -13 96.92 8.68
 2 -8 -13 97.57 9.3
 2 8 -13 95.84 9.28
 2 8 13 97.7 8.69
 2 8 14 -0.17 0.79
 2 8 -14 -0.5 1.18
 2 -8 -14 0.67 0.74
 -2 -8 14 0.18 0.58
 2 8 -14 -0.55 1.17
 2 8 -15 94.88 8.99
 2 -8 -15 96.35 9.67
 2 8 -15 95.4 9.2
 2 8 15 101.49 9.12
 -2 -8 15 94.03 10.51
 2 8 -16 41.8 6.01
 2 -8 -16 42.08 6.52
 -2 -8 16 42.18 7.18
 2 8 16 49.84 6.29
 2 8 -16 46.25 6.42
 2 8 17 1.76 1.25
 -2 -8 17 2.11 2.04
 2 8 -17 0.74 0.42
 2 -8 -17 -1.33 2.14
 2 8 -17 0.71 0.57
 -2 -8 18 153.84 14.49
 2 8 18 145.45 10.56
 2 8 -18 147.67 11.46
 2 8 -18 129.87 11.5
 2 -8 -18 117.19 11.26
 -2 8 19 0.9 0.45
 -2 8 -19 1.36 1.02
 2 8 19 0.55 0.86
 2 8 -19 0.52 1.06
 2 -8 19 0.36 1.11
 -2 -8 19 1.72 1.75
 2 8 -19 0.56 1.03
 2 -8 -19 2.6 2.33
 -2 8 20 0.76 0.75
 2 -8 20 -0.95 1.84
 -2 -8 20 -1.5 1.99
 2 8 -20 1.58 1.55
 2 8 20 1.43 1.35
 2 -8 -20 1.37 2.2
 2 -8 -21 9.99 4.22
 2 -8 21 15.91 4.26
 -2 -8 21 8.64 3.61
 2 8 -21 9.5 3.4
 2 -8 -22 11.17 3.99
 2 8 -22 10.43 3.5
 -2 -8 22 14.5 4.87
 2 8 -23 8.57 3.17
 2 -8 -23 5.53 2.88
 -2 -8 23 6.59 3.04
 -2 -8 24 2.44 1.7
 2 8 -24 1.56 1.23
 2 -8 -24 3.09 2.66
 2 -8 -25 0.46 0.62
 2 8 -25 -1.81 1.77
 -2 -8 25 0.16 0.81
 2 8 -26 4.49 2.57
 -2 -8 26 8.14 3.74
 2 -8 -26 6.5 3.76
 2 -8 -27 2.77 2.28
 -2 -8 27 5.77 3.17
 2 8 -27 5.78 2.93
 2 8 -28 2.44 1.97
 2 -8 -28 -0.72 1.74
 -2 -8 28 -0.98 1.32
 -2 8 -29 -2.71 2.62
 -2 -8 29 0.2 1.79
 2 -8 -29 -0.86 1.65
 -2 -8 -29 3.38 3.04
 2 8 -29 1.21 1.4
 -2 -8 -30 -0.72 1.51
 -2 8 -30 2.4 2.18
 2 -8 -30 2.55 2.74
 2 8 -30 -0.1 0.69
 -2 -8 30 0.24 0.17
 -2 -8 -31 0.44 1.15
 -2 8 -31 1.41 2.38
 2 8 -31 1.84 1.8
 2 -8 -31 1.33 1.94
 -2 -8 31 -0.49 1.07
 -2 -8 32 -1.27 1.73
 -2 -9 0 78.87 5.93
 -2 9 0 76.75 5.26
 -2 -9 1 110.3 6.97
 -2 9 1 95.04 5.93
 2 9 1 154.96 11.74
 2 9 -1 161.6 11.88
 -2 -9 2 39.69 4.07
 -2 9 2 31.9 3.38
 2 9 2 76.24 8.29
 2 9 -2 73.95 8.59
 -2 -9 3 48.18 4.72
 -2 9 3 40.03 3.94
 2 9 3 59.18 7.48
 2 9 -3 55.47 7.26
 2 9 4 13.64 5.25
 2 9 -4 9.66 4.37
 2 9 5 352.94 17.71
 2 9 -5 351.43 18
 2 9 6 142.03 11.18
 2 9 -6 142.69 11.57
 2 9 7 8.16 2.29
 2 9 -7 12.94 3.34
 2 9 8 90.95 9.02
 2 9 -8 86.79 8.93
 2 9 -9 4.82 2
 2 9 9 3.69 1.29
 2 9 -9 6.12 1.86
 2 9 -10 32.01 4.5
 2 -9 -10 29.48 4.55
 2 9 -10 33.65 5.7
 2 9 10 28.01 4.93
 2 9 -11 57.25 6.06
 2 -9 -11 53.42 6.24
 2 9 11 56.32 6.99
 2 9 -11 53.91 6.43
 -2 -9 11 62.13 4.78
 2 -9 -12 3.75 1.78
 2 9 -12 3.46 1.56
 2 9 12 5.34 2.16
 -2 -9 12 5.35 1.28
 2 9 -12 2.23 1.61
 2 9 -13 20.77 4.58
 2 9 -13 22.25 3.97
 2 -9 -13 25.01 4.39
 2 9 13 23.32 4.35
 2 9 -14 248.84 14.4
 2 -9 -14 231.68 14.2
 2 9 -14 230.75 14.77
 2 9 14 246.62 14.54
 2 9 -15 42.39 6.02
 2 -9 -15 43.23 6.29
 -2 -9 15 44.66 7.65
 2 9 15 42.28 6.01
 2 9 -15 39.48 6.04
 2 9 -16 65.77 7.63
 2 -9 -16 61.47 7.67
 -2 -9 16 68.77 9.33
 2 9 16 72.1 7.91
 2 9 -16 68.82 8.55
 2 9 -17 -0.24 0.59
 2 9 17 0.53 1.06
 2 9 -17 -1.37 1.39
 -2 -9 17 -1.39 1.81
 2 -9 -17 0.56 1.15
 2 9 -18 171.62 13.12
 -2 -9 18 172.42 15.79
 2 9 -18 156.28 12.38
 2 -9 -18 141.24 12.72
 -2 9 18 171.43 12.47
 -2 9 -18 148.11 11.6
 2 9 18 168.95 12.17
 -2 9 19 16.6 3.72
 -2 9 -19 13.08 3.35
 -2 -9 19 14.88 4.63
 2 9 -19 8.45 2.48
 2 9 19 14.88 3.54
 2 -9 -19 11.45 3.87
 2 9 -19 13.82 3.65
 2 9 20 210.9 13.31
 2 9 -20 171.71 13.71
 2 -9 -20 163.67 14.34
 2 -9 20 264.55 18.31
 -2 9 20 216.24 14.03
 -2 -9 20 219.96 18.35
 2 -9 -21 6.67 3.22
 -2 -9 21 9.6 4.03
 2 9 -21 8.62 2.95
 2 -9 21 15.53 4.62
 -2 -9 22 36.59 7.71
 2 9 -22 32.74 6.38
 2 -9 -22 27.66 6.26
 2 9 -23 -1.48 1.83
 -2 -9 23 1.23 1.09
 2 -9 -23 -1.08 1.59
 -2 -9 24 6.26 2.99
 2 -9 -24 5.58 3.42
 2 9 -24 5.56 2.8
 -2 -9 25 6.95 3.35
 2 9 -25 5.13 2.75
 2 -9 -25 4.06 2.88
 -2 -9 26 -0.84 1.8
 2 -9 -26 -2.96 2.78
 2 9 -26 1.31 1.8
 -2 -9 27 3.13 2.42
 2 9 -27 0.27 0.96
 2 -9 -27 1.03 0.35
 2 -9 -28 6.34 3.55
 -2 -9 -28 7.64 4.48
 -2 9 -28 12.86 4.84
 -2 -9 28 16.53 6.04
 2 9 -28 11.89 4.5
 2 -9 -29 -0.21 0.89
 -2 9 -29 0.23 0.97
 2 9 -29 0.78 0.78
 -2 -9 29 -0.05 0.76
 -2 9 -30 0.07 1.05
 -2 -9 -30 -0.82 2.32
 -2 -9 30 4.23 3.51
 2 9 -30 0.87 1.61
 2 -9 -30 -1 1.21
 -2 9 -31 4.29 2.84
 -2 -9 -31 -1.05 2.49
 2 9 -31 3.81 3.11
 2 -9 -31 0.45 0.19
 -2 -9 31 -0.14 1.9
 -2 10 0 354.83 11.01
 -2 -10 0 457.67 13.81
 2 10 1 103.56 10.94
 2 10 -1 104.62 10.95
 -2 10 1 5.7 1.36
 -2 -10 -1 8.09 1.85
 -2 -10 1 8.47 1.81
 -2 -10 2 13.43 2.41
 -2 10 2 12.21 2.06
 2 10 2 24.15 4.93
 2 10 -2 19.78 4.09
 -2 -10 3 13.2 2.39
 -2 10 3 12.6 2.15
 2 10 3 23.55 4.57
 2 10 -3 17.85 4.1
 -2 10 4 18.81 2.62
 2 10 4 33.56 7.03
 2 10 -4 29.45 6.33
 2 10 5 316.36 17.31
 2 10 -5 305.32 17.31
 2 10 6 40.42 6.38
 2 10 -6 41.15 6.66
 2 10 7 90.03 9.35
 2 10 -7 89.23 9.46
 2 10 8 10.87 3.32
 2 10 -8 8.71 2.67
 2 10 9 37.12 6.07
 2 10 -9 31.2 5.73
 2 10 10 1.03 0.49
 2 10 -10 0.38 0.69
 2 10 11 1.56 0.32
 2 10 -11 4.93 1.86
 2 -10 -11 3.75 1.46
 2 10 -11 3.57 1.74
 2 10 -12 23.57 3.89
 2 10 -12 20.15 4.82
 2 10 12 24.07 4.96
 2 -10 -12 23.23 4.19
 2 10 13 127.54 10.87
 2 10 -13 127.21 9.8
 2 10 -13 115.74 10.75
 2 -10 -13 124.89 10.32
 2 -10 -14 204.53 13.82
 2 10 -14 212.96 13.07
 2 10 14 220.15 14.27
 2 10 -14 207.61 14.43
 2 10 15 9.81 2.92
 2 10 -15 7.59 2.61
 2 10 -15 8.86 2.86
 2 -10 -15 9.42 3.1
 2 10 16 0.09 0.16
 2 10 -16 0.26 1.02
 -2 -10 16 1.29 1.48
 2 10 -16 -0.44 1.04
 2 -10 -16 -2.22 2.29
 -2 -10 17 11.3 4.09
 -2 10 17 9.1 3
 -2 10 -17 7.9 2.96
 2 10 17 8.64 2.75
 2 10 -17 10.21 3.3
 2 -10 -17 6.59 2.9
 2 10 -17 9.82 3.08
 2 10 -18 135.83 11.66
 2 -10 -18 122.5 12.28
 -2 -10 18 138.63 14.31
 2 10 18 148.81 12.05
 2 10 -18 144.06 12.46
 -2 10 18 153.27 12.44
 -2 10 -18 135.75 11.65
 -2 10 19 0.61 0.34
 -2 10 -19 1.29 1.36
 -2 -10 19 2.58 2.11
 2 10 19 1.8 1.39
 2 10 -19 1.62 1.29
 2 10 -19 1.15 0.93
 2 -10 -19 0.99 1.76
 2 10 -20 2.15 1.79
 -2 10 20 -0.03 1.08
 -2 -10 20 1.32 1.48
 2 10 20 2.22 1.81
 2 -10 -20 0.95 1.14
 -2 -10 21 3.63 2.73
 2 10 -21 2.2 1.4
 2 -10 -21 2 1.16
 2 -10 21 2.65 1.67
 2 10 -22 21.39 5.16
 -2 -10 22 19.63 5.76
 2 -10 -22 14.86 4.73
 2 -10 -23 2.54 1.84
 -2 -10 23 9.59 4.35
 2 10 -23 7.61 3.3
 2 -10 -24 0.99 0.69
 -2 -10 24 1.66 1.01
 2 10 -24 0.77 0.31
 -2 -10 25 -1.15 1.72
 2 -10 -25 1.32 1.79
 2 10 -25 3.03 2.3
 -2 10 -26 -1.65 2.16
 2 10 -26 1.22 1.46
 -2 -10 26 1.69 1.86
 2 -10 -27 1.16 2.25
 -2 10 -27 -1.94 1.9
 -2 -10 -27 1.27 2.62
 2 10 -27 -0.37 0.9
 -2 -10 27 -1.47 2.08
 -2 -10 -28 6.49 4.69
 -2 10 -28 6.15 3.51
 2 10 -28 3.96 2.82
 2 -10 -28 1.16 2.33
 -2 -10 28 3.28 2.59
 2 10 -29 12.89 4.93
 -2 10 -29 12.57 5.14
 -2 -10 -29 12.63 5.77
 2 -10 -29 9.39 4.54
 -2 -10 29 18.08 6.78
 -2 10 -30 5.58 3.69
 -2 -10 -30 10.99 6.02
 2 10 -30 6.38 3.53
 2 -10 -30 5.02 3.43
 -2 -10 30 5.47 4.06
 -2 10 -31 2.42 2.39
 -2 -10 -31 5.67 4.33
 2 10 -31 1.13 1.46
 2 -10 -31 2.69 2.75
 2 11 0 50.79 7.11
 -2 -11 0 28.85 3.2
 -2 11 0 27.68 2.86
 2 11 1 46.88 7.2
 -2 -11 1 18.37 2.61
 -2 11 1 16.65 2.25
 -2 -11 -1 19.06 2.71
 2 11 -1 39.04 6.51
 -2 11 -1 16.71 2.21
 -2 -11 2 55.73 4.65
 -2 11 2 54.8 4.12
 2 11 2 141.61 13.54
 2 11 -2 118.48 12.19
 -2 -11 3 392.13 12.29
 2 11 3 470.44 22
 2 11 -3 449.58 21.69
 2 11 4 21.12 7.31
 2 11 -4 18.5 6.12
 -2 -11 4 3.52 1.2
 -2 11 4 2.45 0.9
 -2 11 5 121.55 6.82
 2 11 5 187.31 13.87
 2 11 -5 174.38 13.63
 2 11 6 11.32 3.49
 2 11 -6 7.68 2.69
 2 11 7 -1 1.36
 2 11 -7 -1.79 1.9
 2 11 8 96.78 10.06
 2 11 -8 88.64 9.75
 2 11 -9 72.67 9.09
 2 11 9 63.99 8.26
 2 11 -10 1.3 1.12
 2 11 10 2.15 1.22
 2 11 11 6.09 2.47
 2 11 -11 8.7 3.02
 2 11 -12 146.29 9.97
 2 -11 -12 164.68 11.5
 2 11 12 150.53 12.74
 2 11 -12 135.96 12.74
 2 -11 -13 0.24 0.67
 2 11 13 -0.33 0.53
 2 11 -13 -0.1 0.25
 2 11 -13 -0.63 1.42
 2 11 -14 29.12 4.83
 2 -11 -14 29.61 5.22
 2 11 14 31.08 5.73
 2 11 -14 27.89 5.68
 -2 11 -15 23.83 4.68
 2 11 -15 32.7 5.26
 2 -11 -15 30.92 5.31
 2 11 15 33.99 5.99
 2 11 -15 27.47 5.45
 2 11 16 2.55 1.86
 -2 11 16 0.43 0.94
 -2 11 -16 1.82 1.61
 2 11 -16 1.51 1.47
 2 -11 -16 1.56 0.76
 2 11 -16 2.42 2.35
 -2 11 17 3.64 2.07
 -2 11 -17 2.97 2.03
 2 11 17 2.44 1.25
 2 11 -17 2.24 1.33
 -2 -11 17 2.85 2.08
 2 11 -17 2.38 1.81
 2 -11 -17 1.48 0.92
 -2 11 18 2.28 1.26
 -2 11 -18 0.38 0.38
 2 11 18 2.02 1.77
 2 11 -18 1.97 0.97
 -2 -11 18 1.37 1.51
 2 11 -18 1.87 1.02
 2 -11 -18 3.14 2.42
 2 11 -19 79.12 9.18
 2 -11 -19 69.67 9.5
 -2 -11 19 80.94 11.37
 2 11 19 86.79 9.58
 2 11 -19 84.93 10.09
 -2 11 19 86.41 9.73
 -2 11 -19 74.68 8.95
 -2 11 20 3.12 2.01
 -2 -11 20 -0.64 1.68
 2 11 -20 0.35 0.87
 2 -11 -20 4.81 3.5
 2 11 -21 0.33 0.43
 -2 -11 21 0.88 1.05
 2 -11 -21 -0.23 1.47
 2 -11 -22 2.12 1.42
 -2 -11 22 10.48 4.32
 2 11 -22 8.64 3.38
 -2 -11 23 22.74 6.39
 2 11 -23 14.51 4.24
 2 -11 -23 12.49 4.67
 2 -11 -24 1.31 1.74
 2 11 -24 -0.01 1.01
 -2 -11 24 0.1 0.98
 -2 -11 -25 7.09 4.61
 -2 11 -25 25.98 6.39
 -2 -11 25 25.6 7.32
 2 11 -25 23.77 5.76
 2 -11 -25 8.68 4.08
 -2 -11 -26 9.64 5.63
 -2 11 -26 -0.26 0.62
 -2 -11 26 1.79 1.81
 2 11 -26 3.13 2.29
 2 -11 -26 6.72 4.15
 -2 -11 -27 -3.7 3.24
 -2 11 -27 2.74 2.57
 2 11 -27 0.84 1.46
 2 -11 -27 -1.59 2.22
 -2 -11 27 2.67 2.66
 -2 11 -28 14.9 5.32
 -2 -11 -28 6.9 4.03
 2 11 -28 13.84 4.85
 2 -11 -28 5.76 3.13
 -2 11 -29 -0.42 1.19
 -2 -11 -29 -0.89 1.33
 -2 -11 29 3.01 2.84
 2 -11 -29 -0.61 1.64
 2 11 -29 -3.29 2.38
 -2 11 -30 1.79 2.14
 -2 -11 -30 5.06 4.04
 2 11 -30 2.42 2.41
 2 -11 -30 1.4 1.41
 2 12 0 579.42 26.11
 2 12 1 36.81 9.36
 2 12 -1 52.48 9.89
 2 12 2 10.89 3.46
 2 12 -2 9.25 3.27
 2 12 3 31.02 5.74
 2 12 -3 24.51 5.13
 2 12 4 18.64 5.13
 2 12 -4 15.41 4.72
 2 12 5 138.36 12.32
 2 12 -5 137.66 12.6
 2 12 6 92.75 10.24
 2 12 -6 84.64 9.89
 2 12 7 3.86 1.78
 2 12 -7 3.98 1.59
 2 12 8 48.4 7.34
 2 12 -8 44.95 7.35
 2 12 9 5.98 2.71
 2 12 -9 3.82 1.82
 2 12 10 21.89 5.23
 2 12 -10 18.91 4.16
 2 12 11 -0.27 1.56
 2 12 -11 0.87 1.54
 2 12 12 9.27 3.48
 2 12 -12 8.74 3.43
 2 12 13 -0.46 1.11
 2 12 -13 -1.27 0.97
 2 12 -13 -0.61 0.3
 -2 12 14 3.2 1.65
 -2 12 -14 1.15 0.81
 2 12 -14 0.93 1.08
 2 12 14 0.46 0.84
 2 12 -14 0.87 0.81
 2 -12 -14 0.03 0.05
 -2 12 15 8.33 2.97
 -2 12 -15 11.03 3.78
 2 12 -15 9.22 2.73
 2 12 15 10.78 3.6
 2 -12 -15 9.68 3.29
 2 12 -15 7.48 3.18
 -2 12 16 -0.1 1.39
 -2 12 -16 0.27 1
 2 -12 -16 -0.57 0.95
 2 12 -16 1.52 0.75
 2 12 16 0.9 0.32
 2 12 -16 -0.67 1.2
 2 12 17 16.07 4.18
 2 12 -17 8.43 3.37
 -2 12 17 15.04 4.07
 -2 12 -17 11.55 3.89
 2 12 -17 17.45 4.18
 2 -12 -17 12.41 3.85
 2 12 -18 20.36 5.25
 -2 12 18 33.02 6.12
 -2 12 -18 21.18 5.17
 2 12 -18 30.87 5.45
 2 -12 -18 28.81 5.9
 -2 -12 18 30.43 7.17
 2 12 18 31.13 5.82
 2 12 19 6.02 2.52
 -2 12 19 8.69 3.34
 -2 12 -19 7.8 3.15
 2 12 -19 5.3 2.96
 2 -12 -19 6.45 3.16
 2 12 -19 9.1 3.12
 -2 -12 19 7.37 3.64
 -2 -12 20 1.28 1.2
 2 12 -20 -0.25 0.54
 2 -12 -20 -0.39 1.14
 -2 -12 21 1.35 1.36
 2 12 -21 3.44 2.32
 2 -12 -21 2.2 1.73
 -2 -12 22 -0.96 1.4
 2 12 -22 1.3 1.55
 2 -12 -22 0.86 1.55
 -2 -12 -23 22.69 6.82
 -2 12 -23 14.31 4.5
 -2 -12 23 20.56 6.4
 2 -12 -23 15.94 5.3
 2 12 -23 15.56 4.51
 -2 -12 -24 2.96 1.89
 -2 12 -24 5.34 2.96
 2 -12 -24 2.94 1.87
 -2 -12 24 2.67 2.16
 2 12 -24 0.4 1.26
 -2 -12 -25 -1.45 2.27
 -2 12 -25 2.59 2.1
 -2 -12 25 1.38 1.33
 2 12 -25 1.72 1.69
 2 -12 -25 1 1.18
 -2 12 -26 2.02 2.29
 -2 -12 26 0.06 1.39
 2 12 -26 0.11 0.66
 -2 12 -27 0.53 0.73
 -2 -12 27 -0.87 1.7
 2 12 -27 0.78 1.45
 -2 -12 28 3.55 3.24
 2 13 0 447.09 23.63
 2 13 1 111.29 12.9
 2 13 -1 116.25 13.33
 2 13 2 428.82 23.06
 2 13 -2 434.31 23.25
 2 13 3 57.81 9.42
 2 13 -3 59.41 9.28
 2 13 4 98.84 11.05
 2 13 -4 81.37 10.16
 2 13 5 66.94 9.11
 2 13 -5 60.12 8.54
 2 13 6 96.18 10.76
 2 13 -6 88.02 10.37
 2 13 7 -0.89 0.48
 2 13 -7 -2.79 2.19
 2 13 8 3.88 1.93
 2 13 -8 2.57 1.88
 2 13 9 7.96 2.95
 2 13 -9 7.1 2.43
 2 13 10 95.06 11.05
 2 13 -10 83.81 10.26
 -2 13 11 0.15 0.65
 -2 13 -11 1.02 0.61
 2 13 11 0.89 1.25
 2 13 -11 0.99 1.05
 -2 13 12 10.81 3.53
 -2 13 -12 13.7 4.34
 2 13 12 13.77 4.24
 2 13 -12 9.61 3.66
 -2 13 13 5.5 2.75
 -2 13 -13 4.05 2.45
 2 13 13 5.84 2.85
 2 13 -13 6.32 3.02
 2 13 -14 51.7 8.23
 2 13 14 59.76 8.71
 -2 13 -14 50.49 7.87
 -2 13 14 64.41 8.79
 -2 13 15 10.88 3.55
 -2 13 -15 12.72 4.22
 2 13 15 9.5 3.48
 2 13 -15 11.89 3.87
 2 13 16 35.35 6.45
 -2 13 16 40.33 7.2
 -2 13 -16 37.23 6.71
 2 13 -16 30.95 6.31
 2 13 -17 3.97 2.54
 -2 13 17 0.71 0.65
 -2 13 -17 3.75 2.39
 2 13 17 1.24 1.28
 2 13 18 12.91 3.91
 2 13 -18 10.4 3.9
 -2 13 18 11.29 3.58
 -2 13 -18 9.64 3.68
 2 13 19 -0.36 0.41
 2 13 -19 -1.01 1.41
 -2 13 19 -1.66 1.88
 -2 13 -19 -1.8 1.72
 -2 -13 19 1.93 2.06
 -2 -13 20 6.31 3.58
 -2 -13 21 17.56 5.77
 -2 -13 22 14.04 5.34
 -2 -13 23 -1.44 2.06
 -2 -13 24 -1.47 2.18
 -2 -13 25 12.17 5.25
 -2 -13 26 -4.18 3.19
 -2 -13 27 22.51 8.07
 2 14 0 98 11.21
 2 14 1 26.37 5.82
 2 14 -1 24.52 5.49
 2 14 2 4.05 3.83
 2 14 -2 3.34 3.59
 2 14 3 191.86 15.99
 2 14 -3 185.69 15.88
 2 14 4 59.3 8.95
 2 14 -4 54.68 8.8
 2 14 5 19.92 5.13
 2 14 -5 19.25 5.19
 2 14 6 -2.34 2.17
 2 14 -6 1.75 1.66
 2 14 7 91.48 10.87
 2 14 -7 93.12 11.18
 -2 14 8 -0.68 1.09
 -2 14 -8 -2.33 2.32
 2 14 8 -1.2 2.11
 2 14 -8 -1.21 1.74
 -2 14 9 -0.51 0.18
 -2 14 -9 1.82 1.62
 2 14 9 -0.7 1.26
 2 14 -9 0.63 0.64
 -2 14 10 5.2 2.56
 -2 14 -10 7.23 2.84
 2 14 10 6.98 3
 2 14 -10 5.84 2.53
 -2 14 11 12.16 4.06
 -2 14 -11 12.8 4.12
 2 14 11 10.87 3.83
 2 14 -11 10.66 3.52
 -2 14 12 9.44 3.49
 -2 14 -12 6.72 2.37
 2 14 12 8.77 3.3
 2 14 -12 6.14 2.44
 -2 14 13 8.23 3.13
 -2 14 -13 10 3.94
 2 14 13 9.18 3.67
 2 14 -13 7.82 3.25
 -2 14 14 -1.47 1.75
 -2 14 -14 -1.91 2.19
 2 14 14 0.61 0.64
 2 14 -14 0.79 0.57
 -2 14 15 17.86 4.82
 -2 14 -15 15.88 4.58
 2 14 15 19.73 5.24
 2 14 -15 14.54 4.58
 2 14 16 0.78 0.84
 -2 14 16 0.96 1.65
 -2 14 -16 -0.22 0.68
 2 14 -16 -0.44 1.59
 -2 14 17 10.85 3.85
 -2 14 -17 6.89 3.38
 2 14 17 10.88 3.89
 2 14 -17 3.96 2.42
 2 14 -18 6.7 3.28
 -2 14 18 9.21 3.55
 -2 14 -18 6.39 3.04
 2 14 18 8.66 3.38
 2 14 19 3.5 2.07
 2 14 -19 3.75 2.35
 -2 14 19 6.28 2.82
 -2 14 -19 2.93 1.84
 -2 -14 19 12.39 4.97
 -2 -14 20 0.07 1.19
 -2 -14 21 8.68 4.24
 -2 -14 22 1.86 2.08
 -2 -14 23 2.42 2.34
 -2 -14 24 -2.28 3.09
 -2 -14 25 0.52 1.22
 -2 15 0 33.29 6.42
 2 15 0 33.71 6.91
 -2 15 1 27.49 5.85
 -2 15 -1 29.48 6.04
 2 15 1 25.43 6.28
 2 15 -1 25.64 6.15
 -2 15 2 20.16 4.89
 -2 15 -2 18.58 5.03
 2 15 2 21.51 5.7
 2 15 -2 29.04 6.58
 -2 15 3 13.92 4.19
 -2 15 -3 14.99 4.18
 2 15 3 18.71 5.29
 2 15 -3 14.81 4.79
 -2 15 4 47.1 7.48
 2 15 4 59.21 9.31
 2 15 -4 50.91 8.76
 -2 15 -4 53.58 8.27
 -2 15 5 0.86 1.44
 -2 15 -5 0.59 0.72
 2 15 5 0.53 0.05
 2 15 -5 1.24 1.47
 -2 15 6 1.87 1.2
 -2 15 -6 1.51 1.73
 2 15 -6 -0.88 1.14
 -2 15 7 3.38 1.92
 -2 15 -7 0.46 0.45
 2 15 7 4.54 2.44
 2 15 -7 3.39 2.21
 -2 15 8 0.06 0.61
 -2 15 -8 0.6 1.08
 2 15 8 1.63 0.8
 2 15 -8 2.2 1.79
 -2 15 9 37.93 7.11
 -2 15 -9 36.83 6.7
 2 15 9 43.79 7.81
 2 15 -9 41.02 7.42
 -2 15 10 2.22 1.67
 -2 15 -10 1.01 0.96
 2 15 10 1.33 1.66
 2 15 -10 1.73 0.46
 -2 15 11 2.62 2.19
 -2 15 -11 -0.29 0.94
 2 15 11 -1.42 2.02
 2 15 -11 -2.09 2.55
 -2 15 12 4.76 2.48
 -2 15 -12 6.95 3.39
 2 15 12 5.62 3
 2 15 -12 4.41 2.59
 -2 15 13 11.68 4.15
 -2 15 -13 4.92 2
 2 15 13 8.67 3.53
 2 15 -13 3.47 0.83
 -2 15 14 17.62 4.88
 -2 15 -14 8.4 3.53
 2 15 14 19.29 5.57
 2 15 -14 8.81 3.99
 2 15 15 6.27 3.38
 -2 15 15 2.21 1.66
 -2 15 -15 1.79 1.01
 2 15 -15 0.75 0.29
 -2 15 16 11.15 3.91
 -2 15 -16 5.82 2.84
 2 15 -16 5.29 2.98
 2 15 16 14.22 4.55
 -2 15 17 1.29 1.85
 -2 15 -17 -0.84 1.46
 2 15 17 0.94 1.39
 2 15 -17 -0.37 1.1
 2 15 -18 -2.29 2.48
 -2 15 18 0.12 0.49
 -2 15 -18 1.04 1.1
 2 15 18 1.17 1.25
 2 15 19 1.53 1.83
 -2 15 19 -2.8 2.75
 -2 -15 20 2.98 2.5
 -2 -15 21 21.13 6.78
 -2 -15 22 2.92 2.65
 -2 -15 23 7.87 4.35
 2 16 0 90.39 11.82
 -2 16 0 73.28 10.87
 -2 16 1 31.98 7.26
 -2 16 -1 25.83 6.55
 2 16 1 38.04 7.8
 2 16 -1 38.8 7.93
 -2 16 2 4.65 2.69
 -2 16 -2 1.85 1.76
 2 16 2 4.88 2.97
 2 16 -2 1.09 1.56
 -2 16 3 2.77 2.69
 -2 16 -3 0.64 1.38
 2 16 3 0.5 0.85
 2 16 -3 2.22 2.21
 2 16 4 47.67 8.55
 2 16 -4 49.98 8.78
 -2 16 4 48.47 8.39
 -2 16 -4 41.57 7.98
 -2 16 5 5.65 2.58
 -2 16 -5 6.62 3.02
 2 16 5 5.81 2.93
 2 16 -5 7.31 3.51
 -2 16 6 2.96 2
 -2 16 -6 -1.56 1.79
 2 16 6 -0.72 1.53
 2 16 -6 -0.14 1.33
 -2 16 7 1.65 0.74
 -2 16 -7 1.16 0.54
 2 16 7 0.75 1.13
 2 16 -7 -0.76 2.46
 -2 16 8 22.98 5.74
 -2 16 -8 17.28 4.44
 2 16 8 23.58 6.02
 2 16 -8 21.6 5.18
 -2 16 9 7.85 3.38
 -2 16 -9 12.69 3.97
 2 16 9 11.33 4.12
 2 16 -9 8.95 3.45
 -2 16 10 -0.48 1
 -2 16 -10 -0.22 0.53
 2 16 10 0.15 0.69
 2 16 -10 -2.17 1.97
 -2 16 11 0.44 0.91
 -2 16 -11 0.35 0.44
 2 16 11 0.22 0.85
 2 16 -11 2.85 2.3
 -2 16 12 15.73 4.65
 -2 16 -12 8.71 3.63
 2 16 12 17 5.2
 2 16 -12 7.65 3.91
 -2 16 13 4.64 2.7
 -2 16 -13 -1.63 2.81
 2 16 13 3.31 1.96
 2 16 -13 -0.29 0.76
 -2 16 14 -1.4 1.48
 -2 16 -14 3.43 2.68
 2 16 14 0.07 1.07
 2 16 -14 1.89 1.95
 2 16 -15 0.03 1.85
 -2 16 15 6.11 2.98
 -2 16 -15 1.58 1.53
 2 16 15 7.62 3.44
 -2 16 16 1.35 1.4
 -2 16 -16 1.54 1.56
 2 16 16 -0.74 1.32
 2 16 -16 -0.3 0.56
 -2 16 17 1.74 1.35
 -2 16 -17 -3.14 2.96
 2 16 17 3.85 2.4
 2 16 -17 -0.88 1.45
 -2 16 18 -1.67 1.64
 -2 16 -18 3.46 2.4
 2 16 18 -1 1.39
 2 16 -18 2.03 1.88
 2 16 19 10.64 3.97
 -2 16 19 9.04 3.64
 -2 -16 20 12.33 5.67
 -2 -16 21 4.49 2.9
 -2 17 0 -0.76 1.38
 2 17 0 -2.1 1.67
 -2 17 1 12.56 4.36
 -2 17 -1 6.27 2.84
 2 17 1 9.07 3.7
 2 17 -1 13.7 4.67
 -2 17 2 0.31 0.63
 -2 17 -2 2.29 2.1
 2 17 2 3.72 2.42
 2 17 -2 2.33 1.9
 -2 17 3 8.06 3.44
 -2 17 -3 6.89 3.24
 2 17 3 7.41 3.19
 2 17 -3 2.65 1.41
 -2 17 4 1.28 0.88
 -2 17 -4 0.59 0.89
 2 17 4 1.12 0.92
 2 17 -4 0.6 1.34
 -2 17 5 9.15 3.7
 -2 17 -5 10.21 4.07
 2 17 5 8.59 3.56
 2 17 -5 10.96 4.14
 -2 17 6 -1.3 2.07
 -2 17 -6 1.04 1.69
 2 17 6 0.66 0.74
 2 17 -6 -2.44 1.5
 2 17 7 50.63 8.89
 2 17 -7 43.99 8.11
 -2 17 7 53.47 8.91
 -2 17 -7 50.5 8.49
 -2 17 -8 0.65 1.35
 2 17 8 -0.37 1.87
 2 17 -8 3.8 2.83
 -2 17 9 19.49 5.25
 -2 17 -9 11.16 4.08
 2 17 9 20.01 5.52
 2 17 -9 12.08 4.52
 -2 17 10 2.37 1.81
 -2 17 -10 0.45 0.77
 2 17 10 -0.06 1.29
 2 17 -10 -1.86 2.65
 -2 17 11 17.96 5.18
 -2 17 -11 5.57 2.06
 2 17 11 23.23 6.32
 2 17 -11 7.67 3.35
 -2 17 12 -1.76 1.6
 -2 17 -12 0.18 0.25
 2 17 12 -2.26 2.36
 2 17 -12 -0.78 1.22
 -2 17 13 6.37 3.39
 -2 17 -13 1.34 1.83
 2 17 13 6.29 3.32
 2 17 -13 3.43 2.54
 -2 17 14 2.73 2.32
 -2 17 -14 -0.5 1.34
 2 17 14 0 0.82
 2 17 -14 -1.7 2.12
 -2 17 15 2.49 2.02
 -2 17 -15 2.37 2.22
 2 17 15 1.41 1.53
 2 17 -15 -0.26 1.37
 2 17 16 -0.37 1.38
 -2 17 16 2.7 2.09
 -2 17 -16 -3.27 2.93
 2 17 -16 -4.38 3.18
 -2 17 17 6.03 3.24
 -2 17 -17 5.05 3.02
 2 17 17 3.35 2.27
 2 17 -17 8.14 4.13
 -2 17 18 -1.25 1.34
 -2 17 -18 0.23 0.42
 2 17 18 -1.31 1.62
 2 17 -18 0.12 0.24
 -2 17 19 -0.04 0.63
 -2 18 0 35.68 7.45
 2 18 0 37.78 7.69
 -2 18 1 -1.26 1.54
 -2 18 -1 0.5 1.34
 2 18 1 1.09 1.53
 2 18 -1 0.75 0.66
 -2 18 2 -1.09 2.03
 -2 18 -2 -2.35 2.73
 2 18 2 -2.48 2.65
 2 18 -2 -3.93 2.87
 -2 18 3 2.91 2.19
 -2 18 -3 1.76 1.49
 2 18 3 1.36 0.82
 2 18 -3 1.62 1.75
 -2 18 4 44.82 8.01
 -2 18 -4 47.46 8.42
 2 18 4 49.75 9.15
 2 18 -4 55.28 9.52
 -2 18 5 4.88 2.66
 -2 18 -5 2.91 1.85
 2 18 5 2.62 0.92
 2 18 -5 4.95 3.04
 -2 18 6 8.16 3.37
 -2 18 -6 9.45 4.32
 2 18 6 12.45 4.47
 2 18 -6 10.78 4.29
 -2 18 7 -1.33 1.91
 -2 18 -7 -0.03 0.4
 2 18 7 1.41 1.17
 2 18 -7 0.03 0.88
 -2 18 8 -2.04 1.99
 -2 18 -8 0.35 0.5
 2 18 8 0.26 0.63
 2 18 -8 2.16 2.16
 -2 18 9 13.2 4.63
 -2 18 -9 3.97 2.24
 2 18 9 13.77 4.76
 2 18 -9 5.85 3.16
 -2 18 10 -0.82 1.71
 -2 18 -10 -0.85 1.41
 2 18 -10 1.98 2.38
 2 18 10 0.01 0.16
 -2 18 11 0.55 1
 -2 18 -11 0 0.92
 2 18 -11 -0.05 1
 2 18 11 1.42 1.35
 -2 18 12 2.19 2.12
 -2 18 -12 -1 1.42
 2 18 12 -3.95 2.87
 2 18 -12 1.2 1.51
 -2 18 13 -0.79 1.32
 -2 18 -13 -0.56 0.34
 2 18 13 0.81 0.95
 2 18 -13 -2.53 2.92
 -2 18 14 7.13 3.24
 -2 18 -14 4.44 2.65
 2 18 14 12.09 5.04
 2 18 -14 4.21 2.85
 -2 18 15 -1.56 2.03
 2 18 15 0.9 0.41
 -2 18 16 1.41 1.63
 -2 18 -16 -5.36 2.96
 2 18 16 3.48 2.6
 2 18 -16 -3.9 2.62
 -2 18 17 1.75 2.34
 -2 18 -17 -3.85 2.5
 2 18 17 1.22 2.13
 2 18 -17 -0.67 1.19
 -2 18 18 2.62 2.04
 -2 18 -18 2.86 2.4
 2 18 18 3.51 2.78
 2 18 -18 4.02 2.93
 -2 19 0 8.74 3.92
 2 19 0 6.55 3.29
 -2 19 1 28.33 6.85
 -2 19 -1 28.87 6.71
 2 19 1 30.61 7.27
 2 19 -1 39.26 8.16
 -2 19 2 5.77 2.93
 -2 19 -2 8.27 3.64
 2 19 2 8.78 3.54
 2 19 -2 7.77 3.36
 -2 19 3 -0.31 0.59
 -2 19 -3 0.04 0.6
 2 19 3 2.45 2.44
 2 19 -3 3.19 2.51
 -2 19 4 4.22 2.77
 -2 19 -4 1.77 1.49
 2 19 4 5.14 3.27
 2 19 -4 6.82 3.46
 -2 19 5 3.99 2.35
 -2 19 -5 2.44 1.78
 2 19 5 4.7 2.9
 2 19 -5 5.86 3.67
 -2 19 6 1.2 1.03
 -2 19 -6 -0.37 0.95
 2 19 6 -1.72 1.94
 2 19 -6 0.16 0.21
 -2 19 7 -0.56 1.48
 -2 19 -7 -0.03 1.25
 2 19 7 -0.07 0.77
 2 19 -7 3.17 2.54
 -2 19 8 6.49 3.31
 -2 19 -8 1.68 1.22
 2 19 8 6.4 3.22
 2 19 -8 1.99 1.73
 -2 19 9 2.69 1.78
 -2 19 -9 -1.55 2.23
 2 19 9 3.73 2.79
 2 19 -9 0.57 1.47
 -2 19 10 6.8 3.16
 -2 19 -10 3.78 2.3
 2 19 -10 1.88 1.65
 2 19 10 2.16 1.39
 -2 19 11 3.62 2.56
 -2 19 -11 0.56 0.56
 2 19 11 1.77 2.06
 2 19 -11 2.7 2.67
 -2 19 12 2.01 1.24
 -2 19 -12 2.29 1.97
 2 19 12 6.39 3.6
 2 19 -12 3.37 2.73
 2 19 -13 -0.59 1.16
 -2 19 13 -0.14 0.78
 -2 19 -13 -0.33 0.76
 2 19 13 -3.88 3.03
 2 19 14 0.24 0.21
 -2 19 14 1.87 1.1
 -2 19 -14 0.44 1.36
 2 19 -14 1.78 1.88
 -2 19 15 3.2 2.17
 -2 19 -15 2.11 1.91
 2 19 15 5.68 3.38
 2 19 -15 1.74 1.88
 2 19 16 -1.08 2.05
 -2 19 16 0.84 1.25
 -2 19 -16 -1.84 1.99
 2 19 -16 -0.87 1.88
 -2 19 17 0.54 0.59
 -2 19 -17 -0.02 1.21
 2 19 17 0.23 0.35
 2 19 -17 1.04 1.08
 -2 19 18 -0.22 1.53
 2 19 18 2.92 2.92
 -2 20 0 -0.4 1.32
 2 20 0 -1.92 1.89
 -2 20 1 13.4 4.41
 -2 20 -1 15.84 4.96
 2 20 1 16.72 5.4
 2 20 -1 20.77 6.02
 -2 20 2 0.05 0.89
 -2 20 -2 2.7 0.36
 2 20 2 0.48 0.96
 2 20 -2 4.68 3
 -2 20 3 -0.04 1.49
 -2 20 -3 2.49 1.25
 2 20 3 0.52 1.5
 2 20 -3 3.87 2.64
 -2 20 4 -0.3 1.02
 -2 20 -4 2.5 2.41
 2 20 4 -1.03 2.29
 2 20 -4 0.82 1.51
 -2 20 5 11.33 4.17
 -2 20 -5 11.18 4.3
 2 20 5 12.35 4.7
 2 20 -5 8.81 3.52
 -2 20 6 0.19 1.46
 -2 20 -6 3.83 2.81
 2 20 6 0.78 2.09
 2 20 -6 2.43 2.48
 -2 20 7 2.01 2.24
 -2 20 -7 -1.37 1.18
 2 20 7 -2.01 2.3
 2 20 -7 0.46 1.62
 -2 20 8 0.87 0.94
 -2 20 -8 0.61 0.92
 2 20 8 0.5 0.8
 2 20 -8 -1.72 2.35
 -2 20 9 6.61 3.11
 -2 20 -9 4.43 2.82
 2 20 9 6.18 3.56
 2 20 -9 4.77 3.39
 -2 20 10 2.95 2.1
 -2 20 -10 0.8 1.03
 2 20 10 0 1.72
 2 20 -10 4.84 3.51
 -2 20 11 1.28 1.45
 -2 20 -11 1.27 2.16
 2 20 11 -0.84 1.25
 2 20 -11 -0.9 1.37
 -2 20 12 7.66 3.48
 -2 20 -12 5.81 3.66
 2 20 12 9.48 4.84
 2 20 -12 5.71 3.97
 -2 20 13 0.53 1.16
 2 20 13 0.9 1.33
 2 20 -13 -0.72 1.22
 -2 20 -13 -0.78 1.19
 2 20 14 1.02 1.91
 -2 20 14 0.28 1
 -2 20 -14 -0.89 1.27
 2 20 -14 0.59 1.4
 -2 20 -15 -2.87 2.29
 2 20 -15 -0.97 1.76
 2 20 15 -0.27 0.46
 -2 20 -16 2.3 2.28
 2 20 -16 3.21 2.87
 3 0 0 1.47 0.82
 -3 0 0 -0.69 0.83
 -3 0 0 -2.14 1.63
 -3 0 -1 -0.96 0.86
 3 0 1 -0.18 0.47
 -3 0 1 -1.66 1.12
 -3 0 -1 -0.71 0.74
 -3 0 1 -1.89 1.45
 -3 0 2 466.52 14.83
 -3 0 2 457.9 16.39
 -3 0 -2 450.56 16.46
 -3 0 -3 1.06 0.61
 3 0 3 0.61 0.48
 -3 0 3 2.21 1.61
 -3 0 4 1833.96 32.68
 -3 0 4 1926.28 34.05
 -3 0 -4 1991.68 36.64
 -3 0 5 170.39 14.69
 -3 0 6 71.79 6.94
 -3 0 7 9.32 3.99
 -3 0 8 81.5 8.03
 -3 0 9 26.51 8.92
 3 0 -9 0.19 0.23
 3 0 -10 596.47 21.97
 -3 0 10 568.74 21.85
 -3 0 11 9.5 5.32
 3 0 -11 1.35 2.15
 3 0 -12 67.18 7.64
 -3 0 12 63.43 7.74
 -3 0 13 -1.91 2.32
 3 0 -13 0.92 1.65
 3 0 -14 225.93 14.89
 -3 0 14 259.15 17.28
 -3 0 15 -0.84 1.05
 3 0 -15 -0.68 1.05
 3 0 -16 48.48 7.34
 -3 0 16 49.7 7.43
 -3 0 17 -3.94 2.7
 3 0 -17 -0.57 0.95
 -3 0 18 25.11 5.55
 3 0 -18 19.48 5.06
 -3 0 19 -2.31 1.88
 3 0 -19 1.08 1.61
 3 0 -20 4.09 2.59
 3 0 -21 4.65 6.2
 3 0 -22 597.19 29.27
 3 0 -23 10.4 6.13
 3 0 -24 120.94 13.65
 3 0 -25 5.41 4.18
 3 0 -26 57.34 9.81
 3 0 -27 0.58 2.07
 3 0 -28 5.03 2.69
 3 0 -29 4.63 3.44
 3 0 -30 13.3 5.36
 3 0 -31 -2.85 3.41
 -3 -1 0 2.34 1.5
 3 -1 0 0.67 0.6
 -3 -1 0 4.43 2.29
 -3 1 0 -1.93 1.43
 3 -1 1 172.1 8.22
 -3 -1 1 193.49 9.29
 -3 -1 -1 186.41 8.25
 -3 1 1 198.38 11.16
 -3 1 -1 183.79 10.56
 -3 -1 1 197.35 10.66
 -3 -1 -1 204.38 11.48
 3 -1 2 159.13 7.4
 -3 -1 2 221.45 10.45
 -3 -1 -2 182.28 7.71
 -3 1 -2 174.99 10.46
 -3 -1 2 179.96 10.08
 -3 -1 -2 201.88 11.39
 -3 1 2 190.1 10.93
 -3 -1 3 180.12 10
 -3 -1 -3 150.33 6.38
 -3 1 3 152.34 9.77
 -3 -1 3 161.91 9.69
 -3 1 -3 155.52 9.77
 -3 1 -4 17.03 3.77
 3 -1 4 11.33 1.63
 -3 -1 -4 16.61 1.98
 -3 -1 4 29.85 5.31
 -3 -1 4 20.36 3.56
 3 -1 5 46.54 3.2
 -3 -1 5 89.84 7.39
 -3 -1 -5 82.08 3.74
 -3 -1 5 97.89 7.76
 -3 1 -5 92.36 7.7
 3 -1 6 23.76 1.79
 -3 1 6 60.43 6.67
 -3 -1 6 54.72 5.64
 -3 -1 6 55.86 6.39
 -3 1 -6 60.87 6.56
 -3 -1 7 163.69 10.98
 -3 1 7 166.76 10.99
 -3 1 -7 182.79 11.57
 -3 1 -8 8.09 2.34
 -3 -1 8 8.74 2.45
 -3 -1 9 0.51 0.52
 3 1 -9 -0.03 0.41
 3 -1 -9 -0.13 1.06
 -3 -1 10 -1.39 1.33
 3 1 -10 1.28 2.36
 3 -1 -10 -0.69 1.68
 3 1 -11 135.34 10.48
 3 -1 -11 127.93 10.11
 -3 -1 11 128.37 11.02
 -3 1 11 133.07 11.11
 3 -1 -12 18.48 3.86
 -3 1 12 29.34 6.78
 -3 -1 12 20.12 4.32
 3 1 -12 17.75 3.96
 3 1 -13 46.23 6.55
 3 -1 -13 46.37 6.62
 -3 -1 13 47.55 6.88
 3 -1 -14 -1.52 1.79
 3 1 -14 -0.01 0.75
 -3 -1 14 -0.73 0.81
 3 1 -15 51.56 7.32
 3 -1 -15 48.48 7.03
 -3 -1 15 44.84 6.96
 3 1 -16 15.64 4.07
 3 -1 -16 14.62 3.95
 -3 -1 16 16.3 4.36
 3 1 -17 54.61 8.09
 -3 -1 17 51.05 7.56
 3 -1 -17 47.78 7.53
 3 1 -18 -0.27 1.67
 3 -1 -18 0.64 0.7
 3 1 -19 7.07 2.92
 3 -1 -19 9.12 3.59
 -3 -1 19 9.83 3.25
 3 1 -20 0.27 0.81
 3 -1 -20 -1.89 1.89
 -3 -1 20 2.24 2.56
 -3 -1 21 3.82 2.15
 3 -1 -21 1.86 1.05
 3 1 -21 2.61 1.03
 3 -1 -22 14.3 4.52
 3 1 -22 10.94 3.37
 -3 -1 22 11.29 3.85
 3 1 -23 -2.18 2.1
 3 -1 -23 1.55 1.43
 -3 -1 23 1.2 1.29
 3 1 -24 15.13 4.49
 3 -1 -24 13.21 4.22
 3 1 -25 -3.03 2.72
 3 -1 -25 3.21 2.64
 3 1 -26 7.7 3.1
 3 -1 -26 7.09 3.41
 3 1 -27 0.9 1.28
 3 -1 -27 0.07 0.74
 3 1 -28 -0.96 1.21
 3 -1 -28 -2.66 2.85
 3 1 -29 -1.65 2.35
 3 -1 -29 0.49 0.86
 3 1 -30 0.21 0.82
 3 -1 -30 -0.66 1.79
 3 1 -31 8.92 4.84
 3 -1 -31 9.91 4.89
 -3 -2 0 0.55 1.06
 -3 -2 0 -0.3 0.55
 -3 2 0 2.47 1.74
 -3 -2 1 4.73 1.73
 -3 -2 -1 7.82 2.22
 -3 -2 1 5.8 1.52
 3 -2 1 8.74 1.91
 -3 2 1 8.67 2.45
 -3 2 -1 8.38 2.7
 -3 2 -2 270.32 12.98
 -3 -2 -2 290.95 10.76
 -3 -2 2 305.02 12.93
 3 -2 2 283.57 10.41
 -3 -2 2 276.23 12.32
 -3 -2 -3 495.55 13.11
 -3 -2 3 527.79 17.46
 3 -2 3 447.15 12.42
 -3 -2 3 479.18 16.44
 -3 2 -3 497.66 17.61
 -3 -2 -4 287.44 9.05
 -3 -2 4 300.51 13.62
 -3 2 -4 278.06 13.34
 -3 -2 4 284.81 12.52
 -3 -2 -5 46.43 3.45
 -3 -2 5 43.04 5.19
 3 -2 5 20.73 2.27
 -3 -2 5 40.73 4.81
 -3 2 -5 41.76 5.01
 -3 -2 -6 293.11 7.53
 -3 -2 6 285.73 14.25
 -3 -2 6 313.6 14.03
 -3 2 -6 273.85 13.21
 -3 -2 -7 733.39 10.41
 -3 -2 7 787.86 24.63
 -3 -2 7 807.1 22.02
 -3 2 -7 748.75 22.48
 -3 -2 8 -0.91 1.25
 3 -2 8 0.89 0.5
 -3 -2 9 347.78 17.14
 -3 2 -9 359.99 16.22
 3 2 -10 54.05 6.56
 3 -2 -10 53.87 6.59
 -3 -2 10 51.47 6.77
 -3 2 -10 56.13 6.57
 3 2 -11 86.23 8.4
 3 -2 -11 80.94 8.27
 -3 -2 11 80.8 8.51
 -3 2 -11 90.05 8.64
 -3 2 -12 -0.54 0.96
 3 2 -12 -1.44 1.64
 -3 -2 12 -2.82 2.16
 3 -2 -12 -0.19 1.05
 3 2 -13 333.31 17.69
 3 -2 -13 318.39 17.46
 -3 -2 13 315.2 17.58
 -3 2 -13 364.5 17.9
 -3 -2 14 31.63 5.71
 3 2 -14 36.42 6.12
 3 -2 -14 30.42 5.48
 3 2 -15 276.46 16.89
 3 -2 -15 258.15 16.51
 -3 -2 15 260.29 16.87
 3 2 -16 46.89 7.11
 3 -2 -16 48.25 7.2
 -3 -2 16 45.49 7.05
 3 2 -17 333.44 19.98
 3 -2 -17 311.35 19.41
 -3 -2 17 325.56 20.21
 -3 -2 18 31.22 6.26
 3 2 -18 35.16 6.58
 3 -2 -18 34.21 6.51
 3 2 -19 331.96 20.66
 3 -2 -19 317.87 20.19
 -3 -2 19 329.65 20.64
 3 -2 -20 0.27 1.52
 3 2 -20 -0.79 1.28
 -3 -2 20 -1.98 1.8
 -3 -2 21 31.68 6.48
 3 2 -21 29.74 6.82
 3 -2 -21 26.69 6.68
 3 2 -22 135.9 13.92
 3 -2 -22 128.64 13.77
 -3 -2 22 133.98 13.98
 -3 -2 23 19.05 5.62
 3 2 -23 20.68 5.76
 3 -2 -23 19.86 6.2
 3 2 -24 9.5 3.72
 3 -2 -24 14.77 5.29
 -3 -2 24 13.31 4.71
 -3 -2 25 49.78 8.77
 3 2 -25 42.05 7.99
 3 -2 -25 39.74 7.87
 3 2 -26 -0.06 1.2
 3 -2 -26 0.69 1.46
 -3 -2 26 -1.67 1.62
 3 -2 -27 1.16 1.37
 3 2 -27 1.08 0.93
 3 2 -28 -0.01 1.77
 3 -2 -28 10.54 4.44
 3 2 -29 30.09 7.66
 3 -2 -29 28.8 7.53
 3 2 -30 3.26 2.72
 3 -2 -30 1.33 1.99
 3 2 -31 15.46 5.6
 3 -2 -31 18.66 6.89
 -3 -3 0 -1.57 1.15
 -3 -3 -1 1.52 0.79
 -3 -3 1 3.4 1.34
 -3 3 -1 3.22 1.84
 -3 -3 -2 436.68 13.6
 -3 -3 2 460.25 16.24
 -3 3 -2 425.68 16.1
 -3 -3 2 440.77 16.18
 -3 -3 3 26.21 4.01
 -3 -3 -3 25.84 3.23
 -3 -3 3 28.14 4.2
 -3 3 -3 26.79 4.44
 -3 -3 4 17.44 3.21
 -3 -3 4 19.1 3.48
 -3 3 -4 14.59 3.02
 -3 -3 5 114.42 7.79
 -3 -3 5 131.38 9.71
 -3 3 -5 111.11 8.29
 -3 -3 6 278.78 14.35
 -3 3 -6 265.62 13.02
 -3 -3 6 296.45 13.13
 -3 -3 7 22.49 4.18
 -3 -3 7 24.68 3.89
 -3 3 -7 20.77 3.48
 -3 -3 8 85.26 8.53
 -3 -3 8 95.4 7.49
 -3 3 -8 81.26 7.22
 -3 3 -9 5.09 1.41
 -3 -3 9 4.53 1.65
 -3 -3 10 33.87 5.54
 3 3 -10 29.38 4.56
 3 -3 -10 31.97 5.11
 -3 3 -10 30.6 4.61
 -3 3 -11 1.26 1.24
 -3 -3 11 0.69 0.74
 3 3 -11 0.02 0.53
 3 -3 -11 -0.19 1.25
 3 3 -12 114.77 9.95
 3 -3 -12 108.27 9.64
 3 -3 12 130.96 4.77
 -3 -3 12 117.98 10.85
 -3 3 -12 127.73 9.79
 -3 3 -13 27.02 4.54
 3 -3 13 30.15 2.31
 -3 -3 -13 10.77 1.17
 -3 -3 13 24.08 4.95
 3 -3 -13 28.47 5.41
 3 3 -13 22.17 4.37
 -3 3 -14 8.95 2.5
 3 -3 14 11.8 1.47
 -3 -3 14 9.94 3.38
 -3 -3 -14 4.2 0.74
 3 3 -14 8.95 3.08
 3 -3 -14 8.51 2.97
 -3 3 -15 0.09 0.71
 -3 -3 -15 0.26 0.13
 -3 -3 15 0.46 0.9
 3 -3 15 0.61 0.28
 3 3 -15 0.38 1.02
 3 -3 -15 -1.69 1.79
 3 3 -16 137.24 12.09
 3 -3 -16 128.01 12.04
 -3 -3 16 132.19 12.07
 3 -3 16 163.57 5.93
 -3 3 -16 172.23 12.51
 -3 3 -17 6.04 2.9
 -3 -3 17 2.5 1.46
 3 3 -17 -0.77 1.84
 3 -3 -17 3.26 1.9
 -3 3 -18 1.28 1.45
 3 3 -18 -2.75 3.02
 3 -3 -18 -1.75 1.94
 -3 -3 18 2.51 1.62
 -3 3 -19 14.82 4.01
 -3 -3 19 10.37 3.52
 3 3 -19 12.48 3.48
 3 -3 -19 8.68 3.14
 3 3 -20 81.02 10.22
 3 -3 -20 71.6 9.99
 -3 -3 20 87 11.13
 -3 3 -20 98.54 10.42
 -3 3 -21 2.56 2
 3 -3 -21 0.38 1.04
 -3 -3 21 3.29 2.35
 3 3 -21 1.36 1.1
 3 3 -22 45.68 8.19
 3 -3 -22 45.52 8.24
 -3 -3 22 46.46 8.23
 -3 3 -22 59.5 8.2
 -3 3 -23 -0.28 0.79
 3 3 -23 0.52 1.48
 3 -3 -23 1.29 2.24
 -3 -3 23 -0.3 0.14
 3 3 -24 1.6 1.72
 3 -3 -24 2.54 2.39
 -3 -3 24 0.67 1.57
 3 -3 -25 5.24 2.84
 3 3 -25 2.04 1.41
 -3 -3 25 2.87 2.59
 -3 -3 26 -1.08 1.39
 3 3 -26 -0.75 1.72
 3 -3 -26 2.98 2.18
 3 3 -27 0.15 1.34
 3 -3 -27 2.21 1.99
 -3 -3 27 0.37 0.88
 3 3 -28 1.84 1.69
 3 -3 -28 0.19 1.18
 -3 -3 28 0.62 1.11
 3 3 -29 0.18 1.73
 3 -3 -29 -0.2 1.72
 -3 -3 29 -1.97 2.04
 3 -3 -30 3.91 2.88
 3 3 -30 4.88 3.31
 3 3 -31 -0.69 1.61
 3 -3 -31 7.34 4.24
 3 4 0 192.21 12.42
 3 4 1 438.98 18.06
 3 4 -1 450.33 17.96
 3 4 2 100.25 9.01
 3 4 -2 77.3 9.43
 -3 -4 3 33.36 4.5
 3 4 -3 56.47 7.44
 -3 -4 4 726.21 22.12
 -3 4 -4 635.36 19.59
 3 4 4 756.67 23.54
 3 4 -4 717.62 23.14
 -3 -4 4 746.64 20.96
 -3 -4 5 -0.93 1.32
 3 4 5 -0.27 1.86
 -3 -4 5 -1.89 1.71
 3 4 -5 -3.26 1.89
 -3 4 -5 3.13 1.68
 -3 -4 6 120.16 9.42
 -3 4 -6 119.35 9.06
 -3 -4 6 121.87 8.07
 3 4 6 127.41 9.76
 -3 4 -7 7.86 2.25
 -3 -4 7 7.17 1.53
 -3 -4 7 7.46 2.15
 -3 4 -8 52.14 5.79
 -3 -4 8 53.01 6.64
 -3 -4 8 61.32 6.05
 -3 -4 9 55.67 7.06
 -3 -4 9 60.86 6.39
 -3 4 -9 50.93 5.78
 3 4 -10 111.01 9.47
 3 -4 -10 104.74 9.33
 -3 -4 10 113.73 10.23
 -3 4 -10 108.55 8.77
 3 4 -11 26.57 4.71
 -3 -4 11 26.55 5.11
 3 -4 -11 24.54 4.48
 -3 4 -11 23.83 4.04
 3 4 -12 48.5 6.4
 3 -4 -12 42.07 6.11
 -3 -4 12 47.99 7.05
 -3 4 -12 50.65 6.11
 3 4 -13 51.82 6.85
 3 -4 -13 49.55 6.89
 -3 -4 13 53.4 7.65
 -3 4 -13 56.37 6.53
 3 -4 14 0.17 0.19
 -3 -4 14 1.6 1.66
 -3 -4 -14 0.72 0.45
 3 4 -14 -0.51 0.83
 3 -4 -14 -0.6 0.38
 -3 4 -14 0.38 0.87
 -3 4 -15 11.02 2.79
 3 -4 15 10.94 1.91
 -3 -4 15 9.17 3.51
 3 4 -15 8.14 3.07
 3 -4 -15 7.96 2.99
 -3 4 -16 1.45 1.33
 3 -4 16 1.18 0.65
 -3 -4 16 0.95 1.38
 3 4 -16 2.84 2.33
 3 -4 -16 0.08 0.26
 3 4 -17 59.68 8.19
 3 -4 -17 51.77 7.74
 3 -4 17 72.67 5
 -3 -4 17 55.19 8.28
 -3 4 -17 67.84 7.76
 -3 4 -18 10.76 3.1
 3 4 -18 8.89 3.51
 -3 -4 18 9.34 3.53
 3 -4 -18 8.67 3.64
 3 4 -19 583.54 27.38
 3 -4 -19 570.27 27.5
 -3 -4 19 533.08 26.27
 -3 4 -19 617.72 24.29
 3 4 -20 29.85 6.63
 3 -4 -20 27.22 6.31
 -3 -4 20 30.84 6.37
 -3 4 -20 32.2 5.66
 3 4 -21 55.85 8.84
 3 -4 -21 53.14 8.65
 -3 -4 21 52.06 8.49
 -3 4 -21 64.51 7.93
 3 4 -22 33.97 7.2
 3 -4 -22 32.45 7.15
 -3 -4 22 32.66 7
 -3 4 -22 44.47 6.67
 3 4 -23 5.48 3.16
 3 -4 -23 5.86 3.25
 -3 -4 23 2.47 0.56
 3 4 -24 7.17 3.2
 3 -4 -24 10.45 4.01
 -3 -4 24 9.58 3.8
 3 4 -25 14.45 5.04
 3 -4 -25 17.22 5.42
 -3 -4 25 16.21 5.12
 -3 -4 26 2.32 1.88
 3 4 -26 2.77 2.36
 3 -4 -26 -2.74 2.88
 3 -4 -27 -0.68 1.46
 3 4 -27 -0.88 0.99
 -3 -4 27 -0.35 0.7
 3 4 -28 2.03 1.77
 3 -4 -28 0.75 0.32
 -3 -4 28 1.77 1.08
 3 4 -29 7.95 3.58
 3 -4 -29 8.37 4.13
 -3 -4 29 10.42 4.48
 3 4 -30 0.79 1.28
 3 -4 -30 4.08 3.01
 -3 -4 30 0.24 0.88
 -3 -4 31 22.63 6.77
 3 4 -31 21.13 7.25
 3 -4 -31 26.75 8
 3 5 0 218.39 13.26
 3 5 1 503.29 19.4
 3 5 -1 502.44 19.24
 3 5 2 322.72 15.87
 3 5 -2 292.99 15.43
 3 5 3 612.09 21.25
 3 5 -3 590.76 21.2
 3 5 4 15.93 4.86
 3 5 -4 16.29 4.99
 3 5 -5 12.49 3.49
 -3 -5 5 8.43 2.13
 -3 -5 5 7.45 2.48
 3 5 5 7.32 2.09
 -3 -5 6 39.4 5.5
 3 5 6 38.58 5.4
 3 5 -6 37.5 5.35
 -3 -5 6 41.07 4.56
 -3 -5 7 106.29 9.3
 3 5 7 101.64 8.62
 -3 5 -7 91.19 7.78
 -3 -5 7 114.01 7.97
 3 5 -7 96.54 8.63
 -3 -5 8 57.14 7.1
 3 5 -8 56.84 6.64
 3 5 8 57.08 6.49
 -3 5 -8 52.23 5.77
 -3 -5 8 60.79 6.03
 3 5 -9 7.31 2.44
 -3 -5 9 7.93 2.8
 3 5 9 7.38 2.22
 -3 5 -9 8.41 2.41
 -3 -5 9 10.88 2.68
 3 5 10 5.81 2.17
 -3 -5 10 3.71 2.07
 3 5 -10 6.21 2.29
 -3 -5 10 6 1.95
 -3 5 -10 5.86 2.35
 3 5 -11 88.35 8.46
 3 -5 -11 84.67 8.42
 -3 -5 11 90.16 9.41
 3 5 11 90.74 8.37
 -3 5 -11 89.41 8.13
 3 5 -12 61.6 7.41
 3 -5 -12 56.15 7.05
 -3 -5 12 61.23 7.99
 -3 5 -12 57.45 6.48
 3 5 -13 48.49 6.51
 3 -5 -13 45.04 6.38
 -3 -5 13 52.09 7.54
 -3 5 -13 49.16 6
 -3 -5 14 28.92 5.92
 3 5 -14 27.56 5.06
 3 -5 -14 22.99 4.8
 -3 5 -14 26.76 4.43
 -3 -5 15 -1.24 1.23
 3 5 -15 -0.11 1.25
 3 -5 -15 0.7 1.33
 -3 5 -15 0.3 0.54
 3 -5 16 32.07 3.77
 -3 -5 16 22.75 5.27
 3 5 -16 23.49 5.05
 3 -5 -16 23.53 5.13
 -3 5 -16 26.32 4.63
 3 -5 17 16.89 2.72
 -3 -5 17 15.45 4.43
 3 -5 -17 10.59 3.33
 3 5 -17 12.21 3.9
 -3 5 -17 13.21 3.42
 -3 -5 18 3.9 2.71
 3 5 -18 0.96 0.98
 3 -5 -18 4.1 2.68
 -3 5 -18 4.27 2.01
 -3 -5 19 28.44 6.29
 3 5 -19 26.74 5.77
 3 -5 -19 27.49 5.96
 -3 5 -19 30.21 5.19
 -3 -5 20 3.81 2.41
 3 5 -20 0.85 1.19
 3 -5 -20 0.68 0.97
 -3 5 -20 2.84 1.31
 3 5 -21 62.21 9.25
 3 -5 -21 54.86 8.76
 -3 -5 21 52.36 8.65
 -3 5 -21 69.08 7.93
 3 -5 -22 -0.65 1.26
 -3 -5 22 0.35 0.77
 3 5 -23 0.98 1.26
 -3 -5 23 -0.3 0.55
 3 5 -24 7.52 3.86
 3 -5 -24 2.55 0.74
 -3 -5 24 4.4 2.25
 3 5 -25 13.4 4.75
 3 -5 -25 9.32 3.46
 -3 -5 25 14.93 4.93
 3 5 -26 0.32 1.15
 3 -5 -26 2.72 2.46
 -3 -5 26 -0.61 1.07
 3 5 -27 4.13 2.55
 3 -5 -27 5.17 3.39
 -3 -5 27 2.7 2.13
 -3 -5 28 1.21 1.2
 3 5 -28 1.47 2.16
 3 -5 -28 2.92 2.68
 3 5 -29 0.47 1.61
 3 -5 -29 2.36 1.97
 -3 -5 29 6.68 3.49
 3 5 -30 -1.32 1.16
 3 -5 -30 -0.9 1.31
 -3 -5 30 -1.82 2
 3 -5 -31 3.54 3.24
 -3 -5 31 3.59 2.99
 3 6 0 49.47 7.13
 3 6 1 225.76 14.04
 3 6 -1 198.1 13
 3 6 2 542.68 20.73
 3 6 -2 519.33 20.54
 3 6 3 351.74 17.23
 3 6 -3 325.67 17.26
 3 6 4 740.88 24.48
 3 6 -4 716.15 24.73
 3 6 5 783 25.43
 3 6 -5 750.49 25.01
 3 6 6 337.02 16.62
 3 6 -6 316.62 16.18
 -3 -6 6 323.11 13.69
 3 6 7 420.66 18.32
 3 6 -7 388.6 17.9
 -3 -6 7 417.49 19.22
 -3 -6 7 451.24 16.84
 3 6 8 27.41 4.42
 -3 -6 8 31.08 5.26
 3 6 -8 27.21 4.5
 -3 -6 8 37.06 4.54
 3 6 9 387.45 17.5
 3 6 -9 389.52 18.07
 -3 -6 9 380.81 18.98
 -3 -6 9 428.04 15.91
 3 6 10 106.11 9.21
 -3 -6 10 101.81 10.13
 3 6 -10 106.06 9.55
 -3 -6 10 132.62 9.34
 3 6 11 4.67 1.9
 3 6 -11 5.73 1.85
 -3 -6 11 5.75 2.3
 3 6 -11 5.55 2
 -3 6 -11 6.68 2.08
 -3 -6 11 8.04 2.37
 3 6 -12 155.78 11.84
 3 -6 -12 155.1 11.98
 -3 -6 12 164.3 13.52
 3 6 12 153.91 11
 3 6 -12 152.4 11.46
 -3 6 -12 150.44 10
 3 6 13 0.17 0.36
 3 6 -13 0.51 0.83
 3 -6 -13 0.64 1.12
 -3 -6 13 0.13 0.97
 -3 6 -13 -0.59 1.26
 3 6 -13 -0.69 0.69
 3 6 -14 16.13 3.66
 -3 -6 14 17.03 4.55
 3 6 14 18.89 3.93
 3 -6 -14 14.09 3.56
 -3 6 -14 16.68 3.63
 3 6 -15 128.47 11.55
 3 -6 -15 130.6 11.78
 -3 -6 15 120.02 12.18
 -3 6 -15 137.63 10.43
 -3 -6 16 31.89 6.44
 3 6 -16 33.75 5.89
 3 -6 -16 35.7 6.29
 -3 6 -16 37.97 5.66
 -3 -6 17 277.13 19.38
 3 6 -17 269.94 17.31
 3 -6 -17 253.45 17.1
 3 -6 17 334.02 14
 -3 6 -17 319.09 16.75
 -3 6 -18 60.3 7.45
 3 6 -18 51.34 7.66
 -3 -6 18 47.61 7.98
 3 -6 -18 46.4 7.07
 3 6 -19 111.49 11.72
 3 -6 -19 101.71 10.95
 -3 -6 19 104.51 12.15
 -3 6 -19 130.52 11.04
 3 6 -20 53.17 8.37
 3 -6 -20 52.26 8.3
 -3 -6 20 49.22 8.5
 -3 6 -20 62.06 7.53
 -3 -6 21 10.74 3.99
 3 6 -21 9.44 3.52
 3 -6 -21 9.46 3.71
 -3 -6 22 2.42 1.79
 3 6 -22 4.79 2.59
 3 -6 -22 3.02 2.02
 -3 -6 23 1.71 1.43
 3 6 -23 1.58 1.88
 3 -6 -23 3.28 2.68
 3 6 -24 7.06 3.18
 -3 -6 24 8.44 3.59
 3 -6 -24 4.07 2.19
 3 6 -25 3.3 2
 3 -6 -25 0.58 0.67
 -3 -6 25 2.87 2.16
 3 6 -26 14.19 4.97
 3 -6 -26 4.24 2.47
 -3 -6 26 14.76 5.02
 3 6 -27 25.68 6.75
 3 -6 -27 12.33 4.71
 -3 -6 27 24.7 6.79
 3 -6 -28 5.28 3.41
 3 6 -28 1.06 0.8
 -3 -6 28 0.79 1.5
 -3 -6 29 8.72 4.25
 3 6 -29 7.31 4.19
 3 -6 -29 2.42 2.84
 3 6 -30 19.85 6.63
 3 -6 -30 7.74 4.19
 -3 -6 30 18.52 6.27
 -3 -6 31 1.85 2.61
 3 7 0 22.28 4.72
 3 7 1 129.56 10.64
 3 7 -1 120.82 10.53
 3 7 2 301.47 16.16
 3 7 -2 311.5 16.41
 3 7 3 79.09 8.88
 3 7 -3 61.45 8.02
 3 7 4 65.01 7.54
 3 7 -4 62.5 7.51
 3 7 5 90.09 8.95
 3 7 -5 84.19 8.68
 3 7 6 136.34 10.92
 3 7 -6 130.69 10.73
 3 7 7 167.98 12.07
 3 7 -7 163.51 12.19
 3 7 8 43.78 6.02
 3 7 -8 41.8 6.05
 -3 -7 8 45.3 4.99
 -3 -7 9 8.11 2.24
 3 7 -9 6.05 2.25
 -3 -7 9 5.28 2.19
 3 7 9 8.49 2.6
 3 7 10 34.52 5.47
 3 7 -10 37.87 5.92
 -3 -7 10 31.61 5.63
 -3 -7 10 44.02 5.34
 3 7 11 42.5 5.93
 3 7 -11 40.73 5.65
 -3 -7 11 36.62 6.2
 -3 -7 11 61.04 6.58
 3 7 -12 43.74 6.12
 3 -7 -12 37.82 5.48
 3 7 12 41.11 5.9
 3 7 -12 40.22 6.03
 -3 -7 12 43.21 6.99
 3 7 -13 37.46 5.82
 3 7 13 38.66 5.71
 3 7 -13 35.74 6.07
 -3 -7 13 34.85 6.4
 3 -7 -13 37.07 5.55
 3 7 14 1.11 0.36
 3 7 -14 1.1 1.45
 -3 -7 14 0.02 1.11
 3 7 -14 2.05 0.96
 3 -7 -14 -0.56 0.67
 3 7 -15 59.05 7.46
 3 -7 -15 58.48 7.55
 -3 -7 15 64.53 9.24
 3 7 15 68.35 7.68
 3 7 -15 66.44 8.02
 3 7 16 5.54 2
 -3 -7 16 7.64 3.06
 3 7 -16 6.23 2.55
 3 -7 -16 8.71 3.42
 3 7 -17 149.54 12.86
 3 -7 -17 144.13 13.05
 -3 -7 17 153.51 14.54
 -3 -7 18 2.67 2.18
 3 7 -18 1.52 0.92
 3 -7 -18 3.8 1.57
 -3 -7 19 5.72 2.55
 3 7 -19 7.11 2.71
 3 -7 -19 4.16 1.8
 -3 -7 20 3.74 2.64
 3 7 -20 1.38 0.16
 3 -7 -20 0.33 1.92
 -3 -7 21 6.76 3.25
 3 7 -21 8.03 3.29
 3 -7 -21 5.16 0.49
 -3 -7 22 18.38 5.5
 3 7 -22 16.93 4.93
 3 -7 -22 10.55 4.1
 -3 -7 23 1.84 2.05
 3 7 -23 3.89 2.96
 3 -7 -23 0.03 1.96
 -3 -7 24 5.84 3.29
 3 7 -24 6.16 3.3
 3 -7 -24 0.24 2.05
 -3 -7 25 0.32 1.29
 3 7 -25 0.39 0.47
 3 -7 -25 -0.47 1.77
 3 7 -26 6.66 3.62
 -3 -7 26 3.67 2.35
 3 -7 -26 0.97 0.38
 3 7 -27 2.95 2.23
 3 -7 -27 0.96 1.8
 -3 -7 27 1.07 1.73
 3 7 -28 1.52 1.47
 3 -7 -28 0.54 1.39
 -3 -7 28 4.45 3.25
 3 7 -29 -4.64 3.04
 -3 -7 29 1.61 2.11
 3 -7 -29 4.4 3.43
 3 7 -30 -1.52 2.14
 -3 -7 30 0.9 1.22
 3 8 0 6.15 2.98
 3 8 1 28.37 5.2
 3 8 -1 28.28 5.24
 3 8 2 47.41 6.83
 3 8 -2 50.84 7.1
 3 8 3 2.67 3.02
 3 8 -3 4.81 2.82
 3 8 4 79.4 9.64
 3 8 -4 79.23 9.64
 3 8 5 374.5 18.63
 3 8 -5 346.51 18.12
 3 8 6 318.25 17.15
 3 8 -6 295.28 16.76
 3 8 7 367.63 18.46
 3 8 -7 367.66 18.95
 3 8 8 31.25 5.28
 3 8 -8 27.15 4.96
 3 8 9 75.32 8.26
 3 8 -9 77.87 8.75
 -3 -8 9 91.63 7.72
 -3 -8 10 1.41 0.97
 3 8 10 0.96 0.98
 3 8 -10 -0.08 0.66
 3 8 11 140.95 11.39
 3 8 -11 131.2 10.85
 -3 -8 11 131.34 12.39
 -3 -8 11 170.97 10.94
 3 8 12 58.92 7.3
 3 8 -12 61.77 8.08
 -3 -8 12 57.32 8.22
 -3 -8 12 96.76 8.38
 3 8 13 34.53 5.55
 3 8 -13 34.02 5.43
 3 -8 -13 33.1 5.88
 3 8 -13 30.43 5.52
 -3 -8 13 35.17 6.57
 3 8 14 11.64 3.25
 -3 -8 14 11.18 3.92
 3 8 -14 12.14 3.37
 3 8 -14 11.49 3.27
 3 -8 -14 10.94 3.37
 -3 -8 15 7.56 3.2
 3 -8 -15 7.68 2.43
 3 8 15 9.81 3
 3 8 -15 8.63 2.93
 3 8 -15 8.91 2.7
 3 8 -16 386.32 19.85
 3 -8 -16 353.25 19.82
 -3 -8 16 428.68 24.53
 3 8 16 431.85 20.1
 3 8 -16 408.56 20.46
 3 8 -17 281.66 17.5
 3 -8 -17 256.15 17.57
 -3 -8 17 289.01 20.43
 3 8 17 299.17 16.39
 3 8 -17 292.91 17.74
 3 8 18 -0.81 1.09
 -3 -8 18 2.85 2
 3 8 -18 -1.6 1.65
 3 -8 -18 0.89 0.82
 -3 -8 19 -0.18 0.35
 3 8 -19 -0.88 1.58
 3 -8 -19 0.63 1.02
 3 8 -20 48.4 7.8
 3 -8 -20 41.88 7.72
 -3 -8 20 52.76 9.25
 -3 -8 21 11.15 4.13
 3 8 -21 6.23 2.51
 3 -8 -21 9.58 4.08
 -3 -8 22 17.19 5.2
 3 8 -22 17.53 4.83
 3 -8 -22 12.79 4.4
 -3 -8 23 0.95 1.69
 3 8 -23 2.07 1.93
 3 -8 -23 5.12 3.61
 -3 -8 24 9.14 3.85
 3 8 -24 8.37 3.67
 3 -8 -24 7.88 4.33
 -3 -8 25 -1.53 2.05
 3 8 -25 0.8 0.98
 3 -8 -25 0.66 1.17
 -3 -8 26 0.36 0.8
 3 8 -26 4.27 2.61
 3 -8 -26 0.69 0.84
 -3 -8 27 14.39 5.24
 3 8 -27 10.9 4.48
 3 -8 -27 4.6 2.59
 -3 -8 28 8.02 3.97
 3 8 -28 2.75 2.23
 3 -8 -28 2.02 2.04
 -3 -8 29 10.58 4.82
 3 8 -29 9.64 4.63
 3 -8 -29 5.84 3.47
 3 8 -30 2.46 2.3
 3 -8 -30 4.6 3.47
 -3 -8 30 3.81 3.57
 3 9 0 0.63 1.17
 3 9 -1 22.24 6.41
 3 9 1 30.52 6.62
 3 9 2 220.62 14.75
 3 9 -2 215.09 14.66
 3 9 3 11.47 4.97
 3 9 -3 14.88 5.05
 3 9 4 3.95 2.33
 3 9 -4 -0.01 0.64
 3 9 5 33.37 6
 3 9 -5 28.56 5.51
 3 9 -6 156.42 12.91
 3 9 6 168.91 13.11
 3 9 7 147.65 12.22
 3 9 -7 136.78 11.98
 3 9 8 66.67 8.1
 3 9 -8 63.34 8.04
 -3 -9 9 2.03 0.9
 3 9 9 1.56 1.12
 3 9 -9 1.09 0.63
 -3 -9 10 16.88 3.28
 3 9 10 14.54 3.82
 3 9 -10 12.15 3.89
 3 9 -11 57.36 7.78
 -3 -9 11 72.28 6.87
 3 9 11 59.62 7.76
 3 9 12 68.66 8.39
 3 9 -12 68.71 8.65
 -3 -9 12 70.34 9.37
 -3 -9 13 0.75 1.17
 3 9 13 1.98 0.68
 3 9 -13 1.78 0.95
 3 9 -14 0.61 0.59
 -3 -9 14 1.83 2.14
 3 9 -14 1.31 1.55
 3 -9 -14 1.15 0.21
 3 9 14 1.64 1.29
 3 9 15 26.33 5.09
 3 9 -15 22.8 4.96
 -3 -9 15 25.12 5.96
 3 9 -15 27.76 5.1
 3 -9 -15 25.51 5.33
 3 9 -16 64.44 8.19
 3 -9 -16 54.91 7.93
 3 9 16 63.74 7.91
 3 9 -16 59.45 7.94
 -3 -9 16 62.54 9.47
 3 9 -17 15.06 4.16
 -3 -9 17 13.08 4.67
 3 9 17 14.7 3.77
 3 9 -17 13.21 3.8
 3 -9 -17 13.36 4.26
 3 9 18 28 5.29
 3 9 -18 23.93 5.44
 -3 -9 18 29.34 6.62
 3 9 -18 25.54 5.2
 3 -9 -18 23.83 5.2
 3 9 -19 13.24 4.02
 -3 -9 19 12.87 4.66
 3 9 19 11.6 3.42
 3 9 -19 7.66 2.92
 3 -9 -19 10.86 3.82
 -3 -9 20 29.33 6.78
 3 9 -20 25.27 5.63
 3 -9 -20 24.18 5.66
 -3 -9 21 -0.25 1.45
 3 9 -21 -1.35 1.69
 3 -9 -21 -0.64 0.8
 -3 -9 22 7.53 3.12
 3 9 -22 7.05 3.13
 3 -9 -22 4.13 2.95
 -3 -9 23 5.08 3.1
 3 9 -23 5.59 2.94
 3 -9 -23 6.01 4.07
 -3 -9 24 11.26 4.74
 3 9 -24 7.54 3.59
 3 -9 -24 4.85 3.15
 -3 -9 25 -1.01 1.25
 3 9 -25 0.65 1.31
 3 -9 -25 -1.12 1.24
 -3 -9 26 15.54 5.49
 3 9 -26 10.34 4.26
 3 -9 -26 5.09 3.38
 -3 -9 27 -0.45 1.3
 3 9 -27 1.77 2.06
 3 -9 -27 -1.86 2.06
 -3 -9 28 3.92 3.27
 3 9 -28 0.91 1.56
 3 -9 -28 0.4 0.52
 -3 -9 29 3.74 2.95
 3 9 -29 1.07 1.4
 3 -9 -29 1.94 2.32
 3 9 -30 -0.62 0.4
 3 -9 -30 -0.65 1.93
 3 10 0 -1.43 1.28
 3 10 1 0.01 1.31
 3 10 -1 0.46 0.34
 3 10 2 10.47 4.59
 3 10 -2 12.59 4.81
 3 10 3 135.19 11.93
 3 10 -3 121.84 11.52
 3 10 4 8.41 3.89
 3 10 -4 4.99 2.99
 3 10 5 -2.01 1.62
 3 10 -5 1.73 1.65
 3 10 6 24.61 4.86
 3 10 -6 25.71 5.31
 3 10 7 2.05 0.75
 3 10 -7 6.25 2.71
 3 10 8 14.93 3.97
 3 10 -8 12.91 3.79
 3 10 9 65.11 8.41
 3 10 -9 65.35 8.69
 -3 -10 10 11.93 2.82
 3 10 10 8.35 3.03
 3 10 -10 9.2 2.84
 -3 -10 11 14.79 3.07
 3 10 11 8.81 2.93
 3 10 -11 9.57 3.52
 3 10 12 37.74 6.47
 3 10 -12 36.15 6.56
 -3 -10 13 7.61 3.32
 3 10 13 6.42 2.57
 3 10 -13 9.25 2.9
 3 10 14 78.73 9.42
 3 10 -14 69.36 9.19
 -3 -10 14 71.8 10.14
 3 10 15 82.68 9.54
 3 10 -15 71.32 8.93
 3 10 -15 81.15 8.75
 -3 -10 15 80.56 10.83
 3 10 16 137.64 12.23
 3 10 -16 125.44 12.31
 3 10 -16 131.48 11.52
 3 -10 -16 123.52 12.17
 -3 -10 16 133.29 14.16
 3 10 17 14.78 4.04
 3 10 -17 11.64 3.84
 -3 -10 17 13.14 4.67
 3 10 -17 11.72 3.42
 3 -10 -17 12.63 4.34
 3 10 18 -0.8 0.64
 -3 -10 18 -1.45 1.88
 3 10 -18 -0.64 1.15
 3 10 -18 -1.27 1.91
 3 -10 -18 0.66 0.69
 3 10 -19 23.91 5.22
 -3 -10 19 23.59 6.36
 3 10 -19 17.74 4.47
 3 -10 -19 18.84 5.16
 3 10 19 21.49 4.69
 -3 -10 20 11.83 4.53
 3 10 -20 7.76 2.81
 3 -10 -20 8.42 3.44
 -3 -10 21 12.93 4.85
 3 10 -21 11.22 3.82
 3 -10 -21 6.14 3.39
 -3 -10 22 4.36 2.56
 3 10 -22 3.12 2
 3 -10 -22 1.38 1.8
 -3 -10 23 11.23 4.41
 3 10 -23 12.72 4.27
 3 -10 -23 3.42 2.43
 -3 -10 24 0.21 0.72
 3 10 -24 2.98 2.01
 3 -10 -24 0.42 1.07
 -3 -10 25 35.49 8.74
 3 10 -25 24.47 6.23
 3 -10 -25 21.99 7.04
 -3 -10 26 17.63 6.18
 3 10 -26 10.54 4.18
 3 -10 -26 2.69 2.66
 -3 -10 27 12.63 5.36
 3 10 -27 11.11 4.47
 3 -10 -27 6.47 3.98
 -3 -10 28 17.14 6.22
 3 10 -28 10.25 4.25
 3 -10 -28 9.05 4.53
 3 -10 -29 3.57 2.89
 3 10 -29 0.82 1.82
 3 -10 -30 0.7 1.52
 3 11 0 11.63 4.18
 3 11 1 51.83 7.64
 3 11 -1 49.27 7.43
 3 11 -2 21.03 6.17
 3 11 2 23.02 6.67
 3 11 3 242.2 16.5
 3 11 -3 219.17 15.83
 3 11 4 11.81 5.04
 3 11 -4 6.65 3.45
 3 11 5 22.54 4.88
 3 11 -5 20.34 4.78
 3 11 6 -0.32 0.47
 3 11 -6 -0.72 0.65
 3 11 7 120.75 11.67
 3 11 -7 104.43 11.07
 3 11 8 0.62 1.52
 3 11 -8 1.7 0.71
 3 11 9 6.42 2.31
 3 11 -9 4.79 2.21
 3 11 10 2.84 1.42
 3 11 -10 2.13 0.65
 3 11 -11 50.2 8.09
 3 11 11 58.6 8.37
 3 11 12 -0.74 1.69
 3 11 -12 1.28 1.34
 3 11 13 13 3.63
 3 11 -13 14.68 4.1
 3 11 -14 7.93 2.87
 3 11 14 7.18 3
 -3 -11 14 6.69 3.18
 -3 -11 15 20.26 5.58
 3 11 15 19.43 4.8
 3 11 -15 16.51 4.59
 -3 -11 16 0.05 0.77
 3 11 16 2.49 1.95
 3 11 -16 -0.8 2.15
 3 11 -17 1.21 0.47
 -3 -11 17 2.68 2.07
 3 11 -17 2.9 1.92
 3 11 17 2.55 1.6
 3 11 18 0.14 0.72
 3 11 -18 0 0.67
 -3 -11 18 -1.03 1.28
 3 11 -18 1.04 1.57
 3 -11 -18 2.89 2.87
 3 11 19 3.33 2.06
 -3 -11 19 2.75 2.03
 3 11 -19 2.95 1.79
 3 11 -19 3.9 2.24
 3 -11 -19 4.06 2.85
 3 -11 -20 4.09 2.42
 3 11 -20 5.12 2.35
 -3 -11 20 4.93 2.83
 -3 -11 21 23.72 6.5
 3 11 -21 18.85 5.01
 3 -11 -21 10.62 4.09
 3 11 -22 1.48 1.16
 3 -11 -22 -0.77 2
 -3 -11 23 1.24 1.82
 3 11 -23 -0.87 1.29
 3 -11 -24 -3.22 2.89
 -3 -11 24 0.78 1.35
 3 11 -24 -1.47 1.5
 3 -11 -25 10.73 4.86
 -3 -11 25 16.43 5.77
 3 11 -25 8.47 3.55
 -3 -11 26 5.04 2.81
 3 11 -26 3.23 2.51
 3 -11 -26 0.33 1.28
 3 -11 -27 0.12 0.3
 -3 -11 27 2.79 3.24
 3 11 -27 -0.26 1.2
 3 11 -28 0.24 1.09
 3 -11 -28 1.16 0.96
 3 11 -29 -0.41 1.13
 3 -11 -29 0.77 1.34
 3 12 0 7.35 3.8
 3 12 1 54.99 8.07
 3 12 -1 48.48 7.72
 3 12 2 37.84 8.67
 3 12 -2 41.03 8.92
 3 12 3 465.46 23.93
 3 12 -3 458 23.77
 3 12 4 181.74 15.46
 3 12 -4 181.47 15.19
 3 12 5 4.68 3.26
 3 12 -5 8.11 3.92
 3 12 -6 22.82 5.22
 3 12 6 27.65 5.76
 3 12 7 -2.33 1.86
 3 12 -7 -2.34 2.1
 3 12 8 57.52 8.52
 3 12 -8 50.08 8.08
 3 12 9 0.63 0.46
 3 12 -9 0.08 0.41
 3 12 10 16.35 4.41
 3 12 -10 15.51 4.35
 3 12 11 1.68 1.44
 3 12 -11 2.16 0.55
 3 12 12 1.99 1.49
 3 12 -12 2.79 1.37
 3 12 13 0.55 0.25
 3 12 -13 0.79 1.55
 3 12 14 -0.64 1.03
 3 12 -14 0.55 1.17
 -3 -12 15 84.47 11.83
 3 12 15 80.21 9.95
 3 12 -15 67.75 9.56
 -3 -12 16 34.95 7.55
 3 12 -16 31.04 6.27
 3 12 16 33.87 6.5
 -3 -12 17 6.43 3.32
 3 12 17 3.77 1.77
 3 12 -17 6.58 3.26
 3 12 -18 5.13 2.94
 -3 -12 18 5.57 2.89
 3 12 18 6.42 2.77
 -3 12 -19 2.01 1.48
 3 12 19 2.91 1.98
 3 12 -19 2.03 2.14
 -3 -12 19 3.61 2.41
 3 12 -19 3.02 1.8
 -3 -12 20 28.95 7.46
 3 12 -20 19.35 4.85
 3 -12 -20 21.04 5.57
 -3 -12 21 1.14 1.09
 3 12 -21 3.54 2.04
 3 -12 -21 -0.33 1.12
 3 12 -22 22.1 5.51
 -3 -12 22 25.63 7.24
 3 -12 -22 19.59 5.63
 -3 -12 23 2.9 3.04
 3 12 -23 -0.05 0.95
 3 -12 -23 -2.16 1.88
 -3 -12 24 3.28 3.01
 3 12 -24 2.39 2.16
 -3 -12 25 27.07 8.2
 3 12 -25 14.74 4.82
 -3 -12 26 47.37 10.75
 3 12 -26 18.95 5.56
 3 13 0 2.4 1.94
 3 13 1 1.78 1.77
 3 13 -1 1.59 2.07
 3 13 2 17.61 4.39
 3 13 -2 12.62 3.88
 3 13 3 -0.45 0.58
 3 13 -3 -1.72 1.5
 3 13 4 35.33 6.71
 3 13 -4 27.05 5.88
 3 13 5 9.82 3.34
 3 13 -5 7.8 3.38
 3 13 6 12.35 4.14
 3 13 -6 13.25 4.2
 3 13 7 6.95 2.99
 3 13 -7 7.92 3.03
 3 13 8 75.61 9.8
 3 13 -8 70.76 9.42
 3 13 9 -1.51 1.67
 3 13 -9 -1.19 1.13
 3 13 10 22.71 5.5
 3 13 -10 24.97 5.47
 3 13 11 8.34 3.14
 3 13 -11 8.84 3.22
 3 13 12 56.93 8.63
 3 13 -12 54.92 8.52
 3 13 13 2.59 1.74
 3 13 -13 1.53 1.17
 3 13 14 2.49 1.78
 3 13 -14 3.44 1.65
 3 13 15 2.31 1.38
 3 13 -15 3.5 2.37
 3 13 16 9.45 3.35
 -3 -13 16 6.9 3.45
 3 13 -16 5.51 3.3
 -3 -13 17 10.29 4.25
 3 13 17 8.81 3.53
 3 13 -17 5.02 2.79
 -3 13 18 1.66 1.9
 -3 13 -18 0.36 0.45
 -3 -13 18 -0.49 1.84
 3 13 18 2.88 2.01
 3 13 -18 -1.14 1.52
 3 13 -19 0.75 1.02
 -3 13 19 2.46 1.67
 -3 13 -19 1.41 1.52
 -3 -13 19 -1.74 1.84
 3 13 19 1.05 1.6
 -3 -13 20 18.62 6.1
 -3 -13 21 5.75 3.07
 -3 -13 22 3.9 2.57
 -3 -13 23 0.61 1.12
 -3 -13 24 -3.38 2.8
 3 14 0 0.63 1.16
 3 14 1 9.84 3.76
 3 14 -1 5.8 2.84
 3 14 2 4.79 3.36
 3 14 -2 3.88 3.54
 3 14 -3 104.45 12.04
 3 14 3 101.63 12
 3 14 4 9.67 3.88
 3 14 -4 8.26 3.93
 3 14 5 42.93 7.69
 3 14 -5 36.45 7.07
 3 14 6 7.99 2.89
 3 14 -6 8.52 3.51
 3 14 7 1.32 0.78
 3 14 -7 2.28 1.83
 3 14 8 34.92 6.86
 3 14 -8 32.84 6.56
 3 14 -9 4.28 2.18
 3 14 9 0.73 0.94
 3 14 10 -0.15 0.53
 3 14 -10 -0.05 1.09
 3 14 11 55.45 9.04
 3 14 -11 48.49 8.32
 3 14 12 0.52 0.52
 3 14 -12 -0.86 1.83
 3 14 13 21.92 5.72
 3 14 -13 10.43 3.54
 3 14 14 0.19 0.71
 3 14 -14 1.26 1.81
 3 14 15 5.08 2.68
 3 14 -15 3 2.78
 -3 14 16 2.1 1.79
 -3 14 -16 0.27 0.56
 3 14 16 3.13 2.5
 3 14 -16 0.64 1.52
 -3 14 17 19.49 5.22
 -3 14 -17 10.34 3.86
 -3 -14 17 28.26 7.19
 3 14 17 20.4 5.36
 3 14 -17 14.28 4.9
 -3 14 18 6.23 3.02
 -3 14 -18 5.39 2.68
 -3 -14 18 12.87 4.89
 3 14 18 7.95 3.03
 3 14 -18 6.65 2.95
 -3 14 19 10.46 3.79
 -3 -14 19 18.23 5.88
 3 14 19 10.46 3.84
 -3 -14 20 14.2 5.42
 -3 -14 21 4.02 2.96
 -3 -14 22 20.37 6.7
 -3 -14 23 8.6 4.7
 3 15 0 -1.25 2.24
 3 15 1 0.59 1.13
 3 15 -1 -1.38 1.44
 3 15 2 -0.06 1.01
 3 15 -2 1.35 1.24
 3 15 3 1.73 0.96
 3 15 -3 3.09 2.63
 3 15 4 9.38 3.12
 3 15 -4 12.27 4.08
 3 15 5 -2.48 2.18
 3 15 -5 -0.27 0.95
 3 15 6 7.31 3.12
 3 15 -6 3.87 1.79
 3 15 7 17.63 5.2
 3 15 -7 12.32 4.18
 3 15 8 35.68 7.27
 3 15 -8 37.77 7.33
 3 15 9 -2.75 2.43
 3 15 -9 -0.99 1.25
 3 15 10 15.39 4.82
 3 15 -10 6.03 2.32
 3 15 11 17.74 5.14
 3 15 -11 9.17 3.46
 3 15 12 24.03 6.13
 3 15 -12 11.26 4.35
 3 15 13 4.9 2.96
 3 15 -13 0.57 1.06
 -3 15 14 3.3 2.16
 -3 15 -14 3.94 2.84
 3 15 14 2.25 2.26
 3 15 -14 2.93 2.6
 -3 15 15 9.4 3.72
 -3 15 -15 4.55 2.36
 3 15 15 11.13 4.02
 3 15 -15 5.73 3.27
 -3 15 16 3.5 2.23
 -3 15 -16 1.42 1.14
 3 15 16 3.94 2.5
 3 15 -16 3.36 2.42
 -3 15 17 0.12 1.16
 3 15 17 2.82 1.93
 3 15 -17 -2.67 2.74
 -3 -15 17 3.7 2.95
 -3 15 18 -0.07 0.78
 -3 15 -18 1.06 1.75
 -3 -15 18 1.75 2.17
 3 15 18 0.63 1.09
 3 15 -18 1.06 1.58
 -3 -15 19 0.91 1.05
 -3 15 19 1.16 1.59
 3 15 19 0.01 0.53
 -3 -15 20 -1.76 2.44
 -3 -15 21 4.7 3.47
 3 16 0 0.06 1.29
 3 16 1 0.69 0.41
 3 16 -1 4.71 2.83
 3 16 2 2.73 1.72
 3 16 -2 2.38 1.9
 3 16 3 6.63 3.52
 3 16 -3 2.96 2.18
 3 16 4 5.03 2.69
 3 16 -4 4.7 2.46
 3 16 5 98.2 12.38
 3 16 -5 97.35 12.11
 3 16 6 1.73 1.67
 3 16 -6 3.65 1.48
 3 16 7 26.69 6.37
 3 16 -7 27.04 6.27
 3 16 8 5.13 2.85
 3 16 -8 3.97 2.04
 3 16 9 10.19 3.62
 3 16 -9 3.04 1.47
 3 16 -10 -1.8 1.72
 3 16 10 1.07 1.54
 -3 16 11 0.06 0.17
 -3 16 -11 -1.32 1.84
 3 16 11 1.04 1.48
 3 16 -11 -1.13 1.41
 -3 16 12 -1.2 1.38
 -3 16 -12 0.53 0.36
 3 16 12 0.51 0.82
 3 16 -12 -0.55 1.47
 -3 16 13 0.52 1.12
 -3 16 -13 1.54 1.91
 3 16 13 0.28 0.47
 3 16 -13 0.36 0.83
 -3 16 14 -0.83 0.77
 -3 16 -14 -0.4 0.57
 3 16 14 -2.63 2.21
 3 16 -14 -1.81 2.22
 -3 16 15 -0.25 1.26
 -3 16 -15 2.43 2.33
 3 16 15 3.36 2.45
 3 16 -15 -1.1 1.66
 -3 16 16 1.29 1.31
 -3 16 -16 -2.41 2.35
 3 16 16 2.07 1.84
 3 16 -16 -2.77 2.55
 -3 16 -17 5.65 3.52
 3 16 17 2.6 2.29
 3 16 -17 9.36 4.7
 -3 16 18 3.31 2.31
 -3 16 -18 -0.51 1.22
 3 16 18 -0.71 1.41
 -3 -16 18 3.68 3.31
 3 16 -18 -0.83 1.45
 -3 16 19 -0.84 1.19
 -3 -16 19 3.28 2.65
 3 17 0 0.83 1.25
 3 17 1 0.86 1.2
 3 17 -1 3.41 2.65
 3 17 2 4.72 3.08
 3 17 -2 -0.15 1.15
 3 17 -3 18.62 5.44
 3 17 3 17.2 5.24
 3 17 4 1.75 0.58
 3 17 -4 4.89 2.78
 3 17 5 0.05 0.78
 3 17 -5 0.91 1.66
 -3 17 -6 -2.96 2.39
 3 17 6 -1.61 1.89
 3 17 -6 -0.44 1.47
 -3 17 7 29.89 6.5
 -3 17 -7 26.18 6.08
 3 17 7 30.91 7.02
 3 17 -7 27.08 6.61
 -3 17 8 -0.51 0.78
 -3 17 -8 1.07 1.53
 3 17 8 -1.31 1.94
 3 17 -8 2.95 2.7
 -3 17 9 7.28 3.28
 -3 17 -9 0.01 1.63
 3 17 9 9.3 3.75
 3 17 -9 2.77 1.61
 3 17 -10 2.1 2.12
 -3 17 10 2.73 2.13
 -3 17 -10 1.31 1.95
 3 17 10 -0.61 1.09
 3 17 11 13.35 4.8
 3 17 -11 5.6 3.15
 -3 17 11 8.96 3.61
 -3 17 -11 8.67 3.74
 3 17 12 -1.13 1.01
 -3 17 12 -1.12 1.5
 -3 17 -12 -0.36 0.6
 3 17 -12 -0.1 1.47
 -3 17 13 0.12 0.24
 3 17 13 2.17 2.04
 -3 17 -13 -0.91 1.63
 3 17 -13 1.85 2.07
 -3 17 14 1.73 1.63
 -3 17 -14 1.02 1.05
 3 17 14 0.46 0.63
 3 17 -14 -0.25 0.92
 -3 17 15 5.27 2.9
 -3 17 -15 5.93 3.49
 3 17 15 8.83 3.95
 3 17 -15 6.17 3.66
 -3 17 16 1.45 1.44
 -3 17 -16 -6.99 3.35
 3 17 16 -1.59 1.99
 3 17 -16 -6.55 3.51
 -3 17 17 0.69 0.28
 -3 17 -17 1.76 1.86
 3 17 17 2.99 2.12
 3 17 -17 0.64 0.31
 -3 17 18 0.47 1.71
 -3 17 -18 0.49 0.54
 3 17 18 1.7 1.86
 3 17 -18 1.76 2.43
 -3 18 0 2.77 1.79
 3 18 0 0.11 0.94
 -3 18 1 4.95 2.34
 -3 18 -1 7.65 3.47
 3 18 1 5.66 2.67
 3 18 -1 3.82 2.33
 -3 18 2 -0.32 1.39
 -3 18 -2 2.37 1.8
 3 18 2 4.94 2.97
 3 18 -2 4.19 2.89
 -3 18 3 23.24 5.61
 -3 18 -3 29.85 6.41
 3 18 3 33.39 7.83
 3 18 -3 29.1 6.88
 -3 18 4 11.91 4.54
 -3 18 -4 8.43 3.24
 3 18 4 18.78 6.04
 3 18 -4 17.14 5.65
 -3 18 5 13.54 4.73
 -3 18 -5 15.7 4.84
 3 18 5 19 5.73
 3 18 -5 18.02 5.75
 -3 18 6 10.29 3.82
 -3 18 -6 9.11 3.69
 3 18 6 7.05 3.15
 3 18 -6 4.72 2.51
 -3 18 7 3.58 2.28
 -3 18 -7 3.48 2.03
 3 18 7 2.04 1.96
 3 18 -7 3.29 2.79
 -3 18 8 2.74 1.94
 -3 18 -8 -2.05 1.9
 3 18 8 -1.76 1.77
 3 18 -8 -0.15 1.28
 -3 18 9 12.47 4.46
 -3 18 -9 8.09 3.72
 3 18 9 15.78 5.27
 3 18 -9 7.96 4.08
 3 18 -10 2.2 2.04
 -3 18 10 6.3 3.22
 -3 18 -10 2.52 1.83
 3 18 10 11.04 4.37
 3 18 11 2.78 2.29
 3 18 -11 0.02 0.81
 -3 18 11 1.96 1.78
 -3 18 -11 0 0.47
 3 18 12 1.65 2.19
 3 18 -12 0 0.44
 -3 18 12 1.29 1.6
 -3 18 -12 -1.71 1.73
 3 18 13 -0.09 1.28
 3 18 -13 -0.59 1.32
 -3 18 13 0.18 0.25
 -3 18 -13 1.19 1.79
 3 18 14 2.9 2.67
 3 18 -14 -0.06 0.53
 -3 18 14 2.62 2.24
 -3 18 -14 0.38 0.9
 3 18 15 0.13 0.33
 -3 18 15 0.27 1.03
 -3 18 -15 -0.8 1.18
 3 18 -15 0.7 1.52
 -3 18 16 2.06 2.09
 3 18 16 2.48 1.96
 -3 18 -16 -0.82 2.15
 3 18 -16 2.93 2.54
 -3 18 17 2.93 2.69
 -3 18 -17 -1.1 1.88
 3 18 17 1.72 1.92
 3 18 -17 2.41 2.18
 -3 18 18 -0.05 0.83
 3 18 18 1.45 1.97
 -3 19 0 1.32 1.81
 3 19 0 0.75 1.64
 -3 19 1 -0.87 1.81
 -3 19 -1 2.57 2.19
 3 19 1 -3.13 3.46
 3 19 -1 -0.78 1.23
 -3 19 2 9.91 4.21
 -3 19 -2 12.06 4.34
 3 19 2 8.57 3.73
 3 19 -2 15.78 5.32
 -3 19 3 4.86 2.91
 -3 19 -3 -0.8 2.24
 3 19 3 1.73 1.4
 3 19 -3 3.54 3.06
 -3 19 4 2.83 2.08
 -3 19 -4 0.17 1.42
 3 19 4 1.36 0.65
 3 19 -4 0.81 0.39
 -3 19 5 1.93 1.42
 -3 19 -5 8.09 3.85
 3 19 5 2.13 1.57
 3 19 -5 2.54 2.06
 -3 19 6 4.65 2.57
 -3 19 -6 6.24 3.26
 3 19 6 7.48 3.68
 3 19 -6 7.07 3.8
 -3 19 7 12.02 4.06
 -3 19 -7 4.76 2.71
 3 19 7 7.6 3.61
 3 19 -7 1.3 1.42
 -3 19 8 2.39 1.79
 -3 19 -8 2.44 2.49
 3 19 8 5.8 3.43
 3 19 -8 1.63 1.82
 -3 19 9 -0.23 1.66
 -3 19 -9 -0.05 0.9
 3 19 9 0.14 0.74
 3 19 -9 -0.54 1.02
 3 19 -10 0.19 1.01
 -3 19 10 -0.72 1.44
 -3 19 -10 -1.58 1.95
 3 19 10 3.3 2.62
 3 19 11 14.28 5.26
 3 19 -11 12.76 5.51
 -3 19 11 9.42 3.83
 -3 19 -11 13.33 5.15
 3 19 12 1.46 1.69
 3 19 -12 0.45 0.62
 -3 19 12 0.61 1.28
 -3 19 -12 2.26 2.19
 3 19 13 -1.76 2.28
 3 19 -13 1.35 2.01
 -3 19 13 -2.54 2.45
 -3 19 -13 1.71 1.77
 3 19 14 0.24 0.92
 3 19 -14 0.47 1.26
 -3 19 14 0.77 1.31
 -3 19 -14 -0.97 1.56
 3 19 15 0.05 0.72
 3 19 -15 -0.27 0.63
 -3 19 15 -1.48 2.47
 -3 19 -15 -0.31 1.12
 3 19 16 2.14 2.44
 -3 19 16 1.51 1.85
 -3 19 -16 1.7 2.22
 3 19 -16 0.47 1.15
 -3 19 17 -0.43 1.34
 -3 19 -17 -3.13 2.39
 3 19 17 -0.19 1.01
 3 19 -17 -2.96 2.47
 -3 20 0 -0.06 0.48
 3 20 0 1.28 1.72
 -3 20 1 5.43 2.81
 -3 20 -1 2.66 2.04
 3 20 1 9.85 4.49
 3 20 -1 6.03 3.1
 -3 20 2 1.96 2.03
 -3 20 -2 -0.06 1.28
 3 20 2 0.77 1.51
 3 20 -2 -3.35 3.04
 -3 20 3 17.07 5.44
 -3 20 -3 15.45 5.18
 3 20 3 16.05 5.48
 3 20 -3 12.77 4.93
 -3 20 4 -0.53 0.62
 -3 20 -4 1.73 1.27
 3 20 4 -0.06 0.69
 3 20 -4 1.06 1.26
 -3 20 5 8.68 4.13
 -3 20 -5 3.61 2.5
 3 20 5 7.39 3.43
 3 20 -5 2.93 2.38
 -3 20 6 2.75 2.4
 -3 20 -6 3.88 2.94
 3 20 6 5.14 3.18
 3 20 -6 5.39 3.76
 -3 20 -7 -2.26 2.76
 3 20 -7 -0.95 1.92
 -4 0 0 2212.68 41.6
 -4 0 1 -4.12 2.17
 -4 0 1 0.9 1.57
 -4 0 -1 3.01 1.94
 -4 0 2 1540.66 31.19
 -4 0 2 1515.9 34.43
 -4 0 -2 1521.66 34.45
 -4 0 -3 3.5 2.23
 -4 0 3 1.12 2.48
 -4 0 3 2.22 2.1
 -4 0 4 110.91 9.64
 -4 0 4 99.56 8.77
 -4 0 -4 93.08 8.76
 -4 0 -5 -0.89 1.05
 -4 0 5 0.27 0.3
 -4 0 6 163.19 12.34
 -4 0 -6 145.75 11.6
 -4 0 -7 -0.06 0.89
 -4 0 7 15.15 5.14
 -4 0 -8 3.31 1.53
 -4 0 8 3.75 1.76
 -4 0 -9 -1.27 1.53
 -4 0 9 2.74 1.91
 -4 0 10 51.2 7.63
 -4 0 11 8.1 4.6
 -4 0 12 120.19 12.22
 -4 0 13 6.85 5.74
 -4 0 14 195.54 15.39
 -4 0 15 3.01 3.28
 4 0 -15 -1.68 1.16
 -4 0 16 13.73 4.53
 4 0 -16 11.39 3.56
 -4 0 17 -1.35 1.44
 4 0 -17 1.48 0.98
 4 0 -18 74.17 10.04
 4 0 -19 1.85 1.97
 4 0 -20 10.32 3.6
 4 0 -21 1.01 0.29
 4 0 -22 15.73 4.85
 4 0 -23 -1.43 1.85
 4 0 -24 -3.9 2.79
 4 0 -25 -0.38 1.06
 4 0 -26 5.28 3.58
 4 0 -27 -0.86 2.14
 4 0 -28 14.9 5.16
 4 0 -29 -2.57 2.39
 -4 -1 0 2193.16 34.46
 -4 1 0 2098.22 40.21
 -4 -1 0 2120.47 40
 -4 -1 1 91.51 7.78
 -4 -1 -1 84.77 6.21
 -4 1 1 91.06 8.75
 -4 1 -1 77.22 8.02
 -4 -1 1 77.41 7.67
 -4 -1 -1 85.55 8.45
 -4 -1 2 893.87 24.48
 -4 -1 -2 900.3 19.78
 -4 1 2 884.99 26.93
 -4 1 -2 883.98 26.87
 -4 -1 2 875.69 26
 -4 -1 -2 896.74 26.95
 4 -1 3 197.72 8.95
 -4 -1 3 262.25 14.92
 -4 -1 -3 246.46 10.11
 -4 1 3 210.79 12.63
 -4 -1 3 231.09 13.37
 -4 1 -3 215.27 13.39
 -4 -1 -3 236.19 14.6
 -4 1 -4 -0.22 1.13
 -4 -1 -4 1.19 1.06
 4 -1 4 -0.24 0.36
 -4 -1 -4 -0.02 0.33
 -4 -1 4 -0.85 1.4
 -4 -1 5 225.21 13.83
 -4 -1 5 197.35 13.14
 -4 1 -5 186.68 12.35
 -4 -1 -5 210.46 14.46
 -4 -1 6 380.87 18.22
 -4 -1 6 331.92 16.04
 -4 1 -6 343.9 17.49
 -4 -1 7 145.8 12.19
 -4 1 -7 106.63 9.67
 -4 1 -8 16.69 3.84
 -4 -1 8 41.35 7.61
 -4 -1 9 264.43 16.53
 -4 1 -9 270.8 16.62
 -4 -1 10 46.05 7.53
 -4 1 -10 43.16 6.71
 -4 -1 11 115.48 11.26
 -4 1 -11 126.1 11.79
 -4 -1 12 64.03 8.91
 -4 1 -12 69.85 8.9
 -4 -1 13 87.29 10.13
 -4 1 -13 106.93 11.38
 -4 1 -14 4.11 2.32
 -4 -1 14 0.08 0.36
 4 1 -15 151.72 13.24
 4 -1 -15 145.65 13.22
 -4 -1 15 162.33 14.31
 -4 1 -15 169.94 14.44
 -4 -1 16 20.77 5.22
 4 1 -16 25.17 5.55
 4 -1 -16 23.59 5.45
 4 1 -17 56.98 8.51
 4 -1 -17 50.74 8.19
 -4 -1 17 60.87 9.78
 -4 -1 18 2.21 1.72
 4 -1 -18 3.8 2.02
 4 1 -18 2.88 1.89
 4 1 -19 66.59 9.47
 4 -1 -19 67.86 9.72
 -4 -1 19 69.73 10.45
 -4 -1 20 31.92 6.84
 4 1 -20 30.93 6.57
 4 -1 -20 34.91 7.03
 4 1 -21 46.49 8.36
 4 -1 -21 47.21 8.52
 -4 -1 21 41 7.88
 4 1 -22 1.47 0.35
 4 -1 -22 -0.18 1.31
 -4 -1 22 3.92 2.46
 4 1 -23 20.75 5.56
 4 -1 -23 27.89 7.01
 4 1 -24 -2.24 2.13
 4 -1 -24 -0.29 0.13
 -4 1 -25 3.39 2.42
 4 1 -25 0.3 1.42
 4 -1 -25 2.7 1.9
 4 1 -26 -1.65 1.53
 4 -1 -26 1.3 2.25
 4 1 -27 2.88 2.28
 4 -1 -27 1.23 1.71
 4 1 -28 22.03 6.72
 4 -1 -28 27.79 7.45
 4 1 -29 10.03 5.09
 4 -1 -29 1.78 2.18
 -4 -2 0 1424.1 28.78
 -4 2 0 1366.63 33.48
 -4 -2 0 1341.45 32.56
 -4 -2 -1 84.26 6.81
 -4 2 1 60.36 6.78
 -4 2 -1 75.02 8.07
 -4 -2 1 68.02 7.33
 -4 -2 -1 72.08 7.78
 -4 -2 2 707.08 21.98
 -4 -2 -2 725.94 18.3
 -4 2 2 691.28 24.16
 -4 2 -2 683.23 23.6
 -4 -2 2 672.04 22.36
 -4 -2 -2 731.48 25.28
 -4 -2 -3 1.3 1.2
 -4 -2 -3 0.28 0.61
 -4 2 -3 2.17 1.26
 -4 -2 3 0.38 0.35
 -4 -2 4 10.42 2.64
 -4 -2 -4 9.8 1.88
 4 -2 4 6.95 1.68
 -4 2 -4 8.55 2.62
 -4 -2 4 5.93 1.86
 4 -2 5 2.63 1.01
 -4 -2 5 2.6 1.8
 -4 -2 -5 2.08 0.67
 -4 -2 5 2.71 1.62
 -4 2 -5 1.05 0.82
 4 -2 6 16.31 2.21
 -4 -2 6 39.37 5.73
 -4 -2 -6 29.68 2.72
 -4 -2 6 43.78 6.44
 -4 2 -6 35.69 5.67
 -4 2 -7 12.78 3.33
 4 -2 7 7.31 1.34
 -4 -2 -7 17.23 1.88
 -4 -2 7 16.9 3.93
 -4 -2 7 15.2 3.44
 -4 2 -8 4.1 2.7
 4 -2 8 0.46 0.31
 -4 -2 8 1.08 1.15
 -4 -2 9 46.07 6.73
 -4 2 -9 43.82 6.56
 -4 2 -10 1.66 1.23
 -4 -2 10 -0.65 1.34
 -4 2 -11 4.37 2.11
 -4 -2 11 4.6 2.62
 -4 -2 12 123.93 12.05
 -4 2 -12 127.02 11.5
 -4 2 -13 11.31 3.51
 -4 -2 13 9.83 3.59
 -4 -2 14 122.82 12.62
 -4 2 -14 137.78 12.61
 -4 2 -15 12.9 4.03
 -4 -2 15 12.29 4.32
 4 2 -15 8.82 3.19
 4 -2 -15 10.35 3.56
 -4 2 -16 4.68 2.17
 -4 -2 16 1.79 1.4
 4 2 -16 4.44 2.4
 4 -2 -16 3.25 1.64
 -4 -2 17 31.81 6.41
 4 2 -17 33.46 6.65
 4 -2 -17 30.45 6.23
 -4 2 -17 40.56 7.15
 -4 2 -18 33.86 6.68
 4 2 -18 27.31 6.03
 -4 -2 18 29.5 6.29
 4 -2 -18 26.09 5.78
 -4 2 -19 0.93 1.01
 -4 -2 19 3.42 2.33
 4 2 -19 0.82 0.62
 4 -2 -19 -0.63 0.35
 -4 2 -20 0.14 0.25
 -4 -2 20 1.96 1.79
 4 2 -20 -1.94 2.4
 4 -2 -20 0.18 0.7
 -4 2 -21 8.62 3.66
 -4 -2 21 6.99 3.55
 4 2 -21 4.83 2.18
 4 -2 -21 5.36 2.57
 -4 -2 22 41.43 8.54
 4 2 -22 37.87 7.72
 4 -2 -22 38.69 7.72
 -4 2 -22 50.11 8.72
 -4 2 -23 3.1 2
 4 2 -23 7.21 3.76
 4 -2 -23 1.19 0.55
 -4 -2 23 0.26 1.59
 -4 2 -24 -0.1 0.66
 4 2 -24 -2.75 2.03
 4 -2 -24 0.82 1.55
 -4 -2 24 0.09 0.9
 4 2 -25 25.67 6.44
 4 -2 -25 32.24 7.59
 -4 -2 25 22.79 6.04
 4 2 -26 0.89 1
 4 -2 -26 -0.57 1.24
 4 2 -27 1.73 1.87
 4 -2 -27 -0.13 1
 4 2 -28 2.6 3.15
 4 -2 -28 1.69 2.08
 4 2 -29 6.93 3.83
 4 -2 -29 0.59 1.14
 -4 -3 0 30.94 5.03
 -4 -3 0 42.41 5.55
 -4 -3 -1 226.31 11.65
 -4 -3 1 226.82 12.53
 -4 3 -1 171.5 11.39
 -4 -3 1 198.3 12.74
 -4 -3 -1 205.21 13.32
 -4 -3 -2 62.55 5.89
 -4 -3 2 57.18 6.63
 -4 3 -2 50.69 6.51
 -4 -3 2 44.98 5.9
 -4 -3 -3 97.02 7.03
 -4 -3 3 98.52 8.7
 -4 3 -3 98.58 9.38
 -4 -3 3 85.57 8.05
 -4 -3 -4 0.41 0.85
 -4 -3 4 -0.38 0.68
 -4 3 -4 0.94 0.9
 -4 -3 4 0.69 0.51
 -4 -3 -5 34.7 3.57
 4 -3 5 27.67 3.5
 -4 -3 5 34.03 5.36
 -4 -3 5 32.25 4.98
 -4 3 -5 33.06 5.08
 -4 -3 6 54.68 7.02
 -4 -3 -6 54.16 4.16
 4 -3 6 34.68 3.71
 -4 -3 6 56.19 6.78
 -4 3 -6 49.31 6.61
 -4 -3 -7 7.08 1.39
 -4 -3 7 6.88 2.55
 4 -3 7 3.73 1.13
 -4 -3 7 7.21 2.6
 -4 3 -7 7.21 2.44
 -4 -3 -8 149.45 5.79
 -4 -3 8 160.96 12.64
 4 -3 8 99.98 5.34
 -4 -3 8 182.95 12.39
 -4 3 -8 150.59 11.63
 -4 -3 9 1.95 1.23
 -4 -3 -9 3.31 0.69
 4 -3 9 2.49 0.73
 -4 -3 9 4.06 1.5
 -4 3 -9 3.57 1.55
 4 -3 10 94.05 3.71
 -4 -3 10 116.38 11.21
 -4 3 -10 115.23 10.54
 -4 -3 11 7.21 2.79
 -4 3 -11 6.17 2.24
 -4 -3 12 50.08 7.52
 -4 3 -12 55.54 7.31
 -4 3 -13 20.39 4.54
 -4 -3 13 18.1 4.27
 -4 -3 14 489.26 24.71
 -4 3 -14 532.24 24.1
 4 3 -15 179.51 14.61
 -4 -3 15 178.2 15.41
 -4 3 -15 205.62 15.18
 -4 3 -16 14.7 4.25
 -4 -3 16 8.73 3.19
 4 3 -16 14.1 4.13
 4 -3 -16 10.87 3.48
 -4 3 -17 6.39 3.08
 -4 -3 17 2.43 1.96
 4 3 -17 2.6 1.86
 4 -3 -17 -1.4 1.74
 4 3 -18 135.75 13.61
 4 -3 -18 126.16 13.11
 -4 -3 18 128.62 14.05
 -4 3 -18 147.94 13.57
 -4 3 -19 30.78 6.28
 -4 -3 19 20.05 5.3
 4 3 -19 27.03 6.1
 4 -3 -19 25.18 5.99
 4 3 -20 101.46 11.96
 4 -3 -20 95.35 11.81
 -4 -3 20 101.76 12.49
 -4 3 -20 121.91 12.35
 4 3 -21 66.98 9.81
 4 -3 -21 65.49 9.86
 -4 -3 21 67.81 10.47
 -4 3 -21 77.89 10.09
 -4 3 -22 8.89 3.75
 -4 -3 22 6.37 3.26
 4 3 -22 3.67 2.21
 4 -3 -22 6.9 3.17
 -4 -3 23 47.6 8.89
 4 3 -23 48 8.64
 4 -3 -23 45.79 8.62
 -4 3 -23 57.95 8.73
 -4 -3 24 2.18 2.18
 4 3 -24 8.35 3.67
 4 -3 -24 5.18 3.36
 4 3 -25 -3.23 2.51
 4 -3 -25 -0.94 0.78
 -4 -3 25 -0.21 0.99
 4 3 -26 3.03 1.75
 4 -3 -26 -0.81 0.7
 -4 -3 26 5.98 3.47
 4 3 -27 -1.14 1.32
 4 -3 -27 -1.95 1.99
 -4 -3 27 2 2.23
 4 3 -28 12.13 5.2
 4 -3 -28 12.66 5.5
 -4 -3 28 12.92 5.05
 4 3 -29 4.6 3.72
 4 -3 -29 1.59 2.29
 -4 -4 0 -0.71 1.21
 -4 -4 1 16.9 3.68
 -4 -4 -1 21.11 3.56
 -4 -4 1 18.27 3.61
 -4 -4 -2 225.77 11.69
 -4 -4 2 214.55 12.8
 -4 -4 2 201.66 13.13
 -4 -4 -3 43.75 5
 -4 -4 3 43.34 5.85
 -4 4 -3 35.48 5.78
 -4 -4 3 39.47 5.59
 -4 -4 4 14.21 3.37
 -4 -4 -4 18.02 3.05
 -4 -4 4 19.3 3.99
 -4 4 -4 12.79 3.21
 -4 -4 -5 104.21 6.98
 -4 -4 5 109.22 9.97
 -4 4 -5 92.98 8.9
 -4 -4 5 91.13 8.32
 -4 -4 -6 53.09 4.78
 -4 4 -6 51.52 6.87
 -4 -4 6 55.93 6.64
 -4 -4 6 54.92 7.34
 -4 -4 -7 6.52 1.71
 -4 -4 7 5.79 2.21
 -4 4 -7 5.87 2.03
 -4 -4 7 8.85 2.72
 -4 -4 -8 56.94 4.65
 -4 -4 8 53.49 7.37
 -4 -4 8 62.79 7.01
 -4 4 -8 49.21 6.66
 -4 -4 -9 15.13 2.08
 -4 -4 9 16.02 4.14
 -4 -4 9 19.71 4.11
 -4 4 -9 12.87 3.27
 -4 -4 -10 0.64 0.22
 -4 -4 10 0.23 0.31
 -4 4 -10 0.11 0.28
 -4 -4 -11 0.6 0.27
 -4 -4 11 2.13 1.36
 -4 4 -11 2.31 1.46
 -4 -4 12 0.95 1.16
 -4 4 -12 0.91 0.46
 -4 -4 13 0.4 0.8
 -4 4 -13 -0.42 0.47
 -4 -4 14 39.05 7.21
 -4 4 -14 39.06 6.28
 -4 -4 15 39.5 7.07
 -4 4 -15 42.53 6.65
 -4 -4 16 4.25 2.27
 4 4 -16 3.13 2.11
 4 -4 -16 1.75 0.57
 -4 4 -16 2.52 1.19
 4 4 -17 162.53 14.33
 4 -4 -17 151.12 14.01
 -4 -4 17 156.31 14.86
 -4 4 -17 167.75 13.75
 4 4 -18 53.94 8.55
 4 -4 -18 50.13 8.3
 -4 -4 18 44.52 7.91
 -4 4 -18 60.69 8.37
 4 4 -19 59.23 8.96
 4 -4 -19 57.49 8.96
 -4 -4 19 55.06 8.98
 -4 4 -19 66.85 8.85
 4 4 -20 84.26 10.94
 4 -4 -20 83.86 11.45
 -4 -4 20 91.33 12.33
 -4 4 -20 95.53 10.71
 -4 -4 21 -0.25 1.62
 4 4 -21 -0.21 1.23
 4 -4 -21 1.77 1.54
 -4 4 -21 1.59 0.71
 -4 -4 22 18.51 5.51
 4 4 -22 19.72 5.39
 4 -4 -22 20.55 5.52
 -4 4 -22 20.65 5.01
 -4 -4 23 2.2 2.03
 4 4 -23 -1.53 1.66
 4 -4 -23 -0.31 0.46
 4 -4 -24 15.74 5.4
 -4 -4 24 17.3 5.56
 4 4 -24 13.59 4.67
 -4 -4 25 12.53 4.71
 4 4 -25 10.13 4.28
 4 -4 -25 11.57 4.29
 -4 -4 26 16.82 5.8
 4 4 -26 10.83 3.87
 4 -4 -26 10.49 4.2
 4 4 -27 -0.27 2.01
 4 -4 -27 -7.22 3.85
 -4 -4 27 -2.28 2.6
 4 4 -28 -2.76 2.62
 4 -4 -28 0.22 1.07
 -4 -4 28 -1.37 1.81
 4 4 -29 1.5 1.84
 4 -4 -29 2.73 2.75
 -4 -4 29 3.99 3.29
 -4 -5 0 6.8 2.01
 -4 -5 -1 171.66 10.77
 -4 -5 1 183.68 12.01
 -4 -5 -2 -0.61 1.11
 -4 -5 2 -1.55 1.35
 -4 -5 -3 262.34 13.08
 -4 -5 3 272.63 15.16
 -4 -5 3 249.86 14.54
 -4 -5 4 51.99 6.76
 -4 -5 4 51.6 6.52
 -4 -5 5 317.39 17.3
 -4 -5 5 300.38 15.3
 -4 -5 6 1.34 1.4
 -4 -5 6 -0.24 0.34
 -4 5 -6 1.32 0.78
 -4 -5 7 12.54 3.62
 -4 5 -7 10.47 2.96
 -4 -5 7 13.8 3
 -4 -5 8 18.72 4.43
 -4 5 -8 18.13 3.87
 -4 -5 8 24.73 4.51
 -4 -5 9 200.5 14.92
 -4 5 -9 180.87 13.13
 -4 -5 9 250.37 15.06
 -4 -5 10 16.75 4.24
 -4 -5 10 20.67 4.17
 -4 5 -10 17.79 4.14
 -4 -5 11 96.59 10.95
 -4 5 -11 92.41 9.79
 -4 -5 12 22.84 5.13
 -4 5 -12 24.6 4.81
 -4 -5 13 2.21 1.65
 -4 5 -13 1.11 1.08
 -4 -5 14 11.68 3.6
 -4 5 -14 15.66 3.84
 -4 -5 15 114.69 12.56
 -4 5 -15 120 11.12
 -4 -5 16 84.81 10.9
 -4 5 -16 82.05 9.49
 4 5 -17 53.4 8.2
 4 -5 -17 52.64 8.46
 -4 -5 17 53.52 8.81
 -4 5 -17 62.77 8.23
 -4 -5 18 -0.08 1.13
 4 5 -18 0.45 0.92
 4 -5 -18 1.65 1.64
 -4 5 -18 1.47 1.08
 -4 -5 19 0.77 1.12
 4 5 -19 0.5 0.43
 4 -5 -19 -0.12 0.4
 -4 5 -19 2.4 1.9
 4 5 -20 194.7 16.97
 4 -5 -20 167.12 15.8
 -4 -5 20 188.31 17.26
 -4 5 -20 215.49 15.82
 -4 -5 21 26.57 6.51
 4 5 -21 22.31 5.56
 4 -5 -21 18.52 4.97
 -4 5 -21 27.96 5.79
 -4 -5 22 22.86 6.2
 4 5 -22 23.5 6.01
 4 -5 -22 25.07 6.38
 -4 -5 23 7.01 3.58
 4 5 -23 6.09 2.73
 4 -5 -23 5.79 2.82
 4 5 -24 2.32 1.46
 4 -5 -24 0.92 0.9
 -4 -5 25 -1.75 2.46
 4 5 -25 -3.12 2.46
 4 -5 -25 1.67 2.36
 -4 -5 26 -0.21 0.6
 4 -5 -26 1.69 1.48
 -4 -5 27 20.13 6.07
 4 5 -27 20.81 6.15
 4 -5 -27 6.1 3.48
 -4 -5 28 1.1 0.67
 4 5 -28 0.6 1.03
 4 -5 -28 1.04 1.36
 4 5 -29 -0.04 0.93
 4 -5 -29 -0.72 1.81
 4 6 0 -0.52 0.86
 4 6 1 0.95 0.67
 4 6 -1 -0.04 1.04
 4 6 2 3.75 1.72
 4 6 -2 2.79 1.58
 -4 -6 2 0.02 0.54
 4 6 -3 23.73 5.5
 -4 -6 3 16.89 3.74
 4 6 3 25.65 5.36
 -4 -6 4 96.5 9.45
 4 6 4 124.35 12.03
 4 6 -4 113.82 11.38
 -4 -6 4 110.19 9.61
 -4 -6 5 369.95 19.26
 4 6 5 381.87 19.87
 -4 -6 5 356.34 17.26
 -4 -6 6 8.23 2.35
 -4 -6 6 5.76 2.22
 -4 -6 7 -0.5 1.35
 -4 -6 7 -1.53 1.73
 -4 -6 8 77.85 9.16
 -4 -6 8 88.59 8.47
 -4 -6 9 0.29 0.86
 -4 -6 9 1.14 0.91
 -4 -6 10 16.19 4.58
 -4 6 -10 11.4 3.23
 -4 -6 10 18.23 4.12
 -4 -6 11 0.03 0.88
 -4 6 -11 0.57 0.54
 -4 -6 11 2.31 1.72
 -4 -6 12 4.79 2.63
 -4 6 -12 3.77 1.56
 -4 -6 13 19.44 5.11
 -4 6 -13 19.84 4.39
 -4 -6 14 22.33 5.45
 -4 6 -14 23.51 4.86
 -4 -6 15 29.37 6.41
 -4 6 -15 35.58 6.24
 -4 -6 16 0.29 0.65
 -4 6 -16 -2.08 2.39
 -4 -6 17 229.9 18.84
 -4 6 -17 262.47 17.38
 -4 -6 18 -0.54 1.54
 4 6 -18 0.35 0.66
 4 -6 -18 1.4 0.79
 -4 6 -18 2.75 2.6
 4 6 -19 89.79 10.89
 4 -6 -19 80.73 10.46
 -4 -6 19 95.08 12.36
 -4 6 -19 120.33 12.01
 4 6 -20 83.37 10.84
 4 -6 -20 72.25 10.37
 -4 -6 20 77.81 11.24
 -4 6 -20 98.48 11.03
 -4 -6 21 -0.07 0.62
 4 6 -21 -0.29 1.34
 4 -6 -21 1.34 2.1
 -4 -6 22 0.06 0.61
 4 6 -22 0.52 0.9
 4 -6 -22 1.68 2.37
 -4 -6 23 12.22 3.81
 4 6 -23 9.68 3.79
 4 -6 -23 3.96 1.72
 -4 -6 24 9.02 4.59
 4 6 -24 6.49 3.56
 4 -6 -24 0.89 1.04
 -4 -6 25 7.52 4.49
 4 6 -25 3.41 2.22
 4 -6 -25 -1.39 2.57
 -4 -6 26 9.24 4.31
 4 6 -26 3.29 2.44
 4 -6 -26 1.36 1.35
 -4 -6 27 3.79 3.04
 4 6 -27 -1.04 1.77
 4 -6 -27 1.71 2.28
 4 6 -28 1.16 1.43
 4 -6 -28 -1.55 1.7
 4 6 -29 -1.75 1.87
 4 -6 -29 2.73 2.52
 4 7 0 18.04 5.08
 4 7 1 55.37 7.45
 4 7 -1 60.38 7.88
 4 7 2 31.53 5.91
 4 7 -2 28.45 6.16
 4 7 3 6.68 2.26
 4 7 -3 12.5 4.27
 4 7 4 -0.76 0.67
 -4 -7 4 0.02 0.5
 -4 -7 5 31.33 4.86
 -4 -7 5 30.53 5.54
 4 7 5 28.44 5.35
 4 7 -5 33.18 6.12
 -4 -7 6 35.24 6.04
 4 7 6 39.63 6.33
 4 7 -6 39.51 6.56
 -4 -7 6 45.25 6.06
 -4 -7 7 49.58 7.43
 4 7 7 53.32 7.37
 4 7 -7 51.89 7.51
 -4 -7 7 53.58 6.48
 -4 -7 8 5.08 2.38
 4 7 8 2.45 1.15
 -4 -7 8 6.43 2.8
 4 7 -8 0.44 0.41
 -4 -7 9 48.74 7.54
 4 7 9 51.37 7.32
 4 7 -9 52.25 7.83
 -4 -7 9 64.76 7.37
 4 7 10 9.22 3.34
 -4 -7 10 10.35 3.67
 -4 -7 10 11.99 3.54
 -4 -7 11 0.51 0.75
 -4 -7 11 0.77 1.18
 -4 -7 12 -1.38 1.56
 -4 -7 12 2.67 1.6
 -4 -7 13 15.45 4.58
 -4 -7 14 80.76 10.65
 -4 -7 15 118.51 13.48
 -4 -7 16 16.25 5.23
 -4 -7 17 192.86 17.35
 -4 -7 18 122.35 13.93
 -4 7 -18 148.57 12.62
 4 7 -19 102.16 11.66
 4 -7 -19 83.58 10.77
 -4 -7 19 113.36 14.01
 -4 7 -19 126.57 11.58
 -4 -7 20 22.79 6
 4 7 -20 23.24 5.66
 4 -7 -20 11.87 3.69
 4 7 -21 59.96 9.27
 -4 -7 21 72.8 11.08
 4 7 -22 41.51 8.05
 -4 -7 22 41.22 8.32
 4 -7 -22 20.32 5.81
 4 7 -23 2.84 2.03
 4 -7 -23 0.24 0.44
 4 7 -24 2.43 1.87
 4 -7 -24 -0.68 1.96
 -4 -7 25 4.14 2.56
 4 7 -25 8.45 3.78
 4 -7 -25 1.1 1.2
 -4 -7 26 15.71 5.34
 4 7 -26 11.37 4.51
 4 -7 -26 3.53 2.49
 -4 -7 27 0.37 1.14
 4 7 -27 1.55 1.89
 -4 -7 28 4.24 3.04
 4 7 -28 3.2 2.79
 4 -7 -28 -3.16 2.58
 4 -7 -29 -12.94 5.33
 4 8 0 278.91 17.21
 4 8 1 32.18 7.94
 4 8 -1 38.33 8.46
 4 8 2 58.08 8.12
 4 8 -2 57.16 7.96
 4 8 3 9.17 3.99
 4 8 -3 2.58 2.45
 4 8 4 7.67 3.91
 4 8 -4 6.99 3.3
 4 8 5 110.93 10.83
 4 8 -5 108.53 11.04
 -4 -8 6 3.24 1.74
 -4 -8 6 3.1 1.22
 4 8 6 2.73 2.42
 4 8 -6 0.14 1.14
 -4 -8 7 90.92 10.11
 4 8 7 94.22 10.26
 4 8 -7 77.9 9.38
 -4 -8 7 90.94 8.73
 -4 -8 8 8.35 2.43
 4 8 8 9.04 3.08
 4 8 -8 7.73 2.58
 -4 -8 8 7.96 2.95
 -4 -8 9 48.31 7.56
 4 8 9 53.34 7.52
 4 8 -9 58.61 7.93
 -4 -8 9 58.64 7.01
 -4 -8 10 0.91 1.09
 4 8 10 1.66 1.45
 4 8 -10 -0.21 1.11
 -4 -8 10 2.16 1.62
 4 8 -11 2.36 2.43
 -4 -8 11 -1.61 1.37
 -4 -8 11 -1.43 1.31
 4 8 11 0.83 1.1
 -4 -8 12 2.62 1.52
 4 8 12 3.65 1.71
 -4 -8 12 4 1.97
 4 8 -12 4.69 1.95
 4 8 13 23.58 5.09
 -4 -8 13 24.16 5.85
 -4 -8 14 3.86 2.32
 -4 -8 15 47.94 8.65
 -4 -8 16 0.32 0.41
 -4 -8 17 59.15 10.09
 -4 -8 18 130.46 14.63
 -4 -8 19 37.15 7.98
 -4 -8 20 8.59 4.08
 4 8 -20 7.14 3.19
 4 -8 -20 7.1 3.93
 -4 -8 21 0.08 0.93
 4 8 -21 1.46 1.42
 4 -8 -21 2.12 2.27
 -4 -8 22 1.82 1.1
 4 8 -22 0.21 0.9
 4 -8 -22 3.25 2.92
 -4 -8 23 5.49 3.56
 4 8 -23 1.93 2.23
 4 -8 -23 1.36 2.18
 -4 -8 24 1.84 0.56
 4 8 -24 3.44 2.6
 4 -8 -24 1.67 1.69
 -4 -8 25 1.89 2.49
 4 8 -25 -2.38 2.1
 4 -8 -25 0.76 0.24
 -4 -8 26 2.77 2.26
 4 8 -26 -0.52 1.39
 4 -8 -26 0.41 0.86
 4 8 -27 2.87 2.01
 4 -8 -27 0.45 0.73
 4 8 -28 -1.44 1.46
 4 -8 -28 2.96 2.29
 4 9 0 290.19 18.26
 4 9 1 15.02 6.13
 4 9 -1 24.88 7.22
 4 9 2 6.76 2.13
 4 9 -2 10.29 3.36
 4 9 3 31.17 9.11
 4 9 -3 26.28 8.26
 4 9 4 549.98 25.15
 4 9 -4 518.29 24.94
 4 9 5 8.91 3.9
 4 9 -5 9 4.19
 4 9 6 2.42 1.49
 4 9 -6 0.72 0.57
 -4 -9 7 0.79 0.93
 4 9 7 -0.23 1.28
 4 9 -7 1.93 1.25
 -4 -9 8 21.64 4.28
 -4 -9 8 17.5 4.57
 4 9 8 16.46 4.27
 4 9 -8 23.26 5.48
 -4 -9 9 22.94 4.49
 -4 -9 9 18.49 4.84
 4 9 9 17.57 4.36
 4 9 -9 20.8 5.03
 4 9 -10 25.11 5.17
 -4 -9 10 26.79 5.85
 -4 -9 10 31.88 5.15
 4 9 10 28.19 5.66
 4 9 11 2.18 1.15
 4 9 -11 1.88 1.1
 -4 -9 11 3.63 2.5
 -4 -9 11 2.92 1.18
 4 9 12 7.35 2.89
 -4 -9 12 5.26 2.82
 4 9 -12 6.99 3.12
 4 9 -13 2.49 1.77
 -4 -9 13 4.59 2.58
 4 9 13 2.54 1.01
 4 9 -14 1.29 0.6
 4 9 14 2.33 1.27
 -4 -9 14 1.98 1.55
 -4 -9 15 1.87 2.05
 4 9 15 0.13 0.66
 -4 -9 16 133.04 14.75
 -4 -9 17 0.52 0.41
 -4 -9 18 0.83 1.55
 -4 -9 19 9.94 4.31
 -4 -9 20 23.17 6.61
 -4 -9 21 1.99 1.04
 -4 -9 22 3.4 2.39
 4 9 -22 2.11 2.06
 -4 -9 23 2.35 1.8
 4 9 -23 4.23 2.77
 4 -9 -23 1.78 1.61
 -4 -9 24 7.19 3.69
 4 9 -24 3.73 2.67
 4 -9 -24 -0.12 1.84
 -4 -9 25 -1.93 2.2
 4 9 -25 1.86 1.52
 4 -9 -25 0.14 0.54
 -4 -9 26 3.66 2.83
 4 9 -26 0.69 0.62
 4 -9 -26 3.83 2.92
 4 9 -27 11.33 4.72
 4 -9 -27 8.49 4.31
 4 9 -28 0.83 1.69
 4 -9 -28 0.26 1.11
 4 10 0 4.65 2.01
 4 10 1 4.23 2.76
 4 10 -1 4.3 2.85
 4 10 2 26.69 5.68
 4 10 -2 21.42 5.01
 4 10 3 2.54 2.48
 4 10 -3 8.71 3.78
 4 10 4 2.71 2.77
 4 10 -4 4.23 2.81
 4 10 -5 43.92 7.3
 4 10 5 43.32 7.11
 4 10 6 3.73 2.41
 4 10 -6 2.31 2.21
 4 10 7 38.8 6.81
 4 10 -7 34.73 6.57
 -4 -10 8 1.43 1.64
 4 10 8 0.6 1.11
 4 10 -8 0.6 0.69
 -4 -10 9 2.76 1.63
 4 10 9 1.74 1.71
 4 10 -9 -0.41 1.94
 -4 -10 9 1.19 1.79
 -4 -10 10 2.67 2.05
 4 10 10 -0.48 1.27
 -4 -10 10 -2.6 2.3
 4 10 -10 -0.92 0.8
 -4 -10 11 -1.14 1.59
 4 10 11 0.7 0.68
 4 10 -11 1.03 1.6
 -4 -10 12 0.84 0.65
 4 10 12 0.86 0.71
 4 10 -12 1.7 1.41
 4 10 -13 11.4 4.05
 -4 -10 13 10.74 4.06
 4 10 13 9.84 3.35
 -4 -10 14 49.14 8.8
 4 10 14 44.56 7.42
 4 10 -14 43.1 7.36
 4 10 -15 28.58 6.32
 -4 -10 15 27.29 6.73
 4 10 15 27.89 5.74
 4 10 16 -0.64 0.47
 4 10 -16 0.69 1.66
 -4 -10 16 1.54 1.92
 -4 -10 17 8.64 4
 4 10 17 9.77 3.74
 -4 -10 18 25.41 6.43
 -4 -10 19 1.58 1.28
 -4 -10 20 2.67 2.33
 -4 -10 21 3.64 2.31
 -4 -10 22 -0.15 0.88
 -4 -10 23 1.98 2.45
 -4 -10 24 -2.58 3.34
 -4 -10 25 -0.86 1.74
 4 10 -25 0.38 0.92
 4 -10 -25 1.13 2.29
 4 10 -26 2.85 2.44
 4 -10 -26 7.04 4
 4 10 -27 4.12 3.22
 4 -10 -27 4.62 3.45
 4 10 -28 5.48 3.49
 4 -10 -28 3.64 2.81
 4 11 0 31.79 6.97
 4 11 1 136.4 13.52
 4 11 -1 129.02 13.2
 4 11 2 22.83 6.14
 4 11 -2 24.54 6.31
 4 11 3 35.4 6.85
 4 11 -3 32.41 6.44
 4 11 4 5.53 2.75
 4 11 -4 3.37 2.22
 4 11 5 31.66 6.45
 4 11 -5 27.79 6.04
 4 11 6 6.55 2.71
 4 11 -6 4.04 2.5
 4 11 7 5.39 2.5
 4 11 -7 7.99 3.16
 4 11 8 51.52 8.25
 4 11 -8 51.99 8.29
 4 11 9 73.23 9.81
 4 11 -9 65.93 9.15
 -4 -11 9 92.62 9.35
 4 11 10 0.52 0.59
 4 11 -10 -1.58 2.36
 4 11 11 5.57 2.75
 4 11 -11 4.2 2.04
 -4 -11 11 3.8 2.53
 4 11 12 30.48 6.21
 4 11 -12 29.19 5.76
 -4 -11 12 35.06 7.29
 4 11 13 61.83 8.96
 4 11 -13 58.75 9.11
 -4 -11 13 65.28 10.11
 -4 -11 14 4.27 2.77
 4 11 14 -0.53 1.39
 4 11 -14 2.44 2.38
 4 11 15 3.86 2.09
 4 11 -15 2.73 2.25
 -4 -11 15 6.58 3.77
 4 11 16 3.08 1.97
 -4 -11 16 2.92 2.15
 4 11 -16 5.14 3.07
 4 11 -17 15.98 4.95
 -4 -11 17 29.68 7.24
 4 11 17 23.79 5.5
 -4 -11 18 2.81 2.6
 4 11 18 0.88 0.96
 4 11 -18 -0.12 0.7
 -4 -11 19 15.33 5.11
 -4 -11 20 5.4 3.2
 -4 -11 21 1.17 1.41
 -4 -11 22 4.48 3.11
 -4 -11 23 8.01 3.92
 -4 -11 24 2.4 2.6
 4 12 0 109.05 12.26
 4 12 1 9.68 4.29
 4 12 -1 10.02 4.33
 4 12 2 45.96 7.88
 4 12 -2 46.36 7.88
 4 12 3 9.14 3.94
 4 12 -3 5.56 3.16
 4 12 -4 57.1 8.81
 4 12 4 64.65 9.48
 4 12 5 73.75 9.85
 4 12 -5 67.15 9.65
 4 12 6 18.92 5
 4 12 -6 19.44 5.24
 4 12 7 5.94 2.7
 4 12 -7 6.44 3.1
 4 12 8 10.03 3.79
 4 12 -8 8.48 2.88
 4 12 9 2.83 1.46
 4 12 -9 3.34 1.06
 4 12 10 10.9 3.8
 4 12 -10 13.11 4.38
 4 12 -11 0.16 1.07
 4 12 11 1.8 1.8
 4 12 12 4.43 2.55
 4 12 -12 3.69 2.56
 -4 -12 12 2.87 2.59
 4 12 13 0.12 0.79
 4 12 -13 -0.11 1.94
 -4 -12 13 0.66 0.69
 4 12 14 19.89 5.19
 -4 -12 14 18.7 5.52
 4 12 -14 12.19 4.58
 -4 -12 15 29.62 7.28
 4 12 15 29.11 6.38
 4 12 -15 17.24 5.25
 4 12 -16 1.29 0.8
 -4 -12 16 6.96 3.71
 4 12 16 2.27 1.04
 4 12 17 4.37 2.27
 4 12 -17 4.35 2.99
 -4 -12 17 2.22 0.85
 4 12 -18 -0.31 1.04
 -4 -12 18 -0.95 1.23
 4 12 18 1.72 1.53
 4 12 19 1.47 0.79
 -4 -12 19 3.92 2.86
 4 12 -19 1.51 1.99
 -4 -12 20 5.89 3.19
 -4 -12 21 27.73 7.37
 -4 -12 22 2.12 2.16
 -4 -12 23 7.17 3.76
 4 13 0 8.03 4.6
 4 13 1 101.9 12.48
 4 13 -1 110.9 13
 4 13 2 72.77 10.77
 4 13 -2 79.93 11.05
 4 13 3 72.26 10.66
 4 13 -3 76.77 10.94
 4 13 4 205.91 17.43
 4 13 -4 193.52 17.23
 4 13 5 121.6 13.57
 4 13 -5 117 13.45
 4 13 6 -0.89 1.01
 4 13 -6 -0.87 1.54
 4 13 7 0.78 0.86
 4 13 -7 0.85 0.46
 4 13 8 28.84 6.63
 4 13 -8 27.97 6.33
 4 13 9 2.91 2.15
 4 13 -9 2.36 1.26
 4 13 10 17.68 5.15
 4 13 -10 16.67 4.54
 4 13 11 1.59 1.6
 4 13 -11 0.8 0.71
 4 13 12 22.91 5.82
 4 13 -12 17.44 5.09
 4 13 13 1.5 1.48
 4 13 -13 -0.16 0.46
 -4 -13 13 2.09 2.22
 4 13 14 1.78 1.65
 4 13 -14 2.29 2.48
 -4 -13 14 4.16 3.02
 4 13 15 2.32 1.42
 4 13 -15 -0.08 0.81
 -4 -13 15 -1.18 2.01
 -4 -13 16 11.25 4.89
 4 13 16 7.25 3.21
 4 13 -16 2.92 2.36
 4 13 -17 -0.78 0.66
 -4 -13 17 -2.51 2.99
 4 13 17 0.71 0.98
 4 13 18 5.67 2.98
 4 13 -18 5.77 3.33
 -4 -13 18 8.14 4
 4 13 19 4.4 2.68
 -4 -13 19 1.45 0.24
 -4 -13 20 4.91 3.5
 -4 -13 21 5.74 3.32
 -4 -13 22 4.17 3.2
 4 14 0 117.13 13.62
 4 14 1 8.44 4.13
 4 14 -1 8.33 3.99
 4 14 2 17.77 5.19
 4 14 -2 15.66 4.76
 4 14 3 -0.47 1.6
 4 14 -3 0.93 1.83
 4 14 4 56 9.31
 4 14 -4 51 8.87
 4 14 5 5.1 2.65
 4 14 -5 5.55 3.15
 4 14 6 -0.01 0.49
 4 14 -6 -1.07 1.09
 4 14 7 20.17 5.64
 4 14 -7 17.09 5.11
 4 14 8 1.77 2.27
 4 14 -8 -1.08 1.07
 4 14 9 1.58 1.83
 4 14 -9 2.11 1.83
 4 14 10 -1.04 1.22
 4 14 -10 -0.8 0.88
 4 14 11 1.39 0.95
 4 14 -11 2.71 2.23
 4 14 12 27.23 6.56
 4 14 -12 10.31 4.34
 -4 -14 13 5.5 2.95
 4 14 13 4.33 2.49
 4 14 -13 5.28 3.18
 4 14 -14 2.87 2.41
 -4 -14 14 3.84 2.87
 4 14 14 4.24 2.71
 4 14 15 -1.87 1.69
 4 14 -15 0.42 1.47
 -4 -14 15 1.84 2.07
 4 14 16 1.2 1.21
 4 14 -16 -0.44 0.65
 -4 -14 16 1.43 1.58
 4 14 17 0.07 0.75
 -4 -14 17 0.6 0.91
 4 14 -17 2.59 2.81
 4 14 -18 5.32 3.12
 -4 -14 18 11.24 4.52
 4 14 18 7.6 3.47
 4 14 19 10.41 4.03
 -4 -14 19 8.59 4
 -4 -14 20 0.55 1.19
 4 15 0 64.34 10.46
 4 15 1 89.62 12.28
 4 15 -1 85.49 12.15
 4 15 2 15.42 5.17
 4 15 -2 9.68 3.99
 4 15 3 12.95 4.77
 4 15 -3 11.03 4.03
 4 15 4 4.96 2.97
 4 15 -4 0.09 0.67
 4 15 5 19.88 5.59
 4 15 -5 18.34 5.51
 4 15 6 46.28 8.71
 4 15 -6 46.72 8.56
 4 15 7 0.61 1.34
 4 15 -7 4.82 2.53
 4 15 8 25.76 6.42
 4 15 -8 25.29 6.44
 4 15 9 0.26 0.64
 4 15 -9 -1.48 2.41
 4 15 -10 23.75 6.21
 4 15 10 52.05 9.18
 4 15 11 2.38 2.29
 4 15 -11 0.4 0.76
 4 15 12 3.02 2.62
 4 15 -12 0.48 0.84
 4 15 13 4.1 2.61
 4 15 -13 1.68 1.5
 -4 -15 14 12.67 4.37
 4 15 14 10.67 4
 4 15 -14 6.93 3.61
 4 15 -15 2.01 2.47
 -4 -15 15 -0.65 1.39
 4 15 15 -0.77 1.84
 4 15 16 7.29 3.53
 4 15 -16 -1.79 2.43
 -4 -15 16 5.57 3.33
 4 15 17 5.45 2.95
 4 15 -17 3.7 2.63
 -4 -15 17 8.63 4.22
 -4 -15 18 4.02 2.56
 4 15 18 5.56 3.06
 4 15 -18 1.9 1.75
 4 16 0 30.89 7.15
 4 16 1 -1.24 1.93
 4 16 -1 1.52 1.69
 4 16 2 9.6 3.83
 4 16 -2 6.88 3.06
 4 16 3 0.73 0.97
 4 16 -3 0.17 0.96
 4 16 4 -0.43 1.34
 4 16 -4 -0.14 0.89
 4 16 5 2.81 2.15
 4 16 -5 5.69 3.27
 4 16 6 -3.08 2.4
 4 16 -6 3.16 2.31
 4 16 7 12.03 4.31
 4 16 -7 8.34 3.63
 4 16 8 3.67 2.29
 4 16 -8 1.98 1.92
 4 16 9 5.52 2.99
 4 16 -9 4.01 2.55
 4 16 10 2.08 1.72
 4 16 -10 1.54 1.77
 4 16 11 5.11 3.06
 4 16 -11 1.44 1.58
 4 16 12 18.88 5.65
 4 16 -12 6.7 3.78
 4 16 13 1.62 1.53
 4 16 -13 0.3 1.51
 -4 -16 14 4.72 2.64
 4 16 14 2.38 1.96
 4 16 -14 1.43 0.68
 4 16 -15 -0.66 1.42
 -4 -16 15 2.79 2.62
 4 16 15 0.64 1.04
 4 16 16 -1.49 1.94
 4 16 -16 -3.64 2.62
 -4 -16 16 -1.9 2.29
 -4 16 17 1.24 1.78
 -4 16 -17 -0.72 1.65
 4 16 17 1.82 1.83
 4 16 -17 0.48 0.94
 -4 16 18 4 2.49
 4 16 18 0.09 0.79
 4 16 -18 3.89 2.74
 4 17 0 0.32 1.29
 4 17 1 36.34 8.23
 4 17 -1 41.06 8.67
 4 17 2 4.62 2.73
 4 17 -2 1.9 1.63
 4 17 3 25.63 6.68
 4 17 -3 25.17 6.8
 4 17 4 1.82 2.09
 4 17 -4 1.9 1.24
 4 17 5 35.54 8.06
 4 17 -5 27.15 7.16
 4 17 6 1.99 1.85
 4 17 -6 3.34 2.88
 4 17 7 7.38 3.33
 4 17 -7 13.01 5.08
 4 17 8 2.87 2.53
 4 17 -8 1.46 1.49
 4 17 9 8.92 4.05
 4 17 -9 2.61 2.34
 4 17 10 1.25 1.78
 4 17 -10 0.76 1.12
 4 17 11 5.18 3.02
 4 17 -11 2.95 2.3
 4 17 12 1.9 1.84
 4 17 -12 4.21 3.01
 4 17 13 21.67 6.38
 4 17 -13 9.95 4.5
 -4 17 -14 0.91 1.62
 4 17 14 3.45 2.92
 4 17 -14 2.32 2.5
 -4 17 15 4.73 2.82
 -4 17 -15 2.1 2.23
 4 17 15 2.93 2.27
 4 17 -15 3.23 2.93
 -4 17 16 -0.03 1.33
 -4 17 -16 -1.05 1.8
 4 17 -16 2.5 2.37
 4 17 16 0.26 0.95
 -4 17 17 -0.44 0.86
 -4 17 -17 -0.56 1.46
 4 17 17 0.63 1.17
 4 17 -17 -1.73 1.85
 -4 17 18 -0.35 0.9
 4 17 18 -0.59 1.34
 4 18 0 10.71 4.74
 4 18 1 11.7 4.7
 4 18 -1 7.55 3.25
 4 18 2 7.97 4.42
 4 18 -2 3.15 2.19
 4 18 3 3.6 2.58
 4 18 -3 0.65 1.18
 4 18 4 0.5 0.66
 4 18 -4 1.74 1.6
 4 18 5 3.49 2.25
 4 18 -5 6.72 3.93
 4 18 6 -0.94 1.79
 4 18 -6 2.05 2.58
 4 18 7 2.58 2.32
 4 18 -7 -1.08 1.54
 4 18 8 2.34 1.86
 4 18 -8 0 1.02
 4 18 9 7.81 3.83
 4 18 -9 0.84 1.75
 4 18 10 0.81 1.67
 4 18 -10 1.87 1.98
 4 18 11 0.43 1.15
 4 18 -11 1.03 2.54
 -4 18 12 2.9 2.06
 -4 18 -12 2.12 2.41
 4 18 12 2.4 1.98
 4 18 -12 1.7 2.32
 -4 18 13 -0.33 1.51
 -4 18 -13 1.16 2.38
 4 18 13 -0.84 1.28
 4 18 -13 0.17 1.14
 -4 18 14 -0.39 1
 -4 18 -14 -0.61 0.88
 4 18 14 2.04 2.1
 4 18 -14 0.65 0.76
 -4 18 15 -0.63 1.26
 -4 18 -15 -3.63 2.55
 4 18 15 2.85 2.52
 4 18 -15 -3.17 2.54
 4 18 -16 0.16 0.75
 -4 18 16 1.42 2.09
 -4 18 -16 2.84 2.65
 4 18 16 0.62 1.4
 -4 18 -17 0.24 0.66
 4 18 -17 -4.67 3.13
 4 19 0 26.93 7.49
 4 19 1 2.9 1.68
 4 19 -1 6.58 3.49
 4 19 2 -2.13 2.47
 4 19 -2 -4.75 3.56
 4 19 3 2.9 2.07
 4 19 -3 3.42 2.87
 4 19 4 9.52 3.99
 4 19 -4 16.63 5.94
 4 19 5 -1.03 2.12
 4 19 -5 2.32 2.7
 -4 19 -6 6.15 3.3
 4 19 -6 13.97 5.41
 -4 19 -7 3.4 2.62
 -5 0 0 -0.76 0.53
 -5 0 1 0.29 0.81
 -5 0 -1 0.65 1.35
 -5 0 2 7.83 2.96
 -5 0 -2 7.22 2.81
 -5 0 3 -1.95 1.5
 -5 0 -3 0.79 1.17
 -5 0 -4 1.2 1.33
 -5 0 4 -1.02 0.98
 -5 0 -5 2.21 1.66
 -5 0 5 -0.62 0.88
 -5 0 -6 37.05 6.44
 -5 0 -7 -0.38 0.98
 -5 0 -8 1.05 1.46
 -5 0 8 2.33 1.3
 -5 0 -9 0.81 0.84
 -5 0 9 0.41 1.24
 -5 0 10 52.18 8.14
 -5 0 -10 59.38 9.1
 -5 0 -11 2.05 1.83
 -5 0 -12 55.45 9.2
 -5 0 -13 -0.77 0.99
 -5 0 -14 1.16 1.86
 -5 0 -15 -2.07 1.86
 -5 0 -16 9.56 3.9
 -5 0 -17 -0.73 1.57
 -5 0 -18 10.58 4.11
 -5 0 -19 1.34 1.98
 -5 0 -20 3.74 2.71
 -5 0 -21 -0.29 0.51
 -5 0 -22 1.23 1.99
 -5 0 -23 0.47 0.98
 -5 0 -24 6.75 3.75
 -5 0 -25 0.77 1.42
 5 0 -25 1.16 1.91
 -5 0 -26 -1.57 2.16
 5 0 -26 3.65 2.89
 5 0 -27 3.87 3.21
 -5 -1 0 -0.01 0.28
 -5 1 0 -2.28 2.09
 -5 -1 0 -0.86 1.13
 -5 -1 1 2.02 0.88
 -5 -1 -1 2.47 0.76
 -5 1 1 3.2 1.84
 -5 1 -1 2.24 1.56
 -5 -1 1 2.15 0.84
 -5 -1 -1 2.58 1.63
 -5 -1 2 581.01 22.72
 -5 1 2 498.12 22.25
 -5 -1 2 518.72 22.76
 -5 1 -2 522.19 23.33
 -5 -1 -2 509.48 22.77
 -5 -1 3 228.68 14.51
 -5 1 3 193 13.98
 -5 -1 3 202.91 14.23
 -5 1 -3 198.35 14.49
 -5 -1 -3 208.31 14.94
 -5 -1 -4 8.36 3
 -5 -1 4 13.32 3.4
 -5 -1 4 11.39 3.41
 -5 1 -4 10.28 3.37
 -5 -1 -5 0.71 1.4
 -5 -1 5 2.21 1.51
 -5 -1 5 1.6 1.56
 -5 1 -5 3.03 2.14
 -5 -1 6 79.01 9.53
 -5 -1 6 68.08 8.26
 -5 1 -6 66.14 8.59
 -5 -1 -6 67.82 9.11
 -5 -1 7 182.63 14.6
 -5 1 -7 151.93 12.83
 -5 -1 -7 176.56 14.93
 -5 -1 8 74 9.99
 -5 1 -8 65.09 8.71
 -5 -1 -8 82.48 10.43
 -5 1 -9 1.4 1.72
 -5 -1 -9 -1.63 2.01
 -5 1 -10 -0.09 0.7
 -5 -1 -10 0.18 1
 -5 -1 11 360.72 22.94
 -5 1 -11 342.6 21.14
 -5 -1 -11 377.14 23.33
 -5 1 -12 7.95 3.17
 -5 -1 -12 6.36 2.94
 -5 -1 12 15.61 5.83
 -5 1 -13 33.91 6.88
 -5 -1 13 44.55 8.35
 -5 1 -14 4.68 2.67
 -5 -1 14 7.94 3.79
 -5 1 -15 41.6 7.89
 -5 -1 15 35.84 7.43
 -5 1 -16 16.73 5.27
 -5 -1 16 12.28 4.49
 -5 1 -17 3.4 2.82
 -5 -1 17 -1.34 1.93
 -5 1 -18 3.54 2.49
 -5 -1 18 5.99 3.21
 -5 1 -19 0.83 0.49
 -5 -1 19 1.17 0.73
 -5 1 -20 62.21 10.51
 -5 1 -21 0.98 1.15
 -5 1 -22 41.63 8.52
 -5 1 -23 1.27 1.37
 -5 1 -24 34.99 7.81
 -5 1 -25 19.17 5.85
 5 1 -25 41.66 9.13
 5 -1 -25 43.75 9.26
 5 1 -26 5.96 3.66
 5 -1 -26 6.21 3.93
 5 1 -27 11.75 5.21
 5 -1 -27 14.63 5.89
 -5 -2 0 -0.08 0.37
 -5 -2 0 -0.67 0.74
 -5 2 0 -1.96 1.85
 -5 -2 1 159.25 11.32
 -5 -2 -1 132.11 9.06
 -5 2 1 126.82 11.36
 -5 2 -1 144.36 12.25
 -5 -2 1 138.53 11.7
 -5 -2 -1 149.91 12.57
 -5 -2 2 64.53 7.46
 -5 -2 -2 49.09 5.31
 -5 2 -2 56.15 8.02
 -5 -2 2 51.02 7.06
 -5 -2 -2 54.5 7.6
 -5 -2 -3 36.38 6.22
 -5 -2 3 47.2 6.5
 -5 -2 -3 37.55 4.56
 -5 2 -3 44.5 6.83
 -5 -2 3 38.85 6.14
 -5 -2 -4 2.66 2.2
 -5 -2 4 -0.17 0.24
 -5 -2 -4 -0.66 1.03
 -5 -2 4 0.2 0.91
 -5 2 -4 -0.47 1.3
 -5 -2 -5 3.92 2.1
 -5 -2 5 4.43 1.46
 -5 -2 5 3.42 1.63
 -5 2 -5 2.18 1.07
 -5 -2 -6 6.34 2.75
 -5 -2 6 9.87 3.47
 -5 -2 6 5.07 2.31
 -5 2 -6 6.83 3.02
 -5 -2 -7 17.67 4.49
 -5 -2 7 21.86 5.14
 -5 -2 7 15.49 3.92
 -5 2 -7 13.31 3.76
 -5 -2 -8 1.32 1.7
 -5 -2 8 -1.63 1.42
 -5 2 -8 0.97 1.59
 -5 -2 9 0.99 0.45
 -5 2 -9 2.24 1.46
 -5 -2 10 -0.62 0.64
 -5 2 -10 1.37 0.86
 -5 2 -11 9.46 3.39
 -5 -2 11 9.73 3.26
 -5 2 -12 0.19 0.58
 -5 -2 12 -2.08 2.28
 -5 2 -13 1.59 1.26
 -5 -2 13 2.71 2.02
 -5 2 -14 13.63 4.25
 -5 -2 14 13.73 4.29
 -5 2 -15 3.43 2.34
 -5 -2 15 1.36 1.44
 -5 2 -16 3.97 2.83
 -5 -2 16 0.98 0.41
 -5 2 -17 0.88 1.35
 -5 -2 17 -0.61 1.79
 -5 2 -18 0.54 1.29
 -5 -2 18 -2.49 2.27
 -5 2 -19 1.48 1.96
 -5 -2 19 -2.63 2.81
 -5 2 -20 8.3 3.77
 -5 -2 20 8.92 3.95
 -5 2 -21 3.42 2.33
 -5 -2 21 2.68 2.13
 -5 2 -22 11.45 4.43
 -5 -2 22 14.73 5.25
 -5 -2 23 37.1 8.13
 -5 2 -23 32.03 7.49
 -5 2 -24 -1.64 1.93
 5 2 -26 3.11 2.75
 5 -2 -26 6.22 3.23
 5 2 -27 0.66 0.45
 5 -2 -27 2.38 2.5
 -5 -3 0 0.6 0.48
 -5 -3 0 0.26 1.06
 -5 -3 1 25.32 5
 -5 -3 -1 27.04 5.33
 -5 -3 1 31.86 5.17
 -5 -3 -1 29.71 4.43
 -5 3 -1 25.31 5.17
 -5 -3 2 187.57 12.63
 -5 -3 -2 168.27 10.5
 -5 3 -2 168.05 12.86
 -5 -3 2 159.7 12.41
 -5 -3 -2 186.55 14.58
 -5 -3 3 59.91 7.56
 -5 -3 -3 54.23 5.69
 -5 3 -3 50.55 7.39
 -5 -3 3 51.97 7.03
 -5 -3 -3 58.99 8.42
 -5 -3 -4 26.19 5.59
 -5 -3 -4 24.86 3.68
 -5 -3 4 25.61 5
 -5 3 -4 26.56 5.66
 -5 -3 4 21.95 4.65
 -5 -3 -5 0.74 1.33
 -5 -3 5 -1.55 2.04
 -5 -3 -5 1.11 1.07
 -5 3 -5 -0.9 1.58
 -5 -3 5 -0.06 0.57
 -5 -3 6 46.98 6.97
 -5 -3 -6 38.69 3.83
 -5 -3 6 45.64 7.01
 -5 3 -6 39.36 6.62
 -5 -3 7 2.41 2.47
 -5 -3 -7 3.15 1
 -5 -3 7 4.69 2.54
 -5 3 -7 2.21 1.16
 -5 -3 8 97.27 11.06
 -5 -3 8 103.68 10.32
 -5 3 -8 85.34 10.03
 -5 -3 9 1.36 1.95
 -5 3 -9 -0.3 0.78
 -5 -3 10 87.08 10.3
 -5 3 -10 87.29 10.37
 -5 -3 11 44.1 7.48
 -5 3 -11 51.01 7.9
 -5 -3 12 66.04 9.68
 -5 3 -12 72.95 9.54
 -5 -3 13 12.24 4.08
 -5 3 -13 13.32 4.08
 -5 -3 14 8.77 3.46
 -5 3 -14 8.68 3.64
 -5 -3 15 0.05 0.97
 -5 3 -15 0.18 0.67
 -5 -3 16 45.11 8.48
 -5 3 -16 46.93 8.12
 -5 -3 17 9.16 3.78
 -5 3 -17 8.2 3.45
 -5 3 -18 1.03 0.93
 -5 -3 18 1.12 0.86
 -5 3 -19 18.58 5.37
 -5 -3 19 14.03 4.66
 -5 3 -20 8.6 3.71
 -5 -3 20 7.51 3.1
 -5 3 -21 14.47 4.58
 -5 -3 21 20.56 6.06
 -5 3 -22 -0.35 1.46
 -5 -3 22 4.36 3.35
 -5 3 -23 2.78 1.96
 -5 -3 23 5.11 2.88
 -5 -3 24 7.1 3.91
 -5 -3 25 36.92 8.28
 -5 -3 26 8.91 3.64
 5 3 -27 0 0.44
 5 -3 -27 0.81 1.9
 -5 -4 0 -0.47 1.19
 -5 -4 0 0.68 0.71
 -5 -4 -1 97.19 8.57
 -5 -4 1 106.35 10.01
 -5 -4 1 84.01 9.19
 -5 -4 -1 93.32 10.48
 -5 -4 2 28.45 5.47
 -5 -4 -2 28.84 5.69
 -5 -4 -2 31.31 5.05
 -5 -4 2 34.55 6.09
 -5 -4 3 3.22 2.28
 -5 -4 -3 2.46 1.78
 -5 -4 -3 2.34 1.33
 -5 -4 3 3.15 2.45
 -5 4 -3 1.62 1.5
 -5 -4 -4 17.6 3.37
 -5 -4 4 22.98 5.01
 -5 4 -4 14.39 3.91
 -5 -4 4 17.9 4.36
 -5 -4 -5 13.86 2.82
 -5 -4 5 16.58 4.39
 -5 4 -5 10.3 3.2
 -5 -4 5 14.19 3.9
 -5 -4 6 52.85 7.83
 -5 -4 -6 38.97 4.3
 -5 4 -6 42.07 7.01
 -5 -4 6 50.41 7.29
 -5 -4 -7 19.06 2.74
 -5 -4 7 25.12 5.81
 -5 4 -7 23.16 5.24
 -5 -4 7 27.26 5.36
 -5 -4 8 9.58 3.79
 -5 -4 -8 8.14 1.64
 -5 -4 8 7.33 2.65
 -5 4 -8 9.48 3.66
 -5 -4 9 7.38 3.15
 -5 -4 9 11.09 3.58
 -5 4 -9 7.5 3.01
 -5 -4 10 -0.4 0.63
 -5 4 -10 1 0.96
 -5 -4 11 0.19 1.06
 -5 4 -11 1.73 1.7
 -5 -4 12 5.98 2.91
 -5 4 -12 6.32 2.78
 -5 -4 13 3.12 1.58
 -5 4 -13 5.18 2.69
 -5 -4 14 8.59 3.3
 -5 4 -14 10.55 3.89
 -5 -4 15 9.79 4
 -5 4 -15 10.28 3.85
 -5 -4 16 2.21 1.99
 -5 4 -16 -0.37 0.85
 -5 -4 17 4.49 3
 -5 4 -17 -1.71 2.14
 -5 -4 18 2.88 2.5
 -5 4 -18 0.13 1.26
 -5 -4 19 2.91 2.31
 -5 4 -19 2.23 1.31
 -5 -4 20 1.58 1.28
 -5 4 -20 4.57 2.19
 -5 -4 21 22.35 6.15
 -5 4 -21 23.09 5.87
 -5 -4 22 12.1 4.73
 -5 4 -22 10.23 4.02
 -5 -4 23 1.76 2.12
 -5 -4 24 1.63 1.79
 -5 -4 25 1.14 2.11
 -5 -4 26 3.78 2.81
 -5 -4 27 1.75 2.11
 -5 -5 0 3.77 2.6
 -5 -5 0 0.47 0.87
 -5 -5 -1 41.08 6.84
 -5 -5 -1 49.01 6.59
 -5 -5 1 50.11 7.35
 -5 -5 1 40.4 6.7
 -5 -5 -2 211.63 13.61
 -5 -5 2 230.47 15.92
 -5 -5 2 198.27 14.79
 -5 -5 -3 70.12 7.56
 -5 -5 3 72.77 9.18
 -5 -5 3 61.74 8.09
 -5 -5 4 4.06 2.19
 -5 -5 -4 5.76 2.46
 -5 -5 4 6.32 3.14
 -5 -5 -5 426.74 17.32
 -5 -5 5 374.22 20.21
 -5 -5 5 356.36 18.92
 -5 -5 -6 18.6 3.29
 -5 -5 6 15.42 2.68
 -5 5 -6 20.23 4.57
 -5 -5 6 23 4.89
 -5 -5 -7 375.98 14.47
 -5 -5 7 330.68 20.56
 -5 5 -7 289.5 17.77
 -5 -5 7 348.79 18.95
 -5 -5 -8 75.87 5.98
 -5 -5 8 61.81 9.14
 -5 5 -8 57.85 7.8
 -5 -5 8 69.38 8.51
 -5 -5 9 -2.48 2.1
 -5 5 -9 0.87 0.5
 -5 -5 9 -2.16 2.26
 -5 -5 10 -0.44 0.44
 -5 -5 10 1.65 1.83
 -5 5 -10 1.16 1.54
 -5 -5 11 29.54 6.51
 -5 5 -11 28.34 6.17
 -5 -5 12 1.95 1.12
 -5 5 -12 4.97 2.5
 -5 -5 13 0.74 0.64
 -5 5 -13 3.39 2.22
 -5 -5 14 54.33 8.92
 -5 5 -14 52.82 8.67
 -5 -5 15 12.02 4.06
 -5 5 -15 14.17 4.49
 -5 -5 16 0.62 0.64
 -5 5 -16 -0.26 1.52
 -5 -5 17 32.34 7.28
 -5 5 -17 37 7.3
 -5 -5 18 30.13 7.07
 -5 5 -18 26.5 6.22
 -5 -5 19 63.88 10.57
 -5 5 -19 57.89 9.13
 -5 -5 20 1.18 0.99
 -5 5 -20 -0.72 1.63
 -5 -5 21 19.66 5.97
 -5 5 -21 15.34 4.66
 -5 -5 22 19.83 5.69
 -5 -5 23 -0.33 1.4
 -5 -5 24 -0.69 1.19
 -5 -5 25 1.17 2.7
 -5 -5 26 -0.5 0.95
 -5 -6 0 -2.19 1.4
 -5 -6 1 2.13 1.39
 -5 -6 -1 3.65 2.12
 -5 -6 1 2.9 0.63
 -5 -6 2 37.66 6.52
 -5 -6 -2 41.25 6.16
 -5 -6 2 46.58 7.2
 -5 -6 3 11.88 3.65
 -5 -6 -3 14.02 3.26
 -5 -6 3 14.45 4.16
 -5 -6 4 -0.92 1.28
 -5 -6 -4 0.23 0.98
 -5 -6 4 0.28 0.34
 -5 -6 5 10.28 3.24
 -5 -6 -5 11.18 3.03
 -5 -6 5 11.27 3.31
 -5 -6 6 2.68 1.15
 -5 -6 -6 1.95 1.01
 -5 -6 6 0.86 1.97
 -5 -6 -7 9.29 2.6
 -5 -6 7 8.59 3.4
 -5 -6 7 8.11 3.02
 -5 -6 -8 -0.03 0.44
 -5 -6 8 -0.95 1.48
 -5 -6 8 -2.03 2.36
 -5 -6 9 37.41 7.62
 -5 -6 9 43.51 6.99
 -5 -6 10 15.36 4.51
 -5 6 -10 10.65 3.48
 -5 -6 10 18.12 4.86
 -5 -6 11 8.03 3.48
 -5 6 -11 6.98 3
 -5 -6 11 7.81 3.22
 -5 -6 12 3.07 2.58
 -5 6 -12 1 1.11
 -5 -6 13 21.91 5.89
 -5 6 -13 16.52 4.43
 -5 -6 14 0.37 1.18
 -5 6 -14 4.45 2.78
 -5 -6 15 31.02 7.03
 -5 6 -15 31.4 6.51
 -5 -6 16 5.83 3.23
 -5 6 -16 3.08 1.93
 -5 -6 17 0.61 0.56
 -5 6 -17 0.29 1.11
 -5 -6 18 2.98 2.28
 -5 6 -18 0.53 0.57
 -5 -6 19 26.27 7.02
 -5 6 -19 28.47 6.46
 -5 -6 20 1.45 1.34
 -5 6 -20 1.88 1.14
 -5 -6 21 11.56 4.54
 -5 -6 22 -1.78 1.98
 -5 -6 23 -0.54 2.28
 -5 -6 24 4.52 2.88
 -5 -6 25 6.33 4.15
 -5 -6 26 4.94 3.37
 -5 -7 0 -1.46 2.1
 -5 -7 -1 151.75 12.25
 -5 -7 1 149.66 12.55
 -5 -7 2 18.56 4.68
 -5 -7 -2 18.79 4.12
 -5 -7 2 18.7 4.5
 -5 -7 -3 80.65 8.7
 -5 -7 3 76.12 9.95
 -5 -7 3 76 9.33
 -5 -7 4 1.93 1.61
 -5 -7 -4 0.43 1
 -5 -7 4 0.27 0.99
 -5 -7 -5 180.18 12.22
 -5 -7 5 165.1 14.28
 -5 -7 5 161.01 12.7
 -5 -7 6 1.03 1.4
 -5 -7 -6 1.68 1.23
 -5 -7 6 -0.55 1.98
 -5 -7 -7 49.76 6.15
 -5 -7 7 45.87 7.65
 -5 -7 7 41.13 6.22
 -5 -7 -8 0.46 0.5
 -5 -7 8 -0.13 1.16
 -5 -7 8 3.07 2.35
 -5 -7 9 45.14 8.18
 -5 -7 9 56.89 7.86
 -5 -7 10 34.25 7.47
 -5 -7 10 41.39 7.38
 -5 -7 11 5.75 3.18
 -5 -7 11 4.53 2.05
 -5 -7 12 1.5 1.16
 -5 -7 12 2.51 2.27
 -5 -7 13 -0.54 1.31
 -5 -7 14 22.25 5.91
 -5 -7 15 0.67 0.58
 -5 -7 16 46.07 9.16
 -5 -7 17 1.16 0.98
 -5 -7 18 -1.41 2.1
 -5 -7 19 68.27 10.96
 -5 -7 20 52.77 9.46
 -5 -7 21 49.07 9.5
 -5 -7 22 3.52 1.23
 -5 -7 23 8.68 3.88
 -5 -7 24 4.64 2.43
 -5 -7 25 5.74 3.13
 -5 -8 0 0.36 0.09
 -5 -8 -1 1.13 1.2
 -5 -8 1 2.75 2.6
 -5 -8 -2 53.77 7.58
 -5 -8 2 53.43 7.82
 -5 -8 -3 39.18 6.54
 -5 -8 3 29.97 6.4
 -5 -8 4 98.92 11.55
 -5 -8 4 106.91 10.97
 -5 -8 5 4.35 1.61
 -5 -8 5 5.54 2.97
 -5 -8 6 33.35 5.59
 -5 -8 6 32.62 6.1
 -5 -8 7 0 1.39
 -5 -8 7 -1.28 1.81
 -5 -8 8 4.79 0.78
 -5 -8 8 7.18 2.72
 -5 -8 9 5.92 3.01
 -5 -8 9 5.88 2.3
 -5 -8 10 -1.3 1.68
 -5 -8 10 -1.21 1.85
 -5 -8 11 3.46 2.21
 -5 -8 11 1.36 1.4
 -5 -8 12 11.43 4.32
 -5 -8 12 12.56 3.99
 -5 -8 13 23.78 6.4
 -5 -8 14 12.97 4.64
 -5 -8 15 1.79 1.01
 -5 -8 16 4.86 3.38
 -5 -8 17 4.15 3.04
 -5 -8 18 3.81 2.63
 -5 -8 19 7.73 3.64
 -5 -8 20 1.12 1.79
 -5 -8 21 2.37 2.62
 -5 -8 22 8.08 3.81
 -5 -8 23 -1.63 1.4
 -5 -8 24 3.02 2.19
 5 9 0 6.45 3.66
 5 9 -1 48.04 8.17
 -5 -9 1 49.12 7.67
 5 9 1 54.41 8.83
 -5 -9 2 76.39 9.46
 5 9 2 84.2 10.87
 5 9 -2 82.51 10.9
 -5 -9 3 54.21 7.93
 5 9 3 57 8.87
 5 9 -3 62.19 9.53
 5 9 4 12.41 3.77
 5 9 -4 19.29 5.54
 -5 -9 4 16.04 4.31
 -5 -9 5 5.28 2.36
 -5 -9 5 4.57 2.37
 5 9 5 4.33 3.28
 5 9 -5 6.52 3.69
 -5 -9 6 128.46 13.4
 -5 -9 6 132.39 12.03
 -5 -9 7 11.84 3.44
 -5 -9 7 9.51 3.13
 -5 -9 8 26.56 5.65
 -5 -9 8 29.58 5.75
 -5 -9 9 19.11 5.14
 -5 -9 9 18.91 4.57
 -5 -9 10 1.36 1.69
 -5 -9 10 -0.9 1.55
 -5 -9 11 14.05 4.63
 -5 -9 11 19.03 4.69
 -5 -9 12 21.13 6.4
 -5 -9 13 -2.16 2.35
 -5 -9 14 7.46 3.71
 -5 -9 15 5.32 2.72
 -5 -9 16 14 4.86
 -5 -9 17 44.15 9.01
 -5 -9 18 2.82 2.59
 -5 -9 19 30.04 7.52
 -5 -9 20 -1.59 2.57
 -5 -9 21 -3.5 3.44
 -5 -9 22 1.32 1.36
 -5 -9 23 5.03 2.09
 5 10 0 0.44 1.57
 5 10 1 3.43 2.35
 5 10 -1 4.06 2.54
 5 10 2 2.43 1.79
 5 10 -2 0.49 0.97
 -5 -10 3 33.41 6.43
 5 10 3 32.8 6.75
 5 10 -3 27.22 6.07
 -5 -10 4 11.34 3.97
 5 10 4 10.97 4.01
 5 10 -4 9.53 3.87
 -5 -10 5 15.05 4.25
 5 10 -5 15.22 4.58
 -5 -10 5 12.68 3.68
 5 10 5 15.84 4.51
 -5 -10 6 2.57 1.75
 5 10 6 0.93 0.73
 5 10 -6 2.25 1.81
 -5 -10 6 0.2 1.68
 -5 -10 7 7.26 3
 5 10 7 5.18 2.33
 -5 -10 7 8.75 3.63
 5 10 -7 7.25 3.05
 5 10 8 6.37 2.79
 -5 -10 8 6.3 2.74
 -5 -10 8 7.63 3.16
 5 10 -8 4.67 2.26
 -5 -10 9 5.79 2.27
 5 10 9 5.59 2.73
 -5 -10 9 7.68 3.45
 5 10 -9 3.57 1.27
 -5 -10 10 10.52 3.95
 -5 -10 11 -0.48 1.31
 -5 -10 12 -0.07 0.63
 -5 -10 13 0.55 1.08
 -5 -10 14 10.33 4.39
 -5 -10 15 11.01 4.3
 -5 -10 16 0.72 0.54
 -5 -10 17 14.36 5.09
 -5 -10 18 3.13 2.79
 -5 -10 19 3.34 2.13
 -5 -10 20 5.78 3.35
 -5 -10 21 8.79 4.69
 -5 -10 22 14.55 4.93
 5 11 0 0.53 1.04
 5 11 1 11.21 3.82
 5 11 -1 15.01 4.5
 5 11 2 1.52 1.17
 5 11 -2 0.48 1.38
 5 11 3 19.48 5.28
 5 11 -3 18.69 5.21
 5 11 4 11.85 4.14
 5 11 -4 9.52 3.97
 5 11 5 19.11 5.2
 5 11 -5 15.9 4.91
 -5 -11 5 17.58 5.14
 -5 -11 6 22.57 5.21
 5 11 6 16.95 5.1
 -5 -11 6 26.3 6.22
 5 11 -6 17.67 5.24
 -5 -11 7 31.81 6.67
 5 11 7 34.83 6.96
 5 11 -7 31.34 6.76
 -5 -11 7 37.71 6.81
 -5 -11 8 0.12 0.26
 -5 -11 8 -1.97 2.07
 5 11 8 -1.65 1.42
 5 11 -8 -0.48 1.51
 5 11 -9 -0.8 1.47
 -5 -11 9 -0.26 0.78
 5 11 9 -1.48 2.05
 5 11 10 -0.69 1.26
 -5 -11 10 2.01 2.6
 5 11 -10 -1.99 2.45
 5 11 11 5.44 2.41
 5 11 -11 3.03 2.26
 -5 -11 11 4.51 3.18
 -5 -11 12 7.97 3.44
 5 11 12 7.5 3.33
 -5 -11 13 5.44 2.36
 -5 -11 14 2.28 1.63
 -5 -11 15 70.75 11.36
 -5 -11 16 29.19 7.56
 -5 -11 17 102.45 14.01
 -5 -11 18 14.3 5.35
 -5 -11 19 4.05 2.76
 -5 -11 20 0.7 0.6
 -5 -11 21 30.39 7.97
 5 12 0 1.26 2.22
 5 12 1 21.32 5.66
 5 12 -1 21.49 5.9
 5 12 2 2.44 1.96
 5 12 -2 4.8 2.96
 5 12 3 4.67 3.04
 5 12 -3 3.51 2.66
 5 12 4 10.52 3.79
 5 12 -4 9.72 3.93
 5 12 5 15.97 4.76
 5 12 -5 17.22 5.43
 5 12 6 0.92 1.35
 5 12 -6 1.5 1.76
 -5 -12 6 1.26 0.58
 5 12 7 -1.02 1.43
 -5 -12 7 0.93 0.72
 5 12 -7 1.66 2.01
 -5 -12 7 0.72 1.29
 5 12 8 2.9 2.59
 5 12 -8 -0.21 0.84
 -5 -12 8 -1.02 1.37
 5 12 9 1.23 1.34
 -5 -12 9 -1.85 2.35
 5 12 -9 -1.37 1.84
 -5 -12 10 24.93 6.21
 5 12 10 26.04 6.21
 5 12 -10 12.05 3.85
 5 12 -11 2.56 2.42
 -5 -12 11 1.44 1.75
 5 12 11 1.4 1.5
 5 12 12 7.49 3.27
 -5 -12 12 5.32 3.05
 5 12 -12 3.22 2.3
 5 12 -13 6.14 3.59
 -5 -12 13 3.54 2.05
 5 12 13 5.96 3.1
 5 12 14 1.48 1.35
 -5 -12 14 2.51 2.43
 -5 -12 15 3.44 2.32
 -5 -12 16 11.78 4.11
 -5 -12 17 11.07 4.65
 -5 -12 18 3.17 2.08
 -5 -12 19 1.18 2.39
 -5 -12 20 -0.49 1.4
 5 13 0 2.16 2.14
 5 13 1 46.61 8.64
 5 13 -1 50.89 9
 5 13 2 8.61 3.93
 5 13 -2 9.79 4.01
 5 13 3 164.76 16.06
 5 13 -3 149.58 15.39
 5 13 4 4.79 3.33
 5 13 -4 0.08 0.93
 5 13 5 13.74 4.5
 5 13 -5 14.47 4.78
 5 13 6 35.7 7.39
 5 13 -6 31.7 6.91
 5 13 7 11.93 4.27
 5 13 -7 14.36 4.57
 -5 -13 8 0.54 0.32
 5 13 8 0.6 1.07
 5 13 -8 0.83 2.52
 5 13 9 20.36 5.65
 5 13 -9 10.7 3.94
 -5 -13 9 13.51 4.71
 5 13 10 19.48 5.44
 5 13 -10 8.67 3.56
 -5 -13 10 18.63 5.35
 5 13 11 1.69 1.41
 5 13 -11 -0.97 1.95
 -5 -13 11 0.26 0.44
 -5 -13 12 32.73 7.71
 5 13 12 25.44 6.28
 5 13 -12 11.14 4.53
 5 13 -13 0.04 0.91
 5 13 13 -0.34 0.21
 5 13 -14 -0.48 0.83
 5 13 14 -0.08 0.07
 5 13 15 5.43 3.13
 -5 -13 15 6.66 3.63
 -5 -13 16 2.68 2.14
 -5 -13 17 8.39 4.13
 -5 -13 18 5.5 3.91
 5 14 0 4.18 3.1
 5 14 1 3.49 2.7
 5 14 -1 -0.32 2.16
 5 14 2 2.1 2.14
 5 14 -2 0.24 0.72
 5 14 3 -1.35 1.99
 5 14 -3 1.32 1.61
 5 14 4 2.02 1.46
 5 14 -4 3.33 1.61
 5 14 5 -0.45 1.18
 5 14 -5 0.51 0.55
 5 14 6 2.24 1.98
 5 14 -6 1.04 0.77
 5 14 7 5.61 2.78
 5 14 -7 4.54 2.53
 -5 -14 8 0.82 0.92
 5 14 8 3.8 2.26
 5 14 -8 2.1 1.54
 -5 -14 9 0.59 1.23
 5 14 9 -0.51 0.68
 5 14 -9 -1.86 1.72
 -5 -14 10 3.44 2.94
 5 14 10 0.94 1.55
 5 14 -10 0.41 0.92
 5 14 11 8.38 3.74
 5 14 -11 4.42 2.95
 -5 -14 11 9.24 4.04
 5 14 12 3.57 2.16
 5 14 -12 3.1 2.43
 -5 -14 12 4.37 2.78
 5 14 13 2.32 1.98
 -5 -14 13 -1.42 2.49
 5 14 -13 0.04 0.74
 5 14 -14 4.17 2.83
 -5 -14 14 4.59 2.72
 5 14 14 6.32 3.09
 5 14 15 1.86 1.53
 -5 -14 15 0.26 0.66
 5 14 -15 1.09 1.97
 5 14 16 0.19 0.17
 -5 -14 16 3.71 2.93
 -5 -14 17 3.29 2.86
 5 15 0 1.05 1.97
 5 15 1 17.93 5.53
 5 15 -1 22.25 6.2
 5 15 2 21.58 6.1
 5 15 -2 19.64 5.8
 5 15 3 26.71 6.75
 5 15 -3 30.46 7.16
 5 15 4 9.81 4.07
 5 15 -4 13.27 4.87
 5 15 5 22.4 6.16
 5 15 -5 18.96 5.72
 5 15 6 5.09 2.75
 5 15 -6 0.25 0.46
 5 15 7 11.28 4.44
 5 15 -7 8.82 4.05
 5 15 8 19.24 5.69
 5 15 -8 10.7 4.36
 -5 -15 9 8.23 3.75
 5 15 9 10.87 4.33
 5 15 -9 4.94 3.12
 -5 -15 10 1.98 1.8
 5 15 10 3.3 2.3
 5 15 -10 0.01 0.59
 -5 -15 11 3.56 2.37
 5 15 11 0.55 0.88
 5 15 -11 3.3 2.64
 5 15 -12 11.7 4.65
 -5 -15 12 31.84 8.06
 5 15 12 24.57 6.6
 5 15 13 -1.74 1.7
 5 15 -13 0.29 0.48
 5 15 14 1.96 2.15
 -5 -15 14 5.38 3.41
 5 15 -14 2.94 2.68
 -5 -15 15 1.35 1.71
 5 15 15 -1.42 1.91
 5 15 -15 2.47 2.52
 5 15 16 16.14 5.69
 5 15 -16 13.61 5.6
 5 15 -17 -0.7 1.8
 5 15 17 -3.14 2.38
 5 16 0 2.7 2.99
 5 16 1 -2.15 2.24
 5 16 -1 0.75 1.84
 5 16 2 12.6 4.8
 5 16 -2 10.06 3.86
 5 16 3 -4.54 3.46
 5 16 -3 0.04 0.79
 5 16 4 3.56 2.85
 5 16 -4 -0.83 1.61
 5 16 5 0.41 1.16
 5 16 -5 2.75 2.65
 5 16 6 0.38 1.08
 5 16 -6 2.47 2.21
 5 16 7 5.54 3.23
 5 16 -7 6.72 3.27
 5 16 8 2.59 2.35
 5 16 -8 -1.12 1.44
 5 16 9 1.01 1.42
 5 16 -9 -1.13 1.71
 -5 -16 10 4.51 3.19
 5 16 10 4.11 2.89
 5 16 -10 4.24 3.17
 -5 -16 11 -3.09 3.05
 5 16 11 0.79 1.74
 5 16 -11 1.56 2.38
 5 16 12 -1.18 1.88
 5 16 -12 0.05 0.59
 5 16 -13 0.08 0.38
 5 16 13 4.92 3.4
 5 16 14 -0.62 1.22
 5 16 -14 -0.66 1.35
 5 16 15 1.9 1.69
 5 16 -15 0.92 1.62
 5 16 -16 4.93 3.72
 5 16 16 1.42 1.92
 5 16 17 -1.09 1.44
 5 16 -17 -2.47 2.28
 5 16 18 -0.59 1.06
 5 17 0 -0.67 0.71
 5 17 1 6.35 3.31
 5 17 -1 0.55 1.83
 5 17 2 5.59 3.71
 5 17 -2 10.78 4.7
 5 17 3 11.8 4.82
 5 17 -3 12.14 4.94
 5 17 4 -0.55 0.64
 5 17 -4 0.57 0.5
 5 17 5 4.54 2.96
 5 17 -5 3.87 2.72
 5 17 6 2 2.12
 5 17 -6 1.36 2.03
 5 17 7 15.77 5.79
 5 17 -7 7.29 4.01
 5 17 8 1.75 2.36
 5 17 -8 0.94 1.6
 5 17 9 -1 2
 5 17 -9 -1.14 1.53
 5 17 -10 0.15 0.46
 -5 -17 10 2.3 2.19
 5 17 11 28.5 7.61
 5 17 -11 -3.29 2.6
 5 17 12 0.52 1.55
 5 17 -12 0.05 0.81
 5 17 -13 0.72 1.74
 -6 0 0 1717.03 47.21
 -6 0 1 1.93 1.31
 -6 0 -1 1.1 1.08
 -6 0 2 74.25 9.6
 -6 0 -2 83.17 10.31
 -6 0 3 0.36 1.27
 -6 0 -3 0.9 1.1
 -6 0 4 60.54 8.64
 -6 0 -4 71.49 9.7
 -6 0 -5 -0.14 1.1
 -6 0 -6 6.89 3.16
 -6 0 -7 0.87 0.93
 -6 0 -8 0.87 0.41
 -6 0 -9 2.3 1.86
 -6 0 -10 37.5 7.48
 -6 0 -11 -1.37 1.65
 -6 0 -12 46.25 8.82
 -6 0 -13 -1.71 1.59
 -6 0 -14 85.6 12.14
 -6 0 -15 -0.26 0.5
 -6 0 -16 1.06 1.82
 -6 0 -17 0.83 1.59
 -6 0 -18 3.34 2.69
 -6 0 -19 -1.48 1.6
 -6 0 -20 2.2 2.05
 -6 0 -21 -1.35 2.3
 -6 0 -22 7.72 4.15
 -6 0 -23 0.52 0.95
 -6 0 -24 2.98 2.43
 -6 0 -25 -0.2 0.54
 -6 0 -26 2.66 2.71
 -6 1 0 299.97 19.66
 -6 -1 0 294.37 19.24
 -6 1 1 57.3 8.32
 -6 1 -1 62.26 9.26
 -6 -1 1 58.76 8.49
 -6 -1 -1 58.71 8.63
 -6 1 2 103.17 11.19
 -6 -1 2 106.65 11.59
 -6 1 -2 119.88 12.52
 -6 -1 -2 102.4 11.59
 -6 -1 3 2.72 2.04
 -6 1 -3 2.67 1.88
 -6 -1 -3 0.56 0.88
 -6 -1 4 3.16 2.03
 -6 1 -4 3.49 2.24
 -6 -1 -4 5.71 2.71
 -6 -1 -5 35.14 6.67
 -6 -1 5 26.81 5.59
 -6 1 -5 36.43 7.01
 -6 -1 -6 4.7 2.21
 -6 1 -6 8.44 3.41
 -6 -1 -7 -0.31 1.3
 -6 1 -7 0.27 1.24
 -6 -1 -8 10.28 3.98
 -6 -1 8 6.59 2.62
 -6 1 -8 8.57 3.59
 -6 -1 -9 41.99 7.95
 -6 -1 9 37.06 6.72
 -6 1 -9 39.14 7.53
 -6 -1 -10 34.82 7.48
 -6 -1 10 35.05 6.77
 -6 1 -10 35.58 7.31
 -6 -1 -11 -0.2 1.3
 -6 1 -11 1.54 1.56
 -6 1 -12 11.78 4.17
 -6 -1 -12 11.54 4.33
 -6 1 -13 24.1 6.13
 -6 -1 -13 25.75 6.81
 -6 1 -14 3.51 2.26
 -6 -1 -14 2 1.91
 -6 1 -15 6.1 3.32
 -6 -1 -15 3.82 2.98
 -6 1 -16 -0.56 1.03
 -6 -1 -16 2.23 2.36
 -6 1 -17 5.48 3.23
 -6 -1 -17 10.22 4.69
 -6 1 -18 1.47 1.75
 -6 -1 -18 0.4 0.86
 -6 1 -19 4.67 2.24
 -6 -1 -19 6.88 3.61
 -6 1 -20 0.48 0.29
 -6 -1 -20 -4.14 3.44
 -6 1 -21 2.73 2.45
 -6 -1 -21 2.11 1.96
 -6 1 -22 3.29 2.49
 -6 -1 -22 3.29 2.79
 -6 1 -23 0.05 0.89
 -6 -1 -23 -1.81 2.22
 -6 1 -24 3.36 2.66
 -6 -1 -24 3.38 2.9
 -6 1 -25 0.13 0.51
 -6 -1 -25 0.85 1.42
 -6 -1 -26 -0.48 1.45
 -6 -1 -27 0.07 0.77
 -6 -2 0 488.54 20.25
 -6 2 0 464.58 23.99
 -6 -2 0 469.92 24.61
 -6 -2 1 316.5 16.98
 -6 2 -1 294.02 19.17
 -6 -2 1 314.68 19.97
 -6 -2 -1 312.73 20.19
 -6 -2 2 13.61 3.57
 -6 2 -2 16.66 4.56
 -6 -2 2 11.81 3.61
 -6 -2 -2 13.5 4.06
 -6 -2 -3 2.64 2.12
 -6 -2 3 3.85 2.67
 -6 2 -3 2.29 2.03
 -6 -2 3 2.29 1.74
 -6 -2 -4 15.39 4.46
 -6 -2 4 16.98 4.43
 -6 -2 4 13.75 4.43
 -6 2 -4 16.29 4.82
 -6 -2 -5 47.18 8.04
 -6 -2 5 49.65 8.12
 -6 -2 5 42.86 7.32
 -6 2 -5 45.45 7.86
 -6 -2 -6 6.06 2.71
 -6 -2 6 6.47 2.94
 -6 -2 6 5.45 2.67
 -6 2 -6 4.28 2.3
 -6 -2 -7 -0.16 1.44
 -6 -2 7 2.32 1.96
 -6 -2 7 1.5 1.45
 -6 2 -7 2.42 2.36
 -6 -2 -8 7.09 3.15
 -6 -2 8 4.55 2.12
 -6 2 -8 5.77 2.94
 -6 -2 -9 -0.46 0.19
 -6 -2 9 -2.19 2.23
 -6 2 -9 -5.48 3.15
 -6 -2 -10 1.32 1.9
 -6 -2 10 -1.59 2.9
 -6 2 -10 0.22 0.91
 -6 -2 -11 -0.26 1.1
 -6 -2 11 1.96 2.08
 -6 2 -11 -0.26 1.35
 -6 -2 12 81.15 11.65
 -6 2 -12 75.46 10.79
 -6 -2 -12 84.64 12.67
 -6 -2 -13 36.9 8.25
 -6 -2 13 35.95 7.46
 -6 2 -13 28.52 6.74
 -6 -2 -14 9.16 4.1
 -6 -2 14 13.24 4.84
 -6 2 -14 10.92 4.29
 -6 -2 -15 35 8.18
 -6 -2 15 23.81 6.43
 -6 2 -15 26.77 6.75
 -6 -2 -16 1.34 1.67
 -6 -2 16 3.44 2.63
 -6 2 -16 0.05 0.1
 -6 -2 -17 5.97 3.77
 -6 -2 17 6.14 3.93
 -6 2 -17 3.81 2.71
 -6 -2 -18 -0.39 0.33
 -6 -2 18 -0.41 1.58
 -6 2 -18 0.35 0.94
 -6 -2 -19 25.58 7.52
 -6 2 -19 6.21 3.15
 -6 -2 -20 1.98 2.37
 -6 2 -20 3.84 2.78
 -6 -2 -21 -0.01 0.94
 -6 2 -21 -0.35 0.76
 -6 -2 -22 -2.05 2.53
 -6 2 -22 0.75 1.15
 -6 -2 -23 8.21 4.34
 -6 2 -23 6.98 3.66
 -6 -2 -24 -1.02 1.89
 -6 2 -24 1.36 1.67
 -6 -2 -25 -0.63 1.54
 -6 -2 -26 0.01 0.66
 -6 -2 -27 0.72 1.85
 -6 -2 -28 0.72 2.05
 -6 -3 0 18.4 4.07
 -6 -3 0 13.33 3.93
 -6 -3 -1 20.62 5.13
 -6 -3 1 19.24 4.43
 -6 -3 -1 18.4 3.85
 -6 -3 1 16.56 4.7
 -6 -3 2 55.45 7.41
 -6 -3 -2 55.98 6.58
 -6 3 -2 49.9 7.87
 -6 -3 2 53.64 8.23
 -6 -3 -2 55.36 8.56
 -6 -3 -3 -0.09 0.4
 -6 -3 3 2.16 2.27
 -6 -3 -3 0.23 0.43
 -6 3 -3 2.37 1.57
 -6 -3 3 1.39 1.37
 -6 -3 4 117.8 11.93
 -6 -3 -4 112.19 8.2
 -6 3 -4 114.67 12.13
 -6 -3 4 110.66 11.62
 -6 -3 -4 116.86 12.51
 -6 -3 -5 0.44 0.71
 -6 -3 5 2.96 2.81
 -6 3 -5 0.67 0.99
 -6 -3 5 1 1.12
 -6 -3 -6 14.39 4.7
 -6 -3 6 13.19 4.46
 -6 -3 6 10.11 3.52
 -6 3 -6 10.21 3.94
 -6 -3 -7 0.74 0.66
 -6 -3 7 3.89 3.17
 -6 -3 7 0.76 1.22
 -6 3 -7 2.38 2.08
 -6 -3 8 60.52 8.89
 -6 -3 8 61.58 9.04
 -6 3 -8 54.04 8.84
 -6 -3 -8 68.19 10.7
 -6 -3 -9 2.64 2.15
 -6 -3 9 2.45 1.8
 -6 3 -9 1.55 1.74
 -6 -3 -10 34.68 7.63
 -6 -3 10 30.84 6.23
 -6 3 -10 28.04 6.23
 -6 -3 -11 0.56 0.86
 -6 -3 11 -0.8 0.43
 -6 3 -11 -0.77 1.19
 -6 -3 -12 20.84 6.26
 -6 -3 12 19.06 4.93
 -6 3 -12 18.21 5.22
 -6 -3 -13 -0.97 0.48
 -6 -3 13 -0.5 1.69
 -6 3 -13 1.25 1.8
 -6 -3 14 45.41 8.39
 -6 3 -14 47.2 8.7
 -6 -3 15 1.57 2.24
 -6 3 -15 -1.11 1.87
 -6 -3 16 -0.17 1.78
 -6 3 -16 1.69 1.94
 -6 -3 17 7.03 3.34
 -6 3 -17 7.23 3.73
 -6 -3 18 12.21 5.01
 -6 3 -18 5.89 3.28
 -6 -3 19 19.82 6.24
 -6 3 -19 6.74 3.62
 -6 -3 20 15.35 5.34
 -6 3 -20 2.72 1.4
 -6 -3 21 10.28 4.25
 -6 3 -21 1.2 0.77
 -6 -3 22 -0.58 0.95
 -6 3 -22 0.77 1.26
 -6 3 -23 2.25 2.16
 -6 -3 -27 0.75 1.54
 -6 -4 0 75.69 8.41
 -6 -4 0 55.84 8.53
 -6 -4 1 12.49 3.92
 -6 -4 -1 12.27 4.25
 -6 -4 1 14.35 3.92
 -6 -4 -1 14.1 3.48
 -6 -4 -2 25.52 5.75
 -6 -4 2 33.09 6.14
 -6 -4 -2 29.8 4.85
 -6 -4 2 23.8 5.4
 -6 -4 -3 32.02 6.55
 -6 -4 -3 36.39 5.16
 -6 -4 3 32.35 6.19
 -6 -4 3 26.71 5.7
 -6 -4 -4 22.01 5.79
 -6 -4 -4 21.49 3.89
 -6 -4 4 24.03 5.67
 -6 4 -4 17.07 4.62
 -6 -4 4 16.93 4.67
 -6 -4 -5 12.1 4.6
 -6 -4 5 12.46 4.31
 -6 4 -5 11.83 3.84
 -6 -4 5 7.92 3.1
 -6 -4 -6 32.49 6.97
 -6 -4 6 27.37 6.03
 -6 4 -6 25.49 5.76
 -6 -4 6 29.31 6.09
 -6 -4 -7 -0.37 0.39
 -6 4 -7 -1.27 1.66
 -6 -4 7 0.95 0.71
 -6 -4 -8 19.81 5.82
 -6 -4 8 22.57 5.48
 -6 -4 8 21.15 5.09
 -6 4 -8 16.54 4.87
 -6 -4 -9 8.19 3.39
 -6 -4 9 5.18 2.48
 -6 -4 9 7.4 2.92
 -6 4 -9 7.9 3.44
 -6 -4 10 20.4 5.31
 -6 4 -10 20.8 5.65
 -6 -4 11 -1.85 2.51
 -6 4 -11 0.28 0.87
 -6 -4 12 0.76 1.93
 -6 4 -12 0.78 1.37
 -6 -4 13 69.8 10.45
 -6 4 -13 73.27 10.77
 -6 -4 14 11.83 4.35
 -6 4 -14 9.6 3.91
 -6 -4 15 1.75 1.77
 -6 4 -15 2.39 1.7
 -6 -4 16 1.23 0.55
 -6 4 -16 4.27 2.93
 -6 -4 17 2.62 2.08
 -6 4 -17 0.45 0.26
 -6 -4 18 37.77 8.32
 -6 4 -18 11.01 4.35
 -6 -4 19 38.75 8.6
 -6 4 -19 19.1 5.71
 -6 -4 20 46.66 9.42
 -6 4 -20 15.21 5.26
 -6 -4 21 -1.58 0.49
 -6 4 -21 1.39 1.89
 -6 -4 22 26.79 7.75
 -6 4 -22 13.73 4.95
 -6 -4 23 44.34 9.56
 -6 -5 0 30.18 6.13
 -6 -5 0 31.04 5.43
 -6 -5 1 23.12 5.5
 -6 -5 -1 27.24 5.98
 -6 -5 1 26.04 4.94
 -6 -5 -1 26.74 4.93
 -6 -5 2 15.65 4.38
 -6 -5 -2 17.68 4.9
 -6 -5 2 16.56 4.04
 -6 -5 -2 17.55 3.93
 -6 -5 -3 29.69 6.83
 -6 -5 -3 31.72 5.04
 -6 -5 3 23.65 4.98
 -6 -5 3 22.66 5.26
 -6 -5 -4 4.85 2.71
 -6 -5 4 1.32 0.64
 -6 -5 -4 3.25 1.67
 -6 -5 4 0.24 0.77
 -6 -5 5 41.74 7.03
 -6 -5 5 43.57 7.45
 -6 -5 -5 52.82 9.21
 -6 -5 -6 7.88 3.49
 -6 -5 6 6.56 2.55
 -6 -5 6 6.59 2.78
 -6 -5 7 -0.78 2.01
 -6 -5 7 -0.09 0.89
 -6 -5 8 0.94 0.59
 -6 5 -8 4.11 2.13
 -6 -5 8 3.87 2.39
 -6 -5 9 5.66 2.79
 -6 5 -9 4.64 2.36
 -6 -5 9 8.34 3.11
 -6 -5 10 -0.98 1.65
 -6 -5 10 2.64 2.47
 -6 5 -10 -1.24 1.26
 -6 -5 11 1.48 0.87
 -6 5 -11 2.91 2.37
 -6 -5 12 1.39 2.1
 -6 5 -12 -0.43 1.08
 -6 -5 13 26.3 6.5
 -6 5 -13 21.25 5.88
 -6 -5 14 3.93 2.76
 -6 5 -14 2.25 1.88
 -6 -5 15 27.27 7.09
 -6 5 -15 23.19 6.34
 -6 -5 16 7.47 3.42
 -6 5 -16 6.07 3.43
 -6 -5 17 10.45 4.59
 -6 5 -17 1.72 1.91
 -6 -5 18 4.42 3.37
 -6 5 -18 -1.59 2.25
 -6 -5 19 -2.34 2.69
 -6 5 -19 1.01 1.54
 -6 -5 20 3.16 2.06
 -6 5 -20 1.41 1.64
 -6 -5 21 2.17 1.04
 -6 5 -21 3.22 2.77
 -6 -5 22 12.95 5.15
 -6 -5 23 3.91 3.33
 -6 -6 0 187.64 14.69
 -6 -6 0 167.78 15.2
 -6 -6 1 0.17 0.99
 -6 -6 -1 -1.03 1.18
 -6 -6 -1 -0.26 0.81
 -6 -6 1 2.1 1.89
 -6 -6 2 17.64 4.87
 -6 -6 -2 18.14 5.09
 -6 -6 -2 20.92 4.62
 -6 -6 2 18.29 4.71
 -6 -6 3 33.39 6.44
 -6 -6 -3 34.72 7.34
 -6 -6 -3 38.68 6.15
 -6 -6 3 39.67 6.74
 -6 -6 -4 30.97 6.85
 -6 -6 -4 31.37 5.2
 -6 -6 4 31.96 6.35
 -6 -6 4 29.33 5.9
 -6 -6 5 23.5 5.9
 -6 -6 5 24.68 5.65
 -6 -6 6 0.62 0.1
 -6 -6 6 0.59 0.55
 -6 -6 7 1.38 1.14
 -6 -6 7 4.71 2.15
 -6 -6 8 29.19 6.4
 -6 -6 8 35.73 6.7
 -6 -6 9 4.18 2.2
 -6 -6 9 6.09 3.09
 -6 -6 10 13.58 4.39
 -6 -6 10 11.75 4.12
 -6 -6 11 -0.09 0.97
 -6 -6 12 21.44 5.54
 -6 6 -12 17.97 5.16
 -6 -6 13 1.17 0.73
 -6 6 -13 -0.26 0.2
 -6 -6 14 1.44 0.13
 -6 6 -14 2.01 1.9
 -6 -6 15 38.98 8.16
 -6 6 -15 28.07 6.52
 -6 -6 16 1.28 0.65
 -6 6 -16 -0.49 1.52
 -6 -6 17 97.57 13.39
 -6 6 -17 51.03 8.94
 -6 -6 18 26.16 6.93
 -6 6 -18 16.01 5.14
 -6 -6 19 163.08 18.53
 -6 6 -19 63.29 10.1
 -6 -6 20 14.3 5.27
 -6 6 -20 7.06 3.4
 -6 -6 21 8.5 4.35
 -6 -6 22 15.57 5.38
 -6 -7 0 24.18 5.96
 -6 -7 0 27.5 5.73
 -6 -7 1 4.23 2.09
 -6 -7 -1 7.42 3.2
 -6 -7 -1 7.69 3.39
 -6 -7 1 6.78 2.77
 -6 -7 2 -0.38 1.34
 -6 -7 -2 -0.16 0.77
 -6 -7 -2 1.98 1.09
 -6 -7 2 1.22 1.27
 -6 -7 3 -0.3 0.84
 -6 -7 -3 0.35 0.76
 -6 -7 3 -1.16 1.7
 -6 -7 4 15.19 4.45
 -6 -7 -4 14.96 4.13
 -6 -7 4 10.5 3.79
 -6 -7 5 0.7 0.77
 -6 -7 5 -0.53 0.66
 -6 -7 6 0.8 0.98
 -6 -7 6 1.7 1.41
 -6 -7 7 3.51 1.83
 -6 -7 7 5.84 2.67
 -6 -7 8 4.26 2.8
 -6 -7 8 3.27 1.95
 -6 -7 9 16.19 4.29
 -6 -7 9 14.17 4.34
 -6 -7 10 -2.73 2.37
 -6 -7 10 0.6 0.39
 -6 -7 11 0.9 1.25
 -6 -7 11 1.11 1.54
 -6 -7 12 -1.29 1.68
 -6 -7 13 -2.23 2.79
 -6 -7 14 -1.38 2.07
 -6 -7 15 4.47 2.94
 -6 -7 16 1.6 0.58
 -6 -7 17 23.37 6.19
 -6 -7 18 2.11 2.6
 -6 -7 19 13.72 5.39
 -6 -7 20 0.5 0.72
 -6 -7 21 2.72 2.9
 -6 -7 22 0.68 0.55
 -6 -8 0 0.05 0.98
 -6 -8 0 3.74 2.71
 -6 -8 1 2.73 2.13
 -6 -8 -1 -0.73 0.87
 -6 -8 -1 1.65 1.65
 -6 -8 1 1.24 1.44
 -6 -8 2 2.05 1.56
 -6 -8 -2 0.6 0.62
 -6 -8 2 3.49 3.25
 -6 -8 3 0.49 0.95
 -6 -8 -3 0.58 0.91
 -6 -8 3 1.7 1.73
 -6 -8 4 14.87 3.86
 -6 -8 -4 21.56 4.85
 -6 -8 4 17.33 4.9
 -6 -8 5 80.58 11.17
 -6 -8 5 73.63 9.46
 -6 -8 6 -2.45 2.58
 -6 -8 6 -0.85 1.41
 -6 -8 7 21.98 5.95
 -6 -8 7 19.89 5.16
 -6 -8 8 0.74 1.16
 -6 -8 8 -1.65 1.65
 -6 -8 9 15.98 5.04
 -6 -8 9 22.8 5.52
 -6 -8 10 -2.3 2.61
 -6 -8 10 -0.73 1.59
 -6 -8 11 12.43 4.72
 -6 -8 11 23.36 5.96
 -6 -8 12 0.12 0.54
 -6 -8 13 23.54 6.29
 -6 -8 14 4.77 1.95
 -6 -8 15 34.22 7.75
 -6 -8 16 30.62 7.38
 -6 -8 17 21.32 5.94
 -6 -8 18 45.92 9.31
 -6 -8 19 8.7 4.28
 -6 -8 20 25.1 7.06
 -6 -8 21 -0.48 1.25
 -6 -9 0 58.8 9.05
 -6 -9 1 -0.58 1.06
 -6 -9 -1 -0.21 1.21
 -6 -9 1 0.01 0.78
 -6 -9 2 1.48 1.41
 -6 -9 -2 1.85 1.34
 -6 -9 2 0.87 1.02
 -6 -9 3 1.23 0.94
 -6 -9 -3 -0.8 1.37
 -6 -9 3 -0.27 0.95
 -6 -9 4 7.68 3.19
 -6 -9 -4 6.86 2.59
 -6 -9 4 6.44 3.41
 -6 -9 5 2.09 1.96
 -6 -9 5 0.11 1.94
 -6 -9 6 -1.15 1.58
 -6 -9 6 -1.2 1.92
 -6 -9 7 0.04 2.08
 -6 -9 7 1.21 1.75
 -6 -9 8 8.93 3.9
 -6 -9 8 4.32 2.13
 -6 -9 9 1.21 2.13
 -6 -9 9 -0.09 1.07
 -6 -9 10 4.77 2.58
 -6 -9 11 0.34 0.31
 -6 -9 12 -0.52 1.02
 -6 -9 13 1.35 0.38
 -6 -9 14 2.94 1.89
 -6 -9 15 24.47 6.75
 -6 -9 16 -4.05 3.32
 -6 -9 17 21.84 6.65
 -6 -9 18 16.21 5.59
 -6 -9 19 2.68 1.94
 -6 -9 20 -0.56 0.94
 -6 -10 0 13.03 4.89
 -6 -10 -1 -2.22 2.41
 -6 -10 1 -0.63 1.83
 -6 -10 2 2.58 1.89
 -6 -10 -2 0.83 1.44
 -6 -10 2 3.39 1.93
 -6 -10 3 31.82 6.8
 -6 -10 -3 33.33 6.85
 -6 -10 3 28.03 6.7
 -6 -10 4 2.95 2.12
 -6 -10 -4 2.85 1.84
 -6 -10 4 0.5 0.78
 -6 -10 5 14.36 4.37
 -6 -10 5 11.27 4.58
 -6 -10 6 2.31 1.92
 -6 -10 6 -3.6 3.01
 -6 -10 7 3.69 2.28
 -6 -10 7 3.4 3.08
 -6 -10 8 15.17 4.83
 -6 -10 8 27.87 6.26
 -6 -10 9 -1.61 2.41
 -6 -10 10 -0.71 1.34
 -6 -10 11 3.41 2.18
 -6 -10 12 -0.15 1.84
 -6 -10 13 0.75 1.62
 -6 -10 14 21.75 6.78
 -6 -10 15 -1.48 1.95
 -6 -10 16 -1.11 2.01
 -6 -10 17 -3.95 3.46
 -6 -10 18 24.55 7
 -6 -10 19 6.9 3.49
 -6 -11 0 -0.88 1.88
 -6 -11 -1 2.15 1.86
 -6 -11 1 0.96 1.52
 -6 -11 -2 10.96 4.29
 -6 -11 2 3.93 2.72
 -6 -11 3 0.92 0.44
 -6 -11 -3 2.28 1.42
 -6 -11 3 0.51 1.11
 -6 -11 4 16.39 4.71
 -6 -11 4 9.2 3.79
 -6 -11 5 13.72 4.58
 -6 -11 5 8.07 3.92
 -6 -11 6 9.37 3.65
 -6 -11 6 7.53 3.8
 -6 -11 7 1.72 1.34
 -6 -11 7 0.45 0.67
 -6 -11 8 1.61 1.91
 -6 -11 9 3.43 1.66
 -6 -11 10 2.98 2.41
 -6 -11 11 -1.08 1.41
 -6 -11 12 0.5 0.2
 -6 -11 13 3.47 2.33
 -6 -11 14 4.58 2.88
 -6 -11 15 9.24 4.5
 -6 -11 16 2.83 2.9
 -6 -11 17 -0.98 1.91
 -6 -11 18 5.81 3.7
 -6 -12 0 72.49 11.61
 -6 -12 -1 2.13 2.04
 -6 -12 1 1.52 1.82
 -6 -12 -2 26.32 6.61
 -6 -12 2 14.35 4.96
 -6 -12 3 27.66 6.47
 -6 -12 -3 37.54 7.78
 -6 -12 3 12.58 4.58
 -6 -12 4 2.63 2.23
 -6 -12 4 -0.15 0.43
 -6 -12 5 8.88 4.21
 -6 -12 5 43.86 8.05
 -6 -12 6 3.19 2.04
 -6 -12 6 4.27 3.18
 -6 -12 7 6.44 3.7
 -6 -12 8 -0.16 0.91
 -6 -12 9 4.41 2.8
 -6 -12 10 4.67 3.23
 -6 -12 11 2.69 2.76
 -6 -12 12 0.77 1.28
 -6 -12 13 0.98 1.35
 -6 -12 14 0.43 1.54
 -6 -12 15 -1.46 1.99
 -6 -12 16 5.15 3.99
 6 13 0 -0.9 1.67
 -6 -13 0 -0.7 1.58
 6 13 1 16.52 5.61
 -6 -13 -1 12.52 5.02
 -6 -13 1 7.86 3.87
 6 13 -1 15.1 5.3
 6 13 2 8.09 3.45
 -6 -13 2 3.97 2.86
 6 13 -2 8.66 3.63
 6 13 3 7.93 3.86
 -6 -13 3 2.55 1.68
 -6 -13 4 7.61 3.46
 -6 -13 4 2.23 2.36
 -6 -13 5 5.81 3.13
 -6 -13 6 2.57 2.71
 -6 -13 7 -0.44 0.62
 -6 -13 8 1.88 2.41
 -6 -13 9 -0.18 0.67
 -6 -13 10 2.22 2.62
 -6 -13 11 2.53 1.99
 -6 -13 12 4.21 2.94
 -6 -13 13 3.54 3.05
 -6 -13 14 6.21 3.66
 -6 -13 15 1.31 1.72
 6 14 0 48.11 9.63
 -6 -14 1 3.95 2.5
 6 14 1 15.62 5.23
 6 14 -1 15.36 4.82
 -6 -14 2 12.87 5.44
 6 14 2 31.64 7.59
 6 14 -2 29.44 7.5
 6 14 -3 7.95 3.73
 -6 -14 3 2.75 2.79
 6 14 3 2.54 1.87
 6 14 4 8.52 4.04
 6 14 -4 10.99 4.45
 -6 -14 4 2.93 2.38
 6 14 -5 1.25 1.35
 -6 -14 5 0.36 0.38
 6 14 5 2.75 0.7
 6 14 6 -1.37 1.63
 -6 -14 6 -0.4 1.16
 6 14 -6 2.93 3.27
 6 14 7 12.35 4.95
 -6 -14 7 4.16 2.95
 -6 -14 8 -0.03 1.64
 -6 -14 9 5.12 2.82
 -6 -14 10 0.45 0.54
 -6 -14 11 3.38 2.92
 -6 -14 12 8.48 4.76
 -6 -14 13 3.5 3.15
 6 15 0 44.65 9.2
 6 15 1 3.26 1.85
 6 15 -1 1.07 1.88
 6 15 2 21.27 6.08
 6 15 -2 24.43 7
 6 15 3 -0.94 2.41
 6 15 -3 4.54 3.56
 -6 -15 3 0.26 1.05
 6 15 4 -0.95 1.92
 6 15 -4 5.18 3.19
 -6 -15 4 0.45 1.61
 6 15 5 2.14 1.74
 -6 -15 5 0.61 1.65
 6 15 -5 5.89 3.46
 -6 -15 6 1.55 1.86
 6 15 6 10.98 4.5
 6 15 -6 8.78 4.49
 6 15 7 1.08 2.14
 -6 -15 7 -1.78 2.14
 6 15 -7 -2.81 3.83
 6 15 -8 0.93 1.76
 -6 -15 8 1.06 1.51
 6 15 9 2.2 2.47
 -6 -15 9 1.22 1.52
 -6 -15 10 5.64 3.67
 -6 -15 11 2.48 3.39
 -6 -16 3 2.79 2.82
 -6 -16 4 4.44 3.29
 -6 -16 5 0.32 0.5
 -6 -16 6 2.46 2.93
 -6 -16 7 -0.79 1.35
 -6 -16 8 2.01 2.25
 -6 -17 4 1.36 2.01
 -6 -17 5 -0.31 1.69
 -7 0 0 -1.02 1.29
 -7 0 1 -2.58 2.21
 -7 0 -1 1.28 1.59
 -7 0 2 0.46 0.61
 -7 0 -2 1.02 1.35
 -7 0 3 0.45 1.04
 -7 0 -3 2.29 2.08
 -7 0 -4 -2.06 2
 -7 0 -5 0.75 1.26
 -7 0 -6 3.28 1.56
 -7 0 -7 -1.15 1.11
 -7 0 -8 -0.31 0.73
 -7 0 -9 0.1 1.55
 -7 0 -10 18.64 5.78
 -7 0 -11 1.64 1.9
 -7 0 -12 27.67 7.25
 -7 0 -13 -3.49 2.6
 -7 0 -14 -0.81 1.34
 -7 0 -15 1.4 1.78
 -7 0 -16 2.28 1.99
 -7 0 -17 -1.22 1.7
 -7 0 -18 9.64 4.57
 -7 0 -19 0.27 0.99
 -7 0 -20 -1.38 2.41
 -7 0 -21 2.35 2.67
 -7 0 -22 9.52 5.04
 -7 0 -23 -0.91 2.04
 -7 1 0 1.23 1.1
 -7 -1 0 -0.75 1.21
 -7 1 1 23.88 6.02
 -7 1 -1 25.03 5.93
 -7 -1 1 23.49 5.97
 -7 -1 -1 22.68 5.68
 -7 -1 2 26.67 6.18
 -7 1 -2 26.52 6.16
 -7 -1 -2 27.32 6.18
 -7 -1 3 1.37 1.64
 -7 1 -3 4.14 2.78
 -7 -1 -3 3.61 2.37
 -7 -1 4 2.45 2.13
 -7 -1 -4 -0.18 1.01
 -7 1 -5 0.78 0.3
 -7 -1 -5 0.81 1.08
 -7 1 -6 0.09 1.25
 -7 -1 -6 -2.25 2.14
 -7 1 -7 7.52 3.38
 -7 -1 -7 11.58 4.35
 -7 1 -8 1.75 2.22
 -7 -1 -8 1.23 1.42
 -7 1 -9 0.21 1.54
 -7 -1 -9 -0.6 1.64
 -7 -1 -10 3.09 2.22
 -7 1 -10 6.91 3.44
 -7 -1 -11 2.19 2.01
 -7 1 -11 4.64 2.75
 -7 -1 -12 38.01 8.38
 -7 1 -12 43.27 8.9
 -7 -1 -13 -1.28 1.6
 -7 1 -13 0.21 0.95
 -7 -1 -14 -2.01 2.05
 -7 1 -14 -0.76 1.91
 -7 -1 -15 1.8 1.61
 -7 1 -15 4.05 3.02
 -7 -1 -16 1.33 1.3
 -7 1 -16 -0.58 0.65
 -7 -1 -17 1.01 1.11
 -7 1 -17 -0.28 0.98
 -7 -1 -18 1.13 1.73
 -7 1 -18 2.67 2.95
 -7 -1 -19 7.82 4.31
 -7 1 -19 2.39 2.53
 -7 -1 -20 1.49 1.7
 -7 1 -20 1.31 1.8
 -7 -1 -21 2.88 2.51
 -7 1 -21 2.69 2.82
 -7 -1 -22 0.71 1.18
 -7 1 -22 -2.17 2.6
 -7 -1 -23 1.16 2.09
 -7 1 -23 0.44 1.11
 -7 1 -24 4.36 3.82
 -7 -2 0 1.91 1.64
 -7 2 -1 8.16 3.52
 -7 -2 1 7.26 3.24
 -7 -2 -1 8.15 3.7
 -7 2 -2 33.99 6.94
 -7 -2 2 33.34 7.33
 -7 -2 -2 35.14 7.23
 -7 2 -3 0.52 0.73
 -7 -2 3 1.89 2.13
 -7 -2 -3 -1 0.3
 -7 -2 4 0.22 0.36
 -7 2 -4 -1.98 1.89
 -7 -2 -4 1.44 0.84
 -7 -2 5 4.45 2.48
 -7 2 -5 3.73 2.43
 -7 -2 -5 4.33 2.52
 -7 2 -6 5.05 2.8
 -7 -2 -6 2.73 1.5
 -7 -2 -7 27.03 6.73
 -7 2 -7 24.46 6.25
 -7 -2 -8 8.17 3.41
 -7 2 -8 10.15 3.99
 -7 -2 -9 2.69 2.64
 -7 2 -9 -1.9 2.49
 -7 -2 -10 4.35 3.21
 -7 2 -10 3.67 2.13
 -7 -2 -11 -0.8 1.32
 -7 2 -11 -2.6 2.65
 -7 -2 -12 4.8 3.11
 -7 2 -12 1.26 1.68
 -7 -2 -13 0.87 0.94
 -7 2 -13 -1.19 1.75
 -7 -2 -14 -1.97 2.57
 -7 2 -14 0.62 0.86
 -7 -2 -15 15.62 5.85
 -7 2 -15 10.36 4.38
 -7 -2 -16 5.82 3.72
 -7 2 -16 2.47 2.55
 -7 -2 -17 -0.79 1.61
 -7 2 -17 -3.41 3.27
 -7 -2 -18 3.83 3.85
 -7 2 -18 1.73 1.46
 -7 -2 -19 0.85 2.16
 -7 2 -19 1.27 1.19
 -7 -2 -20 7.13 4.2
 -7 2 -20 3.93 3.31
 -7 -2 -21 2.3 2.46
 -7 2 -21 1.6 1.98
 -7 -2 -22 10.33 5.42
 -7 2 -22 4.07 3.34
 -7 2 -23 1.86 2.54
 -7 2 -24 5.5 4.21
 -7 -3 0 0.96 1.13
 -7 -3 1 24.15 5.9
 -7 -3 -1 24.45 6.19
 -7 -3 2 4.44 2.11
 -7 -3 2 4.66 2.59
 -7 -3 -2 5.06 2.59
 -7 -3 3 4.18 2.56
 -7 3 -3 6.23 3.24
 -7 -3 3 4.32 2.25
 -7 -3 -3 6.86 3.56
 -7 -3 4 7.87 3.39
 -7 3 -4 6.45 2.98
 -7 -3 4 6.58 3.36
 -7 -3 -4 4.74 2.74
 -7 -3 -5 6.35 3.4
 -7 -3 5 5.43 2.74
 -7 3 -5 6.29 3.01
 -7 -3 5 7.46 3.51
 -7 -3 -6 11.4 4.42
 -7 -3 6 9.03 3.47
 -7 -3 6 8.67 3.45
 -7 3 -6 6.76 2.93
 -7 -3 -7 -0.16 1.07
 -7 -3 7 2.34 2.26
 -7 -3 7 -0.37 0.69
 -7 3 -7 0.19 0.68
 -7 -3 -8 8.24 3.73
 -7 -3 8 4.72 2.89
 -7 3 -8 8.19 3.56
 -7 -3 -9 6.46 3.15
 -7 -3 9 5.18 3.4
 -7 3 -9 4.1 2.31
 -7 -3 -10 -0.38 1.18
 -7 -3 10 3.56 3.24
 -7 3 -10 3.29 2.74
 -7 -3 -11 12.57 4.92
 -7 -3 11 4.31 2.68
 -7 3 -11 9.39 4.32
 -7 -3 -12 15.07 5.38
 -7 -3 12 5.51 2.86
 -7 3 -12 16.34 5.64
 -7 -3 -13 2.91 2.76
 -7 -3 13 -2.94 2.82
 -7 3 -13 -2.83 2.39
 -7 -3 -14 2 2.68
 -7 -3 14 -0.34 2.15
 -7 3 -14 0.2 1.22
 -7 -3 -15 1.21 0.43
 -7 -3 15 0.99 1.65
 -7 3 -15 -0.58 1.36
 -7 -3 -16 1.45 0.83
 -7 -3 16 -0.58 1.75
 -7 3 -16 -0.76 2.12
 -7 -3 -17 0.34 0.96
 -7 3 -17 3.86 2.82
 -7 -3 -18 1.53 1.57
 -7 3 -18 -0.15 0.3
 -7 -3 -19 6.63 4.48
 -7 3 -19 3.21 3
 -7 -3 -20 -2.45 3.02
 -7 3 -20 0.32 0.89
 -7 -3 -21 2.5 2.66
 -7 3 -21 -1.36 2.06
 -7 3 -22 0.33 1.28
 -7 3 -23 1.08 1.97
 -7 -4 0 0.66 1
 -7 -4 0 -0.77 0.92
 -7 -4 1 -1.19 1.54
 -7 -4 1 1.05 1.26
 -7 -4 -1 -0.83 1.2
 -7 -4 2 4.5 1.48
 -7 -4 2 6.7 3.2
 -7 -4 -2 6.69 3.22
 -7 -4 3 49.29 8.52
 -7 -4 3 46.44 8.27
 -7 -4 -3 51.24 9.14
 -7 -4 -4 1.43 1.63
 -7 -4 4 6.46 3.47
 -7 -4 4 1.57 1.32
 -7 -4 -5 9.65 4.03
 -7 -4 5 8.91 3.32
 -7 -4 5 11.64 4.44
 -7 -4 -6 -0.47 1.76
 -7 -4 6 -0.17 1.73
 -7 4 -6 0.05 0.76
 -7 -4 6 -0.02 0.81
 -7 -4 -7 0.67 0.77
 -7 -4 7 0.72 1.86
 -7 4 -7 0.97 1.57
 -7 -4 7 2.2 1.92
 -7 -4 -8 2.22 1.74
 -7 -4 8 3.54 2.58
 -7 -4 8 2.82 1.97
 -7 4 -8 1.7 1.77
 -7 -4 -9 -0.42 1.61
 -7 -4 9 0.87 1.97
 -7 4 -9 0.74 0.73
 -7 -4 -10 -2.51 2.7
 -7 -4 10 1.67 1.19
 -7 4 -10 1.3 1.29
 -7 -4 -11 27.65 7.54
 -7 -4 11 10.66 4.38
 -7 4 -11 22.42 6.24
 -7 -4 -12 1.78 2.17
 -7 -4 12 1.54 1.8
 -7 4 -12 -0.6 0.78
 -7 -4 -13 9.77 5.06
 -7 -4 13 5.98 3.9
 -7 4 -13 6.73 3.61
 -7 -4 -14 0.64 1.09
 -7 -4 14 3.13 1.39
 -7 4 -14 1.07 1.83
 -7 -4 -15 -3.76 2.73
 -7 -4 15 -1.32 1.9
 -7 4 -15 -0.98 1.19
 -7 -4 -16 5.44 3.96
 -7 -4 16 -1.39 2.54
 -7 4 -16 3.95 3.08
 -7 -4 -17 1.82 2.33
 -7 -4 17 1.2 2.14
 -7 4 -17 -1.67 2.13
 -7 -4 18 -0.44 2.19
 -7 4 -18 -1.01 0.64
 -7 -4 -19 8.81 4.63
 -7 -4 19 3.74 3.04
 -7 4 -19 4.51 3.16
 -7 -4 -20 18.96 7.47
 -7 -4 20 19.76 6.75
 -7 4 -20 8.72 4.51
 -7 4 -21 15.1 6.08
 -7 4 -22 0.12 1.03
 -7 -5 0 0.4 0.9
 -7 -5 0 -0.31 1.15
 -7 -5 -1 2.01 1.97
 -7 -5 1 1.27 1.53
 -7 -5 1 1.23 1.52
 -7 -5 -2 41.65 8.42
 -7 -5 2 43.47 7.44
 -7 -5 2 45.57 8.36
 -7 -5 -3 -0.66 1.48
 -7 -5 3 -2.84 2.62
 -7 -5 3 -0.54 1.19
 -7 -5 -4 3.27 2.66
 -7 -5 4 4.95 2.62
 -7 -5 4 2.06 1.59
 -7 -5 -5 1.39 0.89
 -7 -5 5 4.44 2.82
 -7 -5 5 2.94 2.12
 -7 -5 -6 1.56 1.79
 -7 -5 6 1.52 1.87
 -7 -5 6 1.61 2.06
 -7 -5 -7 -2.4 2.34
 -7 -5 7 1.92 1.41
 -7 -5 7 0.96 1.14
 -7 -5 -8 13.96 5.27
 -7 -5 8 8.8 4.3
 -7 -5 8 7.6 3.62
 -7 -5 -9 1.15 2.22
 -7 -5 9 3.48 2.56
 -7 -5 9 -0.37 1.06
 -7 -5 -10 7.91 4.44
 -7 -5 10 3.1 2.81
 -7 5 -10 5.52 3.19
 -7 -5 11 1.95 2.03
 -7 5 -11 -0.26 1.24
 -7 -5 -12 2.93 2.88
 -7 -5 12 -0.37 2.05
 -7 5 -12 2.52 2.59
 -7 -5 -13 2.48 3.15
 -7 -5 13 -0.53 1.44
 -7 5 -13 -0.51 0.69
 -7 -5 -14 -2.8 2.46
 -7 -5 14 0.18 1.2
 -7 5 -14 -0.57 0.62
 -7 -5 15 6.17 3.36
 -7 5 -15 9.53 4.17
 -7 -5 -16 4.13 3.39
 -7 -5 16 2.31 2.03
 -7 5 -16 0.31 1
 -7 -5 -17 13.77 5.74
 -7 -5 17 6.03 3.41
 -7 5 -17 6.24 3.76
 -7 -5 -18 3.43 2.74
 -7 -5 18 0.09 1.26
 -7 5 -18 0.03 0.8
 -7 -5 19 5.59 2.81
 -7 5 -19 6.2 3.61
 -7 5 -20 -1.57 2.23
 -7 5 -21 4.13 3.25
 -7 -6 0 -0.31 1.07
 -7 -6 -1 3.33 2.21
 -7 -6 1 4.57 2.42
 -7 -6 1 4.77 2.63
 -7 -6 -2 43.83 8.78
 -7 -6 2 39.37 7.33
 -7 -6 2 48.06 8.58
 -7 -6 -3 16.34 5.42
 -7 -6 3 11.2 3.88
 -7 -6 3 15.45 4.67
 -7 -6 -4 8.12 4.22
 -7 -6 4 -0.07 1.55
 -7 -6 4 6.45 2.78
 -7 -6 5 28.37 6.59
 -7 -6 5 42.82 7.87
 -7 -6 -5 51.26 9.99
 -7 -6 -6 10.15 4.53
 -7 -6 6 4.75 2.37
 -7 -6 6 8.35 3.36
 -7 -6 -7 2.61 2.25
 -7 -6 7 -0.96 1.8
 -7 -6 7 4.63 2.89
 -7 -6 -8 31.31 8.18
 -7 -6 8 9 4.44
 -7 -6 8 25.47 6.32
 -7 -6 9 2.83 2.38
 -7 -6 9 7.86 3.41
 -7 -6 -10 14.39 5.57
 -7 -6 10 8.74 4.59
 -7 -6 -11 7 4.08
 -7 -6 11 4.94 3.33
 -7 -6 -12 23.04 7.13
 -7 -6 12 11.32 4.66
 -7 -6 13 -0.46 0.18
 -7 -6 14 2.03 2.17
 -7 -6 15 1.3 1.85
 -7 -6 16 2.45 1.29
 -7 -6 17 16.1 5.88
 -7 -6 18 -0.68 1.56
 -7 6 -18 1.96 2.12
 -7 -6 19 -1.62 2.35
 -7 6 -19 1.65 1.62
 -7 6 -20 0.5 0.93
 -7 -7 0 -0.33 1.1
 -7 -7 1 -2.09 1.76
 -7 -7 -1 0.59 0.43
 -7 -7 1 1.04 1.11
 -7 -7 2 0.24 1.36
 -7 -7 -2 3.45 2.49
 -7 -7 2 2.71 2.16
 -7 -7 -3 5.63 3.09
 -7 -7 3 7.34 3.44
 -7 -7 3 5.11 2.55
 -7 -7 -4 1.59 2.23
 -7 -7 4 -0.56 1.45
 -7 -7 4 -0.88 1.12
 -7 -7 -5 17.97 6.16
 -7 -7 5 13.14 4.88
 -7 -7 5 15.24 4.64
 -7 -7 -6 24.59 7.16
 -7 -7 6 8.21 3.84
 -7 -7 6 20.08 5.27
 -7 -7 -7 43.81 9.71
 -7 -7 7 12.57 4.48
 -7 -7 7 29.58 6.89
 -7 -7 -8 4.8 3.23
 -7 -7 8 1.32 1.25
 -7 -7 8 0.37 0.51
 -7 -7 -9 9.47 4.39
 -7 -7 9 1.16 1.19
 -7 -7 9 5.75 2.66
 -7 -7 10 1.2 2.02
 -7 -7 10 0.27 0.62
 -7 -7 11 4.65 2.9
 -7 -7 12 -0.62 1.31
 -7 -7 13 0.95 1.52
 -7 -7 14 4.91 3.69
 -7 -7 15 2.75 2.85
 -7 -7 16 -0.99 2.57
 -7 -7 17 2.4 2.33
 -7 -7 18 3.54 2.9
 -7 -8 0 -1.49 2.2
 -7 -8 1 6.31 3.17
 -7 -8 -1 3 2.15
 -7 -8 1 3.86 2.2
 -7 -8 2 10.85 3.93
 -7 -8 -2 10.75 4.28
 -7 -8 2 10.2 4.03
 -7 -8 3 1.63 1.76
 -7 -8 -3 0.21 0.58
 -7 -8 3 1.98 2.22
 -7 -8 -4 9.19 4.51
 -7 -8 4 2.21 1.68
 -7 -8 4 7.31 3.23
 -7 -8 5 28.71 7.31
 -7 -8 5 43.17 8.02
 -7 -8 -5 54.32 10.55
 -7 -8 -6 -0.89 1.29
 -7 -8 6 -2.87 2.87
 -7 -8 6 -0.27 0.59
 -7 -8 -7 46.63 9.92
 -7 -8 7 20.12 5.82
 -7 -8 7 32.23 7.17
 -7 -8 8 1.33 1.87
 -7 -8 8 -1.82 2.18
 -7 -8 9 0.93 1.08
 -7 -8 9 13.91 5.02
 -7 -8 10 -0.38 1.1
 -7 -8 11 4.47 2.75
 -7 -8 12 3.18 2.74
 -7 -8 13 3.77 2.6
 -7 -8 14 6.9 3.92
 -7 -8 15 8 4.17
 -7 -8 16 0.16 1.01
 -7 -8 17 26.4 7.74
 -7 -9 0 1.24 1.44
 -7 -9 1 -1.88 1.56
 -7 -9 -1 2.75 2.69
 -7 -9 1 -2.04 1.99
 -7 -9 2 6.6 3.17
 -7 -9 -2 12.37 4.65
 -7 -9 2 14.55 5.04
 -7 -9 3 1.49 1.53
 -7 -9 -3 -1.75 2.37
 -7 -9 3 -2.28 2.17
 -7 -9 4 0.37 0.61
 -7 -9 -4 1.25 0.83
 -7 -9 4 -1.22 2.21
 -7 -9 -5 20.63 6.71
 -7 -9 5 12.52 5.29
 -7 -9 5 14.87 4.78
 -7 -9 6 1.23 1.95
 -7 -9 6 3.51 2.57
 -7 -9 7 -0.48 0.72
 -7 -9 7 1.4 1.46
 -7 -9 8 -1.02 1.84
 -7 -9 8 0.86 0.44
 -7 -9 9 2.72 2.23
 -7 -9 10 0.44 0.92
 -7 -9 11 1.98 1.36
 -7 -9 12 0.08 0.36
 -7 -9 13 -0.11 0.71
 -7 -9 14 -3.12 2.9
 -7 -9 15 2.26 2.56
 -7 -9 16 7.18 4.09
 -7 -10 0 -1.43 2.26
 -7 -10 1 14.68 4.89
 -7 -10 -1 17.26 5.46
 -7 -10 1 21.79 6.1
 -7 -10 2 3.94 2.19
 -7 -10 -2 -1.62 2.18
 -7 -10 2 -1.86 2.85
 -7 -10 3 16.49 5.29
 -7 -10 -3 13.12 4.46
 -7 -10 3 9.16 4.01
 -7 -10 4 1.92 1.69
 -7 -10 4 -2.12 3.08
 -7 -10 5 2.06 2.25
 -7 -10 5 12.36 4.42
 -7 -10 6 4.1 2.89
 -7 -10 6 10.1 4.02
 -7 -10 7 -0.31 1.21
 -7 -10 7 2.51 2.6
 -7 -10 8 8.06 4.02
 -7 -10 9 -3.43 2.68
 -7 -10 10 7.76 3.98
 -7 -10 11 0.23 1.48
 -7 -10 12 5.17 3.48
 -7 -10 13 0.62 0.94
 -7 -10 14 -4.81 4.33
 -7 -10 15 5.73 3.26
 -7 -11 0 0.15 0.65
 -7 -11 1 1.59 2.06
 -7 -11 -1 0.23 0.24
 -7 -11 2 5.38 3.27
 -7 -11 -2 11.56 4.93
 -7 -11 2 14.6 5.38
 -7 -11 3 -0.07 0.34
 -7 -11 3 5.41 3.43
 -7 -11 4 5.06 3.21
 -7 -11 4 -1.81 2.45
 -7 -11 5 4.03 2.63
 -7 -11 5 1.57 1.73
 -7 -11 6 0.01 1.33
 -7 -11 6 1.03 1.66
 -7 -11 7 6.99 3.99
 -7 -11 8 0.99 0.58
 -7 -11 9 -0.29 1.15
 -7 -11 10 -0.64 1.91
 -7 -11 11 5.83 3.85
 -7 -11 12 0.2 1.13
 -7 -11 13 3.9 3.84
 -7 -11 14 1.98 2.76
 -7 -12 0 -2.2 2.52
 -7 -12 1 14.94 5.54
 -7 -12 -1 17.74 5.83
 -7 -12 2 4.17 2.78
 -7 -12 2 6.87 3.98
 -7 -12 3 24.05 6.61
 -7 -12 3 27.15 7.57
 -7 -12 4 7.66 3.87
 -7 -12 4 7.82 4.48
 -7 -12 5 0.29 1.55
 -7 -12 6 -8.21 4.19
 -7 -12 7 3.94 3.36
 -7 -12 8 -1.34 1.73
 -7 -12 9 0.44 1.78
 -7 -12 10 0.29 1.38
 -7 -12 11 1.74 2.39
 -7 -12 12 -1.16 2.13
 -7 -13 0 0.32 0.44
 -7 -13 1 1.91 2.5
 -7 -13 -1 -0.81 2
 -7 -13 2 0.04 1.37
 -7 -13 2 0.7 2.04
 -7 -13 3 -1.07 1.72
 -7 -13 3 3.01 2.63
 -7 -13 4 0.41 0.31
 -7 -13 5 1.67 1.41
 -7 -13 6 0.95 1.77
 -7 -13 7 0.78 1.69
 -7 -13 8 6.55 4.17
 -7 -13 9 1.52 2.43
 -7 -13 10 2.05 2.37
 -7 -13 11 0.49 1.18
 -7 -14 0 0.49 1.25
 -7 -14 1 0.04 0.79
 -7 -14 3 2.27 2.51
 -7 -14 4 1.23 1.73
 -7 -14 5 0.18 0.46
 -7 -14 6 4.24 3.56
 -7 -14 7 2.68 3.12
 -7 -14 8 -0.94 1.91
 -7 -15 0 -0.17 1.23
 -7 -15 4 -2.57 2.44
 -7 -15 5 2.67 2.77
 -7 -15 6 -0.86 1.77
 -8 0 0 3.72 2.14
 -8 0 1 0.73 1.69
 -8 0 -1 1.01 1.44
 -8 0 -2 2.35 2.38
 -8 0 -3 0.35 0.43
 -8 0 -4 18.93 6.31
 -8 0 -5 1.51 2.76
 -8 0 -6 7.91 4.27
 -8 0 -7 2.74 2.52
 -8 0 -8 13.48 5.34
 -8 0 -9 0.49 0.2
 -8 0 -10 1.62 1.64
 -8 0 -11 1.16 1.41
 -8 0 -12 5.31 3.38
 -8 0 -13 3.12 2.65
 -8 0 -14 1.63 1.88
 -8 0 -15 -0.51 1.65
 -8 0 -16 -2.53 2.36
 -8 -1 0 103.6 13.54
 -8 1 -1 13.76 5.01
 -8 -1 1 8.22 4.02
 -8 -1 -1 7.26 3.81
 -8 -1 2 75.67 11.66
 -8 1 -2 80.95 12.08
 -8 -1 -2 94.09 13.73
 -8 1 -3 6.24 2.95
 -8 -1 -3 7.11 3.78
 -8 1 -4 5.65 2.83
 -8 -1 -4 1.3 0.79
 -8 1 -5 -4.56 3.33
 -8 -1 -5 0.38 0.51
 -8 1 -6 6.99 3.39
 -8 -1 -6 6.88 3.49
 -8 1 -7 -3.23 2.92
 -8 -1 -7 5.71 3.52
 -8 1 -8 1.51 1.18
 -8 -1 -8 1.82 2.48
 -8 1 -9 4.64 3.59
 -8 -1 -9 3.35 3.04
 -8 1 -10 -0.62 1.58
 -8 -1 -10 1.56 1.83
 -8 1 -11 -1.8 1.97
 -8 -1 -11 0.67 1.65
 -8 1 -12 8.43 4.25
 -8 -1 -12 10.32 4.98
 -8 1 -13 1.32 1.14
 -8 -1 -13 -1.15 1.94
 -8 1 -14 6.39 3.86
 -8 -1 -14 3.68 2.46
 -8 1 -15 1.44 2.23
 -8 -1 -15 3.46 2.94
 -8 1 -16 3.92 3.16
 -8 -2 0 46.24 9.53
 -8 -2 1 6.18 3.33
 -8 -2 -1 7.04 3.42
 -8 -2 2 7.78 3.65
 -8 -2 -2 8.24 4.09
 -8 -2 3 17.14 5.3
 -8 -2 -3 19.03 5.74
 -8 -2 4 0.2 0.35
 -8 2 -4 3.81 2.88
 -8 -2 -4 2.84 1.75
 -8 2 -5 7.88 3.97
 -8 -2 -5 8.06 4.08
 -8 2 -6 -3.04 2.53
 -8 -2 -6 -0.72 1.65
 -8 2 -7 -0.22 0.98
 -8 -2 -7 -1.37 2.07
 -8 2 -8 -1.01 2.25
 -8 -2 -8 1.14 1.06
 -8 2 -9 7.03 3.87
 -8 -2 -9 11.8 5.05
 -8 2 -10 4.26 2.89
 -8 -2 -10 0.06 2.55
 -8 2 -11 0.18 0.65
 -8 -2 -11 -2.75 2.38
 -8 2 -12 2.83 2.66
 -8 -2 -12 -3.21 3.16
 -8 2 -13 5.57 3.81
 -8 -2 -13 4.78 3.07
 -8 2 -14 -2.21 2.4
 -8 -2 -14 1.38 0.53
 -8 -2 -15 8.92 4.86
 -8 2 -15 5.31 3.87
 -8 2 -16 2.87 2.83
 -8 -3 0 30.96 7.68
 -8 -3 1 9.22 4.38
 -8 -3 -1 4.05 2.16
 -8 -3 2 4.11 3.35
 -8 -3 -2 3.17 2.36
 -8 -3 3 9.7 4.13
 -8 -3 -3 9.71 4.4
 -8 -3 4 1.27 0.43
 -8 -3 -4 4.89 3.2
 -8 -3 5 0.51 0.69
 -8 -3 -5 3.59 2.01
 -8 3 -6 6.18 3.39
 -8 -3 -6 6.07 3.61
 -8 3 -7 2.02 0.77
 -8 -3 -7 4.29 2.67
 -8 3 -8 5.49 3.32
 -8 -3 -8 1.39 2.12
 -8 3 -9 -0.21 1.09
 -8 -3 -9 -1.12 2.01
 -8 3 -10 -3.71 2.73
 -8 -3 -10 0.7 1.52
 -8 -3 -11 -2.1 2.67
 -8 3 -11 0.64 1.81
 -8 -3 -12 -0.33 1.29
 -8 3 -12 1.41 1.68
 -8 -3 -13 0.89 1.82
 -8 3 -13 4.77 3.4
 -8 -3 -14 5.76 3.92
 -8 3 -14 -0.58 0.99
 -8 3 -15 11.55 5.51
 -8 3 -16 1.67 2.28
 -8 -4 0 70.43 11.2
 -8 -4 1 8.65 3.89
 -8 -4 -1 7.12 3.66
 -8 -4 2 13.18 4.83
 -8 -4 -2 15.82 5.6
 -8 -4 3 -1.75 2.44
 -8 -4 -3 0.46 0.7
 -8 -4 4 -0.82 1.74
 -8 -4 -4 2.82 2.67
 -8 -4 5 13.62 4.76
 -8 -4 -5 21.89 6.7
 -8 -4 6 1.32 1.22
 -8 -4 -6 -1.96 2.14
 -8 -4 -7 0.56 0.84
 -8 -4 -8 -2.27 2.79
 -8 -4 -9 21.93 6.83
 -8 -4 -10 -3.49 3.18
 -8 4 -10 -1.29 1.36
 -8 -4 -11 3.08 2.52
 -8 4 -11 7.42 3.9
 -8 -4 -12 -6.27 4.46
 -8 4 -12 4.15 3
 -8 -4 -13 -0.23 1.53
 -8 4 -13 -2.51 2.52
 -8 4 -14 0.9 1.13
 -8 4 -15 4.08 3.31
 -8 4 -16 5.82 4.14
 -8 -5 0 -1.06 1.66
 -8 -5 1 1.36 2.26
 -8 -5 -1 0.34 0.98
 -8 -5 2 0.3 1.25
 -8 -5 -2 2.86 2.57
 -8 -5 3 2.44 2.27
 -8 -5 -3 2.4 2.47
 -8 -5 4 -1.04 1.86
 -8 -5 -4 -1.01 1.3
 -8 -5 5 2.67 1.98
 -8 -5 -5 -1.77 2.26
 -8 -5 -6 0.88 0.69
 -8 -5 6 -0.15 0.94
 -8 -5 6 -1.18 0.84
 -8 -5 -7 -0.74 1.13
 -8 -5 7 -0.41 1.29
 -8 -5 7 1.6 1.86
 -8 -5 -8 22.74 6.88
 -8 -5 8 10.65 5.13
 -8 -5 -9 -0.12 0.6
 -8 -5 9 -4.39 2.94
 -8 -5 -10 8.24 4.5
 -8 -5 10 -2.64 3.18
 -8 -5 -11 -0.57 0.76
 -8 -5 11 1.96 2.43
 -8 -5 -12 -0.73 2.7
 -8 -5 12 1.3 2
 -8 -5 13 5.54 3.71
 -8 -5 14 -0.19 0.26
 -8 -5 15 4.91 3.46
 -8 -6 0 0.54 0.73
 -8 -6 1 0.56 1.64
 -8 -6 -1 1.54 1.97
 -8 -6 2 0.9 1.03
 -8 -6 -2 0.9 0.41
 -8 -6 3 -0.1 0.87
 -8 -6 -3 -4.06 3.15
 -8 -6 -4 4.26 2.82
 -8 -6 4 5.64 3.53
 -8 -6 -5 1.2 0.83
 -8 -6 5 0.16 0.61
 -8 -6 -6 1.62 0.87
 -8 -6 6 2.22 1.71
 -8 -6 6 0.51 0.86
 -8 -6 -7 1.86 1.99
 -8 -6 7 -0.13 0.63
 -8 -6 7 2.84 2.36
 -8 -6 -8 1.56 0.58
 -8 -6 8 7.29 4.42
 -8 -6 8 2.66 2.6
 -8 -6 -9 2.27 2.69
 -8 -6 9 2.48 2.34
 -8 -6 -10 8.3 4.29
 -8 -6 10 -5.1 3.28
 -8 -6 -11 2.07 2.19
 -8 -6 11 -2.34 2.26
 -8 -6 12 2.66 2.85
 -8 -6 13 -1 1.33
 -8 -6 14 9.44 5.16
 -8 -6 15 3.89 3.4
 -8 -7 0 0.96 0.32
 -8 -7 1 2.57 2.45
 -8 -7 -1 2.45 2.16
 -8 -7 -2 1.14 1.8
 -8 -7 2 1.21 1.72
 -8 -7 -3 15.87 5.45
 -8 -7 3 9.07 3.97
 -8 -7 -4 5.86 3.2
 -8 -7 4 2.75 2.11
 -8 -7 -5 9.4 4.61
 -8 -7 5 3.94 2.78
 -8 -7 -6 2.83 2.86
 -8 -7 6 6.7 3.76
 -8 -7 6 3.37 2.91
 -8 -7 -7 2.14 2.52
 -8 -7 7 0.2 0.46
 -8 -7 7 -0.05 0.89
 -8 -7 -8 4.84 3.18
 -8 -7 8 1.67 1.96
 -8 -7 8 3.5 2.58
 -8 -7 -9 3.34 3.05
 -8 -7 9 2.06 2.53
 -8 -7 9 1.35 2.01
 -8 -7 -10 1.57 1.98
 -8 -7 10 -1.93 2.38
 -8 -7 11 2.8 2.81
 -8 -7 12 2.74 2.57
 -8 -7 13 0.87 1.35
 -8 -7 14 1.11 2.12
 -8 -8 0 4.9 3.18
 -8 -8 -1 5.82 3.37
 -8 -8 1 3.64 2.08
 -8 -8 -2 1.89 2.06
 -8 -8 2 -0.82 1.61
 -8 -8 -3 2.25 1.36
 -8 -8 3 1.68 1.87
 -8 -8 -4 4.01 3.16
 -8 -8 4 1.87 2.17
 -8 -8 -5 6.13 3.61
 -8 -8 5 3.6 2.89
 -8 -8 -6 5.81 3.38
 -8 -8 6 2.53 2.1
 -8 -8 6 0.93 1.86
 -8 -8 -7 -1.63 3.01
 -8 -8 7 0.95 1.69
 -8 -8 7 2.02 2.36
 -8 -8 -8 0.76 1.25
 -8 -8 8 1.08 0.95
 -8 -8 8 0.74 1.3
 -8 -8 9 -1.25 2.17
 -8 -8 10 -0.78 2.26
 -8 -8 11 -1.48 2.09
 -8 -8 12 1.62 2.32
 -8 -8 13 1.3 1.73
 -8 -9 0 2.02 2.03
 -8 -9 -1 0.69 0.78
 -8 -9 1 0.61 1.13
 -8 -9 -2 5.46 3.58
 -8 -9 2 -0.83 1.27
 -8 -9 -3 -1.54 1.71
 -8 -9 3 1.81 2
 -8 -9 -4 0.9 1.29
 -8 -9 4 -0.05 0.31
 -8 -9 -5 -0.15 0.77
 -8 -9 5 0.02 0.52
 -8 -9 -6 -3.17 3.06
 -8 -9 6 -1.43 1.94
 -8 -9 -7 0.9 2.53
 -8 -9 7 2.23 2.41
 -8 -9 8 0.27 0.59
 -8 -9 9 -5 3.28
 -8 -9 10 4.43 3.53
 -8 -9 11 0.88 2
 -8 -9 12 -0.6 1.58
 -8 -10 0 0.76 1.51
 -8 -10 1 3.3 2.84
 -8 -10 -1 -0.11 0.27
 -8 -10 -2 2.35 2.48
 -8 -10 2 0.09 0.94
 -8 -10 -3 2.34 2.41
 -8 -10 3 0.22 0.99
 -8 -10 -4 18.03 6.69
 -8 -10 4 6.01 3.85
 -8 -10 -5 -0.27 1.88
 -8 -10 5 0.44 1.32
 -8 -10 7 2.71 2.68
 -8 -10 8 -0.77 1.94
 -8 -10 9 -3.16 2.65
 -8 -10 10 1.44 0.93
 -8 -10 11 -2.46 2.4
 -8 -11 0 2.66 2.65
 -8 -11 1 -4.14 2.85
 -8 -11 -1 0.46 1.27
 -8 -11 2 -0.13 0.72
 -8 -11 -2 0.16 0.67
 -8 -11 -3 8.32 4.57
 -8 -11 3 4.6 3.63
 -8 -11 4 0.03 0.23
 -8 -11 8 0.5 1.54
 -8 -11 9 0.38 1.41
 -8 -12 0 -0.17 0.49
 -8 -12 1 3.62 3.42
 -8 -12 -1 2.21 2.38
 -8 -12 2 0.71 2.17
 -8 -12 8 2.52 2.85
 -8 -13 1 0.28 1.46
 -9 -2 0 -0.15 1.28
 -9 -2 1 4.33 3.1
 -9 -3 1 0.88 1.84
 -9 -3 2 0.19 1
 -9 -4 2 1.73 2.22
 -9 -4 3 7.23 4.07
 -9 -4 4 2.76 2.33
 -9 -5 3 -0.62 0.9
 -9 -5 4 0.66 1.29
 -9 -5 5 2.08 2.63
 -9 -6 4 0.35 0.82
 -9 -6 5 0.71 1.55
 -9 -6 6 -0.36 1.84
 -9 -7 6 0.24 1.51

_iucr_refine_instructions_details
;
TITL exp_184_a.res in Pbca
    exp_184.res
    created by SHELXL-2018/3 at 12:15:11 on 12-Oct-2022
REM Old TITL exp_184 in Pbcm
REM SHELXT solution in Pbca: R1 0.246, Rweak 0.449, Alpha 0.030
REM <I/s> 0.853 for 413 systematic absences, Orientation as input
REM Formula found by SHELXT: C14 N3 O2
CELL 0.71073 6.6692 16.0059 24.8783 90 90 90
ZERR 8 0.0005 0.0011 0.0016 0 0 0
LATT 1
SYMM 0.5-X,-Y,0.5+Z
SYMM -X,0.5+Y,0.5-Z
SYMM 0.5+X,0.5-Y,-Z
SFAC C H N O S
UNIT 120 96 16 8 8
EADP C15 C16A
EADP C15A C16
EADP C14A S1
EADP C14 S1A
DFIX 1.7 C1 S1A
DFIX 1.35 C15 C16
DFIX 1.35 C1 C14A
DFIX 1.7 C16A S1A
DFIX 1.35 C1 C14
DFIX 1.7 C1 S1
DFIX 1.4 C16 C15
DFIX 1.4 C15A C16A
DFIX 1.4 C14A C15A
DFIX 1.65 S1 C16
DFIX 1.65 S1A C16A
DFIX 1.45 C14 C15
DFIX 2.3 C15 S1
DFIX 2.5 S1 C15
ISOR 0.01 0.02 C16 C15

L.S. 10
PLAN  1
SIZE 0.46 0.32 0.19
TEMP 22(2)
CONF
list 4
fmap 2 53
MORE -1
BOND $H
HTAB
ACTA
OMIT 1 14 2
OMIT 2 19 17
OMIT 2 13 1
OMIT 0 8 0
OMIT 1 9 1
OMIT 2 6 1
OMIT 3 5 2
OMIT 4 8 1
OMIT 2 7 1
OMIT 2 12 1
OMIT 0 12 1
REM <olex2.extras>
REM <HklSrc "%.\\exp_184.hkl">
REM </olex2.extras>

WGHT    0.090700    0.380700
EXTI    0.008573
FVAR       0.53654
PART 1
S1A   5    0.192126    0.411922    0.358568    10.80000    0.07145    0.05034 =
         0.07560   -0.00297    0.00654    0.01204
PART 0
O1    4    0.393476    0.224631    0.174223    11.00000    0.07220    0.08895 =
         0.03520   -0.00332   -0.00140   -0.00616
N2    3    0.412395    0.198815    0.334757    11.00000    0.04919    0.04489 =
         0.03356   -0.00290   -0.00028   -0.00046
N1    3    0.424378    0.129860    0.303243    11.00000    0.04749    0.04674 =
         0.04278   -0.00886   -0.00008    0.00145
PART 1
C14A  1    0.553204    0.373753    0.382656    10.80000    0.08676    0.06059 =
         0.06120   -0.00999   -0.01739   -0.00441
AFIX  43
H14A  2    0.677770    0.347687    0.383710    10.80000   -1.20000
AFIX   0
PART 0
C8    1    0.416073    0.180601    0.391597    11.00000    0.05166    0.04214 =
         0.03523   -0.00138    0.00090   -0.00272
C3    1    0.395864    0.277829    0.314068    11.00000    0.03840    0.04447 =
         0.04159    0.00126    0.00022   -0.00176
C6    1    0.415725    0.138272    0.251150    11.00000    0.03726    0.05991 =
         0.04058   -0.00959    0.00041    0.00068
C5    1    0.396629    0.219315    0.223955    11.00000    0.03852    0.06778 =
         0.03624   -0.00255   -0.00076   -0.00264
C1    1    0.395119    0.348375    0.351883    11.00000    0.05982    0.04372 =
         0.03670    0.00117    0.00239   -0.00008
C4    1    0.385489    0.288413    0.259896    11.00000    0.04518    0.05410 =
         0.03964    0.00235    0.00035   -0.00102
C9    1    0.587132    0.146675    0.413776    11.00000    0.05344    0.06624 =
         0.04362    0.00279    0.00045    0.00575
C13   1    0.246184    0.194857    0.421923    11.00000    0.05801    0.05013 =
         0.04460    0.00060    0.00610    0.00724
C12   1    0.249809    0.175097    0.476439    11.00000    0.07257    0.05830 =
         0.04460    0.00134    0.01488    0.00518
C11   1    0.419698    0.141372    0.499065    11.00000    0.08298    0.06274 =
         0.03895    0.00192    0.00130   -0.00358
C10   1    0.588049    0.126890    0.468122    11.00000    0.06716    0.07347 =
         0.04585    0.00763   -0.00698    0.00316
C7    1    0.426319    0.060619    0.218419    11.00000    0.06017    0.07237 =
         0.05282   -0.02272   -0.00170    0.00583
AFIX 137
H7A   2    0.452478    0.013806    0.241501    11.00000   -1.50000
H7B   2    0.532221    0.065611    0.192482    11.00000   -1.50000
H7C   2    0.301096    0.052325    0.200153    11.00000   -1.50000
AFIX   0
PART 2
C16   1    0.469577    0.461737    0.413930    10.20000    0.11093    0.05172 =
         0.05681   -0.00881   -0.01199   -0.00532
AFIX  43
H16   2    0.523971    0.501491    0.436965    10.20000   -1.20000
AFIX   0
C15   1    0.275939    0.457467    0.397241    10.20000    0.11671    0.03673 =
         0.05935   -0.00785    0.01597    0.00114
AFIX  43
H15   2    0.183873    0.498812    0.406225    10.20000   -1.20000
AFIX   0
S1    5    0.589990    0.383334    0.385732    10.20000    0.08676    0.06059 =
         0.06120   -0.00999   -0.01739   -0.00441
PART 1
C15A  1    0.499127    0.446839    0.413301    10.80000    0.11093    0.05172 =
         0.05681   -0.00881   -0.01199   -0.00532
AFIX  43
H15A  2    0.586188    0.472692    0.437303    10.80000   -1.20000
AFIX   0
C16A  1    0.310623    0.474458    0.404051    10.80000    0.11671    0.03673 =
         0.05935   -0.00785    0.01597    0.00114
AFIX  43
H16A  2    0.253533    0.521103    0.420255    10.80000   -1.20000
AFIX   0
PART 2
C14   1    0.218402    0.386485    0.365091    10.20000    0.07145    0.05034 =
         0.07560   -0.00297    0.00654    0.01204
AFIX  43
H14   2    0.089462    0.370199    0.355455    10.20000   -1.20000
AFIX   0
PART 0
H11   2    0.429238    0.128655    0.538002    11.00000    0.06933
H13   2    0.123447    0.215425    0.404431    11.00000    0.05585
H9    2    0.698225    0.136546    0.391170    11.00000    0.07625
H12   2    0.127119    0.180394    0.497839    11.00000    0.06359
H10   2    0.701940    0.105638    0.484114    11.00000    0.07382
H4    2    0.368355    0.346614    0.246231    11.00000    0.05677
HKLF 4


REM  exp_184_a.res in Pbca
REM wR2 = 0.2018, GooF = S = 1.049, Restrained GooF = 1.065 for all data
REM R1 = 0.0603 for 2188 Fo > 4sig(Fo) and 0.0939 for all 3627 data
REM 210 parameters refined using 26 restraints

END  
     
WGHT      0.0906      0.3854 

REM Instructions for potential hydrogen bonds
EQIV $1 x-1/2, y, -z+1/2
HTAB C13 O1_$1
EQIV $2 x+1/2, y, -z+1/2
HTAB C9 O1_$2

REM Highest difference peak  0.243,  deepest hole -0.272,  1-sigma level  0.051
Q1    1   0.2204  0.4144  0.3157  11.00000  0.05    0.24

  REM The information below was added by Olex2.
  REM
  REM R1 = 0.0603 for 2188 Fo > 4sig(Fo) and 0.0939 for all 12027 data
  REM 210 parameters refined using n/a restraints
  REM Highest difference peak 0.24, deepest hole -0.27
  REM Mean Shift 0, Max Shift 0.000.

  REM +++ Tabular Listing of Refinement Information +++
  REM R1_all = 0.0939
  REM R1_gt = 0.0603
  REM wR_ref = 0.2018
  REM GOOF = 1.049
  REM Shift_max = 0.000
  REM Shift_mean = 0
  REM Reflections_all = 12027
  REM Reflections_gt = 2188
  REM Parameters = 210
  REM Hole = -0.27
  REM Peak = 0.24
  REM Flack = n/a

  
;
_olex2_submission_special_instructions  'No special instructions were received'
_oxdiff_exptl_absorpt_empirical_details
;
Empirical correction (ABSPACK) includes:
- Absorption correction using spherical harmonics
- Frame scaling
;
